# Supplementary material for: Perinatal Choline Supplementation Promotes Resilience Against Progression of Alzheimer's Disease‐Like Brain Transcriptomic Signatures in App NL‐G‐F Mice
Source: Aging Cell. 2025 Oct 13;24(11):e70148. doi: 10.1111/acel.70148 (PMC12608095; doi:10.1111/acel.70148)
Supplement: Supplementary file 1 — Data S1. acel70148‐sup‐0001‐Supinfo.zip. [file ACEL-24-e70148-s001.zip]

Archive with 5 entries (5 files):
- RNA_Seq_Supplemental Files/File S3_Choline_Protected_Genes.xlsx
- RNA_Seq_Supplemental Files/File S5_Human Choline_Protected_Genes.xlsx
- RNA_Seq_Supplemental Files/File S4_WGCNA.xlsx
- RNA_Seq_Supplemental Files/File S1_AppNLGF_vs_WT_Control_Diet_DEGs_Pathways.xlsx
- RNA_Seq_Supplemental Files/File S2_PCS_vs_Control_DEGs_Pathways.xlsx
