# Supplementary material for: Perinatal Choline Supplementation Promotes Resilience Against Progression of Alzheimer's Disease‐Like Brain Transcriptomic Signatures in App NL‐G‐F Mice
Source: Aging Cell. 2025 Oct 13;24(11):e70148. doi: 10.1111/acel.70148 (PMC12608095; doi:10.1111/acel.70148)
Supplement: Supplementary file 1 — Data S1. acel70148‐sup‐0001‐Supinfo.zip. [file ACEL-24-e70148-s001.zip › RNA_Seq_Supplemental Files/File S3_Choline_Protected_Genes.xlsx]

## Sheet: File S3
File S3: List of choline-protected genes in the cortex and hippocampus controlling for sex and sex stratified. Log2 fold change
and FDR in the AppNL-G-F versus WT group and AppNL-G-F versus control diet AppNL-G-F
groups.

## Sheet: Cortex Choline Protected Genes
Gene	APP vs WT log2FoldChange	APP vs WT FDR	APP PCS vs Control log2FC	APP PCS vs Control FDR
Bnip2	0.243538	2.07026e-08	0.082284	0.132762
Umodl1	3.03749	4.15009e-08	-0.265455	0.780068
Pptc7	-0.191156	2.38601e-07	-0.0670732	0.147113
Mrps2	-0.153429	9.67814e-07	-0.0281351	0.543579
Nat2	0.643622	1.2839e-06	0.2083	0.226186
Cngb1	2.51015	2.28867e-06	-0.126289	0.898041
Phyhipl	-0.156902	6.30926e-06	-0.0493661	0.269919
Tmem219	0.334173	7.33693e-06	0.11857	0.206403
Alox15	3.16879	7.41197e-06	0.904689	0.368365
Cdca4	0.222537	8.29041e-06	-0.00302696	0.975213
Rpn1	-0.15797	8.69008e-06	-0.0175168	0.759606
Kif17	-0.1692	8.76766e-06	-0.0742033	0.10564
Rab3a	-0.175081	8.84534e-06	-0.0712903	0.137124
Tmem185a	-0.158086	1.09008e-05	-0.0369037	0.461308
Mark1	-0.194679	1.25088e-05	-0.0837065	0.119293
Rps23	0.398523	1.28004e-05	0.134106	0.247244
Vgf	-0.37352	1.4051e-05	-0.0700815	0.576986
Cd36	1.38845	1.56914e-05	0.4866	0.243014
Miip	0.351558	1.72464e-05	0.100888	0.352316
Micu2	0.195336	2.28294e-05	0.0888278	0.107844
Pigv	0.302873	2.442e-05	0.066901	0.513211
Stat2	0.251317	2.65751e-05	0.0973065	0.189461
Rabep2	0.21466	2.80326e-05	0.0564681	0.420914
Gnb5	-0.163181	2.91163e-05	-0.0491929	0.335909
Akap13	0.335831	3.02153e-05	0.110683	0.283539
Lamtor4	0.33104	3.04266e-05	0.13566	0.161726
Hscb	0.352413	3.18781e-05	0.117194	0.285598
Atp1b1	-0.192282	3.40302e-05	-0.0745268	0.193144
Cdh26	1.5133	4.1422e-05	0.514467	0.284324
Usp40	0.231465	4.32407e-05	0.0596545	0.441641
Pirb	0.52176	5.18446e-05	0.186274	0.256215
Rbm15b	-0.198804	5.57198e-05	-0.0215832	0.787108
Kyat3	0.305202	5.86681e-05	0.103437	0.289045
Cap2	-0.197967	5.92381e-05	-0.0836763	0.161595
C8g	0.542888	6.22501e-05	0.174404	0.333562
Zdhhc4	0.187163	6.31059e-05	0.0741993	0.200792
Tnip2	0.328897	6.33323e-05	-0.00326333	0.983147
Tmem80	0.174566	6.42255e-05	0.0631993	0.251364
Cd2	1.99154	6.63103e-05	0.697657	0.216567
Metap1d	0.290713	6.93462e-05	0.129609	0.140744
Tnks1bp1	-0.343592	7.09586e-05	0.0228201	0.879642
Dlat	-0.187317	7.14541e-05	-0.0868214	0.122237
Ap1g2	0.549333	7.39412e-05	-0.00787208	0.976934
Rpl10	0.402665	7.4494e-05	0.0174984	0.924062
Rps27a	0.39785	7.85233e-05	0.178235	0.139575
Eci2	0.243299	8.02506e-05	0.11562	0.114266
Fetub	3.59088	8.10397e-05	-0.169181	0.92371
Zbtb45	-0.201093	8.10616e-05	-0.0847052	0.173835
Exog	-0.145455	8.19141e-05	-0.0301264	0.573454
Cacnb1	-0.219236	8.20708e-05	-0.0779616	0.266899
E4f1	0.251511	8.24341e-05	0.106461	0.171079
Ms4a4b	1.9736	8.31005e-05	0.846852	0.160913
Septin8	-0.126876	8.67682e-05	-0.0600977	0.116764
Lap3	0.257578	8.75805e-05	0.121978	0.11733
Gsk3a	-0.10204	8.85765e-05	-0.0268385	0.448955
Gm3636	0.278063	8.87425e-05	0.13019	0.13026
Hivep2	-0.253192	9.07589e-05	-0.117092	0.128661
Rpl35a	0.362402	9.1599e-05	0.168761	0.125862
Rpl11	0.381476	9.26018e-05	0.156912	0.188645
Rps14	0.438547	9.41581e-05	0.171523	0.216567
Vmn2r97	-0.389268	9.78281e-05	-0.104815	0.438226
Pgbd5	-0.128887	9.95645e-05	-0.0622513	0.111868
Tcea2	0.219815	0.000102114	0.0610669	0.423046
Clvs1	-0.265888	0.00010783	-0.130684	0.106018
Tnmd	-0.726014	0.000109589	-0.31791	0.175958
Ndel1	-0.132063	0.000114758	-0.0577488	0.162894
Rps6	0.309172	0.000114954	0.121146	0.221455
Wsb1	0.343504	0.000115455	0.109463	0.343579
Ythdf1	-0.123605	0.000117702	-0.047484	0.235811
Letm1	-0.210931	0.00011966	-0.0650955	0.364929
Cox7a2l	0.253302	0.000122336	0.126744	0.100991
Rps24	0.39943	0.00012257	0.148507	0.253052
Rps17	0.380122	0.000124315	0.146149	0.23459
Numbl	-0.200471	0.000124966	-0.0660942	0.326625
Fam50a	0.212013	0.00012952	0.0783797	0.261539
Ttll11	-0.205188	0.000148461	-0.0439536	0.570906
Mgrn1	-0.104711	0.00015013	-0.0424888	0.21045
Rpusd2	-0.213446	0.000156917	-0.0812207	0.256215
Cflar	0.334826	0.000158479	0.112323	0.323831
Cdk5r1	-0.21262	0.000166451	-0.0882926	0.200872
Magi1	-0.20863	0.000167498	-0.0917908	0.170059
Espl1	1.28689	0.000168175	0.121164	0.829777
Stxbp1	-0.243376	0.000171915	-0.0950077	0.236188
Tax1bp1	-0.0972618	0.000176443	-0.0407892	0.198713
Tmem59l	-0.157971	0.000183573	-0.0808309	0.101211
Cmip	-0.30498	0.000191529	-0.151786	0.114235
Cyp7b1	0.227148	0.000195873	0.116973	0.102551
Kcnj15	1.8087	0.000195873	0.542439	0.401634
Amdhd2	0.294252	0.000198322	0.0718388	0.513016
Wbp1	0.241972	0.000211327	0.0498694	0.597091
Rpl6	0.249791	0.000212311	0.117125	0.144456
Klf9	-0.214842	0.00022199	-0.0757564	0.304579
1810030O07Rik	0.126562	0.000222146	0.0349167	0.455286
Rpl34	0.38266	0.000227447	0.167081	0.18355
Ell3	2.64572	0.000230633	0.104203	0.940008
Rpl4	0.170294	0.000230805	0.0799142	0.146537
Cyp2e1	1.37	0.000243049	0.384153	0.455795
Gfm1	-0.197367	0.000244947	-0.0212774	0.807278
Nusap1	0.702607	0.000253017	0.367125	0.110902
Eef1b2	0.318251	0.000259003	0.138213	0.190963
Tk1	0.849404	0.00026003	0.155267	0.65883
Rpl31	0.436791	0.000260487	0.186831	0.199382
Tspan13	-0.155293	0.000262487	-0.0681489	0.186002
Snapc4	0.261446	0.000266101	0.104219	0.239755
Pdha1	-0.104644	0.000278117	-0.0493082	0.150418
Bax	0.180313	0.000298609	0.087246	0.140744
Syt13	-0.171988	0.000299465	-0.0476957	0.457569
Trim9	-0.196005	0.000304957	-0.049456	0.508731
Gabarap	0.276004	0.000307376	0.106317	0.263891
Cluh	-0.104346	0.000309076	-0.0386645	0.289045
Kbtbd2	-0.186113	0.000326498	-0.079518	0.207664
Mef2d	-0.225877	0.000328305	-0.0899605	0.246438
Fkbp7	0.432163	0.000335148	0.205717	0.154437
Atp6v1c1	-0.143457	0.000337269	-0.0740811	0.113113
Rpl14	0.278505	0.000337269	0.117169	0.217085
Sec14l1	-0.147323	0.000344841	-0.0666918	0.177943
Fam78b	-0.202655	0.000344951	-0.0792299	0.260918
Cand1	-0.250663	0.000345555	-0.121745	0.141654
Cops7a	-0.128482	0.00034752	-0.0453425	0.321927
Taf1d	0.230586	0.00034752	0.0722122	0.396177
Nsg1	-0.156933	0.000349861	-0.0805511	0.11705
Igsf1	0.635976	0.000351586	0.230956	0.305166
Pak1	-0.190723	0.000362694	-0.096223	0.125862
Rpl13a	0.417099	0.000364464	0.195457	0.161704
Itgb7	0.914567	0.000372098	0.174253	0.653583
Map7d2	-0.189001	0.000373965	-0.0589919	0.398481
Cdk5rap2	0.353194	0.000374278	0.164552	0.166783
Dnaja1	-0.169089	0.000376982	-0.0777482	0.172845
Tcf25	-0.105532	0.000383329	-0.0434861	0.233788
Dsn1	0.342811	0.000387523	0.116965	0.346713
Tmsb4x	0.298578	0.000395173	0.132625	0.192961
Dennd5b	-0.23597	0.00039534	-0.100673	0.215439
Serf2	0.256298	0.00039705	0.106142	0.232313
Rttn	0.3103	0.000397161	0.118026	0.286075
Sncb	-0.159158	0.000398516	-0.0316247	0.629475
Cd226	1.84822	0.000400288	0.668558	0.327219
Tmco6	0.21509	0.000402129	0.0326452	0.730634
Mbnl2	-0.130584	0.000405133	-0.0527464	0.247034
Slc45a4	-0.231695	0.000409397	0.0101108	0.932253
Rpl12	0.334374	0.000414749	0.141191	0.224448
Czib	0.218673	0.000423722	0.0340654	0.722637
Rpl10a	0.380565	0.000443195	0.173082	0.18457
Foxk2	-0.107076	0.000463453	-0.0223608	0.612559
Virma	-0.143828	0.00046385	-0.0655574	0.186419
Pspc1	-0.195516	0.000488054	-0.0925209	0.167445
Got1	-0.132646	0.000488805	-0.0527426	0.2633
Mtcl3	-0.276819	0.000500667	-0.12514	0.192389
Kcnk1	-0.141803	0.000501304	-0.0124232	0.855852
Selenow	0.295352	0.000504303	0.15343	0.122423
Frmpd3	-0.179647	0.000506981	-0.0927716	0.125909
Bcl11a	-0.185498	0.000528484	-0.0532773	0.458923
Ppox	0.245579	0.000528484	0.133771	0.103654
Stt3b	-0.139506	0.000528484	-0.0357425	0.521398
Mmp17	-0.246957	0.000529774	-0.125896	0.132445
Magi2	-0.230687	0.000536401	-0.0885015	0.288856
Stmp1	0.240077	0.000539253	0.104173	0.219071
Arhgap44	-0.188036	0.000540017	-0.0935671	0.14464
Stip1	-0.154037	0.000548023	-0.0417369	0.491254
Rab3gap2	-0.175718	0.000549506	-0.0665485	0.297665
Klhl17	0.202147	0.00057102	0.10047	0.148004
Trim46	-0.147969	0.000574364	-0.0140923	0.842472
Cdyl2	-0.402924	0.000589298	-0.105351	0.515003
Pitrm1	0.152145	0.000596929	0.0029891	0.970733
Atp6v1g2	-0.102144	0.000605749	-0.0532473	0.126624
Muc4	3.08996	0.000612189	1.49913	0.207749
Pde4a	-0.233643	0.000620107	-0.0528733	0.585399
Slitrk5	-0.258536	0.00062181	-0.127866	0.15285
Smim11	0.261056	0.000637684	0.0954186	0.329762
Pan2	0.164183	0.000640335	0.0525496	0.408667
Gtpbp1	-0.110093	0.000652558	-0.0603462	0.108548
Slc32a1	-0.221318	0.000659762	-0.0879637	0.276361
Cpeb3	-0.279403	0.000661884	-0.124457	0.210756
Cyp4f13	0.287206	0.000664215	0.130734	0.202233
Xpot	-0.194553	0.000666777	-0.0372992	0.657621
Rad23b	-0.163222	0.000667262	-0.0790824	0.165892
Septin10	0.293863	0.000697402	0.160842	0.111287
Unc5a	-0.248395	0.000703669	-0.0899317	0.334915
Clk4	0.240553	0.000704398	0.13195	0.109046
Ttc19	-0.143942	0.000718271	-0.079377	0.107414
Ccdc159	0.215043	0.000724716	0.119979	0.104531
Hccs	-0.140164	0.000735019	-0.0557524	0.283439
Cfap96	0.452336	0.000760046	0.109115	0.56408
Hgs	-0.137793	0.000761395	-0.0484786	0.356283
Cxcr2	0.343019	0.00079099	0.13026	0.327213
Ap2a1	-0.174956	0.000796302	-0.0633969	0.339118
Ndst2	0.214036	0.000834726	0.0614691	0.477758
Rpl41	0.41365	0.000834785	0.194156	0.190966
Dnaja4	-0.125351	0.000843242	-0.00949942	0.882242
Anapc13	0.312396	0.00084326	0.125491	0.281294
Pigr	2.09637	0.000847836	0.296028	0.760959
Riiad1	0.491869	0.000849786	-0.0744549	0.746776
Champ1	-0.153887	0.000854048	-0.0772736	0.157854
Rps15a	0.335443	0.000854048	0.185999	0.109842
Fat2	1.72436	0.000858305	0.655606	0.335616
Xxylt1	-0.171093	0.000866553	-0.0876674	0.1482
Rnf130	0.130121	0.000869978	0.0548534	0.252673
Rpl35rt	0.509951	0.000869978	0.19617	0.307408
Cep95	0.31831	0.000880286	0.0812572	0.544042
Bysl	-0.118808	0.00088864	-0.0665597	0.109028
Zfp612	-0.165255	0.000889571	-0.085817	0.14173
Clmp	-0.28218	0.000893753	-0.0918082	0.410011
Anapc15	0.265142	0.000898763	0.0799929	0.452825
Rab14	-0.109661	0.000900053	-0.0496082	0.214368
Golph3	-0.140405	0.000902486	0.0036552	0.963229
Eef1a1	0.223097	0.000908558	0.11134	0.161595
Evi2a	0.40877	0.000908558	0.207043	0.154343
Trmt1	0.172364	0.000913638	0.0799305	0.201932
Rpl3	0.243138	0.000914566	0.0612918	0.549185
Slit2	-0.306096	0.000918944	-0.168718	0.115044
Zdbf2	-0.413789	0.000926905	-0.208244	0.158823
Synj2	-0.256949	0.00092738	-0.108261	0.25559
Ankrd34b	-0.245442	0.000928438	-0.0672266	0.506422
Qrich1	-0.121104	0.000950414	-0.0264754	0.614279
Serpinb11	2.35963	0.000959321	0.0143853	0.991664
Nmb	0.63609	0.000959911	0.0784343	0.796794
Pstpip1	0.546514	0.000985359	0.268532	0.173835
Gtf3c6	0.280456	0.00101591	-0.0464138	0.722637
Basp1	-0.151488	0.00102277	-0.085392	0.108655
Neto2	-0.21545	0.00102972	-0.0983458	0.214869
Med14	-0.194707	0.00103291	-0.0694742	0.361005
Ogdh	-0.109589	0.0010492	-0.0228784	0.637667
Ddx11	0.685842	0.00105393	0.301713	0.233788
Uba6	-0.228925	0.0010599	-0.102819	0.226106
Rpl19	0.305913	0.00106851	0.14754	0.186365
Sgsm1	-0.296487	0.00106973	-0.0557174	0.678714
Nbn	-0.119995	0.00107139	-0.0233143	0.669451
Mfsd10	0.296882	0.00107782	0.131825	0.233345
Trpm4	0.319847	0.00107795	0.0957106	0.46492
Acbd7	1.07422	0.00108697	-0.142864	0.782977
Ythdf3	-0.148572	0.00108697	-0.0617714	0.271274
Rps15	0.360954	0.00109053	0.129528	0.359691
Nsmaf	0.151422	0.00109969	0.0692046	0.21903
Rnf216	-0.130712	0.00110172	-0.0336975	0.546761
Hhat	0.328582	0.00110929	0.191436	0.108811
Rpl17	0.346314	0.00111253	0.130207	0.332403
Uvssa	0.203604	0.00112205	0.0727157	0.369222
Cox10	-0.132002	0.00112511	-0.0551652	0.272424
Ttll9	0.473883	0.00112544	0.0800189	0.72396
Zfp385b	-0.232013	0.00112591	-0.076082	0.415475
Gcsh	0.22496	0.00112752	0.112745	0.168785
Atp1a3	-0.273196	0.00113694	-0.111139	0.285922
Ogfr	0.198561	0.00113793	0.052727	0.532125
AU021092	0.443742	0.00114188	0.239361	0.135334
Camta1	-0.169922	0.00114508	-0.0837218	0.177943
Nptx2	-0.455515	0.00114663	-0.00733864	0.977872
Trmt112	0.225791	0.00114663	0.095457	0.2646
Klhl29	-0.224678	0.00115339	-0.0495985	0.615649
Robo2	-0.239327	0.00115464	-0.0961955	0.294466
Npas2	-0.229786	0.00115607	-0.0958581	0.272304
Rpl7	0.253376	0.00116626	0.135655	0.136488
Rab25	2.99457	0.00116699	0.949007	0.431362
Cpne5	-0.20731	0.00117074	-0.117821	0.109842
Gnaz	-0.181918	0.00118034	-0.0966196	0.140744
Rps27rt	0.421528	0.00118434	0.137423	0.421225
Or4c121	1.14459	0.00119407	0.0759593	0.90518
Txndc17	0.228316	0.0012062	0.0634292	0.510339
Chek2	0.670153	0.0012165	0.155487	0.597941
2310022A10Rik	-0.131769	0.00122074	-0.0314333	0.587273
Sstr4	-0.442267	0.00122439	-0.22994	0.153319
Snrk	-0.176684	0.00122606	-0.0834911	0.204035
Kansl3	-0.104766	0.0012302	-0.0486351	0.214728
Eef2kmt	0.325822	0.00123498	0.187544	0.108908
Gmppa	0.159163	0.00127156	0.0447072	0.507192
Herpud1	-0.179125	0.00127383	0.0125801	0.895437
Ctr9	-0.114621	0.00127794	-0.0540569	0.208247
Dzip1l	-0.173033	0.00128057	-0.0959889	0.124769
Mt3	0.30131	0.00128533	0.0870635	0.490285
Snap91	-0.173989	0.00128555	-0.0930916	0.140114
Glipr1	0.33715	0.00128815	0.173375	0.160456
Lemd3	-0.183977	0.00130599	-0.077076	0.275754
Bri3bp	-0.178055	0.00130894	-0.0997367	0.120041
Idh3a	-0.162022	0.00130894	-0.0621038	0.328747
Syt1	-0.247644	0.00131175	-0.128127	0.158134
Armcx3	-0.129009	0.00131769	-0.0734876	0.113264
Gimap9	0.68769	0.00132413	0.333143	0.194426
Tecrl	0.790148	0.00132701	0.0721208	0.859473
Rpl38	0.321393	0.00135239	0.185968	0.106781
Smarca4	-0.159068	0.00136567	-0.0670224	0.273922
Rpl8	0.256861	0.00137585	0.127506	0.181635
Rhobtb2	-0.160532	0.00138157	-0.025935	0.735674
Tox2	-0.25851	0.00139318	-0.123034	0.20495
Tspan15	0.370993	0.00139634	0.160697	0.25849
Mamld1	-0.243524	0.00141978	-0.0689854	0.505656
Slc2a13	-0.256606	0.00144926	-0.1042	0.298677
Rpl24	0.303846	0.00145448	0.0986122	0.432057
Arhgef17	-0.165113	0.00145516	-0.0507778	0.462018
Dgat1	0.206141	0.00145853	0.0431622	0.648008
Rpl27	0.305884	0.00146338	0.0491693	0.737969
Slc35a5	-0.216777	0.00146462	-0.0529372	0.580312
Hspa4	-0.149188	0.00147003	-0.076337	0.168552
Fbxo36	0.336218	0.00147585	0.11597	0.405089
Atg9a	-0.209529	0.00148623	-0.087791	0.281443
Glcci1	-0.21785	0.00149529	-0.0970021	0.245498
Btbd10	-0.173479	0.00149758	-0.0805407	0.222201
Skil	-0.211449	0.00149864	-0.0952393	0.239549
Adam28	1.05203	0.00149893	0.108387	0.844133
Slc25a46	-0.111679	0.00150105	-0.0386614	0.397843
Psph	0.28001	0.00152731	0.156333	0.12716
Prepl	-0.248177	0.00152963	-0.135828	0.136229
Hs2st1	-0.139905	0.00153953	-0.062115	0.249112
Gins1	0.482849	0.00155696	0.267666	0.140311
Marchf5	-0.0960057	0.00155696	-0.0494316	0.170072
Nagk	0.173483	0.00157851	0.0247707	0.771751
Gm11839	0.745532	0.00159955	0.00301509	0.995425
Spred1	-0.178349	0.0016006	0.0049652	0.962437
Plcb1	-0.2342	0.0016031	-0.129706	0.132445
Ccdc28b	0.229872	0.00161793	0.109247	0.215201
Ncoa1	-0.18199	0.00165996	-0.100035	0.137379
Baiap2	-0.179174	0.00168256	-0.0643299	0.379783
Elmo3	0.4402	0.00168507	0.143885	0.440545
Zfyve1	-0.151303	0.00168777	-0.0878791	0.113731
Cd300ld4	-1.93003	0.00169365	-0.803785	0.294919
Hbb-bt	0.681766	0.00169546	0.328463	0.206535
Sh2d7	1.74058	0.00169588	-0.402032	0.614576
Nat9	0.246937	0.001698	0.0998968	0.309793
Bcl7c	0.250944	0.00171681	0.0432396	0.722859
Mfn2	-0.126941	0.00172117	-0.0713385	0.128532
Hsd17b11	0.164457	0.00172513	0.0602612	0.370594
Zfp324	-0.13255	0.00173824	-0.0789928	0.106064
Osbpl8	-0.209031	0.00174417	-0.0856945	0.30167
Smarcc2	-0.0977492	0.00174543	-0.0474889	0.204151
Cops9	0.325081	0.00174828	0.12011	0.3653
Lingo1	-0.248495	0.00176328	-0.0239736	0.855177
Psme1	0.278231	0.00177995	0.113224	0.307409
Cog6	-0.110893	0.00179749	-0.0380831	0.412779
Odad1	0.359751	0.00179853	0.0863102	0.598461
Exoc8	-0.113377	0.00180515	-0.0591036	0.170121
Cx3cl1	-0.208878	0.00182142	-0.00633795	0.959794
Rtp1	1.05343	0.0018227	0.126346	0.817085
Eif2ak1	-0.129844	0.00183157	-0.0262044	0.668523
St6galnac4	-0.149055	0.00184386	-0.0253809	0.728195
Ankrd34a	-0.156968	0.00185399	-0.0863409	0.141439
Gm11627	-0.415318	0.00187488	-0.20846	0.190745
Rps8	0.243564	0.0018757	0.117538	0.210266
Tmem50b	-0.0982147	0.0018757	-0.0542335	0.140733
Ermard	0.285044	0.00187768	0.13983	0.202017
Atp13a3	-0.205631	0.00188813	-0.106078	0.174655
Eif3c	-0.131386	0.00188949	-0.0754096	0.122548
Slc44a3	1.66384	0.00189779	0.813606	0.189396
Zfp268	0.812429	0.00189791	0.283302	0.405089
Apba2	-0.142039	0.00190684	-0.0836168	0.111576
Insyn1	-0.147242	0.00191443	-0.0130254	0.86961
Map4k3	-0.13222	0.00192309	-0.0614094	0.233788
Myadm	-0.26718	0.00192885	-0.085092	0.455855
Nudt7	0.290615	0.00192989	0.154936	0.161595
Tuba4a	-0.140413	0.00194151	-0.0617311	0.265025
Ankrd45	-0.209125	0.00195552	-0.126194	0.101726
Echdc2	0.31415	0.00199402	0.161906	0.179233
H2bc15	1.63999	0.00201904	0.617218	0.328333
Gtf2h2	0.176081	0.00202481	0.0286045	0.742904
Dnajc5	-0.168829	0.00203615	-0.0953304	0.132457
Slc35b2	0.22761	0.00206998	0.0699392	0.478887
Zfp263	0.0971072	0.00206998	0.0468648	0.222761
Mospd2	0.182689	0.00207486	0.0973094	0.164546
Ovgp1	0.405587	0.00207783	0.188374	0.240151
Wdr83	0.134257	0.0020798	-0.0267192	0.681301
Hba-a2	0.665552	0.00208131	0.310235	0.234721
Prkd3	0.202639	0.00209704	0.109176	0.158134
Aldh7a1	0.204014	0.00210449	0.0989075	0.213432
Iqsec1	-0.192034	0.00211584	-0.0228648	0.819109
Amt	0.22696	0.00213292	0.0570423	0.581744
Dpp9	-0.18198	0.00214646	-0.0276723	0.760959
Brd1	-0.170593	0.00215025	-0.0352292	0.66402
Pcdhb17	-0.198811	0.0021524	-0.0809692	0.317743
Lhfpl6	-0.147141	0.0021616	-0.00740536	0.930965
Hip1r	-0.243794	0.00217111	-0.0815245	0.43393
Hdac10	0.187381	0.00219789	0.0652119	0.414479
Arl5c	0.368105	0.00226058	0.124314	0.434765
Cnot11	-0.0950606	0.00226058	-0.0579458	0.106064
Esrp1	1.70602	0.00226058	-0.141913	0.879765
Setbp1	-0.253465	0.00228615	-0.142841	0.138252
Lrrn2	-0.232903	0.00228879	-0.133511	0.130139
Lamtor2	0.16774	0.00229827	0.0444484	0.561327
Syn1	-0.187202	0.00230306	-0.108012	0.12715
Prpsap1	0.132284	0.00233671	0.0692845	0.178734
Rps7	0.298884	0.0023481	0.163365	0.154075
Entpd3	-0.2262	0.00234953	-0.132805	0.122381
Or10aa3	0.683405	0.00235227	0.0954712	0.791713
Rps10	0.304795	0.00235227	0.16959	0.145275
Hbb-b1	0.700486	0.00235545	0.296176	0.298435
Syt12	-0.219144	0.00235545	-0.0347286	0.752231
Kif24	-0.233215	0.00237559	-0.0876813	0.374557
Ahdc1	-0.282484	0.00237618	-0.108284	0.358115
Cyp2j6	0.19258	0.00237618	0.0892407	0.245389
Rock2	-0.209403	0.00237618	-0.0886154	0.298435
Wnt9b	-0.90663	0.00238669	-0.475937	0.193144
Ints13	0.176974	0.00241471	0.0542227	0.489498
Thap6	0.242761	0.00242191	0.0956842	0.344908
Etv5	-0.219084	0.00242368	-0.0548017	0.588171
Cadps	-0.181232	0.0024319	-0.0748442	0.313896
Scyl2	-0.166549	0.00243607	-0.0887225	0.17013
Klrc1	2.32528	0.00244293	1.43344	0.121462
Gpx1	0.269316	0.00244385	0.152774	0.137622
Kcp	0.623822	0.00244579	0.290394	0.242724
Nxpe4	0.204079	0.00245409	0.0729444	0.403866
Psd4	0.728566	0.00247564	0.430074	0.119666
Cd3d	1.47665	0.00247824	0.908984	0.112011
Pnrc2	0.21408	0.00248765	0.0743139	0.420559
Hcn1	-0.275427	0.00248861	-0.138463	0.201409
Atp2b3	-0.289792	0.00249659	-0.156306	0.163653
Agfg1	-0.161387	0.00251045	-0.087138	0.163653
4930447C04Rik	0.371538	0.00251546	0.072183	0.693175
Map3k5	-0.201039	0.0025408	-0.10909	0.161836
Bcl2l13	-0.239507	0.00254932	-0.143909	0.113432
Aamdc	0.217564	0.00255456	0.0286047	0.801758
Sirt7	0.174722	0.00256396	0.0790318	0.263571
Top1	-0.149953	0.00258474	-0.0561138	0.377602
Zbtb7a	-0.244692	0.00259681	-0.0300839	0.816331
Cul3	-0.132121	0.00262242	-0.0479945	0.396333
Abcg4	-0.200655	0.00262716	-0.119727	0.11753
Sec23ip	-0.112621	0.00263065	-0.0615945	0.161595
Scn2b	-0.175242	0.002635	-0.0998631	0.138609
Cobl	-0.195127	0.00267084	-0.0660779	0.437039
Sf3b4	-0.141334	0.00268437	-0.0137039	0.860455
Smad9	-0.212831	0.00268437	-0.126538	0.121215
Atn1	-0.170546	0.00268947	-0.0269749	0.755951
Sh2b1	-0.11306	0.00269688	-0.0183544	0.748855
Btd	0.208294	0.0027057	0.124998	0.117785
9330159F19Rik	-0.172611	0.00272522	-0.0922181	0.173015
Rusc2	-0.181312	0.00273092	-0.0925459	0.197758
Fbxo34	-0.208966	0.00274037	-0.12847	0.106201
Top2b	-0.145564	0.00278554	-0.0788678	0.166921
Ddah2	0.292139	0.00279402	0.126565	0.294736
Elavl3	-0.139222	0.00279529	-0.0549583	0.34849
Irgq	-0.151683	0.00281692	-0.0685745	0.268104
Brf2	-0.175496	0.0028619	-0.0942936	0.175152
Herc3	-0.251718	0.00287816	-0.111682	0.280374
Mest	-0.234778	0.002922	-0.13663	0.133904
Med26	-0.169546	0.00293149	-0.0708709	0.319777
Usp31	-0.193513	0.00293149	-0.0623973	0.468914
Uxt	0.259773	0.00296339	0.00232493	0.988484
Acbd3	-0.091215	0.00296805	-0.0505106	0.161595
Col9a1	0.671946	0.00296805	0.418385	0.103384
Ankle2	-0.0902084	0.00298009	-0.0272978	0.50714
Arhgef18	-0.118368	0.00298009	-0.0727734	0.110768
Ints5	-0.125978	0.00298009	-0.0338145	0.565952
Sil1	0.175789	0.00298009	0.0581373	0.457722
Vsnl1	-0.158908	0.00298009	-0.053093	0.450121
Prkar1b	-0.144385	0.00300689	-0.0582363	0.33957
Cntfr	-0.130461	0.00300951	-0.0520386	0.346713
Oard1	0.180227	0.00301082	0.0275755	0.769709
Galns	0.259922	0.00301414	0.113143	0.29581
Fance	0.163191	0.00305247	0.029069	0.729198
Habp4	-0.0795172	0.003079	-0.019258	0.611954
Auts2	-0.23391	0.00309161	-0.0564966	0.612974
Chst7	0.322405	0.00309161	0.14058	0.307097
Tmem202	0.291039	0.00309907	0.0954772	0.472584
Crybg1	0.385584	0.0031053	0.238041	0.116049
Siah3	-0.238545	0.00311783	-0.131338	0.16494
Mapre3	-0.109615	0.00312779	-0.026445	0.614052
Fam174c	0.305409	0.00313	0.186666	0.118336
Srxn1	-0.11821	0.00313207	-0.0555507	0.251286
Lrfn3	-0.194016	0.00313247	-0.0754686	0.364929
Pld2	0.215184	0.00313822	0.113499	0.187919
Slc25a1	0.164108	0.00314171	0.0710007	0.300992
Rps3	0.277546	0.00314998	0.116031	0.32121
Lrrc51	0.364229	0.00315088	0.116439	0.482347
Pacsin1	-0.179614	0.00316114	-0.0435002	0.612685
Epx	0.894873	0.00316955	0.242139	0.590483
Ptprs	-0.190938	0.0031727	-0.0691213	0.408452
Neb	-0.587409	0.00318691	-0.343778	0.137613
Rpl27a	0.232925	0.00319217	0.118771	0.206151
Rpl7a	0.190861	0.00319262	0.105921	0.16121
H4c3	1.04948	0.00323195	0.515817	0.222506
Pimreg	0.861477	0.00324381	0.340625	0.346501
Col16a1	0.350609	0.0032622	0.20718	0.131335
Ust	-0.276368	0.00327581	-0.161055	0.138182
Ppig	-0.141353	0.00328015	-0.0521842	0.399641
Prkar2a	-0.187518	0.00328164	-0.0691355	0.399803
Tti2	-0.135015	0.00328164	-0.0435121	0.478336
Grhl3	-0.389603	0.00328816	-0.200954	0.206373
Bcat1	-0.16965	0.00329608	-0.0811943	0.24313
Cacnb2	-0.186681	0.00329627	-0.112699	0.122614
Jcad	-0.172335	0.00329764	-0.0128117	0.898577
Copg1	-0.0937821	0.00330473	-0.0560874	0.126532
Adhfe1	0.247666	0.00333451	0.122911	0.225013
Trmt9b	-0.210876	0.00336685	-0.132729	0.105361
Mtmr4	-0.1686	0.00337469	-0.0587005	0.43399
Zdhhc5	-0.167992	0.00337923	-0.0380354	0.644647
Rptor	-0.114221	0.00338112	-0.0598904	0.194489
Mapk9	-0.152123	0.00338418	-0.0559877	0.402602
Atp2a2	-0.25288	0.00339651	-0.0786508	0.495144
Smim29	0.218382	0.00339928	0.126859	0.141334
Asap2	-0.224018	0.00339981	-0.077859	0.435433
Elfn2	-0.207312	0.00341476	-0.13001	0.106663
Dguok	0.185552	0.00343382	-0.0486444	0.584464
Crebzf	0.186571	0.00343919	0.109834	0.136229
Trp53bp1	-0.192502	0.00343919	-0.0958737	0.223532
Arhgef11	-0.202942	0.00344702	-0.094046	0.264649
Gm14776	2.66643	0.00352229	1.51178	0.154315
Pdrg1	0.165324	0.00352268	-0.00640096	0.951193
Rgs7bp	-0.219464	0.00352855	-0.0584142	0.576169
Ergic1	-0.143172	0.00355345	-0.0225864	0.763679
Kcnq2	-0.171835	0.00355889	-0.107373	0.10991
Galnt18	-0.172778	0.00356243	-0.103642	0.128844
Mllt3	-0.228465	0.00357177	-0.107985	0.255556
Srcin1	-0.167101	0.00358615	-0.0996548	0.131061
Clstn3	-0.207903	0.0035877	-0.0683288	0.469238
Grap	0.263723	0.00358994	0.0952657	0.418403
Clasrp	0.283891	0.00359136	0.153543	0.180765
Plcl2	-0.140267	0.00359449	-0.0792924	0.158134
Clstn1	-0.199649	0.0036091	-0.0689159	0.442427
Muc13	1.64205	0.00365436	0.936145	0.202232
Ncoa5	-0.122135	0.00365865	-0.0602373	0.233788
Mettl9	0.0963561	0.00366674	0.0421967	0.303943
Kdm5b	-0.165655	0.0036843	-0.0992788	0.130478
Arcn1	-0.095144	0.0036906	-0.0322273	0.455117
Nus1	-0.0873941	0.00370769	-0.055963	0.102175
Spindoc	-0.169611	0.00372262	-0.0739584	0.306756
Srgap3	-0.163881	0.00374735	-0.0770821	0.260815
Gm973	0.361851	0.00378451	0.225546	0.115637
Brd4	-0.225892	0.00382083	-0.0723132	0.487154
Rbfox3	-0.226335	0.00384973	-0.0562615	0.610147
Gls	-0.139957	0.00390795	-0.0712418	0.218025
Arhgap32	-0.281207	0.00394254	-0.159281	0.161089
Brd3	-0.195868	0.0039428	-0.116346	0.137747
Klhl18	-0.131449	0.00395253	-0.0483224	0.413893
Tacc1	-0.129327	0.0039593	-0.0572386	0.300278
Srsf9	0.148555	0.00396485	0.0814189	0.180273
Sacm1l	-0.127265	0.00396658	-0.0680336	0.19252
Morn5	0.640755	0.00398077	0.283809	0.297258
Pex5	-0.121522	0.00398167	-0.00852579	0.90778
Rpl9	0.293399	0.00398167	0.119908	0.347969
Glra1	-0.91478	0.00398273	0.0791668	0.879879
Mapk10	-0.239932	0.00398612	-0.0721097	0.523632
P2ry10b	0.621393	0.00398612	0.326434	0.198882
St8sia3	-0.176541	0.00400191	-0.10678	0.129939
Glb1l2	0.438296	0.00401739	0.0932324	0.678714
Mthfsl	0.271225	0.00403128	0.176106	0.10086
Pcdhac2	-0.2579	0.00408455	-0.103096	0.364207
1700020N01Rik	1.98188	0.00408974	0.96866	0.227072
Dbndd2	0.292427	0.00409076	0.157135	0.190966
Rlbp1	0.331138	0.00409472	0.126866	0.389477
Hipk3	-0.129712	0.00409687	-0.0230262	0.736111
Sh3bp5	-0.154982	0.00410177	-0.0767718	0.236823
Lrrc59	-0.0756401	0.00410421	0.00628679	0.887876
Cnot4	-0.11866	0.00410796	-0.0300074	0.607708
Fpgs	0.223966	0.00411345	0.0553638	0.619823
Sfi1	0.242833	0.00411505	0.145602	0.136488
Abr	-0.139033	0.00413639	-0.0517862	0.40707
Cd82	0.340222	0.00414166	0.210237	0.121736
Dqx1	0.640515	0.00414471	0.329852	0.231459
Plac8	1.29061	0.00415109	0.81302	0.136508
Arhgef7	-0.135244	0.0041527	-0.0115917	0.883748
Camsap2	-0.156226	0.00415731	-0.0950473	0.12886
Srpk2	-0.153608	0.00416413	-0.0789481	0.216503
Bag5	-0.113965	0.00418932	-0.0083372	0.903508
Pold1	0.325834	0.00418932	0.1536	0.267125
Ccdc127	-0.198332	0.00421364	-0.0873097	0.307111
Nsa2	0.204332	0.00421384	0.0990829	0.249937
Slc39a10	-0.21008	0.00423886	-0.101296	0.253086
Flywch1	-0.126755	0.00425325	-0.0796757	0.115095
Pierce2	0.191471	0.0042823	-0.0325271	0.750142
Cdca3	0.57015	0.00428597	0.0576966	0.861437
Tmem198	-0.197621	0.00429615	0.0201263	0.860002
Fbxo41	-0.140175	0.00430678	-0.0716433	0.22147
Apoc1	0.701427	0.00433107	0.134321	0.711201
Camsap1	-0.20806	0.00433107	-0.120096	0.156239
Cul2	-0.139678	0.00433107	-0.0821098	0.147344
Akap8	0.167249	0.00434227	0.0835665	0.234802
Ctc1	0.21629	0.00435581	0.123597	0.161836
Itga3	-0.177318	0.00435914	-0.0690737	0.384728
Kctd3	-0.124297	0.00436222	-0.0496893	0.368365
Arid5b	-0.23679	0.00438312	-0.147152	0.121688
Tmem220	0.403774	0.00438825	0.209984	0.223258
Cbln3	0.829806	0.00439904	-0.124906	0.785318
Rasgrp1	-0.198501	0.00439904	-0.0969357	0.247633
Lclat1	-0.210857	0.00447406	-0.110477	0.209729
Morc1	1.35657	0.0044833	0.461462	0.468097
Zfp689	-0.236002	0.0044833	-0.0194224	0.890343
Misp	0.924277	0.00448997	0.344083	0.426066
Rpusd4	0.140432	0.00451954	-0.00905698	0.918439
Sh2d5	-0.105796	0.00454675	-0.0153165	0.792007
Tent4a	-0.148845	0.00455319	0.000602868	0.995761
Rtf1	-0.146302	0.00456266	-0.093117	0.113056
Dmtn	-0.130639	0.00457073	0.0134747	0.859186
Npff	0.622505	0.00457073	0.324294	0.23281
Ift57	-0.0960007	0.00457795	-0.0569752	0.148892
Mia3	-0.166792	0.00458143	-0.0386299	0.647436
Tnpo2	-0.109704	0.00458185	-0.0652612	0.144146
Enc1	-0.200273	0.00460935	-0.0541112	0.581094
Sh3bgrl3	0.186061	0.00463549	0.0948551	0.227184
Zbtb4	-0.121181	0.0046923	-0.0555125	0.290415
Glt8d1	0.202796	0.00470923	0.0510415	0.61421
Slc30a9	-0.110929	0.00471452	-0.0287639	0.60112
Pcdhb16	-0.245958	0.00473613	-0.134068	0.19174
Mki67	0.687485	0.00473931	0.10132	0.788563
Hexim1	-0.14548	0.00474578	0.0218685	0.78394
Eef1g	0.140919	0.00474922	0.0540121	0.398295
Opa3	-0.0686407	0.00476469	-0.0347897	0.234721
Tpbgl	0.36768	0.0047709	0.127323	0.459628
Utp4	-0.117044	0.0047709	0.002874	0.969232
Acss1	0.16701	0.00477494	0.0878537	0.213017
Kif3c	-0.14411	0.00477494	-0.0897947	0.124328
Tmeff1	-0.155062	0.00478336	-0.0668355	0.328442
Hs6st1	-0.177947	0.0048346	-0.0351213	0.709817
Taf3	-0.174952	0.0048346	-0.102563	0.155448
Zmynd19	-0.11028	0.00483708	-0.0494035	0.307472
Xk	-0.203022	0.00483946	-0.0875881	0.329019
Clec16a	-0.170488	0.00484435	-0.0662448	0.391804
Fam81a	-0.107454	0.00484435	-0.0621709	0.161444
Fkbp2	0.21153	0.00484435	0.0627972	0.540503
Pcsk1	-0.351614	0.00484435	-0.00572053	0.979995
Mccc1	0.15162	0.00485435	0.0893008	0.154684
Dcaf1	-0.180203	0.00487116	-0.0445152	0.623874
Btbd16	0.429827	0.00487513	0.0803217	0.730621
Abce1	-0.109728	0.00493127	-0.0662572	0.140744
Sap25	0.83043	0.00495748	0.423043	0.239129
Rtel1	0.266197	0.00496472	0.109362	0.360618
Stx5a	0.115428	0.00496472	0.0244677	0.685961
Hnrnpa3	-0.111675	0.00499738	-0.0551317	0.24921
Rnf180	0.116029	0.00501214	-0.00687268	0.924062
Mrtfb	-0.200779	0.00501614	-0.118517	0.152405
Otop2	0.536111	0.00503603	0.334955	0.123778
Gabrg2	-0.206792	0.00506069	-0.0944517	0.296508
Ppm1m	0.1634	0.00506428	0.0651675	0.379778
Pilrb1	2.13351	0.00509077	1.0663	0.308521
Usp45	-0.197729	0.00510604	-0.122987	0.128503
Tmx2	-0.117751	0.00511116	-0.0768926	0.106761
Apol10b	0.578209	0.00511659	0.320503	0.20343
Asap1	-0.222741	0.00512539	-0.000577179	0.997035
Nuf2	0.415425	0.00512735	0.109099	0.60215
Dffa	-0.122116	0.00513882	-0.0130326	0.855357
Prpf8	-0.180399	0.00515987	-0.103716	0.167445
Pitpnc1	-0.185807	0.00517399	-0.0517107	0.573851
Sod2	-0.110529	0.00521323	-0.00644521	0.92496
Rgs11	0.282318	0.00521891	0.144241	0.23323
Gna14	0.773865	0.00524858	0.0220439	0.965526
Uap1l1	0.337042	0.00526105	0.194442	0.167034
Zfp426	-0.153041	0.00526228	-0.080205	0.220859
Fam20b	-0.105978	0.00529994	-0.0502841	0.277356
Gnl1	-0.0789735	0.00530161	-0.0303819	0.403866
Kif18b	0.810948	0.00530161	-0.104273	0.813874
Rpl15	0.26647	0.00530161	0.0946475	0.448468
Tbx21	0.982382	0.00530161	0.0939541	0.875506
Invs	0.20413	0.0053126	0.0578491	0.569198
Rnf185	-0.0910188	0.0053126	-0.0471936	0.230279
Bpifb4	1.83311	0.00533908	0.388375	0.710544
Chchd5	0.185228	0.0053993	0.0772594	0.361005
Steap2	-0.251085	0.00545603	0.0170304	0.914193
Pde4d	-0.225425	0.00546392	-0.131083	0.164664
Atraid	0.149686	0.00548136	0.0459078	0.530378
COX2	0.216236	0.00549146	0.105327	0.262637
Cpsf2	-0.120236	0.00550473	-0.0786992	0.109826
Lrp12	-0.169891	0.005506	-0.102705	0.145571
Rplp1	0.314385	0.005506	0.176344	0.183954
Ehf	1.76134	0.00552913	-0.438674	0.639826
Zbtb9	-0.129761	0.00554724	-0.0514644	0.394377
Eea1	-0.164567	0.00555025	-0.0890061	0.204672
Hyou1	-0.169986	0.00556466	-0.0352837	0.696668
Katnal1	-0.155073	0.00556938	-0.0493393	0.510932
Stxbp2	0.277562	0.00560395	0.0253756	0.879569
Cox20	0.19092	0.00565002	0.0879621	0.301642
Ttc32	0.313661	0.0056769	0.199069	0.134784
Acsm3	1.72796	0.00570487	-0.493295	0.585436
Tmem141	0.246222	0.00575046	0.110308	0.316643
Tmem30b	1.29956	0.00575046	0.170411	0.824771
Kcnh1	-0.237819	0.00575067	-0.0907084	0.412948
Fbxw11	-0.107728	0.0057775	-0.0583812	0.205786
Gabpb2	0.204752	0.0057775	0.0729099	0.453535
Map3k4	-0.139797	0.0057775	-0.0782985	0.188785
Glrb	-0.171856	0.0057862	-0.06468	0.421194
Hace1	-0.104297	0.00579293	-0.0621863	0.155997
Rpsa	0.272071	0.00579293	0.107359	0.392974
Crem	-0.251669	0.00583765	-0.0750441	0.549023
Gramd1b	-0.192778	0.0058448	-0.0398529	0.699527
Olfml1	0.256385	0.00585025	0.142813	0.19252
Zfp229	0.34373	0.00589668	0.0464457	0.814332
Arhgap35	-0.138864	0.00589823	-0.0806672	0.169208
St8sia5	-0.159876	0.00590862	-0.0364476	0.66325
Prdx1	0.216496	0.00594536	0.135897	0.131061
Ccs	0.208397	0.00596136	0.0573421	0.586565
Fam168b	-0.129249	0.0059729	-0.0428178	0.492308
Arfgef2	-0.219864	0.00597425	-0.111337	0.245149
Dpp6	-0.151686	0.00598586	-0.0952839	0.131061
Dnajb4	-0.129024	0.0059913	-0.0671489	0.231235
Ecsit	-0.0970584	0.00599483	-0.0338663	0.46791
Prxl2a	0.158984	0.00600182	0.056331	0.457373
Usp37	-0.168771	0.00600393	-0.10449	0.139507
Zfp180	-0.109334	0.00600393	-0.0474345	0.339395
Wars1	-0.0837847	0.00601348	-0.01829	0.682306
Map9	-0.179553	0.00604269	-0.103405	0.175152
Rdm1	0.320041	0.00604269	0.106355	0.4946
Mtbp	0.457285	0.0060435	0.274881	0.15528
Dnaaf3	0.509735	0.00604778	0.27789	0.212374
Wdfy3	-0.236854	0.00605943	-0.116351	0.263936
Trim39	0.138717	0.00606966	0.0588254	0.356603
Hbp1	0.173887	0.00609317	0.112611	0.119714
Lmtk2	-0.251054	0.00609317	-0.073985	0.555299
Pfdn5	0.31771	0.0061093	0.162479	0.2412
Atp10d	0.332662	0.00612696	0.116038	0.471968
Sfxn5	0.165772	0.00613991	0.0966665	0.169618
Fdx2	0.200384	0.00614272	0.0604564	0.545637
Gyg1	0.111542	0.00614272	0.0632657	0.18718
Senp5	-0.130601	0.00614507	-0.0596577	0.308866
Spred2	-0.232841	0.00616817	0.0134044	0.927176
Pgm2	0.180044	0.00618028	0.119866	0.109613
Rsrc1	-0.0829388	0.00621522	-0.0433808	0.23281
Dagla	-0.274941	0.00625005	-0.0129576	0.943016
Tmem64	-0.133263	0.00627522	-0.0108965	0.894892
Tmem258	0.194291	0.0062888	0.0621688	0.515619
Als2	-0.152331	0.0063059	-0.0921182	0.153173
Ccdc85a	-0.192238	0.00630713	-0.081279	0.357176
Abca5	-0.210898	0.00636288	-0.114841	0.208406
G3bp1	-0.105615	0.00636288	-0.05061	0.283539
Tmem256	0.316584	0.0063822	0.104502	0.498119
Clca3a1	0.441115	0.00638496	-0.243142	0.22101
Cryz	0.199534	0.00638496	0.00951167	0.942545
Tmem98	0.331956	0.00640492	0.215614	0.11998
Bin3	0.213442	0.00640842	0.0931965	0.340308
Wdr90	0.296982	0.00640842	0.179931	0.152988
Gpr158	-0.256189	0.00641858	-0.155502	0.151483
Cry2	-0.134269	0.00646461	-0.045725	0.482938
Adcy2	-0.123699	0.00648916	-0.0482647	0.407472
Pdpk1	-0.181286	0.00648916	-0.107784	0.162567
Ckap5	-0.116545	0.00651157	-0.0580007	0.261469
Creb1	-0.143824	0.00654761	-0.0803744	0.197231
Rpl28	0.290698	0.00657917	0.173708	0.161089
Tfg	-0.0838044	0.00660287	-0.00345679	0.951525
Use1	0.247067	0.00660288	0.0806501	0.50662
Eif3f	0.176316	0.00661866	0.053956	0.541625
Peg3	-0.206873	0.00663378	-0.119466	0.179179
Nipsnap1	-0.109843	0.00664008	-0.0684653	0.140852
Pcdha5	-0.235821	0.00666141	-0.0577536	0.642206
Kif20a	0.534501	0.00666868	-0.0597633	0.85173
Gad1	-0.158557	0.00668434	-0.0288952	0.742066
Nap1l2	-0.185624	0.00671123	-0.101769	0.207749
Sez6l	-0.236626	0.00674418	-0.147995	0.139228
Fzd2	-0.278444	0.00677932	-0.160057	0.183506
Sos1	-0.160415	0.00679198	-0.0713475	0.33199
Gpc6	-0.258666	0.00682433	-0.0904783	0.472302
Rgs19	0.201204	0.00682433	0.0298444	0.796566
Higd1b	0.309611	0.00685753	0.111613	0.459256
Slc25a10	0.168611	0.00685753	0.0846953	0.260979
Golm2	-0.137274	0.00686351	-0.0627812	0.315129
Nacc1	-0.107173	0.00687729	-0.0204834	0.730808
Dennd11	-0.156166	0.00693547	-0.0727932	0.303984
Adam11	-0.172932	0.00694722	-0.108437	0.139511
Hivep1	-0.241263	0.00697366	-0.11607	0.28579
Dnajb12	-0.117841	0.00697469	-0.0523797	0.334539
Snf8	0.179072	0.00698717	0.0829463	0.308368
Cep104	-0.133996	0.00703569	0.00446091	0.961363
Lca5l	0.452692	0.00705546	0.104046	0.668133
Lars1	0.158491	0.0070854	0.0613944	0.417253
Acap3	-0.111232	0.00708891	-0.00457325	0.952026
R3hdm2	-0.16287	0.007135	0.0562972	0.480144
Agbl1	-0.496875	0.00721798	0.116207	0.668582
Sptb	-0.196618	0.00721798	-0.062823	0.523647
Bcat2	0.189456	0.00728413	0.0748266	0.40998
Tfrc	0.184108	0.00728413	0.0677297	0.447422
Disp2	-0.252582	0.00730098	-0.144732	0.188661
Rps13	0.244219	0.00732016	0.127255	0.241291
Rab11b	-0.0934261	0.00732859	-0.0357504	0.426066
Tnfrsf21	-0.217263	0.00734434	-0.00532445	0.970649
Vti1a	-0.108204	0.00734434	-0.0339812	0.534344
Atrn	-0.22399	0.00739501	-0.143038	0.134104
Sema3a	-0.227075	0.00739501	-0.0454178	0.720337
Tirap	0.274166	0.00739501	0.163596	0.172373
Ubald1	-0.139341	0.00739501	-0.0532837	0.426938
Hspa8	-0.124469	0.00739607	-0.00578665	0.944842
Tmprss2	2.27316	0.00739998	0.587926	0.645003
Rab35	-0.0827995	0.00741598	-0.0317741	0.426273
Ttll7	-0.160177	0.00743574	-0.109439	0.104007
Rtn4rl2	-0.248932	0.00753583	-0.0176631	0.913357
Ilvbl	0.208787	0.00754825	-0.0172109	0.896348
Inpp5a	-0.101185	0.00759456	0.0153773	0.793457
Elfn1	-0.20747	0.00768364	-0.118086	0.195273
Mybph	0.821869	0.00768597	0.440956	0.239958
Pcdha3	-0.329582	0.00769982	-0.211052	0.135622
Gabbr2	-0.24625	0.00771061	-0.0946787	0.426066
Cfap97d2	0.626158	0.00771133	0.300114	0.300231
Cmtm5	0.278808	0.00771133	0.0724996	0.62188
Htr5a	-0.219934	0.00773135	-0.0677909	0.546837
Rpl36al	0.226799	0.00779088	0.0965251	0.367129
Trf	0.495967	0.00779515	0.291634	0.178653
Nell1	-0.260921	0.00783384	-0.102469	0.415055
Sult4a1	-0.116769	0.00783844	-0.061401	0.24069
Ube2j1	-0.112504	0.00787922	-0.0200216	0.753697
Qtrt1	0.182917	0.00790557	0.0219114	0.843745
Wnk2	-0.1552	0.00790557	-0.05951	0.42921
Dad1	0.139289	0.00790936	0.0634272	0.327884
Arhgap20	-0.205778	0.0079465	-0.133383	0.130784
Septin2	0.265528	0.0079465	0.0577712	0.694251
Klhl5	0.128918	0.00796077	0.0509817	0.413021
Fam219a	-0.15148	0.0079741	-0.0684582	0.332192
Frrs1l	-0.233966	0.00799487	-0.108493	0.316341
Ifitm7	0.70159	0.00800252	-0.00671143	0.98869
Trmt2a	0.178741	0.00801491	0.0544702	0.554377
Atg4a	0.219569	0.00804765	0.125451	0.20129
Atf5	0.210724	0.00806487	0.122247	0.189454
Prrg3	-0.225157	0.00806487	-0.10243	0.329085
Cherp	-0.13318	0.00806598	-0.0362655	0.604819
Dbn1	-0.122473	0.00806598	-0.0679486	0.212569
Vapa	-0.094168	0.0080798	-0.0327203	0.485667
Dyrk4	0.961154	0.00809502	0.645761	0.141388
Ubtd2	-0.183217	0.00809502	-0.0291476	0.784707
Cyb5r3	0.13531	0.00810297	0.079999	0.178734
Opalin	0.459376	0.00811342	0.0738454	0.78115
Dennd6b	0.167149	0.00813027	0.0350268	0.708437
Chst1	-0.142242	0.0081515	-0.0703375	0.279812
Dlgap4	-0.127227	0.00816137	-0.02411	0.737969
Gria3	-0.190543	0.00818576	-0.11043	0.189733
Slc6a14	2.791	0.00820172	1.4188	0.273522
Atxn7l1	-0.119898	0.00829491	-0.0496156	0.391314
Dlst	-0.0662608	0.00832134	-0.00208642	0.963514
Fam76b	0.166162	0.00832134	0.0600718	0.468434
Mta1	-0.116097	0.00832134	-0.009548	0.898041
Zbtb16	-0.317215	0.00832134	-0.130358	0.392657
Chp1	-0.101452	0.00833661	-0.0439384	0.361561
Dck	-0.173898	0.00833661	-0.094513	0.227108
Rbsn	-0.125833	0.00833661	-0.0874401	0.103165
Fgf12	-0.176469	0.00835979	-0.106961	0.167041
Bltp3b	-0.140292	0.00837364	-0.0664638	0.307097
Kif2c	0.76104	0.00837364	0.168748	0.68919
Lrrtm1	-0.162732	0.00837364	-0.0893591	0.221279
Rnf6	-0.137635	0.00837364	-0.0903802	0.128383
Rarg	0.243511	0.00838684	0.134491	0.220787
5033404E19Rik	0.500311	0.00838875	0.133319	0.620332
Stx1b	-0.13737	0.00839376	-0.0356381	0.627156
Asnsd1	0.119469	0.00841619	0.0568188	0.308233
Ndufa3	0.232435	0.00845375	0.139461	0.173106
Sptssa	0.209576	0.00846498	0.0920718	0.354168
Pgam1	-0.0796477	0.00848235	-0.0240399	0.561018
Cdk4	0.165166	0.00850226	0.0585592	0.477778
Dhx8	-0.136241	0.0085372	-0.0641273	0.313314
Usp13	-0.198043	0.00854823	-0.134065	0.115773
Pet100	0.335226	0.00855671	0.103703	0.551072
Scrt2	-0.243418	0.00855971	-0.132923	0.226173
Selenoi	-0.187924	0.00861539	-0.100927	0.235485
Gm17823	2.06965	0.00862541	-0.28811	0.821085
Ttc39b	-0.215234	0.00862541	-0.102177	0.307409
Pitpnm3	-0.16737	0.00863067	-0.0911525	0.227584
Rgmb	-0.155534	0.00863634	-0.0740312	0.306642
Slc39a2	0.373533	0.0086589	0.22672	0.169308
Fam168a	-0.150841	0.0086715	-0.0739617	0.289168
Smad2	-0.130985	0.00869621	-0.0534361	0.401634
Grin1	-0.183097	0.00870563	-0.0593656	0.526727
Ina	-0.163263	0.00872069	-0.0260966	0.784707
Snhg11	0.29028	0.00872407	0.19568	0.11799
Arl8b	-0.135137	0.00872498	-0.057764	0.372306
Rnf122	0.356655	0.00872498	0.190885	0.239957
Ttc13	0.119937	0.00874191	-0.0114074	0.881107
Abcc12	-0.880571	0.00874958	-0.322414	0.47608
Slc38a1	-0.213138	0.00874958	-0.0790478	0.454839
Ccdc184	-0.198676	0.00877324	0.00602047	0.96439
Agk	-0.112115	0.00878685	-0.052133	0.323623
Impa1	-0.10594	0.00879226	-0.0614386	0.194723
Uso1	-0.0666963	0.00880502	0.000895869	0.984145
Cdk10	0.136783	0.00881045	0.0314145	0.678714
Ube2n	-0.086835	0.00881257	-0.0530921	0.166204
Clip1	-0.112986	0.00883546	-0.0788036	0.104274
Cdc27	-0.117752	0.00886552	-0.0695829	0.185217
Pla1a	0.363603	0.00888599	0.241012	0.128376
Unkl	-0.117744	0.00889009	-0.075082	0.14608
Nedd4l	-0.183255	0.00890405	-0.0834754	0.335448
Dusp3	-0.118685	0.00890443	-0.0185223	0.791328
Uhrf1	0.554653	0.00892852	0.319236	0.204242
Dipk1c	0.222921	0.00894693	0.119208	0.241339
Adgrb2	-0.134296	0.00896764	-0.0555594	0.39405
Ctif	-0.160695	0.00896764	-0.064702	0.410343
Krtcap3	0.651638	0.00898253	0.302522	0.338841
Pcsk2	-0.170376	0.00898932	-0.0960718	0.210484
Zfyve9	-0.162143	0.00898932	-0.0577965	0.478139
Pbk	0.720367	0.00900302	-0.013637	0.978595
Wdr37	-0.141695	0.00902907	-0.0859823	0.17152
Peli3	-0.156328	0.00903396	-0.0742572	0.312221
Ywhah	-0.108156	0.00903396	-0.0718211	0.126774
Ppp1r3f	-0.114385	0.00906698	-0.031846	0.602518
Tmem127	-0.0808847	0.00907197	-0.0472522	0.192776
Tdrd5	0.389276	0.0091253	0.0145739	0.95737
Npepps	-0.115405	0.0091266	-0.081155	0.102326
Coro2a	-0.134637	0.00915115	-0.0584368	0.367998
Ldlrad4	-0.148569	0.00915784	-0.0831519	0.217777
Gm4707	2.12819	0.00919109	0.705823	0.519834
Rnf19b	-0.109111	0.00919109	-0.0246276	0.687379
Rnf44	-0.141362	0.00919109	-0.0540129	0.441639
Nr1d2	-0.153503	0.00919952	-0.0816481	0.244882
Ccdc120	-0.220479	0.00923483	-0.124031	0.214526
Nmt2	-0.122595	0.00926074	-0.0830008	0.119985
Taok3	-0.162249	0.0092826	-0.0720136	0.354604
Stk39	-0.0971044	0.00929067	-0.0614363	0.152581
Slc28a2	1.16277	0.00929611	0.220595	0.749692
Parm1	-0.245269	0.00934745	-0.119244	0.299557
Ndp	0.244208	0.00935075	0.115969	0.315129
Coro2b	-0.14538	0.00936241	0.00145042	0.988519
Gsr	0.0907331	0.00936241	0.032217	0.486349
Usp33	-0.148237	0.00936241	-0.0819577	0.224719
Ago2	-0.198822	0.00936472	-0.113287	0.207556
Slc36a1	-0.222241	0.00936472	-0.00924783	0.953123
Cs	-0.0811211	0.00938277	-0.0365655	0.345378
Tbce	0.170697	0.00942032	0.0679242	0.421735
Cdkn3	0.622283	0.0094415	0.229223	0.474142
Esrrg	-0.276787	0.0094415	-0.0442866	0.787126
Commd4	0.174742	0.00947359	0.0646155	0.462164
Alkbh3	0.239009	0.00947833	0.100641	0.390197
Zdhhc13	-0.109535	0.00949993	-0.056453	0.269879
Pafah1b1	-0.144258	0.00952283	-0.0997378	0.111864
Fitm2	-0.127046	0.00953186	-0.0471307	0.461384
Abcb7	-0.114454	0.00953439	-0.0791554	0.112438
Atg16l2	0.204142	0.00953826	0.113762	0.222001
Asic1	-0.152792	0.0095579	-0.0993957	0.139893
Vps33a	-0.112443	0.0095714	-0.0632377	0.217117
Lgals1	0.282494	0.00960939	0.170359	0.179233
Xpa	0.167525	0.00960939	-0.0266599	0.792905
Inpp5j	-0.15817	0.00963543	-0.0785522	0.289616
Cacna2d4	0.473497	0.00965527	0.190987	0.415475
Wdr97	0.25009	0.00965527	0.121871	0.306687
Rtn3	-0.120355	0.00966566	-0.0818877	0.119714
Tmem62	-0.100947	0.00982089	-0.0321246	0.547797
Nme2	0.278792	0.00982096	0.128026	0.337481
Map3k13	-0.229959	0.00982937	-0.0764237	0.52253
B4galt4	0.127864	0.00986541	0.00183841	0.983284
Ctxn2	0.295634	0.0098693	-0.0981109	0.524125
F830016B08Rik	0.656676	0.00993075	0.489562	0.100696
Satb2	-0.282649	0.00998184	-0.103505	0.470098
Angpt1	0.433756	0.0100098	0.136913	0.550025
Arl15	-0.183396	0.0100276	-0.0847	0.336083
Atp5mc2	0.286338	0.0100276	0.129724	0.346713
Gars1	-0.112046	0.0100367	-0.0687225	0.172562
Npm3	0.288764	0.0100512	0.0467878	0.78714
Ssbp3	-0.148475	0.0100512	-0.0933001	0.160277
B3gnt7	0.333414	0.0102713	0.187667	0.233604
Tubb4a	-0.168584	0.0103271	-0.0984263	0.200792
Ilk	0.160199	0.0103288	0.0862411	0.246111
Selenbp1	0.246144	0.0103361	0.120747	0.302575
Actn1	-0.153272	0.0103379	-0.0360733	0.676995
Brd10	-0.184126	0.0103653	-0.106503	0.206235
Irak3	0.348484	0.0103877	0.216788	0.173883
Plch1	-0.196477	0.0103877	-0.0869721	0.365589
Zfp955b	-0.196877	0.0103992	-0.136061	0.11694
Josd1	-0.060157	0.0104168	-0.0035244	0.931937
Cnpy2	0.220944	0.01042	0.0634881	0.594851
Snx13	-0.141447	0.01042	-0.0782858	0.231386
Srpra	-0.0751727	0.01042	-0.00501026	0.921774
Dennd2b	0.2428	0.010434	0.112021	0.33987
Vxn	-0.174664	0.0104342	-0.121065	0.115483
Hadha	0.132017	0.0104444	0.0823097	0.16718
Zfp280b	-0.173215	0.0104446	-0.0695176	0.424264
Duxbl1	0.476909	0.0104488	0.122798	0.644938
Slc25a44	-0.108145	0.0105271	-0.0574343	0.25559
Igbp1	0.151977	0.0105288	0.109141	0.101286
Adh1	1.1097	0.0105608	0.729166	0.165553
Spa17	0.33689	0.0106067	-0.0203156	0.929502
Fbxo28	-0.0959501	0.0106146	-0.0597414	0.169614
Phykpl	0.262221	0.0106576	-0.0536045	0.727853
Ccl21d	-0.586157	0.0106615	-0.147462	0.651317
Six1	1.13411	0.0106615	0.578205	0.298222
Mapk7	0.174849	0.0107479	0.0247265	0.819004
Tmem63c	-0.196633	0.0107627	-0.12177	0.172076
Ncan	-0.159612	0.0107742	-0.0827687	0.271027
Ccnf	-0.24713	0.0108471	-0.0351598	0.819109
Cyfip2	-0.154158	0.01089	-0.0697121	0.354138
Trappc8	-0.152411	0.0109112	-0.0764255	0.292888
Stk24	-0.107034	0.0109302	-0.0362729	0.520238
Arfip1	0.109633	0.0109675	0.0756591	0.122701
Chrnb4	0.828895	0.0109675	-0.118822	0.819615
CYTB	0.190245	0.0109705	0.120921	0.159616
Ppp1r10	-0.175062	0.0109705	-0.0937092	0.25369
Nkx2-2	0.361288	0.0109807	0.0638784	0.768321
Elovl4	-0.143319	0.0110013	-0.0171114	0.850511
Abcd4	0.168912	0.0110043	0.108058	0.159623
Dennd2a	-0.105523	0.0110412	-0.0719396	0.128751
Rpain	0.209737	0.0110926	0.00334258	0.981899
Kcnb1	-0.233026	0.0111244	-0.04803	0.725207
Lsm10	0.219874	0.0111744	-0.0153118	0.91914
Rgs8	-0.177043	0.0111744	-0.0419969	0.677352
Snx19	-0.12152	0.0111896	-0.0856726	0.11209
Pgls	0.217312	0.011199	0.145953	0.134941
Zswim7	0.206223	0.011199	0.103095	0.298726
Zbtb40	-0.218784	0.0112197	-0.03397	0.799388
Mbd3	0.151749	0.0112261	0.0535955	0.497187
Chrm2	-0.248893	0.0112378	-0.124501	0.297068
Rps6ka3	-0.19625	0.0112378	-0.0624271	0.553114
Cdpf1	0.203951	0.0112458	0.0585201	0.601662
Ildr1	0.902716	0.0112458	0.290984	0.555503
Cstf2	-0.129514	0.0112944	-0.0300313	0.685793
Lage3	0.229695	0.0112958	0.0774045	0.524647
Depdc5	-0.165145	0.0113304	-0.118826	0.103771
Foxn2	0.145442	0.0113304	0.0246817	0.779194
Zxdb	-0.108133	0.0113686	-0.0479384	0.371495
Tsn	-0.13083	0.0113786	-0.0752241	0.216494
Fam8a1	-0.0808071	0.0114085	-0.0541286	0.136745
Ngdn	0.149635	0.0114406	0.0793993	0.264178
Gse1	-0.219706	0.0114457	-0.0789195	0.489498
Dctn1	-0.142915	0.0114482	-0.0941514	0.14407
Rab11fip4	-0.135621	0.0114482	-0.0841643	0.174377
Pmf1	0.227732	0.0114552	0.144801	0.168552
Nfxl1	0.224212	0.0115446	0.111482	0.303976
Cab39	-0.104018	0.0115538	-0.0566132	0.247547
Sostdc1	-0.902112	0.0115538	-0.102185	0.86463
1700030J22Rik	-0.172595	0.0115546	-0.0992896	0.219855
Hspa5	-0.196604	0.0115785	0.01032	0.940436
Khsrp	-0.155609	0.0115911	-0.0491579	0.557437
Gfpt1	-0.139076	0.0116082	-0.084663	0.186479
Lancl1	-0.126073	0.0116096	-0.0849302	0.134571
Sel1l	-0.172877	0.0116141	-0.0727792	0.402572
Snx25	-0.120975	0.0116141	-0.0408948	0.524289
Tpgs2	-0.0796931	0.011624	-0.0490393	0.182431
Smpd1	-0.0789253	0.0116348	-0.0354759	0.364513
Lrrc28	-0.167597	0.0116599	-0.109144	0.152115
Pcdhga2	-0.283187	0.0116679	-0.115645	0.421225
Nsdhl	0.131149	0.0116703	0.0565332	0.388474
Mon1b	-0.116937	0.0116801	-0.0580046	0.305025
Dnajb9	-0.115058	0.0116952	-0.0709901	0.180365
Ccna2	0.442445	0.0117019	0.181557	0.421553
Lrfn4	-0.146296	0.0117361	-0.0599051	0.420831
Hacd1	0.205521	0.0117394	0.0841749	0.421797
Psmb10	0.22233	0.0117701	0.129341	0.212111
Gm3739	0.270675	0.0118076	0.148273	0.249821
Cep63	0.155722	0.0118127	0.0437628	0.611947
Prmt9	-0.110457	0.0118127	-0.0718486	0.158237
Dusp15	0.161867	0.0118143	0.0822219	0.292361
Fbxl16	-0.127654	0.0118143	-0.075532	0.202796
Txlng	-0.118583	0.0118143	-0.0625673	0.271754
Lig4	-0.154118	0.0118296	-0.0919719	0.200872
Plk2	-0.143805	0.011849	-0.088802	0.179946
Zfp251	-0.105898	0.0118495	-0.0685459	0.156206
Ubash3a	0.771729	0.0118794	0.33156	0.411291
Zfp719	-0.14538	0.0118809	-0.0993877	0.130625
Sra1	0.139744	0.0120288	0.0353471	0.655809
Usp9x	-0.165984	0.0120314	-0.105027	0.167844
Gsk3b	-0.188007	0.0120526	-0.103637	0.24315
Il36g	0.319411	0.0120526	0.13706	0.399944
Ttc9	-0.138249	0.0120537	-0.0955264	0.125504
Dipk1a	-0.156633	0.0120619	-0.109755	0.119714
Cdk5r2	-0.130343	0.0120808	0.0349214	0.632853
Atp5f1a	-0.085823	0.0121503	-0.0621278	0.104705
Slc5a1	3.51538	0.0121517	-0.714328	0.742066
Hmgn3	0.183591	0.0121543	0.0855474	0.344836
Fam171a1	-0.152216	0.0121549	-0.0308032	0.733499
Lipg	-0.247085	0.0121549	0.0515452	0.725653
Tent2	0.0848682	0.0121695	0.00319669	0.959301
Tmem150a	0.234222	0.0121724	0.162184	0.126935
Cd27	1.68924	0.012173	0.835269	0.318878
Zfp90	0.118945	0.0121747	-0.00108009	0.989662
Nol6	-0.133567	0.0121912	-0.0717904	0.259287
Gnao1	-0.126905	0.0122457	-0.0856034	0.137078
Haus5	0.205032	0.0122543	0.0032434	0.982233
Zfp128	-0.121736	0.0122592	-0.0853966	0.126038
Cd164	0.0888962	0.0122846	0.0416949	0.342922
Impdh1	-0.125403	0.012341	-0.0823406	0.151329
Klhdc10	-0.105423	0.0124168	-0.0603248	0.22565
Hcfc2	-0.168455	0.0124932	-0.0575135	0.523855
Arid1b	-0.179559	0.0125038	-0.0909966	0.296606
Arhgef3	-0.132216	0.0125072	-0.0577514	0.386377
Psmd11	-0.0841356	0.0125143	-0.0209488	0.66411
Srsf4	-0.109228	0.0125143	-0.0434818	0.440788
Nf1	-0.182414	0.0125178	-0.10946	0.199404
Slc30a7	0.200097	0.012557	0.0116322	0.93404
St6gal1	0.170419	0.012557	0.0939431	0.247034
Smad3	-0.186561	0.0125723	-0.0622963	0.53537
Uck2	-0.157034	0.0125723	-0.0635435	0.431696
Fbl	0.138941	0.012595	0.0373146	0.635546
Cnot1	-0.18667	0.0126229	0.0390166	0.725653
Thnsl2	0.182788	0.0126229	0.0838746	0.361561
Gtse1	0.448495	0.0126756	-0.048637	0.86675
Dscam	-0.221301	0.0126762	-0.106631	0.328056
Brinp1	-0.209638	0.01268	-0.0137293	0.924062
Rab7	-0.0552997	0.0126976	0.0133294	0.677535
Nceh1	-0.13061	0.0127025	-0.0584828	0.372308
Mast3	-0.148352	0.0127064	0.0552761	0.47715
Fcer2a	1.69514	0.012717	0.581629	0.463581
Cacna1i	-0.215759	0.0127209	-0.0456189	0.722934
Top3a	0.180438	0.012741	0.0664178	0.489729
Mtrnr2l7	0.285637	0.0127837	0.0915552	0.556644
Syne1	-0.19404	0.0127837	-0.0292001	0.80948
Sel1l3	-0.20998	0.0127858	-0.0647268	0.574699
Grb14	0.299516	0.0128083	0.0699875	0.688985
Phkg2	0.0993508	0.0128222	0.0420691	0.408061
Caprin1	-0.0801625	0.012844	-0.0492254	0.188956
Asf1b	0.390333	0.012863	0.271136	0.127197
D630003M21Rik	0.152828	0.0128727	-0.0109103	0.918921
Gm3604	0.388835	0.0128727	-0.116786	0.586341
Mast1	-0.152421	0.0128727	-0.109317	0.112246
Pak6	-0.173623	0.0128906	-0.107925	0.182307
Scp2	0.150194	0.0129514	0.0736456	0.318878
Brsk2	-0.130449	0.0129788	0.00374173	0.968631
Erp29	0.157093	0.0130207	0.0617755	0.450121
Ppm1l	-0.246675	0.0130207	-0.0534748	0.716589
Hspa1b	-0.420773	0.0130898	-0.0785738	0.757848
Siah1a	-0.0969262	0.0131028	-0.0529298	0.259287
Fubp3	0.148692	0.0131232	0.0546595	0.487593
Tom1	0.102946	0.0131232	0.023519	0.699169
Lrrc40	-0.130246	0.0131402	-0.0807288	0.186799
Lrfn5	-0.190748	0.013152	-0.0806147	0.409746
Trp63	0.552408	0.0132721	0.236553	0.426802
Szt2	0.202453	0.0132923	0.0686495	0.531513
Eif4g3	-0.176209	0.0133012	-0.0844193	0.335014
Phpt1	0.19191	0.0133082	-0.0229243	0.85458
Mrgbp	0.124835	0.0133089	0.035846	0.611947
Glg1	-0.208687	0.013338	-0.125264	0.203419
Kdm5c	-0.15814	0.0133785	-0.0805534	0.299077
Nup85	0.127122	0.0133785	0.0134935	0.873349
Tspan5	-0.161428	0.0133785	-0.0343959	0.722747
Zmiz1	-0.205407	0.0133785	-0.12669	0.188956
Etf1	-0.0699881	0.0134164	-0.0434968	0.186713
Surf6	-0.101261	0.0134405	-0.0555989	0.258286
Or6c6c	0.334415	0.0134602	0.17788	0.281018
Tmem134	0.176387	0.0134984	0.10051	0.234947
Atrnl1	-0.216936	0.0135137	-0.091222	0.414607
Kcnj6	-0.264211	0.0135533	-0.15136	0.230914
Sag	0.216156	0.0136004	0.0728514	0.542732
Lgals4	0.33704	0.0136128	0.0245548	0.918651
Pkdcc	0.170133	0.0136604	0.0660559	0.466013
Pom121	-0.179372	0.0137209	-0.0599027	0.541304
Mta3	-0.13506	0.0137249	-0.0947378	0.125914
Akap8l	0.169719	0.0137347	0.0619076	0.493854
Apoc3	0.775643	0.013747	0.115938	0.814013
Btbd8	-0.187927	0.0137621	-0.0489649	0.649814
Naca	0.192271	0.0137678	0.0578126	0.589868
Arhgef9	-0.129235	0.0137778	-0.0700241	0.263468
Gabra1	-0.216326	0.0137824	-0.0798475	0.488081
Traf2	0.134496	0.0137919	-0.00425722	0.965091
Adck5	0.250763	0.0138436	-0.0458243	0.765554
Ndfip2	-0.143944	0.013865	-0.0387255	0.638822
Syne2	-0.14117	0.013865	-0.103362	0.107813
Amigo1	-0.152009	0.0138826	-0.0841334	0.251762
Stk32b	-0.246709	0.0139055	-0.0112602	0.950782
Rps12l1	12.3462	0.0139358	0	1
Lnpk	-0.194676	0.013991	-0.00850701	0.95314
Mad2l2	0.168893	0.0141094	0.04941	0.606783
Slc22a13b	0.535284	0.0141199	-0.0330476	0.931633
Sp7	0.531181	0.0141598	-0.0246524	0.94974
Marcks	0.122934	0.014171	0.00863385	0.920566
Gfus	0.158958	0.0142184	-0.00737929	0.94974
Or4f59	0.885043	0.0142184	0.310209	0.530378
Plxna4	-0.234445	0.01422	-0.15779	0.147113
Aff2	-0.329389	0.0142381	-0.232924	0.124776
Atp6v0a1	-0.172452	0.0142696	-0.0942458	0.261087
Ct55	0.571769	0.0142906	0.256811	0.390436
Lpgat1	-0.206273	0.0143268	-0.106628	0.294951
Adam19	-0.270293	0.014369	-0.0764448	0.618714
Osbpl2	-0.0631331	0.014424	-0.0373957	0.219231
Got2	-0.094625	0.0144658	-0.0344465	0.498119
Mthfd1l	-0.141327	0.0145032	-0.0408023	0.612096
Pmm2	0.142756	0.0145128	0.0816719	0.238298
Homer1	-0.265208	0.014548	0.0800052	0.591255
Thpo	0.298328	0.0145907	0.13891	0.36034
Gchfr	0.915602	0.0145991	0.123506	0.841014
B4galt5	-0.13498	0.0146096	0.0113403	0.903508
Lypd2	1.52196	0.0146096	0.424792	0.633134
Mpp3	-0.171579	0.0146134	0.0436357	0.662551
Atp12a	-0.827881	0.0146281	-0.373869	0.387597
Rgcc	0.260606	0.0147174	0.145734	0.250566
Plet1	0.984393	0.0147215	0.42717	0.415475
Rnf24	-0.15723	0.0148408	-0.0731722	0.361561
Yy1	-0.0803216	0.0148472	-0.0126684	0.804071
Cox6b1	0.187916	0.0148587	0.0743269	0.455516
Abi1	-0.094609	0.0148709	-0.033075	0.523402
Bap1	-0.0728349	0.014909	-0.0165282	0.706938
COX3	0.257632	0.014909	0.104425	0.442122
Fgd3	0.210726	0.0149167	0.0955031	0.378307
Pex2	0.157102	0.0149776	0.0114133	0.918615
Zfp30	-0.125508	0.0149834	-0.0662066	0.289946
Psma8	0.55991	0.0150045	0.117068	0.736325
Hs3st2	-0.256509	0.0150259	-0.165354	0.172922
Mtmr14	0.130027	0.0150259	0.0206974	0.802924
Lrriq3	0.398692	0.0150375	-0.016027	0.95691
Mtmr6	-0.10792	0.0150493	-0.0286567	0.647718
Thap3	0.217498	0.0150702	-0.113666	0.294738
Slc24a5	-1.06474	0.0151421	0.0997811	0.900853
Mettl21a	0.142942	0.0151503	0.0124566	0.901088
Pcdh1	-0.219218	0.0151513	-0.12835	0.22631
Dhx29	-0.104725	0.0151546	-0.0448832	0.41487
Rab11fip3	-0.124368	0.0151679	-0.0405409	0.558891
Smco4	0.273768	0.0151679	0.150854	0.275556
Dlx5	-0.208698	0.0151844	-0.0744316	0.52057
Idh1	0.123308	0.0151844	0.0369231	0.597532
Asrgl1	0.146056	0.0152674	0.0834512	0.24075
Cop1	-0.146167	0.0153133	0.00270896	0.979995
Socs7	-0.134463	0.0153133	-0.0992612	0.109477
ATP8	0.292654	0.0153203	0.00101924	0.996503
Cbx8	-0.261924	0.0154423	0.0513901	0.750266
Leprotl1	-0.144248	0.0154473	-0.0296012	0.737969
Ptprd	-0.173771	0.0154672	-0.129113	0.106945
Me2	-0.094128	0.0155128	-0.0602716	0.18457
Bcl9l	-0.185879	0.0155188	-0.113846	0.203332
Vps26c	0.122171	0.015519	0.0808129	0.162894
Cit	-0.183303	0.0155207	-0.0751239	0.439081
Slc35e2	-0.167545	0.0155644	-0.0597592	0.51533
Rmi1	0.090502	0.0155697	0.0557377	0.205381
Slit3	-0.247097	0.0155827	-0.164628	0.158907
ATP6	0.218272	0.0155865	0.125924	0.236753
Hba-a1	0.537356	0.0156454	0.315001	0.228117
Braf	-0.187552	0.015678	-0.120177	0.179307
Iqch	1.31701	0.015678	-0.0198431	0.983583
Fam131a	-0.110271	0.0157177	-0.0805416	0.115519
Lrrc4c	-0.16014	0.0157177	-0.116176	0.118444
Drosha	-0.0985223	0.0157689	-0.0723264	0.113945
Fis1	0.176074	0.0157689	0.0512161	0.611947
Isoc2a	0.158031	0.0157689	0.117913	0.107844
Or51v8	0.127959	0.0157689	0.0488523	0.480837
Phlpp2	-0.169755	0.0157689	-0.109639	0.175706
Snx27	-0.0948786	0.0157689	-0.0519306	0.268705
Thnsl1	-0.13823	0.0158268	-0.0966058	0.137264
Npm1	0.0984626	0.0158956	0.0115458	0.86156
Nxpe3	-0.16678	0.0159274	-0.086727	0.300278
Rmc1	-0.0838216	0.0159327	0.0159319	0.761406
Sapcd1	0.751811	0.0159636	0.177921	0.685157
Adam22	-0.181484	0.0159928	-0.128347	0.131061
Prox2	0.365283	0.0159928	0.271316	0.110914
Ntn3	-0.298003	0.016024	-0.202792	0.150164
Nkain4	0.234407	0.0160569	0.0429448	0.769948
Map1a	-0.139681	0.0160755	-0.051571	0.498075
Plaat3	0.22149	0.0161423	0.108834	0.335448
Prkaa2	-0.160165	0.0161423	-0.0806051	0.321033
Cklf	0.23792	0.0161599	0.0771159	0.570781
Drap1	0.172231	0.016166	0.0923158	0.283511
Cldn12	-0.115308	0.0161685	-0.0538353	0.367998
Kxd1	0.138177	0.0162044	0.0433246	0.581715
Mcm7	0.152275	0.0162075	-0.0972605	0.187871
Csdc2	-0.102084	0.0162203	-0.0679133	0.162437
Mrpl24	0.181119	0.0162238	0.0750585	0.437083
Pkn1	0.128534	0.0162361	0.0304524	0.695681
Adora1	-0.128397	0.0162483	-0.0972865	0.101673
Osbpl6	-0.192215	0.0162802	-0.0207508	0.874113
Tcf23	-0.396752	0.0163143	-0.15575	0.467645
Atp7b	0.288104	0.0163422	0.102836	0.523855
Nomo1	-0.0888794	0.0163422	-0.0470114	0.292488
Prr14l	-0.211071	0.0163422	-0.146884	0.140114
Plppr2	-0.141845	0.0163857	-0.0985289	0.141041
Dab2ip	-0.164744	0.0164038	-0.00329186	0.978958
Ccdc13	0.311666	0.016411	0.202203	0.178716
Chpf	-0.155941	0.0164347	-0.00323248	0.978255
Gal3st2c	0.810232	0.0164347	-0.10432	0.851011
Naa60	-0.0571854	0.0164597	-0.0337561	0.231026
Bcor	-0.170998	0.0164597	0.0274831	0.802458
Matn4	0.210405	0.0164932	0.12979	0.206817
Nedd1	0.177546	0.0165615	0.122957	0.151898
Rbfox1	-0.23176	0.0166295	-0.0603824	0.659995
Entpd4	-0.109742	0.0166668	-0.0337507	0.591353
Crtam	1.77305	0.0166835	-0.468243	0.668928
Ctps2	0.159972	0.0166835	0.0449548	0.631298
Smim27	0.297828	0.0166851	0.188673	0.198285
Uvrag	-0.118292	0.0167079	-0.0413986	0.531721
Lrrc47	-0.140259	0.0167996	-0.0534849	0.485667
Iars1	-0.153096	0.0168196	-0.0435365	0.625842
Opa1	-0.121705	0.0169143	-0.0656166	0.283539
Dcun1d3	-0.155233	0.0169458	-0.043228	0.63725
AA467197	0.474175	0.0169588	0.144659	0.602332
Fam234b	-0.149055	0.0169588	-0.091872	0.206255
Grb2	-0.0904425	0.0169891	-0.0392372	0.41479
Pdcd7	-0.0934419	0.0170011	-0.0671002	0.13193
Stxbp3	0.200065	0.0170116	0.139999	0.140473
Hdac4	-0.175904	0.0170278	-0.094218	0.288289
Lix1	0.169775	0.0170368	0.091315	0.285564
Mmp2	0.343695	0.0170368	0.15114	0.413204
2310061I04Rik	-0.0999125	0.0170454	0.0144564	0.826118
Ndufa2	0.242584	0.0170998	0.0629953	0.662742
Cfap68	0.136972	0.0171053	0.0586677	0.423234
Phf24	-0.155386	0.0171115	-0.0500047	0.572807
Gal3st3	-0.138062	0.0171479	-0.0642027	0.374204
Nsd3	-0.129542	0.0171637	-0.0909446	0.139552
Abhd5	0.156092	0.0171662	0.00871925	0.940008
Pcdhgc5	-0.210736	0.0172005	-0.141414	0.161836
Trappc1	0.131406	0.0172031	0.0226353	0.788107
Dmwd	-0.0951262	0.0172064	-0.0713303	0.10991
Ppp1r1a	0.192916	0.0172205	0.0985993	0.316695
Cldn19	0.909491	0.0172568	-0.256021	0.632424
Pcgf3	-0.104033	0.0173228	-0.0768894	0.11748
Zbtb48	0.16236	0.017363	0.00767264	0.950874
Ubl5	0.181036	0.0173779	0.0154226	0.904637
Rrp7a	-0.11293	0.0173977	-0.0417604	0.504003
Gucy2g	-0.2127	0.0174361	-0.159996	0.10991
Senp3	0.113889	0.0174361	0.0517374	0.390154
Gcat	0.241319	0.0174729	-1.22537	0.303617
Pank1	-0.120843	0.0174786	-0.0217168	0.779024
Efcab12	0.197824	0.017499	-0.00107466	0.995425
Pcmt1	-0.101897	0.017499	-0.0192229	0.764987
Copa	-0.0644558	0.0176744	-0.0281238	0.414865
Borcs8	0.154547	0.0176861	-0.00805311	0.944757
H2bc21	0.270932	0.0177126	-0.0320915	0.863013
Gnaq	-0.143108	0.0177195	-0.0722435	0.327103
Gng10	0.223607	0.0177195	0.0782738	0.534857
Colgalt1	0.0792122	0.0177279	0.0395515	0.336014
Hdac1	0.148963	0.0177424	0.0725141	0.350628
Msh5	0.794946	0.017762	0.302477	0.468742
Lin37	0.165351	0.0177976	0.00871783	0.943995
Rp2	0.137726	0.0178254	0.0790858	0.253185
4933434E20Rik	0.147805	0.0178492	0.0716723	0.352146
Clock	-0.142572	0.0178644	-0.0963099	0.161595
Aqr	-0.121519	0.0178703	-0.0171172	0.831366
Tyr	0.317684	0.0178929	0.073948	0.710505
Ube2c	0.656958	0.0178936	0.417787	0.201469
Agmo	0.225382	0.0180078	0.105619	0.37404
Dhx9	-0.1461	0.0180953	-0.0941588	0.187271
Gm527	-0.31086	0.0181353	0.0424865	0.839332
Ocln	0.175122	0.0181383	0.115616	0.176705
Lrp8	-0.176452	0.0181407	-0.129266	0.123314
Atp5me	0.259532	0.018148	0.0272503	0.879879
Bag6	-0.0869551	0.018148	-0.0320544	0.508731
Il1rapl1	-0.204563	0.018148	-0.139629	0.157873
Psme3	-0.0708484	0.018148	0.01706	0.695681
Tyro3	-0.12376	0.018148	-0.0358608	0.622297
Ralgapb	-0.144209	0.0181533	-0.0801865	0.270635
Cacnb4	-0.229087	0.0182324	-0.0944828	0.448359
Dis3	0.195506	0.0182324	0.0315681	0.805173
Dvl3	-0.134489	0.0182445	0.00697497	0.945325
Dnm1l	-0.0832527	0.0182717	-0.0627992	0.110939
Kifbp	-0.0960446	0.0183036	-0.0313035	0.571726
Vmac	0.16174	0.0183515	0.0222398	0.838748
Mpzl1	0.166274	0.0184171	0.100253	0.227072
Wipf2	-0.133944	0.0184245	-0.0333234	0.684074
Cep70	0.15216	0.0184582	-0.00441225	0.969216
Sertm2	1.70031	0.018521	-0.919149	0.354012
Golga3	-0.145012	0.0185332	-0.0809288	0.2706
Pik3r3	-0.133011	0.0185691	-0.101645	0.106593
Ncor2	-0.215596	0.018639	0.0489014	0.717269
Ncor1	-0.120376	0.0186452	-0.0630529	0.30815
Slc45a1	-0.144342	0.0186861	-0.0643724	0.406173
Nat8f1	0.298835	0.0186992	0.1652	0.277356
Uqcr11	0.251597	0.0187078	0.102209	0.458723
Cbx4	-0.210073	0.0187363	-0.06288	0.610372
Snrpg	0.269419	0.0187513	0.113343	0.440411
Snap25	-0.162041	0.0187538	-0.016734	0.882254
Pcdha6	-0.311647	0.0187583	-0.205478	0.178653
Pkp3	0.929013	0.0187708	0.720749	0.142792
Tmem200c	-0.186199	0.0187779	-0.0181774	0.889847
Ift20	0.158599	0.0189244	0.067635	0.432798
Tmem200a	-0.179537	0.0189327	-0.0723319	0.464211
R3hcc1	0.123881	0.0189686	0.00539271	0.9547
Opcml	-0.186547	0.0189724	-0.0902338	0.358286
Bloc1s1	0.235012	0.0190283	0.0682917	0.624404
Zfp282	-0.137032	0.0190283	-0.0554601	0.464211
Dock4	-0.183446	0.0190405	-0.103699	0.264649
Ndufv3	0.181269	0.0190405	0.0586791	0.576728
Hmgcr	-0.167385	0.0190534	-0.0850078	0.329452
Simc1	-0.142097	0.0191318	-0.0886143	0.211908
Tomm40	-0.0978994	0.0191665	-0.0529691	0.292778
Hipk1	-0.10288	0.0191955	-0.0573832	0.273922
Hk1	-0.132798	0.0192152	-0.0765558	0.25369
Ralgapa1	-0.175773	0.0192152	-0.0695026	0.47545
Trmu	0.168249	0.0192152	0.0758829	0.403828
Slc43a1	0.676119	0.0192408	0.262985	0.493921
Ankzf1	0.15975	0.0192655	0.0414681	0.670948
Cstb	0.17088	0.0192813	0.125077	0.128503
Phf2	-0.13624	0.0193246	-0.0560443	0.454955
Aldh4a1	0.131515	0.0193711	0.0797377	0.228193
Fam210b	-0.104598	0.0193834	-0.0364385	0.547354
Lrp3	-0.126039	0.0193836	-0.0258656	0.7464
Anapc5	0.107052	0.0194146	-0.0323609	0.608382
Chd5	-0.165736	0.0194389	-0.10534	0.20036
Pcbp1	-0.0733302	0.0194389	0.000872276	0.987725
Strn4	-0.0774469	0.0194389	-0.0425984	0.283539
Cox4i1	0.22637	0.0194981	0.0765424	0.55802
Flvcr1	0.13789	0.0194981	0.0643201	0.388657
Cttn	-0.0864097	0.019563	-0.0478734	0.280296
Smox	0.198393	0.0195631	0.142042	0.138895
Kctd12b	0.204126	0.0196432	0.154967	0.11749
Rbm10	-0.0742056	0.0196807	-0.0166076	0.725133
Cort	-0.282786	0.0197115	-0.197719	0.151558
Dpys	0.654789	0.0197115	-0.0578336	0.903508
Dpf1	-0.155174	0.0197124	-0.111838	0.136508
Rnf145	-0.144506	0.0197124	-0.0752983	0.316794
Gpr19	0.150932	0.0197501	0.0608883	0.470098
Ing4	0.0876353	0.0197535	0.0201324	0.718283
Acad10	0.282642	0.0197595	0.0985589	0.548972
Ctsf	0.159257	0.0198374	0.0149007	0.895763
Rps21	0.28571	0.019849	0.147051	0.324801
Trpm6	0.386046	0.0198529	0.263415	0.168657
Ccdc38	0.979307	0.0198606	-0.223329	0.734665
Zscan25	-0.123479	0.0198606	-0.0536066	0.429713
Slx1b	0.127149	0.019883	-0.0395992	0.599063
Calhm5	-0.177514	0.0199057	-0.0738794	0.453909
Sspn	0.201603	0.0199057	0.0944598	0.382595
Irf2bp1	-0.121128	0.0199239	-0.0605053	0.343898
Mpv17l2	0.205373	0.0199239	0.0565363	0.649258
Atp2c1	-0.121093	0.0200462	-0.0810942	0.174377
Nolc1	-0.112519	0.0200462	-0.0599116	0.305825
Errfi1	-0.145748	0.0200716	-0.0682169	0.38407
Ipo9	-0.10709	0.0200716	-0.0724953	0.169188
Sin3a	-0.119604	0.0200716	-0.0069377	0.939341
St8sia1	-0.220417	0.0200716	-0.161227	0.130578
Zmiz2	-0.118277	0.0200865	-0.0214803	0.780334
Kics2	-0.145459	0.0201484	-0.0241189	0.802322
Ralbp1	-0.107472	0.0201973	-0.0724693	0.171886
Rap1gap2	-0.124201	0.0202293	-0.087001	0.151898
Aspscr1	0.122877	0.0203444	0.0219822	0.784795
Lrfn2	-0.220082	0.0203616	-0.15633	0.145555
Naa25	-0.145862	0.0204331	-0.0723115	0.350149
Nova2	-0.1639	0.0204423	-0.114227	0.155315
Tcf3	0.142834	0.0205029	0.0963486	0.173784
Tbl3	0.136291	0.0205267	-0.0488124	0.534857
Cyp20a1	0.125865	0.020619	0.0500085	0.480132
U2af1	0.129749	0.0206716	0.044579	0.555716
Sv2a	-0.182025	0.0206954	-0.1048	0.260918
Ckap2l	0.407396	0.020717	0.0191528	0.952187
Ctps1	-0.103116	0.0207562	-0.0641717	0.218376
Osbpl3	-0.208085	0.0208075	0.0399493	0.766864
Atad1	-0.0805127	0.0208987	-0.0499461	0.21982
Taf7l	1.82621	0.0208987	-0.24516	0.842472
Syvn1	-0.160842	0.0209427	-0.0374445	0.714357
Recql5	0.141793	0.0209462	0.0395462	0.647542
Crlf3	0.12713	0.0209487	0.0641045	0.346592
Hectd1	-0.182329	0.0209921	-0.128947	0.149544
Kpna6	-0.113837	0.0210263	-0.0594185	0.321373
Pemt	0.300648	0.0210506	0.160727	0.306608
Phf3	-0.135031	0.0210682	-0.0585168	0.432057
Or5al5	-0.431978	0.0210901	-0.140678	0.583184
Chst8	-0.285757	0.0210921	-0.056868	0.758005
Tox4	-0.103837	0.0211341	-0.0536629	0.328478
Zfp407	-0.206381	0.0212471	-0.097164	0.385052
Smc4	0.194549	0.0212645	0.0572654	0.627265
Ech1	0.213285	0.0212702	0.0702516	0.576169
Vmn1r233	0.351015	0.0212702	0.28115	0.112117
Trappc6a	0.241904	0.0212939	0.112718	0.393515
Arsk	0.183527	0.0213332	0.0616804	0.56971
Zfp300	-0.245138	0.0213345	-0.174148	0.152751
Rasd1	-0.346325	0.0213619	-0.0404064	0.868264
Arfgef1	-0.152683	0.0213887	-0.0295853	0.765245
Mfsd11	0.0980112	0.0214244	0.045741	0.39342
Or2t43	2.34263	0.0214245	0.045205	0.980686
Sptbn1	-0.086471	0.0214258	-0.0641885	0.127823
Tmem205	0.220194	0.0214765	0.0460641	0.745381
Slc35b4	-0.125116	0.0214938	-0.0932117	0.126699
Adprhl1	0.909553	0.0215145	-0.068838	0.9202
Mvb12a	0.18018	0.0215523	0.116669	0.199628
Pcdha12	-0.232831	0.0215902	-0.107911	0.395902
Vps18	-0.117217	0.0216111	-0.0274099	0.714626
Csnk2a2	-0.155868	0.0216628	-0.0683779	0.42812
Nfix	-0.206534	0.0216673	-0.0105509	0.947896
Cblb	-0.143008	0.0217425	-0.0355456	0.694251
Dtnbp1	0.179857	0.0217425	0.132167	0.133941
Ubl3	-0.110243	0.0217591	0.0223176	0.754612
Atp5pf	0.167673	0.0218029	0.0652483	0.493348
Cisd3	0.143997	0.0218029	0.040769	0.644356
Haus7	0.196972	0.0218029	0.0435726	0.732519
Csta2	1.83569	0.0218155	1.27157	0.19252
Mslnl	0.966359	0.0218155	0.390019	0.494113
Myo16	-0.191566	0.0218155	-0.120716	0.2141
Soat2	0.337484	0.0218155	0.211411	0.236053
Aasdh	0.261743	0.0219033	0.0149626	0.940826
Btc	-0.452229	0.0219033	-0.291386	0.20495
Hs3st3b1	0.271715	0.0219162	0.188291	0.168657
Wdr62	0.470262	0.0219202	0.0804036	0.798902
Adamts13	0.246854	0.0220038	0.0448295	0.783586
Enox1	-0.201223	0.022014	-0.114602	0.273561
Tchh	-0.269893	0.0220205	-0.172528	0.207749
Tnks	-0.157143	0.0220391	-0.0890815	0.275986
Lamtor1	0.135853	0.0220441	0.0455965	0.570781
Nde1	0.191977	0.0220751	0.139018	0.142105
Rhbdl2	0.499765	0.0221995	-0.0769455	0.821798
Mark2	-0.119915	0.0222283	-0.0568238	0.384694
P4hb	0.109152	0.0222962	0.0836881	0.116301
Kcna1	-0.319595	0.0223103	-0.161441	0.345774
Mmd2	0.164012	0.0223322	0.0725356	0.425916
Gstp1	0.188804	0.0224837	0.0160584	0.909289
Zfp526	-0.153933	0.0224963	-0.107413	0.163653
Pappa2	-0.636562	0.0225265	-0.427842	0.182141
Urb2	-0.1405	0.0225302	-0.0585511	0.460387
Ggt1	0.284218	0.02254	0.0313331	0.879879
Metrn	0.262695	0.0225407	0.159741	0.23712
Hsd17b4	0.0633868	0.0225435	0.0367865	0.26707
Antkmt	0.181812	0.0225527	0.0194559	0.881271
Zfp422	-0.0677688	0.0226153	-0.031514	0.408015
Haus1	0.163563	0.0226269	0.0437542	0.668811
Msrb1	0.159168	0.0226361	0.0854145	0.312752
Hsph1	-0.137997	0.0227355	0.0153032	0.876545
Dusp14	-0.191764	0.0227607	0.0281665	0.830379
Adamts16	0.368714	0.0228243	-0.2457	0.186365
Ranbp2	-0.151378	0.0228293	-0.0935001	0.229415
Acat2	0.102557	0.0228657	0.0749669	0.140175
Def8	-0.0684668	0.0228776	-0.0522319	0.122701
Pclo	-0.184802	0.022895	-0.103018	0.289347
Lsmem2	0.674018	0.0229212	0.52366	0.103522
Ark2n	-0.122338	0.0229288	-0.0746883	0.23712
Ankrd33b	-0.196848	0.0230156	0.0117854	0.938506
Zmym2	-0.152423	0.0230156	-0.079442	0.330471
Adap1	-0.0650078	0.0231121	-0.0375075	0.269879
Pik3cb	-0.114176	0.0231121	-0.069797	0.237456
Syncrip	-0.0991091	0.023139	-0.0426746	0.444123
Aldh18a1	-0.0959349	0.0232049	0.0245018	0.687702
Slc25a42	-0.164691	0.0232049	-0.117393	0.153681
Sestd1	-0.153495	0.0232334	-0.118581	0.115668
Plpbp	-0.085877	0.0232594	0.0442775	0.338841
Or4m1	0.833346	0.0232602	-0.537655	0.184701
Tmem41b	-0.0803076	0.0232646	0.0296443	0.529703
Sbno1	-0.134871	0.0233277	-0.0378386	0.64985
Iqgap2	-0.286676	0.0233375	0.00110046	0.996498
Acaa1a	0.134189	0.0233526	0.0334484	0.696194
Rprd1b	-0.0927837	0.0234244	-0.0615199	0.194788
Ppm1h	-0.155329	0.0234257	-0.0331818	0.742658
2810408A11Rik	0.653361	0.0235002	0.157345	0.702723
Pcdhga4	-0.205223	0.0235002	-0.143156	0.165357
Pcsk6	0.187824	0.0235002	0.106115	0.284485
Gramd1c	0.587184	0.0235258	0.238408	0.481384
Spock1	-0.194331	0.0235258	-0.0750391	0.503725
Twf1	0.0756055	0.0235698	0.0495265	0.202004
Ccl8	1.42385	0.0235908	1.18698	0.114821
Ippk	-0.116645	0.023688	-0.0738219	0.222001
Nlgn2	-0.163886	0.0236897	-0.0841937	0.341032
Pcdha11	-0.309716	0.0236897	-0.201116	0.204419
Ppp1r12a	-0.121842	0.0237073	-0.0612107	0.355338
Trafd1	0.118417	0.0237073	-0.0604009	0.346119
Tmem74bos	0.827819	0.0237394	0.0705823	0.911467
Trim45	0.150202	0.0237591	-0.0622609	0.469957
Ddrgk1	0.189944	0.0238408	0.079096	0.464854
Pcgf6	0.139993	0.0238679	0.0765304	0.307662
Gsta4	0.188502	0.0238721	0.113559	0.247274
Bricd5	0.560007	0.0238998	0.099233	0.801758
Med13l	-0.142945	0.0239217	-0.0954372	0.190467
Pea15a	0.16229	0.0239224	0.0237222	0.831899
Cldn2	-1.15408	0.0239226	0.279074	0.725207
Ppp1r12c	0.119223	0.0239226	0.0827264	0.169834
Mbtps2	-0.15528	0.0239754	-0.0631219	0.478446
Mecom	0.352981	0.0239754	0.211822	0.254505
Lsm5	0.257427	0.0239951	-0.0405276	0.81955
Rfc3	0.204839	0.0240112	-0.0532714	0.685002
Erbin	0.214909	0.024014	0.115472	0.315619
Tomm6	0.150918	0.024039	0.0676538	0.424834
Kcnma1	-0.200137	0.0240469	-0.144346	0.150038
Myrip	-0.106508	0.0240567	-0.039219	0.532125
Arel1	-0.146623	0.0240706	-0.114218	0.114391
Tbx2	0.305771	0.024143	0.226935	0.143291
Cisd2	-0.0799229	0.024149	-0.0327293	0.477119
Fbxo45	-0.10254	0.024149	-0.0572244	0.294738
Mcm6	0.191175	0.024149	-0.0183967	0.896548
Gstk1	0.23031	0.0241749	0.137892	0.253677
Gm19220	1.19827	0.0241849	0.513481	0.481448
Scaf8	-0.129862	0.0241948	-0.0890564	0.177376
Alg5	0.176886	0.0241968	0.038772	0.738206
Gps2	0.131307	0.0242592	0.0545551	0.470315
Med23	-0.105246	0.024323	-0.0841258	0.104727
Kif19a	0.375695	0.0243459	0.0801119	0.745358
Hmgn1	0.134025	0.0244622	0.0311474	0.722802
Cyp21a1	2.09945	0.0245376	1.65393	0.1164
Exoc4	-0.0909143	0.0245376	-0.0709203	0.115718
Tha1	0.20122	0.0245504	0.139729	0.173045
Rnpc3	0.21129	0.0245672	0.0792336	0.524203
Crk	-0.0973033	0.0245879	-0.0693247	0.158626
Nckipsd	-0.107541	0.0245879	0.00848599	0.91801
Pphln1	-0.145673	0.0245879	-0.0769238	0.329676
Ccdc186	-0.169341	0.0245903	-0.104256	0.23826
Acrbp	0.285026	0.0246125	0.195003	0.181455
Zfp106	-0.138829	0.0246125	-0.0494471	0.550936
Noc4l	-0.102912	0.0246376	-0.0259807	0.695771
Ano10	0.146139	0.0246407	0.0804436	0.304916
Eif2b2	0.196778	0.0246407	0.0898015	0.417005
Bdnf	-0.315571	0.0246463	0.0938335	0.630975
Trhde	-0.205286	0.0246807	-0.120373	0.266369
Gabrb2	-0.298398	0.0246824	-0.181824	0.24315
Nup155	-0.129807	0.0247666	-0.103229	0.108811
Fam193b	0.199181	0.0247863	0.117196	0.264336
Fbxo42	-0.147177	0.0247959	-0.0490973	0.581086
Rnf4	-0.0824473	0.0247959	-0.0498501	0.249416
Brd3os	-0.103351	0.0248867	-0.0305793	0.635521
Nudt2	0.158024	0.0249027	-0.0319549	0.760897
Dmxl1	-0.157271	0.0249242	-0.0908509	0.276299
Spata24	0.246613	0.0249358	-0.0487921	0.768708
Zrsr2	-0.197393	0.0249427	0.0276782	0.841556
Eif4e	-0.141169	0.024961	-0.0788755	0.296348
Timm13	0.211829	0.0249625	0.0541902	0.690214
Vps41	-0.080622	0.0249914	-0.0519823	0.21332
Batf2	0.605703	0.025026	0.482162	0.130575
Tm7sf2	0.144375	0.0250467	0.0683877	0.397715
1700037C18Rik	0.236494	0.0251118	0.172254	0.149831
Rhog	0.263812	0.0251897	0.108264	0.47715
Atp2b1	-0.217597	0.0252501	-0.110408	0.354886
Ttbk1	-0.1127	0.0252501	-0.00642956	0.942282
Alms1-ps1	-0.753642	0.0252606	0.190621	0.698466
Atf7ip	-0.200417	0.0252606	-0.111215	0.301145
Cmc1	0.196607	0.0252606	0.0287557	0.834284
COX1	0.166912	0.0253375	0.108559	0.208835
Morn2	0.189455	0.02538	0.0191824	0.891656
Icmt	-0.120531	0.0254755	-0.025944	0.744475
Trmt12	-0.104788	0.0255024	-0.0785802	0.141334
Gm5242	-0.2538	0.0255543	-0.125259	0.383121
Cadm2	-0.160634	0.0256783	-0.0565697	0.55821
Snrnp200	-0.122137	0.0256988	-0.0828151	0.188137
Slirp	0.235677	0.0257347	0.0691088	0.64002
Abraxas2	-0.067012	0.0257489	-0.0310646	0.417005
Cdcp3	2.07646	0.0258222	0.362649	0.810981
Dnajc16	-0.159648	0.025837	-0.110725	0.175958
Cdkn2c	0.278552	0.0259341	0.169577	0.253371
Gm12267	1.7143	0.0259388	0.127316	0.930065
Mfsd14b	-0.0761418	0.0259388	-0.057402	0.136229
Chic1	-0.117751	0.0260431	-0.0737322	0.233788
Chka	0.127243	0.0260817	0.00974443	0.920625
Tspo2	1.73265	0.0261537	-0.697198	0.483874
Frmd8	0.242993	0.0262829	0.187634	0.124328
Kcnt2	-0.217939	0.0263108	-0.0330544	0.82884
Capn9	0.877691	0.0263359	0.452775	0.317591
Atmin	-0.118032	0.0263606	-0.0118701	0.892378
Or4c103	0.924669	0.0263606	-0.275135	0.644035
Tmem234	0.102588	0.0263606	0.0290306	0.654787
Rap2a	-0.115348	0.0263843	-0.0849277	0.146952
Mlkl	0.630019	0.0264309	0.393028	0.227019
Insm2	-0.808421	0.026481	-0.299527	0.554488
Mxi1	-0.0850453	0.026481	0.00341586	0.960989
Fam135b	-0.274758	0.0265069	-0.177576	0.216567
Ngf	-0.233993	0.0265069	-0.160366	0.189603
Uqcc2	0.245915	0.0265069	0.0908664	0.537437
Kdm4b	-0.118224	0.026624	-0.080877	0.186463
Syne4	0.362089	0.026657	0.159256	0.446574
Usp48	0.162672	0.026657	0.0604687	0.534857
Slc35g2	-0.150095	0.0266856	-0.0731823	0.385998
Usp32	-0.143553	0.0266856	-0.0473834	0.590425
Jmy	-0.121147	0.0267022	-0.0690895	0.290736
Gzma	0.890561	0.0267654	0.504244	0.310639
Ecscr	0.281158	0.0268084	0.039691	0.843971
Iftap	0.167075	0.0268688	-0.00747017	0.956097
Fam120a	-0.0795267	0.0268928	-0.0273865	0.572807
Tarbp2	0.123882	0.0269103	0.0458046	0.541302
Per2	-0.199337	0.0269155	0.0432557	0.744451
Ugt3a1	0.430413	0.0269216	0.241745	0.313948
Cdkl3	0.187116	0.0269407	0.0379489	0.763704
Mlf2	-0.0715737	0.0270104	-0.02984	0.474468
Smdt1	0.163148	0.0270104	0.0848071	0.346501
Hspa1a	-0.308947	0.0270426	-0.0707412	0.731001
Arfgap3	0.112797	0.0271761	-0.000544752	0.995911
Raph1	-0.19297	0.0271983	-0.153149	0.114416
Mark3	-0.0979609	0.0272149	-0.00322154	0.967675
Entr1	0.0904427	0.0273405	0.047011	0.348313
Nxpe2	0.746297	0.0273405	-0.071726	0.901186
Slc8a2	-0.194584	0.0273812	-0.134325	0.183278
Asl	0.211813	0.0274174	-0.0131086	0.938249
Usp15	-0.113101	0.0274174	-0.0145985	0.859361
Fgd1	-0.108354	0.0274537	0.000501729	0.996111
Irak1	0.112531	0.0274537	0.00250439	0.97836
Foxp1	-0.167734	0.0274912	-0.0735509	0.44848
Paqr9	-0.191277	0.0275092	-0.0534198	0.661828
Olfm2	-0.165626	0.0275833	0.0868582	0.343047
Mtmr12	-0.142125	0.0276113	-0.0154906	0.883126
Cdh20	-0.164948	0.027617	-0.024048	0.837816
Atp6ap1	-0.0843813	0.0276191	-0.0563077	0.202665
Efhd2	-0.109028	0.0276594	-0.0249561	0.731196
Ugcg	-0.159671	0.0276594	-0.075931	0.403035
Sh3bgrl2	-0.177453	0.0276696	-0.124977	0.173784
Dync1i2	-0.0576166	0.0276708	-0.0381033	0.208784
Sf3a2	-0.107784	0.0276708	-0.0289046	0.679751
Kcnj3	-0.162073	0.0278124	-0.0997319	0.248198
Stac3	0.414995	0.0278388	0.24591	0.271228
Unc79	-0.183163	0.0278388	-0.136302	0.145878
Trappc9	-0.107987	0.0279272	-0.0830798	0.130578
Rnf103	-0.0950189	0.0279648	-0.0722172	0.137274
Kalrn	-0.152468	0.0279742	-0.0652475	0.462678
Brs3	-1.90858	0.0279858	0.164308	0.918513
Nmrk1	0.145527	0.0280241	-0.0042203	0.971121
Caprin2	0.186359	0.0281299	0.100313	0.332716
Mapk4	-0.181203	0.0281349	0.0895086	0.381439
Pcdhga3	-0.269223	0.0282039	-0.103237	0.523855
Gm14276	0.325339	0.0282954	0.0402844	0.86961
Itk	0.411712	0.0283334	0.244559	0.281551
Med8	0.10946	0.0283334	0.0512794	0.416721
Srfbp1	-0.093324	0.0283788	-0.0704131	0.147113
F8a	-0.133914	0.0283854	0.00979377	0.924559
Leo1	-0.112911	0.0283878	-0.0422646	0.538109
Marchf4	-0.194744	0.0283878	-0.15429	0.118746
Cacna2d1	-0.167876	0.0283895	-0.119473	0.170121
Atp5f1e	0.286591	0.0284097	0.106231	0.541863
Dpp10	-0.139714	0.0284097	-0.102125	0.156687
Mpnd	0.127286	0.0284207	-0.0150869	0.872859
Abcf2	-0.0774139	0.0286135	-0.0244454	0.61458
Elmod2	0.0747203	0.0286135	-0.0117359	0.826929
Adarb1	-0.133302	0.0286267	-0.0282062	0.754131
Dhdds	-0.0798697	0.028675	-0.0592142	0.151483
Hormad2	1.72292	0.0286872	0.40787	0.708437
Hpf1	0.129523	0.0287725	0.071359	0.3187
Uqcc1	-0.127127	0.0288632	-0.0919185	0.163711
Zscan22	-0.121446	0.0288632	-0.0409818	0.589366
Kit	-0.168399	0.0289294	-0.0494101	0.64647
Slc33a1	-0.0778763	0.0289806	-0.0388804	0.381529
Tex2	-0.0807686	0.0290107	-0.0278594	0.576986
Myl12b	-0.100434	0.029072	-0.0389192	0.520843
Pard6b	-0.193335	0.0291777	-0.10835	0.312178
Diras2	-0.151685	0.0292101	-0.0763451	0.373527
Elmo1	-0.126203	0.0292333	-0.0872035	0.188785
Grsf1	-0.0907714	0.0292333	-0.0328096	0.556732
Mrps15	0.138696	0.0292533	0.00839007	0.9401
Gclc	-0.0817998	0.0293342	-0.0387638	0.412825
Hspd1	-0.101069	0.0293342	-0.0724916	0.169208
Tanc2	-0.183633	0.0293342	-0.149121	0.109613
Srp68	-0.0846305	0.029581	-0.0175322	0.761406
Slc17a8	-0.25901	0.0295991	-0.175355	0.203132
Cyp46a1	-0.112305	0.029657	-0.0255075	0.736628
Tmem196	-0.243998	0.0296786	-0.162607	0.209224
Gm57858	0.222751	0.0297346	0.0628912	0.659716
Fam13c	-0.107493	0.0297426	-0.0430793	0.504044
Spic	0.478972	0.0297426	0.174898	0.558891
Chuk	0.18736	0.0297695	0.123902	0.214526
Nradd	0.289611	0.0297695	0.243379	0.102432
Ranbp9	-0.0857933	0.0297695	-0.0215345	0.707337
Nrbp2	0.182812	0.0298222	0.0924884	0.372685
Zfp334	-0.124657	0.0298927	-0.051154	0.49295
Crygs	1.32867	0.0299312	-0.162763	0.853265
Krt18	1.20713	0.0299312	0.522276	0.49737
Sprtn	0.0989216	0.0299312	0.00893663	0.908731
Brap	-0.07005	0.029935	-0.0174388	0.711477
Prickle1	-0.153914	0.029935	-0.0123523	0.918615
Tomm7	0.184418	0.0299444	0.113598	0.25495
Sspo	0.599764	0.0299708	0.481179	0.117097
Bbs2	0.162089	0.0300126	0.00983116	0.9401
Lgr5	-0.326243	0.0300702	-0.197981	0.262675
Metap2	0.0881311	0.0300972	0.0621186	0.181542
Wnt2	-0.23075	0.0301126	-0.0487888	0.757848
Kntc1	0.720897	0.030117	0.00928335	0.987601
Neurod6	-0.176024	0.030117	-0.132239	0.147285
Sort1	-0.156536	0.0301268	-0.04719	0.638479
Atp6v1f	0.155871	0.0301745	0.0470969	0.6378
Kcnq3	-0.219315	0.0301745	-0.097021	0.451738
Prpf6	-0.0875974	0.030213	-0.0508367	0.29341
Supt20	0.123402	0.030292	0.0557429	0.442122
Ndufa4l2	0.243837	0.0303544	0.187195	0.142387
Gm8050	0.867694	0.0303726	0.67476	0.137124
Dysf	0.364401	0.0304216	0.0405772	0.882254
Apeh	0.204876	0.0304706	0.165981	0.114249
Sorbs1	0.186379	0.0304783	0.132364	0.17767
Cdk12	-0.150218	0.0304894	-0.0723018	0.406509
Hnrnpll	-0.0952524	0.0304894	-0.0745928	0.129631
Krt222	-0.166936	0.0306643	-0.0999422	0.274308
Fmr1nb	1.46944	0.0306745	0.884701	0.264492
Rab11fip1	0.275533	0.0307515	0.0299499	0.8867
Eif2ak4	-0.0977127	0.0307642	-0.0430409	0.458819
Pabpn1	0.0972368	0.0307642	0.0302281	0.626964
Echs1	0.155597	0.0307798	0.054366	0.575496
Fam222b	-0.126113	0.0307798	0.0148946	0.874871
Rab10	-0.061258	0.0307892	-0.0275804	0.444789
Guk1	0.169468	0.030792	0.0970533	0.300992
Pou3f1	-0.169781	0.0308351	0.0392586	0.733627
Zer1	-0.103148	0.0308729	-0.0855767	0.103885
Tkfc	-0.117279	0.0310633	-0.0675294	0.301642
Dcun1d5	0.15446	0.0310989	0.00596848	0.962938
Lrpprc	-0.109311	0.0311044	-0.0633161	0.296094
Inka2	-0.153085	0.0311764	-0.0517245	0.591037
Adcy8	-0.187595	0.0311767	-0.120828	0.233788
Mcee	0.14913	0.0311767	-0.00168751	0.988988
Sucla2	-0.0979255	0.0311767	-0.057818	0.284454
Tmie	0.291966	0.0311909	0.14687	0.382173
Abt1	-0.107996	0.0312595	-0.0352423	0.609443
Adcy9	-0.254482	0.0313174	-0.0838034	0.602668
Ttll6	1.49915	0.0313532	0.223502	0.841014
Phtf2	-0.163561	0.0313845	-0.0356554	0.751305
Rasal2	-0.171678	0.0314158	-0.112027	0.226606
Slc2a9	0.400701	0.031469	0.168072	0.48181
Plekha6	-0.167779	0.0315846	-0.0257802	0.831093
Kctd6	-0.0961975	0.0315872	-0.0295218	0.635928
Cnot7	-0.0873144	0.0315977	-0.0557149	0.240268
Cckbr	-0.164054	0.0315985	-0.0769751	0.423179
Rnf128	-0.106918	0.0316087	-0.0774606	0.172922
Mta2	0.0585233	0.0317006	0.0375961	0.241186
Taco1	-0.136402	0.0317047	-0.0867284	0.245863
Bpgm	0.0982719	0.031715	0.0145923	0.838748
Serpinb6a	0.164421	0.0318606	0.0669718	0.501687
Zfp148	-0.137002	0.0319582	-0.0804811	0.289481
Gne	-0.0946292	0.0319974	-0.0578323	0.267486
Or2l5	1.63537	0.0320854	0.0750598	0.959301
Plagl1	-0.1732	0.0320942	-0.0874819	0.380826
Slc2a8	0.118511	0.0321162	0.0895843	0.151136
Tmigd3	1.60859	0.0321759	0.977393	0.253052
Zkscan7	0.202405	0.032178	0.0191822	0.904312
Mocs3	-0.108979	0.0324365	-0.0881031	0.128751
Tnfrsf19	0.13095	0.0324402	0.10206	0.135622
Myh14	0.195666	0.0324527	0.14458	0.161836
Dido1	-0.115342	0.0325114	-0.0910609	0.130079
Alkbh2	0.19571	0.0325214	0.0968512	0.398009
Spats2	-0.11008	0.032754	-0.0167078	0.834994
Adpgk	-0.0758249	0.0328134	-0.0289869	0.544659
Zfp12	-0.0682589	0.0328169	-0.0375688	0.335115
Mrpl13	0.199418	0.0328362	0.0200025	0.896932
Fam216a	-0.116402	0.0328721	-0.0771526	0.22249
Slc4a2	0.142922	0.0328721	0.104564	0.168552
Prkag1	-0.0773576	0.0329686	-0.0434555	0.321373
Pcdhgb1	-0.238439	0.0330501	-0.050248	0.760959
Gak	-0.0772035	0.0331087	-0.0157798	0.769898
Rgs7	-0.124737	0.0331375	-0.0454919	0.561108
Ubqln4	-0.0913882	0.0331523	-0.0155774	0.812519
Pnoc	-0.171917	0.0331693	-0.131294	0.151025
Slc24a3	-0.15628	0.0331693	-0.0831432	0.352327
Cpsf4	0.158176	0.0332857	0.0351452	0.74795
Gnb1	-0.0564743	0.0333106	-0.0253177	0.452911
Ptpro	0.238929	0.0333441	0.00472928	0.980885
Cry1	-0.131519	0.0334133	-0.0136022	0.893819
Ano4	-0.174134	0.0334289	-0.129276	0.162588
Dcaf5	-0.107779	0.0334289	-0.0887546	0.112855
Ftl1-ps2	0.596169	0.0334289	0.309572	0.375337
Hspa12a	-0.154858	0.0334289	-0.104398	0.213363
Itpr1	-0.153687	0.0334416	-0.0839897	0.336632
Tmem82	0.391918	0.0335025	0.30853	0.131254
Pmvk	0.126148	0.0336008	0.0274036	0.754228
Ppargc1a	-0.159919	0.0336219	-0.0664715	0.49416
Rheb	-0.116112	0.033823	-0.0412348	0.574918
Ggcx	0.156698	0.033901	0.0272073	0.810307
H2-M6-ps	0.490121	0.0340789	0.0364602	0.925291
Anp32b	0.139591	0.0341107	0.0183192	0.862024
Pigg	-0.13597	0.0341107	-0.01095	0.920337
Sema3c	-0.143984	0.0341107	-0.0489611	0.594677
Pelp1	-0.104191	0.0341176	-0.0765888	0.170059
Slc1a3	0.172081	0.0342091	0.0650285	0.547099
Atxn7l3	-0.0860245	0.0342841	0.000216856	0.997825
Pecr	0.180327	0.0343516	0.00942023	0.950951
Ubxn1	0.13883	0.0343708	0.0633485	0.446745
Alcam	-0.14646	0.0345143	-0.092342	0.254036
Ube2h	-0.0867724	0.0345566	-0.00861519	0.899294
Vps52	-0.0766313	0.0345566	-0.0150496	0.782052
Hps1	0.250182	0.0346393	0.158613	0.25146
Sacs	-0.208755	0.0346472	-0.0890984	0.48311
Ero1b	-0.124777	0.0346768	-0.0211763	0.81596
Nol12	0.145872	0.034792	0.0826231	0.321068
Dld	-0.0934773	0.034804	-0.0656919	0.194426
Snrnp25	0.193704	0.0348727	0.0588742	0.644938
Ahr	-0.153814	0.0349211	-0.123233	0.130139
Dnase1l3	0.713014	0.0349211	0.127269	0.806803
Iqcc	0.147533	0.0349211	0.0395954	0.694579
Mief1	-0.104871	0.0349211	-0.0439602	0.494727
Pitpna	-0.07963	0.0349211	-0.0205197	0.706604
Tsacc	0.34949	0.0349211	-0.159481	0.459358
Ube2o	-0.124145	0.0349211	-0.0600367	0.414842
Gpr63	-0.350811	0.0350429	-0.241988	0.207385
Heatr5b	-0.146923	0.0350677	-0.0812674	0.335014
Sdcbp2	0.369223	0.0353416	0.118663	0.632442
Bzw1	-0.113419	0.0353472	-0.0415899	0.563339
Tlcd3b	-0.131051	0.0353472	0.0089404	0.933168
Mgat5	-0.168178	0.0353597	-0.10372	0.269867
Tmem100	0.162437	0.0354159	0.129234	0.134373
Slc38a2	-0.179013	0.0354247	0.0301472	0.817768
D8Ertd738e	0.159703	0.0354524	0.0830933	0.373127
Fer1l6	0.562123	0.0355522	-0.0295278	0.950286
Spring1	-0.0980929	0.0356154	-0.0457658	0.438759
N4bp1	-0.105686	0.0356271	-0.0319123	0.648115
Galnt2	-0.0914404	0.0356326	-0.0604735	0.230748
Shank2	-0.15369	0.0357267	-0.0362855	0.73413
Hmgxb3	-0.0787908	0.0357426	-0.0465365	0.298696
Eif5a2	-0.1432	0.0358225	-0.0409051	0.669865
Tfdp1	-0.0762239	0.035853	-0.0180028	0.735582
Psenen	0.148545	0.0358606	0.0546094	0.563949
Itch	-0.107119	0.0358797	-0.0584879	0.344839
Mrpl23-ps1	0.2173	0.0358797	-0.0179785	0.918615
Or2t29	2.08375	0.0358797	0.924155	0.515476
Dhrs9	1.77471	0.0358967	-1.06026	0.316695
Carm1	-0.0781271	0.0359242	-0.0373015	0.425982
Tpp2	-0.120837	0.0360359	-0.0607509	0.395816
Abl2	-0.168911	0.0361265	-0.141148	0.11193
Cdkl2	-0.119448	0.0361527	-0.101164	0.106821
Ascc3	-0.161982	0.0361697	-0.10684	0.233788
Fgf22	-0.269146	0.0361786	-0.0832259	0.644637
Naa15	-0.0798099	0.0361786	-0.0468145	0.303462
Gramd4	-0.107217	0.0362692	-0.0175917	0.823797
Lgi2	-0.207892	0.036307	-0.0655222	0.632204
Zkscan2	0.189432	0.0363451	-0.0319365	0.819004
Ash1l	-0.164805	0.0363723	-0.122802	0.167041
Ralgps1	-0.136545	0.0363816	-0.108613	0.134931
Pelo	-0.109584	0.0364434	-0.0404173	0.564693
Otoa	0.719296	0.036584	0.351185	0.407331
Mdh1	-0.109124	0.0365873	-0.0498365	0.451245
Acan	-0.277348	0.0366487	-0.0489395	0.809303
Phf7	0.162381	0.0366487	0.015847	0.903508
Tmem106c	0.0894682	0.0367076	0.00442619	0.953652
Nenf	0.209945	0.036839	0.0650225	0.640836
Nol11	-0.125	0.0368672	-0.069236	0.340147
Rybp	-0.115799	0.0368685	-0.0974251	0.110909
Eif3k	0.161701	0.036941	0.0449945	0.682577
Inca1	0.207567	0.0369536	0.116632	0.344796
Zfp1	-0.0893042	0.0369536	-0.0473052	0.370348
Bola3	0.185591	0.0369899	0.147961	0.135947
Opn1mw	0.57531	0.0370765	0.261968	0.460098
Adprh	-0.147814	0.0370911	-0.0441871	0.65423
Chmp2a	0.158243	0.0370911	-0.00677188	0.960482
Tmem201	-0.120627	0.0370911	-0.0899141	0.169048
Gm31160	0.947873	0.0372279	0.0933163	0.904441
Abcc6	0.50973	0.0372298	0.386939	0.160456
Cln6	0.143001	0.0372965	0.0149559	0.894632
Dnajc19	0.183701	0.0373555	0.0207535	0.884847
Zmynd8	-0.123346	0.0373555	-0.0366705	0.656803
Foxl2	0.31094	0.0374385	0.220941	0.210342
Ddx54	-0.111455	0.0374933	-0.0729629	0.241521
Kcnj12	-0.171131	0.0375244	-0.0292788	0.816722
Trim30b	0.689586	0.0375244	0.339089	0.405029
Slc5a8	0.88197	0.0377482	0.195533	0.757848
Tmem178b	-0.204733	0.037835	-0.116958	0.322459
Otub2	-0.130115	0.0378532	0.0312745	0.731985
Zfp84	-0.118802	0.0378532	-0.0856565	0.191061
Adgrl1	-0.146694	0.0378713	-0.0656414	0.46555
Fam220a	-0.069585	0.037883	-0.0400189	0.321722
Gm4724	0.395808	0.0378946	-0.245034	0.275446
Dpagt1	0.101393	0.0379126	0.0869219	0.10837
Ntpcr	0.126565	0.0379126	0.0720293	0.327371
Zfand5	-0.0885952	0.0379206	-0.0676051	0.158881
Ttll8	0.491536	0.0379258	0.349032	0.199612
Fdps	0.129747	0.0380322	0.0774365	0.297248
Pin4	0.150109	0.0380375	0.0267469	0.809086
Mmp11	0.298388	0.0380948	0.0204106	0.934429
Znhit6	0.125857	0.0380948	0.023588	0.79911
Narf	-0.117463	0.0381308	-0.0959655	0.126624
Caskin1	-0.117168	0.0384709	-0.080432	0.216567
Dmrta2	0.311421	0.0384763	0.245144	0.153173
4930522L14Rik	0.253471	0.0385141	0.109118	0.488911
Asb4	0.515856	0.0385245	0.0960208	0.796794
P3h1	0.175947	0.0386281	0.0765348	0.488694
Pdcd5	0.193784	0.0386787	-0.00541639	0.973615
Dvl2	0.157964	0.0386921	0.0125072	0.922782
Erc2	-0.124795	0.0386994	-0.0639417	0.39082
Plxna2	-0.191595	0.0386994	-0.132208	0.214004
Tcta	0.119255	0.0387481	-0.0479355	0.526847
Rps6kc1	-0.11491	0.0387788	-0.0933772	0.13026
Nras	0.0849047	0.0388043	0.0261327	0.647164
Atp5mg	0.224501	0.0388097	-0.0141103	0.940364
Grm2	-0.205012	0.0388116	-0.11125	0.356443
Wdr7	-0.14758	0.0388205	-0.116736	0.142073
Lbr	0.154748	0.0388661	0.026636	0.817862
Wdfy1	0.133996	0.0390148	0.0481078	0.581896
Atg4c	-0.117414	0.0390358	-0.0383177	0.622575
Ephb2	-0.211484	0.039159	-0.0662211	0.640313
Lrrc2	0.303182	0.039159	0.0804206	0.706362
Mvk	0.128646	0.039159	0.0529086	0.515003
Tdrd3	0.143748	0.039159	0.0517059	0.58078
Nol8	-0.0917293	0.0392596	-0.0720397	0.149831
Dnai2	0.405975	0.0393676	0.302974	0.178555
Gsto2	0.356101	0.0394307	0.226667	0.268104
Ccnh	-0.135147	0.039448	-0.0882121	0.24751
Herpud2	-0.0580088	0.0394914	-0.0201004	0.600296
Rfc2	0.129933	0.0395545	-0.0155946	0.878473
Prss23	-0.219055	0.0395959	-0.057743	0.706046
Sorl1	-0.232898	0.0396272	-0.0277655	0.879311
Zfp609	-0.155923	0.0396379	-0.0272592	0.813874
Btnl12	1.16478	0.0397603	0.791066	0.220657
Cep170b	-0.0974595	0.0397689	-0.0481989	0.414479
Mansc1	-0.176747	0.0398535	-0.0807302	0.459466
Ssh3	0.222718	0.0398793	0.153303	0.218632
Edem3	-0.158042	0.0398889	-0.0940281	0.303372
Gramd1a	0.115821	0.0399459	0.00923051	0.922628
Fbxw9	0.130463	0.0401618	-0.0508166	0.547857
Mpdz	-0.194464	0.0401618	-0.135147	0.213473
Pcdha10	-0.280316	0.040259	-0.196145	0.210108
Maea	-0.0712269	0.0404574	-0.013728	0.792939
Ccdc122	0.254133	0.0405745	0.189411	0.18278
Smg7	-0.110183	0.0405745	-0.0441905	0.531064
Asb6	-0.108957	0.0405901	-0.0301674	0.690214
Ccdc136	0.157599	0.0406508	0.0533737	0.609443
Dexi	-0.113038	0.0407392	0.0518628	0.459466
Kif21a	-0.155715	0.0407392	-0.0380586	0.730821
Mapk8ip2	-0.0782611	0.0407774	-0.019321	0.728195
Dlc1	-0.150114	0.0407959	-0.0255334	0.820326
Golga7	0.103593	0.0407959	0.0804239	0.156189
Kdm7a	-0.172204	0.0407959	0.0226834	0.865697
Atp8b4	1.20652	0.0408453	0.0588563	0.957576
Elp1	0.124844	0.0408934	-0.0586591	0.446745
St13	-0.0784485	0.0408991	-0.0415541	0.376389
Adss2	-0.0677535	0.040958	-0.0410559	0.297148
Fasl	0.950273	0.0410455	0.355188	0.535943
Gcc1	-0.12701	0.0410455	-0.0268747	0.770326
Klhl3	-0.196657	0.0410455	-0.129851	0.244276
Pank2	-0.0788449	0.0410455	-0.0642074	0.134701
Arl8a	-0.0734942	0.0410734	-0.0253726	0.601961
Zbtb11	-0.102109	0.0410756	-0.0807287	0.147904
Hid1	-0.0906253	0.0410846	-0.0515343	0.334539
Dcdc2b	0.327773	0.0411669	-0.0531606	0.830853
Pip4k2c	-0.116285	0.0412431	0.0483422	0.513086
Plxna1	-0.188322	0.0412581	-0.0837215	0.477047
Gm5617	0.369854	0.0413172	0.103013	0.692172
Nudt13	0.185975	0.0413172	0.0864677	0.454839
Spryd4	-0.10949	0.0413907	-0.014418	0.867772
Rab5a	-0.0879877	0.0414659	-0.0440991	0.411291
Abhd6	-0.0952671	0.0414765	0.0342469	0.584984
Jdp2	-0.17737	0.0414981	0.0667687	0.563884
Sec11c	0.145378	0.0415528	0.0720019	0.418307
Sgcb	0.0711533	0.0415859	0.0483586	0.231318
Kcnj11	-0.16212	0.0416839	-0.00664032	0.962534
Fuca2	0.0842948	0.0416923	0.0690944	0.132441
Snph	-0.0901306	0.0417385	-0.0288718	0.635539
Plekha3	-0.0648773	0.0417386	0.00027216	0.996503
Mfap1a	-0.0733675	0.0418384	-0.0538052	0.190027
Prcd	0.249169	0.0419077	0.157224	0.277572
Mthfr	0.123104	0.0420087	0.051104	0.517134
Synpo	-0.121946	0.0420456	0.00767313	0.941106
Ficd	-0.0792385	0.0420567	-0.00690168	0.917814
Pdlim2	0.329883	0.0420597	0.158851	0.434436
Apol7a	0.718578	0.042099	0.221317	0.648115
Csnk1e	-0.101364	0.042099	0.00239193	0.97862
Dync2i1	0.13182	0.0421351	0.0106778	0.922276
Tbl1x	-0.0863358	0.042161	-0.0675747	0.15563
Ythdf2	-0.0985406	0.042161	-0.0521297	0.381693
Hsd17b10	0.176404	0.0423844	0.0538026	0.655606
Vmn2r66	0.154436	0.0424109	0.0667278	0.49416
Setx	-0.137369	0.0424175	-0.117487	0.113884
Shmt2	0.0935566	0.0424662	0.045414	0.433559
Zfand1	0.105154	0.0424924	-0.084451	0.145756
Cd79a	0.564575	0.0425036	0.128679	0.748142
Clptm1l	0.0869268	0.0425036	0.0404969	0.455117
Diras1	-0.0875781	0.0425541	-0.0443837	0.407472
Gpn2	0.132892	0.0425541	0.0492871	0.579395
Serpinb7	3.0056	0.0425541	-0.695869	0.758053
Rsbn1	-0.107912	0.0425552	-0.0644699	0.308754
Osbp	-0.0985708	0.0425614	-0.0748602	0.171886
Ncapg	0.536127	0.0425917	0.131041	0.742066
Nup50	-0.0739933	0.0426837	-0.0183049	0.731196
4932431P20Rik	1.93501	0.04269	0.401719	0.78326
Isoc1	0.112527	0.0427104	0.0110983	0.904602
Kcnip4	-0.11694	0.0427262	-0.051084	0.490021
Pitpnm2	-0.121739	0.0427894	-0.00708832	0.946639
Gabra2	-0.157645	0.0427992	-0.0512813	0.631175
Arhgap39	-0.114636	0.0428316	0.0429251	0.569594
Atp2b2	-0.229597	0.042839	0.0223425	0.905774
Cfap97	-0.0977176	0.042839	-0.0861326	0.102799
Pipox	0.376054	0.042839	0.21187	0.352519
Nrg1	-0.170094	0.0428814	-0.112604	0.249038
Psat1	0.159779	0.0428814	0.0567837	0.592216
Zfp458	-0.170387	0.0428814	-0.138759	0.139893
C2cd4b	-0.415889	0.0429145	-0.135003	0.629691
Fah	0.141437	0.0429214	0.0267678	0.799627
[truncated: 176 more rows]

## Sheet: Hippo Choline Protected Genes
Gene	APP vs WT log2FoldChange	APP vs WT FDR	APP PCS vs Control log2FC	APP PCS vs Control FDR
H2-DMa	0.628665	2.77906e-07	0.24338	0.255355
Slc25a45	0.597716	2.80313e-07	0.237677	0.237774
Tap2	0.717434	4.98057e-07	0.0838462	0.887257
Acsf2	0.359247	5.08092e-07	0.170669	0.110719
Gstm1	0.415469	8.29195e-07	0.148876	0.34602
Ugcg	-0.234912	1.1154e-06	-0.106248	0.162146
Rpl10a-ps1	19.5492	1.71405e-06	0.777322	0.972361
Ndfip2	-0.182362	1.79489e-06	-0.090182	0.110793
Naprt	0.70895	1.91842e-06	0.290846	0.248037
Tmem219	0.439126	2.34494e-06	0.118055	0.58426
Entpd2	0.574424	2.73178e-06	0.253564	0.201891
Tep1	0.825805	2.84217e-06	0.290141	0.40185
Pold4	0.581274	3.43412e-06	0.229358	0.303513
Plcb3	0.490915	4.25004e-06	0.203506	0.271816
Cmtm3	0.48496	4.70691e-06	0.228633	0.170235
Cog6	-0.12174	5.21713e-06	-0.0570449	0.171475
Aldh4a1	0.363164	5.26076e-06	0.0233057	0.95559
Clu	0.372442	5.95387e-06	0.155269	0.275849
Rgs4	-0.263707	6.7112e-06	-0.129117	0.151107
Rpl23a	0.355636	6.8625e-06	0.0535523	0.850625
Arap1	0.731803	7.6975e-06	0.224059	0.52327
Mfng	0.686287	8.09699e-06	0.25082	0.403248
Vwa1	0.550733	8.95504e-06	0.138926	0.655642
Apcdd1	0.413326	9.47982e-06	0.126971	0.524576
Ccn1	0.608173	1.03341e-05	0.164843	0.607707
Ric8b	-0.164286	1.11971e-05	-0.0308968	0.786887
Osbpl6	-0.282261	1.14054e-05	-0.104832	0.397816
Cmtm5	0.430206	1.14117e-05	0.0267142	0.959884
Spcs3	-0.21166	1.52246e-05	-0.0685364	0.497903
Crip1	1.34916	1.72284e-05	0.0969169	0.951638
Flnc	0.999476	1.80992e-05	0.48176	0.199008
Sun2	0.362147	1.89638e-05	0.156052	0.28804
Klhdc2	-0.180682	1.91762e-05	-0.0942962	0.134228
S100a16	0.334635	1.96618e-05	0.102955	0.543724
Dnaja1	-0.197882	2.04367e-05	-0.0432012	0.742511
Rpl6	0.291361	2.09144e-05	-0.00494658	0.992425
Edem2	0.32274	2.24712e-05	0.145834	0.254172
Gpx1	0.600379	2.25914e-05	0.12285	0.770282
Armcx3	-0.186449	2.40486e-05	-0.0546535	0.585553
Naaa	0.29372	2.90223e-05	0.131307	0.271022
Zbtb11	-0.204819	2.95116e-05	-0.0544607	0.65366
Eml3	0.441552	3.10797e-05	0.104689	0.71296
Armcx1	-0.242011	3.17333e-05	-0.112141	0.24473
Gna12	0.364525	3.33988e-05	0.135164	0.428524
Gnai2	0.440324	3.45895e-05	0.14774	0.499063
Ddah2	0.782406	3.54442e-05	0.147743	0.81239
Ppfia3	0.391765	3.55176e-05	0.189033	0.217697
Ate1	-0.162601	3.90068e-05	-0.0522262	0.534138
Rpl32	0.381777	4.36209e-05	0.130754	0.491243
Fam169a	-0.244529	4.53948e-05	-0.128724	0.156225
Cd81	0.472447	4.64702e-05	0.17535	0.439124
Glrb	-0.241399	4.74431e-05	-0.130142	0.140333
Aph1b	-0.251625	5.09147e-05	-0.116263	0.263427
Kbtbd2	-0.194561	5.36278e-05	-0.0921549	0.245522
Vmn2r97	-0.448786	5.5573e-05	-0.191229	0.329991
Ptpn2	-0.204453	5.64245e-05	-0.0625628	0.575537
Trpc1	-0.224565	5.72711e-05	-0.12804	0.109803
Tmx4	-0.239469	5.73743e-05	-0.0855664	0.470702
Ndufs1	-0.148346	6.32637e-05	-0.0849897	0.109659
Rplp1	1.5458	6.42214e-05	0.27922	0.829684
Dnajb4	-0.215221	6.60857e-05	-0.0706071	0.536887
Cox6a2	1.36098	6.74969e-05	0.553204	0.395153
Ttc19	-0.237181	6.87702e-05	-0.0669203	0.643033
C130050O18Rik	2.02333	7.04153e-05	0.793928	0.40185
Homer1	-0.283952	7.06915e-05	-0.0771848	0.663557
Ndn	0.469429	7.11836e-05	0.222814	0.256206
Oplah	0.447365	7.14347e-05	0.152694	0.515679
Nap1l2	-0.302225	7.5668e-05	-0.13858	0.28689
Pja2	-0.20154	7.64802e-05	-0.0947221	0.266739
Arid5a	0.687432	7.8403e-05	0.0630524	0.94063
Mob3a	0.331341	7.91498e-05	0.169949	0.198401
Acox1	0.137606	7.94416e-05	0.0696583	0.210132
Vim	0.570099	8.03276e-05	0.323571	0.12314
Ndufaf8	0.719499	8.03659e-05	0.147704	0.793239
Krt222	-0.274937	8.06044e-05	-0.1554	0.123868
Rplp0	0.570913	8.06471e-05	0.107145	0.822806
Mt2	1.21537	8.14114e-05	0.264729	0.768737
Ppm1b	-0.147287	8.4674e-05	-0.0725504	0.233109
Rela	0.428079	8.50506e-05	0.139013	0.55957
Elovl4	-0.214407	8.63686e-05	-0.0975235	0.298976
Cspg4	0.464119	8.75398e-05	0.264499	0.129036
Csnk1a1	-0.195194	8.77384e-05	-0.096863	0.22991
Tmem198b	0.332082	8.77384e-05	0.100165	0.612473
Col15a1	0.785873	8.80213e-05	0.343834	0.333904
Klhl12	-0.188422	8.80213e-05	-0.0967069	0.201032
Nkrf	-0.242525	8.98159e-05	-0.0681478	0.651504
Dlat	-0.208627	9.29362e-05	-0.109633	0.186548
Asap2	-0.211231	9.31745e-05	-0.0957662	0.304822
Enpp5	-0.152459	9.4674e-05	-0.0485048	0.572676
Rps21	0.604244	9.69178e-05	0.0297807	0.971462
Sec23a	-0.158455	9.86547e-05	-0.0562546	0.493855
Map7d2	-0.236583	0.0001001	-0.106306	0.316491
Hps1	0.612499	0.000103294	0.111923	0.832014
Leprotl1	-0.137143	0.000103294	-0.0280107	0.79316
Gm2a	0.363688	0.000104213	0.184468	0.22005
Chmp1b2	-0.233856	0.000105667	-0.0758191	0.562866
Dhx57	-0.155271	0.000106965	-0.0378696	0.727611
Ppp2r2d	-0.134451	0.000109393	-0.0673276	0.227624
Gad1	-0.216542	0.000111043	-0.105769	0.251927
Srebf1	0.624271	0.000114514	0.225794	0.490159
Ifi35	0.721243	0.000114794	0.250513	0.52084
Rgs7	-0.183053	0.000114794	-0.107716	0.111767
Rps29	1.22817	0.000114794	0.00156124	0.999266
Sacm1l	-0.227996	0.000114794	-0.0403912	0.840574
Nr1d2	-0.258254	0.000115184	-0.107086	0.395153
Sanbr	-0.221377	0.000119783	-0.0969952	0.345577
Cacna2d4	0.687642	0.000120613	-0.0243876	0.982682
Olfm3	-0.453341	0.000120613	-0.124707	0.671031
Spred3	-0.202678	0.000123353	-0.0679322	0.544964
Klhl25	0.396742	0.00012351	0.187541	0.285472
Ss18l1	-0.202409	0.000124462	-0.119938	0.109959
I830077J02Rik	0.765296	0.000128319	0.44689	0.121241
S100a1	0.402911	0.000128319	0.166929	0.399966
Rps28	0.721934	0.000129955	0.16822	0.751062
Vopp1	-0.213182	0.000130056	-0.079266	0.471294
Ramac	-0.165562	0.000130419	-0.0969055	0.118476
Ythdf1	-0.1079	0.00013045	-0.0405469	0.464947
Sirt2	0.253246	0.000135292	0.0964211	0.46027
Pnma8c	-0.213411	0.000141506	-0.0793577	0.475234
Syngr2	0.58452	0.000141822	0.214698	0.487538
Adhfe1	0.240046	0.000145419	0.078864	0.564569
Cyb5r3	0.283359	0.000149009	0.0580858	0.804611
Ppm1h	-0.192035	0.000149009	-0.0714764	0.47621
Rbm34	-0.181818	0.000151126	-0.0784444	0.364953
Zfp219	0.419857	0.000153434	0.0180555	0.977335
Magee1	-0.188118	0.000153914	-0.0767152	0.414755
Ttyh1	0.325727	0.000158028	-0.00916895	0.986074
Pcsk1n	1.54011	0.000159278	0.330896	0.786097
R3hdm2	-0.323255	0.000161656	-0.12538	0.454445
Tmem104	0.480541	0.000164055	0.136576	0.666541
Rhbdf1	0.82309	0.000165709	0.33758	0.416001
Cdc5l	-0.173061	0.000170163	-0.0864237	0.251657
Snx16	-0.269592	0.000173028	-0.105194	0.451167
Gnai1	-0.229425	0.000181731	-0.0456432	0.817956
Rps2	0.261802	0.000181731	0.011745	0.976054
Tst	0.521345	0.000181731	0.219989	0.402518
Rab14	-0.165196	0.000182596	-0.0314011	0.830429
Gpr101	-0.681686	0.000190191	-0.216131	0.601565
Pirb	0.631583	0.000192977	0.150985	0.75198
Wdfy4	1.0627	0.00019342	0.477174	0.347238
Cdc42ep2	0.47592	0.000197945	0.0893549	0.834812
Nfkb1	0.259769	0.000198555	0.125595	0.286798
Prex1	0.315759	0.000199437	0.10985	0.539316
Sumf2	0.388275	0.000199437	0.0588993	0.883392
Dclk1	-0.222125	0.000200681	-0.128617	0.14414
Atxn7l3b	-0.156012	0.000203929	-0.0831429	0.210132
Usp46	-0.142828	0.000204165	-0.0395858	0.684784
BC035044	0.619119	0.000205961	0.321264	0.222127
Zdhhc17	-0.161428	0.000205961	-0.0527314	0.585553
Clcf1	0.843128	0.000206445	0.322721	0.471294
Tmem109	0.393703	0.000208949	0.0249359	0.965863
Tspyl5	-0.233029	0.000208949	-0.112043	0.293677
Spin1	-0.141863	0.000211501	-0.0806214	0.161082
Chst2	0.173347	0.000213177	0.0924536	0.212451
Plxnb1	0.273603	0.000213521	0.105995	0.465923
Rpl7a	0.439831	0.000214162	0.0663978	0.885188
Micu3	-0.227995	0.000216295	-0.113453	0.266663
Garem2	0.306856	0.000220049	0.0720943	0.758356
Rpl13a	0.609433	0.00022068	0.064492	0.93545
Dpm3	1.75096	0.0002217	0.250828	0.898555
Man2b2	0.553847	0.000229135	0.324464	0.144468
Rnpepl1	0.453089	0.000234803	0.109466	0.751624
Slc25a46	-0.225081	0.000235918	-0.104529	0.329991
Sbno2	0.448304	0.000239256	0.19528	0.395153
C1qtnf4	2.95994	0.000241112	1.09351	0.501453
Rpl18a	0.603748	0.000245603	0.174997	0.665974
Nup58	-0.201882	0.000246882	-0.0485215	0.753151
Cntn4	-0.471989	0.000253306	-0.123352	0.719656
Cideb	0.459067	0.000269958	0.135946	0.655642
Acbd3	-0.170485	0.000270267	0.00799651	0.974912
Lrig2	-0.187243	0.000274147	-0.0172935	0.943709
Emc7	-0.11293	0.000275929	-0.0329707	0.663728
Pkhd1l1	-1.86143	0.000278732	0.204954	0.933001
Arhgap4	0.558563	0.000278984	0.227863	0.446518
Itfg1	-0.212483	0.000278984	-0.0932653	0.389123
Naalad2	0.621939	0.000278984	0.351167	0.176625
Syt4	-0.255057	0.000279851	-0.0576108	0.779212
L2hgdh	-0.197474	0.00028485	-0.0673998	0.562866
Retsat	0.41569	0.000287246	0.255681	0.118083
Atp2a2	-0.187371	0.000296169	-0.0444312	0.76409
Slc25a19	0.400765	0.000302703	0.0649163	0.873712
Atrnl1	-0.20079	0.000304326	-0.105438	0.240542
Cox7a2l	0.232522	0.00030785	0.0132186	0.969103
Ctdsp1	0.401463	0.00030785	0.120216	0.655642
Fdps	0.258494	0.00030785	0.0916259	0.543603
Dgke	-0.196798	0.000308638	-0.0798721	0.448352
Srpk2	-0.185319	0.000312961	-0.0564126	0.648943
Mt1	1.22261	0.000314201	0.11113	0.947342
Fbxo3	-0.149944	0.000314591	-0.0183094	0.92031
Spast	-0.174753	0.000314591	-0.046578	0.714571
Ncf4	1.22407	0.000315636	0.59417	0.304308
Gprasp1	-0.235055	0.000320443	-0.10943	0.344746
Rpl26	0.38927	0.00032253	0.110434	0.687939
Frmd8	0.38504	0.000323339	0.122128	0.622783
Rbm18	-0.127704	0.000324311	-0.0444475	0.557242
Tpcn1	0.321951	0.000324561	0.170956	0.237769
Zc2hc1a	-0.225149	0.000328391	-0.101708	0.370445
Litaf	0.398849	0.000332075	0.184934	0.349103
Irf7	0.848076	0.000332992	0.454576	0.227641
Zfp763	-0.246213	0.000335857	-0.133929	0.214344
Mapkapk2	0.22091	0.00033612	0.0923817	0.429127
Rpl19	0.393393	0.000337577	0.0986681	0.743984
Hspa4	-0.146195	0.000340274	-0.0289714	0.829684
Ccdc86	0.310804	0.000346177	0.0859508	0.699946
Hnrnph2	-0.180606	0.000346177	-0.0669547	0.51703
Nus1	-0.191417	0.000346177	-0.0427499	0.788034
Senp5	-0.149316	0.000346177	-0.0361037	0.759524
Nap1l3	-0.321525	0.000351672	-0.169353	0.244943
S1pr2	0.537647	0.00035476	0.242126	0.382822
Arrdc1	0.620249	0.000358514	0.369635	0.162143
Pitpna	-0.119776	0.000366347	-0.0637238	0.239685
Dnm2	0.31553	0.000368098	0.140283	0.395153
Eif1ax	-0.220711	0.000368401	-0.0605678	0.706459
Usp14	-0.223571	0.000373645	-0.0787313	0.558445
Serinc1	-0.195279	0.000381128	-0.0741337	0.503357
Kbtbd7	-0.299302	0.000381375	-0.0964769	0.61884
Ccdc88b	0.594564	0.000382406	0.317205	0.257069
Herc3	-0.170524	0.000383789	-0.108844	0.105795
Hsp90aa1	-0.21163	0.000384475	-0.0907711	0.418203
Rhot1	-0.137107	0.000384475	-0.074753	0.221296
Stx4a	0.280854	0.000398019	0.101101	0.543603
Tcp1	-0.14893	0.000403202	-0.0575268	0.492078
Ell2	-0.25616	0.000409625	-0.100716	0.480146
Uqcr11	1.51241	0.000410484	0.134445	0.948076
Rasa3	0.170209	0.000416687	0.0921135	0.232145
Nol3	0.22734	0.000416921	0.118659	0.258672
Cotl1	0.373957	0.000418286	0.127483	0.587573
Shoc2	-0.157059	0.000419003	-0.0618815	0.479872
Zfyve9	-0.175572	0.000422084	-0.0854426	0.319343
Hnrnpll	-0.158362	0.000428495	-0.0588127	0.52327
Lrmda	0.71983	0.000429205	0.34416	0.315121
Fbxo33	-0.218346	0.00043173	-0.12683	0.175281
Snx14	-0.198101	0.000434752	-0.0903083	0.376326
Cnr1	-0.331915	0.000436982	-0.130582	0.484096
Ddx42	-0.123105	0.000436982	-0.0450599	0.53499
Dnaja2	-0.14293	0.000437335	-0.0761393	0.247243
Gpr37l1	0.224248	0.000437335	0.0476472	0.813451
Kif2a	-0.201754	0.000438287	-0.0793316	0.484096
Usp29	-0.330662	0.000438287	-0.106049	0.627374
Mdk	1.01315	0.000440555	0.434073	0.426817
Arhgap22	0.658333	0.00044386	0.276091	0.445429
Usp11	-0.132635	0.000445231	-0.0754375	0.197093
Cul2	-0.191074	0.000445927	-0.0658965	0.580413
Egfl7	0.422643	0.000445927	0.035938	0.951419
Esf1	-0.220561	0.000446753	-0.118311	0.242414
Hsd17b4	0.13411	0.000446753	0.0443534	0.60775
Tbc1d9b	0.281774	0.000449041	0.0934491	0.607707
Ssbp2	-0.165363	0.000453937	-0.0748306	0.387005
Ehbp1l1	0.625629	0.000456302	-0.0228947	0.983968
Prodh	0.337479	0.000456302	0.0130559	0.982682
Cntf	0.510086	0.000463864	0.325899	0.115701
Khk	0.721565	0.000472286	-0.0682185	0.946184
Myo1g	1.23604	0.000472286	-0.0472184	0.982737
Rpl15	0.531125	0.000472286	-0.0086727	0.994071
Rnf150	-0.255257	0.000478199	-0.0764501	0.670985
Nol4	-0.303027	0.000481619	-0.1411	0.366553
Rps6ka1	0.542943	0.000482174	0.20343	0.5273
Dyrk1b	0.405513	0.000488682	0.0971774	0.772888
Rassf2	0.232136	0.000494964	0.13562	0.179908
Map4k3	-0.135052	0.000507631	-0.060813	0.398842
Ywhaz	-0.158608	0.000522028	-0.0864325	0.239685
G3bp2	-0.171668	0.000525214	-0.0571008	0.612473
Procr	1.02571	0.000525214	0.617824	0.160547
Gad2	-0.273029	0.000525981	-0.0397422	0.902946
Rnaset2a	0.870529	0.00053405	0.444085	0.295523
Ppp1r2	-0.192991	0.000535236	-0.0842141	0.420833
Rps11	0.246747	0.000535236	0.102118	0.459445
Cab39	-0.12192	0.000545205	-0.0654082	0.252606
Hspa9	-0.131223	0.000545205	-0.0635877	0.337724
Slc50a1	0.30738	0.000545205	-0.0396595	0.918875
Wbp4	-0.108086	0.000545205	-0.0536394	0.31471
Wee1	-0.207478	0.00055021	-0.132688	0.117489
Lamtor4	0.409325	0.000551852	0.18335	0.408696
Rybp	-0.156554	0.000553412	-0.0462585	0.683906
H1f2	0.542589	0.000560685	0.169935	0.653693
Slc35b2	0.290509	0.000564076	0.0407366	0.90787
Coil	-0.184069	0.000564334	-0.0235398	0.918359
Rplp2	1.14018	0.000569781	0.189515	0.878203
Sardh	0.469663	0.000573302	0.0668326	0.906957
Nhlrc1	-0.251915	0.000577465	-0.143261	0.207343
Pcsk6	0.26724	0.000582497	0.123239	0.3899
Gstp1	0.397216	0.000585489	0.0809876	0.831263
Rps18	0.56616	0.000599195	0.185376	0.628696
Socs5	-0.116814	0.000628785	-0.0750679	0.120273
Eef1a1	0.204955	0.000633496	0.0587581	0.702707
Sox10	0.394128	0.000638339	0.103096	0.743984
Copa	-0.0836277	0.000644826	-0.0152903	0.855559
B4galt6	-0.178407	0.000646866	-0.0662158	0.545595
Eef1d	0.398726	0.000646866	0.0836991	0.825237
Kifap3	-0.169623	0.000646866	-0.100586	0.18242
Nlrp1a	1.06122	0.000646866	0.68485	0.13374
Rpl11	0.264077	0.000646866	0.0992933	0.536752
Sf3b5	1.13287	0.000646866	0.080075	0.964195
Apoe	0.634952	0.000648195	0.387393	0.161474
Ghdc	0.496079	0.000654277	0.0941759	0.851127
Zmat4	-0.298247	0.000654336	-0.180993	0.164066
Wasl	-0.195712	0.000656437	-0.0922772	0.374048
Rif1	-0.259198	0.000659117	-0.0444866	0.871606
Cyfip1	0.11412	0.000666947	0.0596576	0.285472
Bank1	-0.430284	0.000667077	-0.246664	0.212451
Wdr81	0.325555	0.000667077	0.0727597	0.808707
Adss2	-0.171614	0.000671522	-0.0707762	0.470011
Smim13	-0.199867	0.000671522	-0.080227	0.490872
Sucla2	-0.204509	0.000671522	-0.119067	0.199807
Ranbp6	-0.208467	0.00067236	-0.0900975	0.439124
Ppp2r5e	-0.208321	0.000686731	-0.0371348	0.862208
Pih1d1	0.37122	0.000690104	0.105423	0.712018
Syt6	-0.356818	0.000690104	-0.00158125	0.99805
Slc8b1	0.43346	0.000690554	0.191161	0.428566
Afdn	-0.180531	0.000698807	-0.0174043	0.946788
Chp1	-0.116199	0.000698807	-0.0103534	0.950257
Pdik1l	-0.193561	0.000699508	-0.00385377	0.992425
Tmem126b	-0.141582	0.000703321	-0.0712691	0.318383
Mapk3	0.256887	0.000705541	0.0654094	0.758978
Clvs1	-0.226788	0.000713274	-0.117401	0.298976
Birc5	0.861496	0.000718564	0.0115981	0.995434
Pafah1b1	-0.176362	0.000719331	-0.0689936	0.514145
Ndfip1	-0.196701	0.000725282	-0.107799	0.252221
Slc12a9	0.545622	0.000737318	0.254173	0.399053
Tspan4	0.621824	0.000752736	0.29952	0.365722
Zfp451	-0.280234	0.000758876	0.0459065	0.884908
Ncoa7	-0.238969	0.000761916	-0.0502242	0.827354
Pcsk1	-0.444734	0.000764371	0.023674	0.972361
Rps14	0.485938	0.000765061	0.143365	0.694719
Zfp612	-0.225533	0.000768654	-0.117762	0.294208
Usp35	0.37852	0.000771253	0.162346	0.453493
Pafah1b2	-0.186417	0.000776703	-0.104462	0.239329
Vkorc1	0.30916	0.000780782	0.18184	0.19807
Lancl2	-0.206886	0.00079059	-0.0939387	0.411974
Znrd2	2.4094	0.000804569	-0.330733	0.915272
Pnpla7	0.377025	0.000811755	0.240682	0.139043
Hlx	1.51761	0.000812408	0.627276	0.483056
Arih1	-0.191399	0.000815775	-0.0772402	0.495494
Dync1li1	-0.11393	0.000815775	-0.0374219	0.640104
Ddx50	-0.166342	0.000831557	-0.0674908	0.491243
Ankrd13a	0.277267	0.000833953	0.108314	0.522454
9330159F19Rik	-0.215162	0.000834067	-0.054973	0.761445
Csrnp3	-0.232091	0.000834067	-0.131682	0.232468
Slc25a10	0.484804	0.000834067	0.194505	0.514264
Cul1	-0.123541	0.000836762	-0.0601238	0.360197
Echs1	0.172452	0.000838154	0.0288176	0.882037
Unc50	-0.132197	0.000843396	-0.0513948	0.52084
Tmem196	-0.343794	0.000845349	-0.205824	0.186663
Arl6ip4	0.480585	0.000851731	-0.014253	0.986717
Tcp11	0.84428	0.000851887	0.176937	0.836043
Jup	0.371315	0.000859532	0.0930607	0.771101
Rftn1	0.379989	0.000859532	0.10285	0.739537
Pank1	-0.23393	0.000860671	-0.0978482	0.471337
Cd151	0.37267	0.000862997	0.17954	0.372673
Pds5b	-0.201232	0.000866297	-0.0582112	0.70902
Impa1	-0.114458	0.000867722	-0.0736007	0.134315
Cimap1b	1.32259	0.000873596	0.128015	0.947834
Ipo7	-0.226543	0.00087927	-0.0929558	0.488432
Top1	-0.21222	0.000881294	-0.0415149	0.849456
Slc1a5	0.743601	0.000893115	0.378612	0.323792
Acsl4	-0.2349	0.000894572	-0.0557899	0.789092
Ppm1m	0.353334	0.000896532	0.163225	0.408415
Rab9b	-0.251439	0.000896532	-0.1305	0.30953
Scrn3	-0.149335	0.000896532	-0.0269748	0.863295
Rpl22	0.216406	0.000896614	0.130655	0.18765
Gnl3l	-0.168678	0.000905258	-0.0589758	0.604951
Lgalsl	-0.187251	0.000908713	-0.0910762	0.365831
Adam22	-0.209893	0.000912631	-0.097639	0.404399
Tmem200b	1.50898	0.000912631	0.348673	0.78942
Extl2	-0.126165	0.000936465	-0.0481774	0.542109
Arhgdia	0.303728	0.000942143	0.10199	0.632902
Hsd3b7	0.362148	0.000942143	0.15604	0.459047
Nanos1	-0.210371	0.000942363	-0.129678	0.170235
Fut9	-0.375572	0.000950061	-0.162664	0.456364
Nod1	0.415153	0.000957427	0.257757	0.166484
Pias2	-0.171643	0.000957549	-0.0420362	0.779212
Sfxn5	0.220509	0.000957549	0.0404203	0.861418
Pls3	-0.187394	0.00096141	-0.0983231	0.304822
Kpna1	-0.20616	0.000962162	-0.0746747	0.58426
Rpn2	0.124355	0.000962162	0.0430615	0.613383
Marchf5	-0.158169	0.000972117	-0.0333243	0.831263
Tra2a	-0.254032	0.000972828	-0.0417858	0.887872
Osbpl8	-0.253073	0.000978688	-0.0932693	0.57147
Cd300ld4	-1.02881	0.00098785	-0.35815	0.602527
Atl2	-0.171641	0.000989156	-0.0593031	0.61529
Inafm2	-0.151575	0.000996581	-0.0674537	0.436952
Kif3b	-0.119332	0.000996581	-0.0190715	0.894901
Prkaa2	-0.244846	0.000997524	-0.106972	0.452091
Set	-0.161185	0.000998334	-0.0230631	0.911407
Oxr1	-0.252611	0.00100204	-0.0335682	0.91974
Rpl36	2.2975	0.00100467	0.179907	0.9606
Tbc1d30	-0.23436	0.00100928	-0.1325	0.245522
Rhobtb1	0.400453	0.00101107	-0.0699199	0.875131
Mbnl2	-0.175913	0.00101337	-0.0732562	0.485963
Map2k4	-0.19744	0.00101507	-0.0790538	0.514965
Pabpc1	0.114687	0.00101817	0.0744799	0.138689
Fau	0.647491	0.00102572	0.109583	0.882675
Lrrc4c	-0.18957	0.00103595	-0.0848997	0.435579
Etnk1	-0.150616	0.00103875	-0.0430511	0.723571
Natd1	0.283445	0.00103875	0.108191	0.551772
Tpp2	-0.20834	0.00103875	-0.0853774	0.497116
Pcmtd2	-0.179264	0.0010447	-0.111503	0.170235
Trpc4	-0.17611	0.00105239	-0.0868171	0.363244
Abhd17b	-0.161737	0.00105482	-0.0710813	0.449849
Fbxo11	-0.198663	0.00105482	-0.102678	0.323497
Tnni1	0.623595	0.00106497	0.188559	0.69027
Fgf12	-0.260278	0.00108165	-0.0726959	0.732357
Ube2q2	-0.229162	0.00108165	-0.0983661	0.467242
Abhd11	0.260089	0.00108434	0.0118177	0.979172
Fam8a1	-0.202574	0.00111164	-0.0534285	0.756433
Mogs	0.251966	0.00111563	0.0669103	0.753151
Nkain4	0.476235	0.00111563	0.103589	0.826916
Fbxw4	0.295956	0.00112826	0.187266	0.163258
Sema3e	-0.253948	0.00112826	-0.110311	0.462267
Fasn	0.652932	0.00113572	0.0755394	0.93545
Plekho1	0.403515	0.00114056	0.169707	0.487538
Dhx36	-0.202201	0.00115384	-0.115806	0.243809
Zfp420	-0.207872	0.00115384	-0.053599	0.765238
Nckap5l	0.615566	0.00115799	0.0744148	0.934253
Ptger3	-0.666367	0.00116997	-0.00984304	0.995233
Myo9b	0.435981	0.0011751	0.298024	0.11222
Zfp426	-0.192633	0.0011824	-0.0683966	0.605871
Chic1	-0.242979	0.00120222	-0.0707141	0.718481
Dhrs1	0.436775	0.00120222	0.169363	0.547106
Diras2	-0.165283	0.00120222	-0.0957868	0.237774
Klhdc1	-0.257141	0.00120268	-0.133523	0.324989
Slc52a2	0.374821	0.00120268	0.00795347	0.992425
Tfeb	0.730012	0.00122152	0.0216795	0.987413
Gpm6a	-0.161505	0.00122555	-0.0810028	0.360197
Slc35f1	-0.313143	0.00122654	-0.137759	0.457788
Rgs17	-0.301513	0.00122989	-0.0936927	0.688041
Tbr1	-0.335	0.00123307	-0.157406	0.411262
St6gal2	-0.316677	0.00123708	-0.177749	0.261507
Nap1l5	-0.297975	0.00123726	-0.0958969	0.6675
Eif5a2	-0.217529	0.00124565	-0.0601469	0.741692
Eif6	0.24627	0.00125295	-0.0833844	0.642242
Bola2	0.941832	0.00125658	0.231818	0.785906
Prmt9	-0.146146	0.00125658	-0.0386355	0.756278
Sema3c	-0.267832	0.00125658	-0.0889352	0.651504
Socs3	0.742385	0.00126629	0.506088	0.128238
Ppib	0.228273	0.0012711	0.0478368	0.838466
Bzw1	-0.156542	0.001282	-0.0602915	0.556167
Ttpal	-0.158842	0.00128577	-0.048599	0.694719
Anapc15	0.333802	0.00128763	0.147202	0.458784
Dennd5b	-0.25234	0.00128763	-0.117373	0.420581
Dnm1l	-0.18007	0.00128763	-0.0558753	0.69027
Myo18a	0.372301	0.00129347	0.135883	0.595005
Adsl	0.360252	0.00129486	-0.00649848	0.993814
Pofut1	0.160268	0.00131151	0.0250212	0.901669
Gm20878	-0.386277	0.00132177	-0.182211	0.4087
Tent4b	-0.139496	0.00132177	-0.036712	0.762741
Crbn	-0.189101	0.0013231	-0.0923753	0.387659
Ogfr	0.222029	0.00132593	0.0559094	0.779426
Hlf	-0.241426	0.00132887	-0.117062	0.396799
Copb1	-0.171318	0.00135168	-0.0337228	0.853552
Use1	0.424665	0.00135338	0.0148879	0.986074
Chrac1	0.389081	0.00136238	-0.0449144	0.936169
Cndp2	0.2275	0.00136613	-0.0593053	0.76776
Matr3	-0.261454	0.00137849	-0.143279	0.291801
Cox4i1	0.401721	0.00138587	0.0328213	0.959456
Selenoi	-0.161486	0.00139579	-0.0310742	0.857416
Pdgfrb	0.323411	0.00139951	0.131528	0.523095
Nek6	0.174628	0.00140084	0.0786027	0.449939
Rab1b	0.207202	0.00140229	0.00274693	0.995434
Zfp933	-0.257075	0.00140648	-0.0809129	0.684784
Anks1	0.357857	0.00141542	0.166919	0.424655
Peli2	0.187939	0.00141902	0.106589	0.261828
Gtf3a	0.330943	0.00142774	-0.0104659	0.986074
C1ql1	0.407254	0.00143031	0.048059	0.93545
Sec13	0.233457	0.00143111	-0.000242967	0.999304
Ly6e	0.228507	0.00143693	0.13984	0.205836
Mtpap	-0.165584	0.00144686	-0.0584785	0.617787
Acsbg1	0.261872	0.00145565	0.0822865	0.689721
Zfp791	-0.204168	0.00145565	-0.130501	0.161153
Stat2	0.275597	0.00145895	0.19062	0.115695
Sema4d	0.254975	0.00145931	0.0743381	0.725782
Chmp2b	-0.188233	0.00145935	-0.0400542	0.837181
Gltp	0.295148	0.0014853	0.125551	0.490872
Fem1b	-0.148279	0.00149147	-0.0512353	0.638136
Rps5	0.529764	0.00150749	0.16672	0.690166
Clcn3	-0.188609	0.00151007	-0.101648	0.311605
Ntsr2	0.189368	0.0015112	0.0469025	0.788034
Rabgap1	-0.139874	0.0015227	-0.0567062	0.527237
Srsf10	-0.208399	0.00154492	-0.0482146	0.815657
Gpr161	-0.288012	0.00156773	-0.197054	0.123868
Camta1	-0.199261	0.00157688	-0.107223	0.315307
Peg3	-0.262311	0.00158761	-0.0818668	0.69443
Tasp1	-0.139252	0.00159322	-0.0352518	0.778686
Camsap2	-0.189486	0.00161944	-0.0797503	0.502832
Ubl4a	-0.115184	0.00162105	-0.0304654	0.765965
Ranbp9	-0.134589	0.00162518	-0.0346007	0.775391
Tnfaip8l3	-0.28887	0.00162518	-0.0263671	0.953092
Rab5a	-0.199619	0.00164531	-0.0606211	0.708404
Ramp1	0.385374	0.00164849	0.0857422	0.827762
Dapp1	0.285221	0.00165403	0.191256	0.139619
Mapk8	-0.17818	0.00165403	-0.106986	0.227641
Ostf1	0.316543	0.00166092	0.151278	0.41662
Reps2	-0.265502	0.00167544	-0.103854	0.559785
Wdr82	-0.130765	0.00167778	-0.0522017	0.543603
Pnma8a	-0.138787	0.00168287	-0.0562193	0.533805
Bpnt1	-0.127962	0.00168385	-0.0904247	0.108661
Cisd2	-0.160218	0.00168385	-0.0539687	0.655235
Il17ra	0.327262	0.00168385	0.100136	0.706152
Zfp759	-0.262796	0.00168385	-0.136293	0.34602
Obi1	-0.150903	0.00169225	-0.036666	0.795704
Uqcrc2	-0.126526	0.00169418	-0.0790492	0.198542
Tnfsf12	0.431745	0.0016947	0.107226	0.793982
Nalcn	-0.220225	0.00170219	-0.111795	0.371447
Rundc3b	-0.187049	0.00170219	-0.102454	0.304097
Cdh16	1.27934	0.00170584	-0.130345	0.942308
Pycr3	0.299913	0.00171451	-0.0410284	0.921584
Map4k4	0.191059	0.00172749	0.122864	0.175281
Arrb2	0.382389	0.0017302	0.081095	0.840732
Castor1	0.540492	0.0017302	0.123997	0.822905
Mtss2	0.23682	0.0017302	0.114242	0.412057
Clcn7	0.186709	0.00173869	0.0437738	0.815025
Txlng	-0.217358	0.00173904	-0.0892693	0.52327
Fam43a	-0.491124	0.0017549	-0.13561	0.748312
Clcn2	0.344544	0.00175899	0.0535752	0.906607
Immt	-0.137259	0.00176557	-0.0420562	0.706838
Eeig1	0.166249	0.00177226	0.0025098	0.995261
Rtn3	-0.160469	0.00177919	-0.0589964	0.60599
Zfp69	0.99835	0.00178252	0.714762	0.105015
Gatb	0.267611	0.00178652	-0.0783858	0.727611
Vwa5b2	0.501766	0.00178769	0.169163	0.660081
Bag4	-0.222076	0.00178898	-0.115698	0.352656
Stk38l	-0.125397	0.00178898	-0.0168161	0.922642
Mvd	0.562311	0.00179318	0.0736181	0.927489
Tmem41b	-0.171099	0.00179318	0.0026798	0.995111
Gpaa1	0.474613	0.00179652	0.0600503	0.930784
Dld	-0.152878	0.00180071	-0.0978295	0.182755
Gm11627	-0.544798	0.00181736	-0.205896	0.569838
Niban2	0.497958	0.00181736	0.158032	0.693929
Snap25	-0.230255	0.00181736	-0.119831	0.355625
Tmem68	-0.196555	0.00181736	-0.121598	0.210089
Ubqln1	-0.125228	0.00183299	-0.0363792	0.732765
Bpnt2	-0.207566	0.0018355	-0.0618546	0.724241
Rpsa	0.235006	0.00184855	-0.0140048	0.971593
Golph3	-0.161646	0.0018505	-0.0201955	0.932247
Epm2aip1	-0.218691	0.00185409	-0.0518915	0.812422
Lrrc45	0.590578	0.00188463	0.0404803	0.967939
Pkn1	0.348166	0.00188898	0.162409	0.442136
Ppig	-0.219678	0.00189507	-0.079277	0.62111
Susd3	1.00159	0.00189507	0.696958	0.141745
Nol10	-0.127787	0.00189531	-0.0827251	0.170235
Gabrg3	-0.291155	0.00189566	-0.0423265	0.916301
Irs2	-0.158662	0.00189696	-0.0379959	0.810019
Marchf6	-0.159238	0.00189751	-0.0587834	0.606559
Gtf3c3	-0.163491	0.00190572	-0.0792326	0.411974
Atraid	0.172321	0.00190624	0.027923	0.900401
Atp8b5	1.08432	0.00192136	0.293665	0.771977
Rnase6	0.900963	0.0019261	0.591755	0.162577
Tomm70a	-0.189145	0.0019261	-0.102651	0.322125
Elob	0.914	0.0019308	-0.050597	0.974204
Tkt	0.343013	0.00193347	0.0630128	0.876156
Bivm	-0.195459	0.0019424	-0.0874115	0.468987
Psip1	-0.200364	0.00194736	-0.111961	0.298976
Tubb2b	0.429072	0.00194782	0.0472447	0.941633
Prkab1	0.196119	0.00195284	-0.0100933	0.976498
Fam171b	-0.19784	0.00195603	-0.105963	0.333904
Fkrp	-0.154309	0.0019562	-0.100016	0.175281
Trf	0.390928	0.00196959	0.129485	0.673707
Pgd	0.261329	0.00198886	0.137644	0.352656
Atp6v1c1	-0.134749	0.00199354	-0.0710609	0.349103
Grem2	-0.302593	0.00199354	-0.0516557	0.891397
Mvk	0.549076	0.00199354	0.053493	0.949746
Lamtor1	0.190497	0.0020051	0.00805831	0.982737
Ralyl	-0.168213	0.00200692	-0.0610838	0.619203
Ccdc74a	0.260817	0.00200849	0.00548753	0.992771
Gm20604	-0.255567	0.00200849	-0.126218	0.404399
Szrd1	0.253158	0.00200849	0.149618	0.256749
Rpl41	0.800676	0.00202842	0.223451	0.753151
2510039O18Rik	0.309343	0.00203068	0.071356	0.824264
Abhd13	-0.154011	0.00203068	-0.0686391	0.473623
Btbd8	-0.193824	0.00203147	-0.0979046	0.390577
Csnk1g3	-0.164877	0.00203718	-0.0513836	0.704962
Plekha3	-0.108274	0.00203988	-0.0385437	0.631991
Ten1	0.339484	0.00203988	0.0321612	0.95185
Thap3	0.60289	0.00204357	0.0143868	0.99231
Sphk2	0.29373	0.00205397	-0.0372461	0.933089
Glmn	-0.228235	0.0020637	-0.0900415	0.559541
Rnf31	0.337409	0.00206653	0.0512489	0.911407
Ddx1	-0.21577	0.00210221	-0.0685157	0.696564
Cert1	-0.193425	0.00210606	-0.0400147	0.851127
Alg2	-0.110055	0.00211065	-0.0552864	0.397459
Siah3	-0.225432	0.00211476	-0.0954738	0.511711
Uba6	-0.26815	0.00211992	-0.0521552	0.861823
Fgfr1op2	-0.16587	0.0021216	-0.0451603	0.765298
Tspan13	-0.164823	0.00212519	-0.0732818	0.480951
Wdr70	-0.114278	0.00212519	-0.0562427	0.408696
Opalin	0.496796	0.00213503	0.120349	0.810019
Pdp1	-0.195914	0.00213503	-0.120591	0.226084
Spred1	-0.208865	0.00213655	-0.0616796	0.732357
Caskin2	0.48087	0.00214082	0.228411	0.442136
Plk3	0.514942	0.00214596	0.139962	0.768332
Jmy	-0.192728	0.00214729	-0.0337753	0.887872
Erp29	0.21582	0.00214772	0.033794	0.907246
Ccbe1	-0.354548	0.0021488	-0.178553	0.397477
Ppp2cb	-0.10794	0.00214881	-0.0504194	0.447222
Cyp4f18	2.51601	0.00216117	1.21897	0.469022
Tspan32	1.21058	0.00216901	0.789815	0.164105
Uso1	-0.143267	0.00216984	-0.0551056	0.587318
Jrkl	-0.220671	0.00217684	-0.0953274	0.495811
Mif	1.29853	0.00218835	0.0871827	0.96832
Smim17	-0.213178	0.00219169	-0.0337648	0.906388
Napg	-0.119693	0.00220016	-0.0593362	0.408425
1110032F04Rik	-0.270081	0.00220339	-0.13786	0.380489
Galnt10	0.405079	0.00220339	0.174553	0.507824
Slc3a2	0.187587	0.00220339	0.0715697	0.59471
Vps26b	-0.102355	0.00220774	-0.054009	0.357278
Clpp	0.443045	0.00221192	-0.0229598	0.976999
Rragb	-0.206084	0.00221192	-0.113729	0.318603
Lmbr1	-0.165477	0.00221389	-0.0212464	0.930784
Pxmp2	0.377116	0.00222928	-0.0313513	0.960827
Dnajb9	-0.237793	0.00223002	-0.0470975	0.85937
Naa10	0.371846	0.00223039	0.0547145	0.916661
Armc1	-0.169174	0.00223648	-0.0731764	0.503134
Sharpin	0.483839	0.00223649	0.0438641	0.95555
Zfp385b	-0.217564	0.00223976	-0.105704	0.421407
Poll	0.349745	0.0022513	-0.0506051	0.919141
Rpl36a	0.263929	0.0022513	0.0488074	0.877929
Zfr	-0.192604	0.00228309	-0.104756	0.332746
Sirt7	0.365804	0.00228687	0.118328	0.694112
Crlf2	0.980325	0.00229311	0.526031	0.344941
Slc25a16	-0.136671	0.00229334	-0.090986	0.1672
Rpl37a	0.595337	0.00230377	0.173989	0.740199
Bbs4	-0.123942	0.00231714	-0.0713057	0.283933
Clip2	0.295653	0.00231714	0.0506526	0.895047
Hs2st1	-0.114253	0.00231714	-0.0683426	0.252606
Prkar2b	-0.220337	0.0023335	-0.0262957	0.93695
Slitrk4	-0.286933	0.0023335	-0.132667	0.46027
Msantd4	-0.18515	0.00233748	-0.0796948	0.510017
Psmb10	0.907929	0.00235029	0.228824	0.79693
Wdr48	-0.101257	0.00235029	-0.0198352	0.862286
Ankrd45	-0.220798	0.00235596	-0.155407	0.129036
Sgtb	-0.178376	0.00235596	-0.0682871	0.595661
Nt5c1a	0.500242	0.00237221	0.00344368	0.997978
Aasdhppt	-0.215432	0.00237568	-0.069668	0.693811
Rpl35a	0.225977	0.00238156	0.0546065	0.813451
Slc2a13	-0.259481	0.00239094	-0.116814	0.479872
Rbbp5	-0.129517	0.00239665	-0.0608401	0.451167
Mrpl50	-0.133879	0.00240422	-0.0641779	0.434143
Sms	-0.167835	0.00241466	-0.0847837	0.40244
Ppid	-0.18201	0.00242094	-0.0882377	0.427055
Ftl1	0.666515	0.00242119	0.465774	0.137343
Eif3k	0.291921	0.00242367	0.0184825	0.970474
Josd2	0.48916	0.00243334	0.109222	0.836674
Fam20c	0.192889	0.00244721	0.109294	0.304097
Mcur1	0.148419	0.00245154	0.0995881	0.165735
Trim23	-0.212148	0.00245707	-0.128601	0.248134
Rps9	0.590394	0.00245971	0.189435	0.699946
Cdc42ep1	0.445441	0.00249154	0.154465	0.663557
Gpd1l	-0.137239	0.00249236	-0.0703354	0.394175
Zfp260	-0.185175	0.00249721	-0.12353	0.171475
Dctn4	-0.0937648	0.00252302	-0.0443637	0.448886
Grsf1	-0.137904	0.00253643	-0.0633734	0.468838
Tmem30a	-0.212015	0.00254743	-0.0777668	0.628212
Arl5a	-0.168689	0.00255077	-0.0179921	0.946927
Nkiras2	0.28251	0.00255077	0.155228	0.334628
Tbc1d16	0.123726	0.00255077	0.0216816	0.89144
Hspa4l	-0.222805	0.0025587	-0.0638153	0.751043
Ube3b	0.284516	0.0025587	-0.000285976	0.999304
Hmgcl	0.219756	0.00258108	-0.0806395	0.627696
Hnrnpa0	-0.1958	0.00260842	-0.0957949	0.425521
Gria4	-0.274987	0.00261511	-0.036879	0.927501
1700017B05Rik	0.282978	0.00261571	0.0965039	0.672694
Pea15a	0.146997	0.00263057	0.0578263	0.58426
Alkbh3	0.325175	0.00263184	0.0471156	0.919141
Gria3	-0.198337	0.00263573	-0.0957403	0.438597
Plpp2	0.518072	0.00265378	0.184027	0.654648
Bmt2	-0.204319	0.00265548	-0.0105126	0.977638
Cep250	0.273955	0.00266361	0.130768	0.452003
Kif1c	0.232989	0.00266361	0.0346289	0.917112
Pvrig	1.54724	0.00266361	0.868292	0.246479
Haghl	0.339307	0.00267041	0.0181721	0.976498
Daglb	0.365816	0.00269653	0.084242	0.830429
Trappc6a	1.10423	0.00269702	0.101481	0.956002
Ephx4	-0.20178	0.00270479	-0.113727	0.313888
Pten	-0.192967	0.00271695	-0.0722021	0.61884
Znfx1	0.251698	0.00272255	0.0547268	0.845286
Fbxo45	-0.137746	0.00273416	-0.0348679	0.799323
Tfe3	0.137307	0.00273685	0.065294	0.452063
Zfp85	-0.305208	0.00273685	-0.210415	0.148015
Ube3a	-0.257385	0.00273908	-0.0586764	0.833955
Yae1d1	-0.212536	0.00274058	-0.0107289	0.978117
Kcnf1	-0.332899	0.0027549	-0.119602	0.646053
Nceh1	-0.161332	0.0027549	-0.081284	0.410617
Sdf4	0.11276	0.00275603	0.0415807	0.628696
Ddr1	0.375355	0.0027574	0.171785	0.479157
Mmgt1	-0.161316	0.0027574	-0.0224067	0.923355
Ythdf3	-0.196249	0.0027574	-0.0508283	0.790467
Il2rb	1.21932	0.00276156	0.432816	0.645603
Slc39a10	-0.223018	0.00276156	-0.0394375	0.890997
Yars2	-0.205191	0.00276156	-0.05874	0.750115
Ncbp1	-0.0911411	0.00276976	-0.0629224	0.152481
Thoc7	-0.152262	0.00277148	-0.0902487	0.271517
Crk	-0.182051	0.00277774	-0.0617509	0.677221
Fam167b	1.15854	0.00277774	0.688245	0.222941
Pdgfb	0.288715	0.00279796	0.179938	0.238938
Casp7	0.41306	0.00281405	0.204713	0.435654
Nptn	-0.227252	0.00281405	-0.102169	0.491003
Paox	0.39951	0.00282446	0.131647	0.693257
Slc30a4	-0.232168	0.00282579	-0.144091	0.240567
Rnf103	-0.171682	0.00282693	-0.0732013	0.528395
Cdh7	-0.415838	0.0028334	-0.157968	0.606983
Map9	-0.19356	0.00284076	-0.094683	0.432501
Gpx4	0.35459	0.00285019	0.0348276	0.951419
Pak3	-0.249369	0.00285131	-0.131072	0.38168
Vip	-0.301434	0.00285131	-0.18005	0.266663
Rap1gds1	-0.124296	0.00285253	-0.0477232	0.605871
Mfsd13a	0.361337	0.00286434	0.0806504	0.840732
Polr2j	0.390739	0.00286434	0.00194467	0.99805
Reep1	-0.129148	0.00286434	-0.0554088	0.525857
Rftn2	0.145153	0.00286724	0.0951613	0.196994
1810037I17Rik	0.298488	0.00287986	-0.0484183	0.906607
Med12l	-0.252253	0.00288429	-0.188374	0.103583
Sp7	0.535468	0.00288921	0.120117	0.844522
Rnf128	-0.258274	0.0028927	0.00354582	0.995474
Syt1	-0.17401	0.00290384	-0.046053	0.785291
Ufsp2	-0.121197	0.00290803	-0.0367293	0.731349
Uqcc5	0.472274	0.00291243	0.0786031	0.902397
Rcc1l	0.407722	0.00291928	-0.0623619	0.915122
Akirin2	-0.170029	0.00293571	-0.0553818	0.698681
Thrsp	0.309979	0.00293571	0.0562032	0.886849
Cln3	0.505559	0.00293696	0.259409	0.404399
Gda	-0.241712	0.00293696	-0.101269	0.546011
Zfp691	0.783585	0.00293902	0.275252	0.662986
Dner	-0.210866	0.00294685	-0.0472131	0.83965
Hepacam	0.170121	0.00294685	0.0297502	0.895047
Ube4a	-0.190935	0.00294685	-0.0350366	0.884183
Rnf11	-0.204304	0.00294748	-0.0685984	0.687369
Fam98b	-0.184537	0.00295216	-0.0855449	0.471294
Fbxo6	0.311686	0.00299635	0.00994848	0.987413
Golm2	-0.190197	0.00299635	-0.0562552	0.743984
Cep170	-0.169844	0.00300712	-0.0242909	0.921584
Tm9sf2	-0.160498	0.00301273	-0.0492143	0.729137
Rnf170	-0.163873	0.00302376	-0.0712596	0.52084
Tlk1	-0.164379	0.00304044	-0.0633684	0.606075
Ube2w	-0.194412	0.0030472	-0.104152	0.369921
Cap2	-0.161164	0.00304749	-0.10117	0.238136
Acads	0.562108	0.00305765	0.0859556	0.916607
Ankrd9	0.806782	0.00305765	-0.22818	0.767803
Borcs7	-0.166463	0.00305765	-0.0926472	0.329991
Rbck1	0.325295	0.00305765	-0.00127012	0.998241
Pcnp	-0.133963	0.00306378	-0.0500269	0.627648
Gdpd2	0.314283	0.0030717	0.186036	0.283539
Thumpd1	-0.148138	0.0030717	-0.0979304	0.197093
Ythdf2	-0.175104	0.00309018	-0.0480421	0.772366
Crat	0.215609	0.00309818	0.00213972	0.996946
Insig2	-0.151929	0.00309818	-0.0276159	0.887257
Tagln2	0.335814	0.00310404	0.230576	0.166876
Hdac10	0.438677	0.00311144	0.000961089	0.999266
Lyl1	1.02774	0.00311467	0.551973	0.379315
Mfsd14b	-0.157828	0.00311467	-0.0789021	0.421409
Nrros	0.460148	0.00313261	0.166492	0.649408
Cnot7	-0.168284	0.00313365	-0.100804	0.276077
Tsc22d4	0.838076	0.0031609	0.230926	0.772454
Fyttd1	-0.169007	0.00316418	-0.0750572	0.507683
Rcn3	0.744766	0.00316633	0.0029086	0.998241
Myef2	-0.144737	0.00316732	-0.0262544	0.887936
Dcun1d4	-0.142796	0.00316887	-0.0834985	0.298726
Plk2	-0.194225	0.00316924	-0.145616	0.107835
Igip	-0.195544	0.00319511	-0.0557102	0.763197
Clpx	-0.128445	0.00319926	-0.061965	0.447486
Neto2	-0.266346	0.00319926	-0.0798834	0.742511
Usp45	-0.200562	0.00319926	-0.0799669	0.587318
Msrb1	0.221378	0.0032156	0.0246031	0.943709
Spag9	-0.163277	0.00322491	-0.104332	0.227641
Ppp1r12a	-0.138605	0.00323833	-0.0637032	0.485211
Runx1t1	-0.269739	0.00323833	-0.0568028	0.855297
Ptpn9	-0.140252	0.00324684	-0.0557572	0.589406
Ccdc71l	-0.228877	0.00325125	-0.0633939	0.772366
Atg12	-0.108376	0.00325647	-0.0290359	0.783256
Gdpd1	-0.103609	0.00325863	-0.0438428	0.542109
Hprt1	-0.183585	0.00325863	-0.119597	0.212942
Arl6ip6	-0.263502	0.00326847	0.038894	0.918959
Ola1	-0.153536	0.00326847	-0.112634	0.122137
Pgls	1.09086	0.00326847	-0.0684941	0.971593
Ltbr	0.565584	0.00327033	0.215062	0.627273
Adss1	0.421449	0.00327211	0.170311	0.58227
Dio2	-0.239421	0.00327211	-0.0933989	0.604313
Gpr158	-0.249714	0.00327211	-0.120888	0.452063
Klhdc4	0.3889	0.00327211	0.0181851	0.981943
Rspo3	-0.320593	0.00327211	-0.0597116	0.882675
Myh9	0.277745	0.00328291	0.0859738	0.730585
Ldlrap1	0.656979	0.00328441	0.3288	0.428776
Cntn3	-0.249456	0.00328787	-0.0490033	0.870547
Aip	0.413614	0.00329097	-0.0250135	0.972361
Gopc	-0.160021	0.00329207	-0.0972624	0.267663
Hnrnpul2	-0.158927	0.00329207	-0.0724441	0.492002
Mid2	-0.215799	0.00329207	-0.0395933	0.886849
Setmar	-0.194332	0.00329207	-0.101813	0.378228
Slc35f6	0.235315	0.00329207	0.0144552	0.972361
Fam78b	-0.199342	0.00329703	-0.0525331	0.790054
Cryzl2	0.357626	0.00330554	0.269595	0.107725
Flrt2	-0.275522	0.00332461	-0.102281	0.638826
Naa25	-0.1406	0.00333125	-0.0570975	0.576383
Oasl1	1.4408	0.00333375	0.917521	0.262178
Col25a1	-0.314575	0.00334506	-0.114594	0.649408
Slc2a10	0.450885	0.00334506	0.305617	0.181896
Ppp3cb	-0.174913	0.00335037	-0.0895273	0.412768
Nckap1	-0.177399	0.00338434	-0.108102	0.26953
Bcl10	0.173948	0.00339307	0.073295	0.549064
Parm1	-0.256424	0.00340002	-0.0632971	0.818212
Abcb8	0.522998	0.00340161	0.0727784	0.925942
St13	-0.148708	0.00340575	-0.0119116	0.965282
Bnip3	-0.148041	0.00341274	-0.0782188	0.394456
Atf2	-0.15968	0.00341456	-0.0761457	0.465218
Slc35e2	-0.143296	0.00341462	-0.0109245	0.966158
Dr1	-0.178766	0.00342158	-0.0192078	0.94756
Sfmbt1	-0.16381	0.00342898	-0.0654796	0.589867
Gtpbp4	-0.173681	0.00343375	-0.0706705	0.576734
Fads2	0.157635	0.00343658	0.100655	0.234245
6030458C11Rik	-0.101155	0.0034398	-0.0277524	0.777208
Kctd20	-0.0882181	0.0034398	-0.0163684	0.884298
Togaram1	-0.210365	0.0034398	-0.0782502	0.639568
Peg10	-0.32152	0.0034427	0.0373723	0.941337
Gfpt2	0.253845	0.00344423	0.0703128	0.772366
Btf3l4	-0.174103	0.00344961	-0.12123	0.163596
Letm1	0.28429	0.00344961	0.0207784	0.967939
Nol12	0.330373	0.00344961	0.112192	0.69027
Rlim	-0.168177	0.00344961	-0.0512464	0.738522
Tspyl1	-0.135591	0.00344961	-0.096964	0.14427
Prrc2a	0.578859	0.00345979	-0.0767706	0.932383
Id3	0.522138	0.00349523	0.302129	0.320812
Mvp	0.598826	0.00350575	0.213396	0.663915
Rpl29	0.493103	0.00351962	0.177985	0.656235
Rps26	0.747176	0.00351962	0.157075	0.85636
Fam20b	-0.0953117	0.00352606	-0.067339	0.154816
Ctdnep1	0.159514	0.00353506	-0.0169759	0.947834
Vamp2	-0.117659	0.00353506	-0.0423996	0.657572
Srebf2	0.200723	0.0035645	0.0957403	0.467242
Rnf14	-0.116486	0.003565	-0.0503602	0.536969
Slc38a10	0.341163	0.003565	0.0875787	0.808167
Ube2k	-0.112539	0.003565	-0.0741454	0.210971
Cd47	-0.172414	0.0035716	-0.0620436	0.658827
Dnajb6	-0.191734	0.0035716	-0.114134	0.294027
Sh2d6	1.04499	0.0035716	0.79337	0.105943
Trpc3	-0.536283	0.0035716	-0.11104	0.859098
Alg1	0.25757	0.00357327	0.028418	0.947342
Prkar2a	-0.127731	0.00357327	0.00180055	0.995436
Ppp2r2a	-0.140632	0.00357968	-0.0550129	0.607168
Vsnl1	-0.20269	0.00357968	-0.104742	0.411974
Pdcd10	-0.194032	0.00358152	-0.107792	0.352656
Mfsd10	0.589432	0.00360007	0.161746	0.783198
Fam133b	-0.139183	0.00360353	-0.0497479	0.660992
Nmt2	-0.153969	0.00360353	-0.0590592	0.621302
Ptges	0.705527	0.00360353	0.385866	0.370928
Appbp2	-0.141988	0.00360751	-0.05685	0.593601
Cdpf1	0.35868	0.00361278	-0.0460207	0.93545
Zfp354c	-0.161709	0.00361278	-0.0799696	0.44217
Sel1l	-0.159786	0.00361366	-0.0185152	0.942268
Slitrk5	-0.225704	0.00361366	-0.153842	0.186663
Ctps1	-0.10375	0.00361621	-0.0778508	0.111319
Ppm1e	-0.189054	0.0036193	-0.0917984	0.45773
Csk	0.501954	0.00362533	0.193159	0.621525
Pcmt1	-0.0974154	0.00362743	-0.0572317	0.304822
Zfp644	-0.211113	0.00363856	-0.0835614	0.602527
Bhlhb9	-0.181991	0.00363935	-0.0736656	0.586557
Inpp4a	-0.170019	0.00363935	-0.11329	0.205668
Scn1a	-0.280139	0.00363935	-0.124277	0.521926
Cyrib	-0.170721	0.00364086	-0.110086	0.231472
Ccdc149	-0.151799	0.00364417	-0.0824372	0.374084
Psmg4	0.485489	0.00364706	-0.0616856	0.93545
Pgr	-0.3329	0.00365724	-0.122926	0.647009
Or51v14	0.864837	0.00366284	-0.554582	0.226084
Lrrc40	-0.187937	0.00369942	-0.109413	0.31471
1700025G04Rik	-0.224358	0.00370204	-0.0458394	0.86392
Abraxas2	-0.100885	0.00370204	-0.030071	0.745022
Ero1a	-0.17549	0.00370204	-0.0200028	0.94335
Klk6	0.838883	0.00370204	0.394079	0.475581
Zfp788	-0.203048	0.00370204	-0.104985	0.412057
Pcif1	0.387782	0.00372509	0.0249186	0.971462
Rab13	0.286006	0.00372749	0.155978	0.368074
Rab18	-0.136885	0.00374128	-0.0399128	0.760162
Fabp5	0.247267	0.00375039	0.1258	0.42478
S100pbp	-0.156456	0.00376043	-0.0760807	0.457788
Gpr22	-0.249616	0.00376264	-0.184082	0.129251
Usp31	-0.197147	0.00376341	-0.0502928	0.810803
D030056L22Rik	-0.207188	0.00377003	-0.0840358	0.586557
Strn3	-0.196838	0.00377003	-0.0762786	0.617787
Alcam	-0.244528	0.00377879	-0.0165136	0.969708
Cct8	-0.1436	0.00379326	-0.0783257	0.374579
Tcaf1	-0.153801	0.00380549	-0.0726983	0.47791
Zfp523	0.445308	0.00382727	-0.0353933	0.965786
Slc25a34	0.644885	0.00384264	0.15134	0.836674
Cacnb4	-0.260743	0.00384314	-0.109421	0.564569
Mif4gd	0.241255	0.00385139	0.0364609	0.919448
Slc16a3	1.07107	0.00385139	0.31456	0.761794
Nxph1	-0.220323	0.00386255	-0.0576624	0.800136
Rock2	-0.200475	0.00386597	-0.0842163	0.564569
Rpl14	0.467342	0.00388118	0.143402	0.7418
Tlcd4	-0.219075	0.00388118	-0.0726976	0.705065
Zfp711	-0.25436	0.00388118	-0.180184	0.156583
Itprid1	-0.324607	0.00390035	-0.209257	0.230916
Mfsd6	-0.171467	0.00390035	-0.109572	0.243809
Pcyox1	-0.0913054	0.00390035	-0.0322453	0.673707
Alg11	-0.178817	0.00390881	-0.0556297	0.734372
Nap1l1	-0.166054	0.00391197	-0.0837874	0.434738
Tspyl4	-0.23624	0.00391508	-0.118281	0.441584
Otud6b	-0.136644	0.00391603	-0.0326255	0.830429
Ttc9	-0.176692	0.00391607	-0.096507	0.374818
Cenpc1	-0.191329	0.0039211	-0.0842708	0.528701
Gtf2f1	0.247059	0.00392892	-0.028599	0.942688
Dbndd2	0.333177	0.00394254	0.109681	0.710496
Rab6a	-0.160524	0.00395918	-0.0803894	0.442136
Lrrtm2	-0.198031	0.00396206	-0.0728992	0.653385
Opcml	-0.240469	0.00396206	-0.0931743	0.621525
Akt1	0.398116	0.0040218	0.0218753	0.976999
Aprt-ps	0.996818	0.0040218	0.300773	0.783198
Dhx9	-0.212579	0.0040218	-0.0931953	0.536887
Kpna4	-0.170415	0.0040218	-0.0327057	0.881897
Polr2b	-0.119159	0.0040218	-0.0626034	0.408696
Prss36	0.372237	0.0040218	-0.0535468	0.923355
Pttg1ip	0.180278	0.0040218	0.110344	0.280994
Rpl3	0.256669	0.0040218	0.0649839	0.815657
Ublcp1	-0.175505	0.0040218	-0.0525502	0.751043
Junb	1.02202	0.00403354	0.223498	0.85397
Cdk20	0.611139	0.0040336	0.0534118	0.961465
Zdhhc4	0.341969	0.00404521	0.0453313	0.93545
Cnpy3	0.269818	0.0040628	0.0148285	0.976999
Ccm2	0.391342	0.00411441	0.124999	0.727611
Pusl1	0.265952	0.00411441	0.00660297	0.992425
Mroh1	0.573655	0.00411729	-0.0694804	0.940766
Plppr5	-0.177818	0.00411729	-0.0968911	0.382173
Purb	-0.199392	0.00411729	-0.105425	0.408026
Papolg	-0.190011	0.00414776	-0.0773839	0.591091
Pfn2	-0.167603	0.00414776	-0.0430736	0.811897
Kpnb1	-0.0914002	0.00414846	-0.0213002	0.838883
Uqcr10	0.826505	0.0041848	0.134479	0.911407
Lipe	0.517866	0.00419556	0.112577	0.85537
Ssr4	0.224241	0.00420065	0.152904	0.19807
Rsbn1	-0.221625	0.00420088	-0.0682776	0.742511
Vapa	-0.188562	0.00420306	-0.0800328	0.562866
Macrod2	-0.209617	0.00423751	-0.0529784	0.81749
Strbp	-0.180174	0.00427263	-0.0891143	0.456364
Tomm20	-0.106665	0.00428471	-0.0671239	0.262972
Trim9	-0.141907	0.00428471	-0.0991391	0.179098
Btbd1	-0.106004	0.00428603	-0.0506471	0.477631
Rps6kb1	-0.178371	0.00428603	-0.0341147	0.883392
Scai	-0.251004	0.00428603	-0.118404	0.487835
Tiprl	-0.147124	0.00428603	-0.106341	0.151995
Dck	-0.147525	0.0042888	-0.0533015	0.663728
Abcc6	1.15263	0.00429211	0.246282	0.855296
Wdr36	-0.116534	0.00429211	-0.0321396	0.783198
Gnptg	0.152314	0.0042989	0.0269013	0.900177
Fdxr	0.439474	0.00432791	0.05673	0.936385
Wdr83	0.348877	0.00434671	0.0260659	0.967939
Aftph	-0.101254	0.00435919	-0.0667304	0.227035
Gls	-0.15471	0.00436223	-0.0232713	0.920332
Brf1	0.203862	0.00436905	0.0703861	0.693965
Appl1	-0.208337	0.00439593	-0.0940913	0.522321
B230219D22Rik	-0.18697	0.00440576	-0.0709015	0.643033
Mosmo	-0.164495	0.00441454	-0.102082	0.276281
Mfsd3	0.73715	0.004417	0.083509	0.947042
Atg4c	-0.140238	0.0044412	-0.083112	0.315307
Scn2a	-0.222661	0.00445941	-0.109656	0.46202
Hcn1	-0.275249	0.00448169	-0.146017	0.410247
Kctd8	-0.371953	0.00450283	-0.0896075	0.831309
Rnf168	-0.12821	0.00450363	-0.0637202	0.455252
Ckb	0.380313	0.00450935	0.0289454	0.967403
Hdgfl3	-0.151215	0.00450935	-0.106272	0.177292
Spryd7	-0.183754	0.00452338	-0.0416345	0.848134
Wdr37	-0.162666	0.00455719	-0.116672	0.163258
Metrn	0.767145	0.00456565	0.0117937	0.995434
Nudt11	-0.207665	0.00458966	-0.0537849	0.811373
Ak2	0.235811	0.00460019	0.0809112	0.694719
Git2	0.233002	0.00460019	0.113745	0.469275
Ube2e1	-0.196492	0.0046027	-0.0781296	0.613903
Rraga	-0.11357	0.00460672	-0.0688995	0.298976
Atp2c1	-0.159415	0.00462244	-0.0575601	0.671534
Rps17	0.229774	0.00462244	0.0555856	0.831983
Gm5617	1.69145	0.00463696	0.245138	0.928882
Hspa13	-0.174907	0.00463696	-0.0255718	0.923355
Vps50	-0.181673	0.00465545	-0.0924242	0.441694
Xpo7	-0.142217	0.00465752	-0.0467651	0.719713
Elac1	-0.113556	0.00466231	-0.0112657	0.954221
Hs1bp3	0.196782	0.00466231	0.0564464	0.772366
Akr1b1	0.21373	0.00466889	-0.0342918	0.915083
Klc4	0.315843	0.00466941	0.0782198	0.829684
Aplp2	-0.110119	0.0046778	-0.00783841	0.968843
Mt3	0.971279	0.00473106	0.125764	0.936169
Gpbp1	-0.184176	0.00473236	-0.0900805	0.46927
Timm29	-0.120697	0.00473524	-0.0328369	0.792081
Tcof1	0.286877	0.00475235	0.11853	0.595603
Prkci	-0.14184	0.00475822	-0.0537973	0.647055
Scfd1	-0.174975	0.00476129	-0.0583868	0.711463
Sdc3	0.137609	0.00476129	0.0475449	0.694719
Stam	-0.188134	0.00476306	-0.062329	0.716563
Rab8b	-0.17512	0.0047714	-0.0221555	0.938411
Cyp4x1	-0.175129	0.00480266	-0.0501376	0.772366
Mid1ip1	0.248824	0.004816	-0.0483453	0.882675
Stk24	-0.172541	0.004816	-0.0685195	0.617787
Nlk	-0.279577	0.00481995	-0.120601	0.562309
Cdc27	-0.182118	0.00482373	-0.073435	0.607707
Napb	-0.170854	0.00482584	-0.0468991	0.790612
Asb3	-0.195965	0.00483219	-0.0922061	0.494533
Birc7	0.913811	0.00483449	0.0664108	0.968911
Syngr3	-0.22268	0.00483449	-0.142177	0.261507
Naa30	-0.186233	0.00485012	-0.0637327	0.700143
Stau2	-0.156367	0.00486027	-0.0799885	0.441584
Stx12	-0.124099	0.00486467	-0.0852924	0.203534
Arcn1	-0.111769	0.00486682	-0.0282698	0.821865
Plscr3	0.364303	0.00486716	0.170485	0.50676
Fhl3	0.729071	0.00490831	0.301114	0.611801
Dnajc21	-0.173523	0.00491677	-0.0743722	0.566376
Taf9b	-0.149956	0.0049284	-0.0554473	0.661629
Zscan26	-0.154835	0.00493342	-0.0224657	0.925399
Uhrf2	-0.144018	0.00494585	-0.0357774	0.826811
Ints12	-0.138541	0.00494741	-0.0362547	0.810019
Pgm2l1	-0.230479	0.00495565	-0.10536	0.522538
Kxd1	0.23139	0.00499262	-0.0322494	0.930784
Tpcn2	0.603096	0.00499262	0.397246	0.243809
Stt3b	-0.12047	0.00499681	-0.0379965	0.740199
Adam15	0.357796	0.00499759	0.124142	0.696477
Tnpo3	-0.106186	0.00499759	-0.063241	0.321727
Lmbrd1	-0.120989	0.00500598	-0.0195821	0.914985
Bud13	0.265595	0.00500628	0.0249865	0.958894
Txn2	0.261697	0.00500632	-0.0583196	0.853552
Ap1g1	-0.180786	0.00501204	-0.114385	0.271816
Eif3c	-0.114451	0.00503126	-0.0322831	0.782529
Paqr8	-0.157927	0.00503126	-0.096915	0.298976
Top2b	-0.244582	0.00506888	-0.128487	0.424398
Cadps	-0.172985	0.00507558	-0.103973	0.31691
E2f7	1.17968	0.00507558	-0.216352	0.897213
Hdac9	-0.196163	0.00507558	-0.0746242	0.649091
Psenen	0.235079	0.00509908	-0.00815604	0.986717
Ncln	0.524162	0.00510205	0.0574506	0.948076
Tmem141	0.319115	0.00510914	0.107413	0.712018
Abcc10	0.389858	0.00512271	0.146814	0.666762
Brms1l	-0.125987	0.00512271	-0.0261621	0.867576
Tcea1	-0.171891	0.0051403	-0.0935441	0.40278
Bckdha	0.561927	0.00514186	0.0844618	0.9224
Esrrg	-0.295029	0.00517594	-0.15882	0.4087
H1f10	1.81363	0.0051771	0.549236	0.763216
Gsg1	1.32361	0.00518192	0.555705	0.52995
Trappc6b	-0.14069	0.00519134	-0.058231	0.595603
Actr10	-0.146046	0.00520011	-0.0954566	0.24819
Itga5	0.719212	0.00523216	0.501899	0.200075
Mbp	0.407194	0.00523216	0.00621923	0.995434
Zdbf2	-0.372007	0.00523524	0.00505456	0.996276
Slc25a3	-0.111047	0.00524568	-0.0262262	0.840466
Chl1	-0.216054	0.00524801	-0.126319	0.344654
Epha5	-0.248605	0.00524801	-0.102191	0.602926
Srrd	0.26173	0.00526196	-0.0268725	0.952747
Mob4	-0.215661	0.00528044	-0.124672	0.354246
H4c3	0.893176	0.00528634	0.25664	0.77589
Ntrk2	0.153915	0.00528634	0.122281	0.105015
Eif3i	0.318979	0.00528874	-0.0240252	0.967939
Ccnt1	-0.150885	0.00528967	-0.0787007	0.431632
Usp47	-0.145996	0.00529592	-0.08372	0.361647
Cyp4f13	0.354828	0.00533188	0.0198541	0.977408
Slc35g2	-0.197843	0.00536043	-0.118714	0.315249
Slmap	-0.169648	0.00536318	-0.085072	0.462267
Gskip	-0.177706	0.00537479	-0.0413756	0.844871
Arhgap26	-0.235754	0.00537783	-0.116163	0.472197
Cavin3	0.327634	0.00537831	0.0982116	0.764452
Cercam	0.502119	0.00537907	0.192774	0.650721
Morf4l1	-0.120506	0.00537907	-0.0557842	0.520901
Mtpn	-0.180074	0.00538813	-0.0439699	0.834151
Pold1	0.497014	0.00539842	0.207907	0.609366
Relch	-0.151543	0.00540496	-0.0424162	0.788024
Slc9a6	-0.170652	0.00542	-0.0685652	0.618958
Clasp2	-0.128762	0.00542092	-0.0801752	0.293185
Mrpl39	-0.156304	0.00542374	-0.076181	0.479498
Sh3tc1	0.725344	0.00543101	0.36695	0.46202
Adgre5	0.351058	0.00544247	0.215743	0.305843
Cdk5r1	-0.134801	0.00544419	-0.087897	0.254659
Elavl2	-0.212122	0.00544692	-0.0349505	0.912834
Azi2	-0.159083	0.0054646	-0.0384463	0.836674
Abtb2	0.238098	0.00551208	0.172083	0.170235
Cyb5r4	-0.184354	0.0055247	-0.0470464	0.823019
H2-DMb2	0.700941	0.00553764	0.47837	0.24129
Tbc1d10a	0.314283	0.00553764	0.083865	0.810388
Fance	0.50876	0.00554346	0.0781719	0.921584
Wac	-0.157614	0.00554346	-0.0429853	0.799323
Gcat	0.554466	0.00556627	0.00869265	0.995434
Fth1	0.209116	0.00556966	0.0532303	0.824161
Mon1a	0.303663	0.00557069	0.0760068	0.831263
Pdlim4	0.399436	0.00558094	0.189654	0.504252
Phf20	-0.142611	0.00558094	-0.0912974	0.271517
Pik3r2	0.252013	0.00558094	-0.000570881	0.999266
Dtnbp1	0.243775	0.00558159	0.033204	0.93545
Pam	-0.122427	0.00558159	-0.0483047	0.631991
Tdrd6	-1.15531	0.00558159	-0.174658	0.922097
Ube2d3	-0.225384	0.00558159	-0.0400754	0.903548
AA414768	-0.236608	0.00558189	-0.177829	0.135323
Nanp	-0.261902	0.00558189	-0.0822407	0.743984
Tmem184c	-0.170926	0.00558189	-0.0540592	0.743984
Rgs7bp	-0.233087	0.00559167	-0.151086	0.262377
Tmem160	0.988119	0.00561153	0.179053	0.900502
Anapc11	0.274026	0.0056183	-0.0371698	0.93545
Dstyk	-0.10457	0.0056183	-0.0324991	0.750126
Zfp267	-0.196984	0.0056183	-0.070184	0.69027
Zfp322a	-0.194555	0.00562177	-0.056479	0.7753
Slf1	-0.195061	0.00563315	-0.0863281	0.552537
Wiz	0.268119	0.00563572	0.0392102	0.926989
Gpcpd1	-0.165498	0.00564216	-0.0419964	0.824387
Aldh3b1	0.551212	0.00564974	0.236133	0.58493
Trabd	0.440852	0.00565489	0.128102	0.778359
Ywhaq	-0.163181	0.00568132	-0.0913142	0.391625
Ube2n	-0.163167	0.00570209	-0.0505003	0.753151
Cenpb	0.367818	0.0057078	0.0364736	0.95555
Fip1l1	-0.112909	0.0057078	0.0129508	0.94756
Os9	0.164858	0.0057078	0.0435636	0.813922
Colgalt1	0.122224	0.00571316	0.00855384	0.969708
Rell2	0.293164	0.00571323	0.0244636	0.965718
Psme2	0.233128	0.00571968	0.138511	0.338021
Orai1	0.640742	0.00572543	0.0646478	0.955331
Rnh1	0.335181	0.00577355	0.0310825	0.960071
Arl1	-0.135842	0.00578907	-0.0690772	0.459047
Schip1	-0.146725	0.00578907	-0.0856221	0.355261
Selenon	0.177479	0.00578907	0.0769007	0.573191
Creg2	-0.200941	0.00579279	-0.0949005	0.511259
Ndel1	-0.10595	0.00579279	-0.050946	0.494463
Uba3	-0.171771	0.00579279	-0.102731	0.332178
Topors	-0.148103	0.00579862	-0.0564179	0.654648
Chpf2	0.394973	0.00580094	0.106669	0.808707
Mgat4c	-0.302398	0.00580094	-0.154688	0.453107
Ap5z1	0.41712	0.00580859	0.155753	0.668005
Med22	0.349299	0.00580859	0.0641068	0.899265
Zbtb33	-0.209155	0.00580859	-0.0632709	0.76409
Ankrd34b	-0.275361	0.00582638	-0.0694709	0.82702
Rps4x	0.152118	0.00590437	0.0796634	0.439698
Hspd1	-0.114072	0.00591954	-0.0468906	0.610474
Jak1	-0.111409	0.00593866	-0.0556837	0.470721
Cd101	0.798612	0.00595841	0.613728	0.114272
Raver1	0.255546	0.0059777	0.0624387	0.837693
Cdc123	-0.139903	0.00599876	-0.0699184	0.470721
Eef2	0.342247	0.00599876	0.0307187	0.962474
Erbb4	-0.313105	0.00599876	-0.115452	0.676064
Mcrs1	0.478644	0.00599876	-0.0150257	0.988895
Myo6	0.161987	0.00599876	0.0943538	0.360197
Ppp1r14b	0.323478	0.00599876	0.135239	0.600671
Ppp4r2	-0.148822	0.00599876	-0.0445128	0.769386
Strap	-0.116363	0.00599876	-0.0445471	0.655033
Nubp1	0.202288	0.00600023	0.0284882	0.932247
Bloc1s6	-0.163539	0.00601647	-0.0355692	0.860048
Slc25a27	-0.159068	0.00601647	-0.0785987	0.480146
Copg2	-0.134925	0.0060212	-0.0747944	0.402518
Pde1a	-0.225186	0.00603201	-0.0895854	0.633092
Smarca1	-0.193269	0.0060536	-0.130801	0.233808
Nampt	-0.165488	0.00606144	-0.0322505	0.887723
Mtmr4	-0.155728	0.00607162	0.00760588	0.982321
Plod1	0.278274	0.00608514	0.165276	0.34602
Llgl1	0.259394	0.00609201	0.0626083	0.840351
Med25	0.487031	0.00609201	0.0855526	0.906607
Lrfn5	-0.173297	0.00612128	-0.0685703	0.638826
Prepl	-0.178854	0.00612459	-0.0585004	0.734372
Kat7	-0.0909992	0.00613758	-0.0155896	0.909382
Nde1	0.202579	0.00613758	0.0993965	0.487835
Sgta	0.205087	0.00613758	0.0144329	0.969708
Tmem140	0.533989	0.00613758	0.365646	0.234037
Mphosph8	-0.167554	0.00614923	-0.0612177	0.681958
Bdh2	0.523955	0.00617555	0.254409	0.499063
Ggnbp2	-0.112097	0.00617891	-0.0808915	0.184247
Ltn1	-0.150416	0.00618711	-0.0345231	0.852416
Naa50	-0.197086	0.00618711	-0.0443057	0.855559
Zfp369	-0.19989	0.00620444	-0.022385	0.948069
Eif1a	-0.133411	0.00622096	-0.0192431	0.929947
Mapk7	0.286565	0.00622096	0.203362	0.205836
Mcam	0.291798	0.00622417	0.0448065	0.922097
Ccny	-0.0978199	0.00622651	-0.0658197	0.242147
Rnf115	-0.141892	0.00622863	-0.0757819	0.427484
Rgmb	-0.137119	0.00634531	-0.059428	0.579457
Gdap2	-0.16035	0.00638503	-0.0578035	0.69027
Cdin1	-0.166127	0.00642118	-0.0647366	0.644811
Deaf1	0.340559	0.00644585	0.0270269	0.967323
Kcnc2	-0.22301	0.00645547	-0.0296131	0.936954
Ywhab	-0.120533	0.00645547	-0.0151072	0.940766
Ntng1	-0.260548	0.00648104	-0.0551992	0.869481
Rabgap1l	-0.218825	0.00649356	-0.0593626	0.810019
Mrps7	0.250588	0.00650028	0.00782173	0.989002
Gapdh	0.314912	0.00651099	-0.0144071	0.984144
Wdr47	-0.202422	0.00651385	-0.102516	0.469275
Zfp760	-0.24051	0.00651385	0.0518339	0.86439
Trp53i13	0.884929	0.00651791	0.279539	0.752628
Fbxo28	-0.100743	0.00652934	-0.0210518	0.873371
Paip2b	-0.117222	0.0065329	-0.0216325	0.900177
Atp5f1e	0.387508	0.00653349	0.0429517	0.949311
Jakmip2	-0.225988	0.00655729	-0.0512501	0.855559
Rnf166	0.546728	0.0065701	0.00477097	0.997978
Gdap1	-0.17379	0.00657766	-0.0432254	0.834151
Cdh20	-0.29032	0.00658951	-0.132955	0.540562
Minar2	-0.151325	0.00660927	-0.0812868	0.425808
Erp44	-0.137242	0.00661293	-0.0450908	0.734285
Calhm6	0.948703	0.00662265	0.459388	0.486386
Gpalpp1	-0.159334	0.00662685	-0.048588	0.765875
Hcrtr2	-0.399291	0.00662685	-0.174414	0.563968
Pde10a	-0.203417	0.00662685	-0.101517	0.481963
Psmb2	0.246228	0.00665291	-0.00923237	0.986074
Exoc8	-0.158527	0.00665675	-0.053395	0.726137
Mfap1a	-0.153358	0.00665675	-0.048246	0.753151
Slc39a1	0.15365	0.00665675	0.0791287	0.459445
Srm	0.326256	0.00666746	0.0161024	0.982321
Ccnc	-0.152108	0.00667499	-0.0463646	0.765875
Fgf10	-0.259598	0.00667891	-0.102081	0.648424
Stk40	0.327327	0.00667891	0.206653	0.30356
Glb1	0.358587	0.00669165	0.252485	0.213359
Gm527	-0.402364	0.00669165	0.122251	0.765845
Papola	-0.183908	0.00669165	-0.0510565	0.801905
Gnal	-0.160206	0.00672537	-0.0567544	0.702372
Lonrf1	-0.148402	0.00673019	-0.0534082	0.693929
Gipc1	0.382945	0.00673769	0.0537036	0.93545
Pou3f4	0.32447	0.00673769	0.0751807	0.853552
Ddx10	-0.162442	0.00676133	-0.0611625	0.6675
Orc5	-0.152879	0.0067634	-0.0419236	0.806111
Ilk	0.158169	0.00676517	0.0761246	0.509052
Man1a	-0.252706	0.00676632	-0.122922	0.500526
Vps28	0.286345	0.00676797	-0.00769129	0.99231
Psmd4	0.2513	0.00678444	0.033448	0.937263
Frmpd4	-0.201018	0.00678462	-0.137441	0.23824
Spg11	0.191887	0.00678462	0.0683201	0.699946
Atp6v1a	-0.146361	0.00681635	-0.0785165	0.433755
Recql5	0.278737	0.00683509	-0.00994078	0.986929
Pcyt2	0.263777	0.00683809	0.0888958	0.727611
Mark4	-0.187675	0.00683837	0.0318866	0.912158
Cdc42ep4	0.2223	0.00687435	0.0406678	0.902595
Fam136a	-0.20841	0.00689171	-0.117071	0.401936
Ppp3r1	-0.198622	0.00691604	-0.14479	0.187991
Wipf2	-0.10132	0.0069186	-0.0428281	0.603875
Coasy	0.241454	0.00692458	0.00346861	0.996079
Rnf6	-0.137826	0.00692458	-0.111751	0.110376
Rsrc1	-0.117925	0.00693424	-0.0578057	0.493678
Snrpd2	0.467946	0.00693424	0.0239424	0.981406
Nova1	-0.208517	0.0069553	-0.122305	0.366337
Tab1	0.301841	0.0069553	0.0549783	0.904559
Tmeff1	-0.161526	0.0069553	-0.115149	0.205836
Tpgs1	0.99932	0.0069553	-0.128194	0.940766
Ttc33	-0.12277	0.0069553	-0.0551675	0.56006
Ech1	0.217533	0.00695875	-0.0347775	0.919291
Pip4p2	-0.156143	0.00695875	-0.0134306	0.965282
Eef2kmt	0.5807	0.00698077	0.0465108	0.96777
Glmp	0.43545	0.00698077	0.270845	0.3188
Fxyd3	1.68149	0.00698861	-0.481972	0.767457
Atp6ap2	-0.160468	0.00699657	-0.0589541	0.688391
Brd10	-0.223358	0.00699657	-0.05275	0.849806
C1ql3	-0.346438	0.00699657	-0.231048	0.259988
Rad9a	0.233441	0.00699657	0.118707	0.472894
Rps15	1.01533	0.00700422	0.0698197	0.971462
Tmem37	0.860142	0.00701418	0.436447	0.486386
Suox	0.159853	0.00701774	0.0169421	0.952633
Tmub1	0.439175	0.00703161	0.109226	0.838245
Rheb	-0.190392	0.00703303	-0.0475812	0.835591
Tmem106b	-0.153974	0.00703303	-0.0465337	0.772347
Amdhd2	0.48049	0.00704348	0.229877	0.521277
Dcaf12l1	-0.26375	0.00704348	-0.0980844	0.681491
Ankrd33b	-0.161316	0.00704736	-0.11352	0.217413
Cacna2d1	-0.218064	0.00704736	-0.112089	0.467134
Cracr2b	0.692347	0.00704736	0.406875	0.374818
Dll4	0.428496	0.00704736	0.244833	0.411262
Isoc2a	0.551541	0.00704736	0.0522252	0.960227
Kcnt2	-0.234732	0.00704736	-0.116364	0.490872
Med28	0.254181	0.00704736	-0.0619024	0.841988
Pdzd8	-0.18578	0.00704736	-0.0807816	0.586913
Tbpl1	-0.155105	0.00704736	-0.0522819	0.727611
Phldb1	0.422367	0.00706416	0.113445	0.816313
Zranb2	-0.15305	0.00707057	-0.0305026	0.886849
Actb	0.223131	0.00707346	-0.0320434	0.932247
Vps35l	0.191239	0.00707505	-0.0277077	0.930912
Cdh8	-0.2085	0.00707595	-0.137578	0.26953
Kcnip4	-0.214334	0.00710004	-0.17227	0.118242
Serf2	0.239823	0.00710811	0.0253245	0.953526
Terf2ip	-0.115808	0.00711331	-0.0570653	0.493855
Casd1	-0.14088	0.0071289	-0.0912083	0.285472
Hspa1a	-0.347564	0.00714841	-0.0255384	0.969119
Cnih1	-0.151144	0.00716477	-0.0841147	0.411262
Magee2	-0.196533	0.00717592	-0.0863066	0.577169
Nsd2	-0.193413	0.00718779	-0.0358602	0.900502
Map2k2	0.402569	0.00718946	0.0178902	0.98549
Mfsd8	-0.176227	0.00718946	-0.0808989	0.547106
Rala	-0.153473	0.00718946	-0.0698793	0.555896
S100a13	0.259894	0.00718946	0.152631	0.368416
Tubgcp4	-0.153541	0.00718946	0.0306021	0.887031
Ro60	-0.209158	0.00719216	-0.0567479	0.813451
Pgam2	0.46222	0.00719234	-0.101141	0.865634
Sobp	-0.15556	0.00719234	-0.077335	0.490872
Sars2	0.371962	0.00719405	0.0134024	0.987276
Tmed8	-0.173044	0.00720296	-0.0397341	0.85537
Morf4l2	-0.14772	0.00720519	-0.106803	0.199452
Cope	0.400728	0.00723056	0.00032493	0.999568
Irx1	2.21091	0.00723679	-0.14868	0.971593
Rab39b	-0.199459	0.00723679	-0.0754058	0.673707
Stmp1	0.382818	0.00723679	0.0450887	0.94756
Zc3hav1l	-0.186522	0.00725118	-0.0102395	0.979039
Hacd3	-0.104718	0.00725281	-0.0126226	0.945788
Nucks1	-0.141095	0.00727145	-0.0936769	0.266739
Ube2g1	-0.179125	0.0072779	-0.0595368	0.735217
Lpgat1	-0.175514	0.00728592	-0.0332994	0.89805
Megf9	-0.190954	0.00729197	-0.0851572	0.571673
Ptpn4	-0.253469	0.00732518	-0.0813621	0.750181
Tra2b	-0.136049	0.00732711	0.0034281	0.992425
Nt5c3	-0.166849	0.00733604	-0.0891286	0.441584
Gatd3a	0.232637	0.0073715	-0.102563	0.581727
Mad2l1bp	0.275593	0.0073715	0.108167	0.65366
Maco1	-0.0840554	0.00739279	-0.00638428	0.96832
Magi3	-0.17318	0.00740341	-0.0824296	0.525857
Med14	-0.139817	0.00740341	-0.0622709	0.573159
Slco4c1	-0.310537	0.00740341	-0.0349678	0.948076
Fam98c	0.588925	0.0074271	0.0168963	0.991272
Ccdc177	-0.168008	0.00742844	-0.0576226	0.723869
Stk11	0.18692	0.0074328	0.0894404	0.525857
Tnfaip2	0.863487	0.00743697	0.49322	0.411223
Tnfrsf21	-0.153416	0.00743747	-0.0559123	0.694643
Hnmt	-0.224308	0.00744239	-0.163948	0.192493
Notch1	0.276148	0.00744239	0.131716	0.5268
Fhod1	0.693316	0.00744542	0.461053	0.274626
Slc6a15	-0.182698	0.00746454	-0.11732	0.298976
Trpm4	0.720067	0.00747437	0.196154	0.815657
Miga2	0.235177	0.00752344	0.0375646	0.920512
Rprml	1.10019	0.00754532	0.124185	0.949668
Mapk9	-0.112886	0.00758003	-0.0631588	0.412609
Mmd	-0.155797	0.00758913	-0.0949725	0.345142
Ttc9c	-0.143204	0.00758961	-0.0424095	0.780896
Wdr91	0.289012	0.0076021	0.0716142	0.840466
Rpl9	0.18347	0.00761436	0.0265233	0.932332
Tsc2	0.30888	0.00761835	0.0455372	0.930582
Psg23	0.521775	0.00762096	0.0870567	0.917371
Gm5655	-1.73271	0.00764359	0.543524	0.69443
Ms4a4b	1.61353	0.00764359	0.992919	0.329455
Hspa1b	-0.523242	0.00764924	-0.113482	0.869519
Rabep1	-0.148404	0.007675	-0.0448467	0.773994
Zfp689	0.323122	0.007675	-0.156304	0.520901
Ythdc1	-0.184576	0.00767663	-0.0459462	0.839209
Senp7	-0.159323	0.00771163	-0.054915	0.724241
Elavl1	-0.11878	0.00771264	-0.0410677	0.723754
Shmt2	0.252621	0.00772908	0.0405641	0.920367
Rnf2	-0.157213	0.00776415	-0.0893335	0.404399
Tor3a	0.464455	0.00777667	0.328077	0.226084
Foxg1	-0.289813	0.00777913	-0.0883011	0.772366
Nefm	-0.20491	0.00778367	-0.0240397	0.947606
Ogg1	0.269401	0.00778367	0.104346	0.663557
Zdhhc8	0.420474	0.00778367	0.114279	0.81687
Mrpl1	-0.165257	0.00778627	-0.135327	0.109959
Dcxr	0.438321	0.00779088	0.124317	0.803618
Ssh1	0.219214	0.00781435	0.128417	0.382825
Tcf3	0.406913	0.00781435	0.0814725	0.89141
B3galt2	-0.224884	0.00784188	-0.0872887	0.663915
Cdc42se1	0.189298	0.00784188	0.0812795	0.604687
Gm8513	-1.73111	0.00784976	-0.29686	0.877624
Slc17a6	-0.638182	0.00784976	-0.401953	0.318993
Pelp1	0.211856	0.00786697	-0.00659723	0.989903
Dok1	0.616299	0.00789895	0.296495	0.5268
Fcho1	0.474594	0.00789895	0.115094	0.847852
Lonrf2	-0.163876	0.00789895	-0.0556502	0.731349
Pdk3	-0.150134	0.00789895	-0.0898284	0.363244
Rabl3	-0.163085	0.00789895	-0.0958719	0.372269
Wasf2	0.214934	0.00789895	0.17299	0.126054
Elovl6	-0.18752	0.00790518	-0.0196927	0.954221
Nudt21	-0.223297	0.00790518	-0.121949	0.433859
Cyld	-0.171133	0.00790529	-0.0885823	0.470298
Rlig1	-0.166795	0.00791378	-0.0913777	0.426453
Slc35e4	0.453883	0.00793128	-0.0691679	0.926697
Tug1	-0.230434	0.00793128	-0.0502024	0.869386
Kcnip1	-0.178539	0.00796574	-0.0696371	0.660748
Birc2	-0.142105	0.00796658	-0.0269394	0.899736
Pfdn2	0.324162	0.00798442	0.0136987	0.986074
Gpr132	1.78179	0.00803718	1.11841	0.391302
Lrrn3	-0.182851	0.00804682	-0.0726448	0.653693
Npsr1	-0.829851	0.00806638	-0.147595	0.907246
Phlpp2	-0.150258	0.00806638	-0.0653773	0.597104
Tbc1d22a	0.228666	0.00806753	0.0465187	0.886814
Scrib	0.425222	0.00810362	0.123478	0.792165
Fam120b	-0.0891699	0.00811493	-0.0500121	0.416001
Tom1	0.257486	0.00811493	0.0660968	0.833963
Cyp27a1	0.393136	0.00812085	0.164854	0.622783
Hspa5	-0.299848	0.00812085	0.0184566	0.975833
Nmnat2	-0.103778	0.00813506	-0.076271	0.198043
Tmem50a	0.23741	0.00813652	0.0970563	0.641153
Trappc2	-0.16727	0.00813652	-0.0845213	0.488576
Ppp1r16a	0.380074	0.00813717	0.055955	0.931423
Septin7	-0.167982	0.00813717	-0.106513	0.318393
Klhl9	-0.155288	0.00816129	-0.0919061	0.377406
Lyzl4	1.39071	0.00816129	-0.157397	0.949743
Cept1	-0.190784	0.00818893	-0.0543611	0.799696
Ssna1	0.201034	0.00820453	0.020716	0.95555
Yipf3	0.38013	0.00822064	0.0826085	0.871606
Plbd2	0.261595	0.00822421	0.0669484	0.834568
Ppargc1a	-0.198781	0.00822421	-0.0285083	0.935196
Tmem200a	-0.202694	0.00822421	-0.140337	0.245335
Ehd1	0.258808	0.0082266	-9.37672e-05	0.999663
Asxl1	-0.120859	0.00823786	-0.0036661	0.990445
Rogdi	0.285345	0.00823786	-0.0394853	0.936169
Ier3ip1	-0.142885	0.00824176	-0.080762	0.411223
Tmem65	-0.152013	0.00826293	-0.00282936	0.994889
Elavl4	-0.287626	0.00827582	-0.117676	0.641522
Mrps23	0.303938	0.00829014	-0.0627339	0.883318
Zc3h15	-0.144929	0.00829014	-0.0522332	0.706143
Elk3	0.338481	0.00829692	0.232924	0.250677
Parvb	0.214523	0.00829692	0.0513467	0.851127
Adcyap1	-0.610516	0.00829716	-0.163882	0.821742
Dzip3	-0.173374	0.00830678	-0.0854587	0.510287
Rnf227	-0.199634	0.00830678	-0.107722	0.447476
Gspt2	-0.153199	0.00831368	-0.119676	0.148887
Vcpip1	-0.193187	0.00831368	-0.0672411	0.724892
Fbxw8	0.236316	0.00833978	0.0857724	0.704046
Hdgfl2	0.22024	0.00836779	-0.0126507	0.978005
Cbln2	-0.491986	0.00838991	-0.300366	0.35231
Dpm2	0.224539	0.00838991	0.00510904	0.993487
Mal2	-0.192424	0.00843502	-0.16019	0.109959
Elapor1	-0.141182	0.00845349	-0.0676699	0.528877
Arid5b	-0.212783	0.0084579	-0.105801	0.504252
Plec	0.29348	0.0084579	0.0531546	0.907246
B630019K06Rik	-0.240218	0.00846703	-0.062589	0.830429
Gng10	0.852173	0.00848303	0.0935373	0.952146
Tmem87b	-0.118004	0.00848757	-0.0344677	0.790793
Gapvd1	-0.141813	0.00848804	-0.00771032	0.980133
Srp54a	-0.191603	0.00850985	-0.0902753	0.545595
Ephx2	0.175867	0.00853852	0.109724	0.332178
Phc2	0.200265	0.00853852	0.0408954	0.887077
Ndufaf5	-0.169224	0.0085889	-0.0539606	0.759316
Tmc6	0.620365	0.0085889	-0.056995	0.963118
Mtmr6	-0.1288	0.00859156	-0.0676112	0.468723
Fam117b	-0.143818	0.00859773	-0.0825982	0.406533
Ccrl2	0.616782	0.00860626	0.49831	0.137516
Nodal	0.845332	0.00860626	0.255729	0.793239
Nrip3	-0.180614	0.00861731	-0.0669955	0.694686
Tceal5	-0.208326	0.00861731	-0.0826344	0.658636
Gpr135	-0.211631	0.00864983	-0.101259	0.53154
Tigd2	-0.174873	0.00864983	-0.106515	0.354789
Tram1l1	-0.132504	0.00864983	-0.0918577	0.243809
Tapbpl	0.219612	0.00865429	0.0303035	0.936385
Slc26a6	0.341489	0.00867757	0.155252	0.577012
Wwp2	0.181175	0.00867828	0.064665	0.714739
Nol8	-0.162226	0.00868165	-0.0587811	0.705711
St8sia1	-0.184938	0.00869826	-0.110987	0.372269
Ccng2	-0.163877	0.00871655	-0.0951921	0.400227
Msto1	0.259335	0.00871655	-0.0141964	0.980124
Zxdb	-0.192463	0.00871655	-0.0778261	0.649091
Nyap2	-0.261621	0.00872006	-0.0975181	0.692948
Rhog	0.285688	0.00872006	0.0971358	0.735572
Tmem263	-0.157859	0.00873829	-0.0380835	0.849902
Rpl4	0.183511	0.00875357	0.0220159	0.94756
Arl2	0.221529	0.00875408	-0.0597689	0.824161
Zfp120	-0.197897	0.00875408	-0.107958	0.442144
Bin1	0.223265	0.00877335	0.0524459	0.855559
Lgals1	0.512456	0.00879297	0.165485	0.758448
Scarf1	0.65854	0.00879297	-0.0923527	0.938758
Cbll1	-0.145491	0.00879301	-0.015104	0.95555
Mterf2	-0.209758	0.00884146	-0.151618	0.213619
Rapgef5	-0.162145	0.00884146	-0.11217	0.253217
Nrxn3	-0.211506	0.00884826	-0.117638	0.430358
Vamp4	-0.153112	0.00886346	-0.0449218	0.791358
Ahr	-0.243956	0.00886865	-0.064823	0.826916
Chchd6	0.312886	0.00886865	-0.0255178	0.967939
Eml2	0.312311	0.00886865	-0.0369643	0.947834
Snw1	-0.136947	0.00887608	-0.0655364	0.536887
Prr7	2.34605	0.00889574	0.0954881	0.986074
Phtf1	-0.11177	0.00890645	-0.0235294	0.881123
Mrps30	-0.141185	0.00892447	-0.0918142	0.299666
Hdac2	-0.184856	0.00893572	-0.11932	0.311878
Agpat3	0.229363	0.00895606	0.0362991	0.923355
Asns	-0.159017	0.00900093	-0.11673	0.207684
Zfp58	-0.214022	0.00902577	-0.0163719	0.968773
Uqcc2	0.416651	0.0090258	0.0897979	0.87637
Nr4a2	-0.32207	0.00903326	-0.0336574	0.95555
Hgsnat	-0.0972504	0.00906616	-0.0507519	0.473613
Mgst3	0.534908	0.00909574	0.0455746	0.966158
Phf6	-0.196511	0.00909574	-0.046154	0.855559
Cox7c	0.363329	0.00910336	0.0620948	0.916661
Rfxank	0.335597	0.00911303	0.0292491	0.965863
Rufy3	-0.126554	0.00912254	-0.0714998	0.421407
Pctp	0.424802	0.00920624	0.295295	0.250123
Rbm27	-0.180457	0.00921507	-0.0973035	0.456563
Acvr2a	-0.224178	0.00924423	-0.0949417	0.625413
Mctp1	-0.228656	0.00924574	-0.0836967	0.70506
Snx13	-0.169274	0.00924574	-0.0627089	0.698672
Api5	-0.163602	0.0092469	-0.0747672	0.574372
Ark2n	-0.149911	0.00930594	-0.0195385	0.940944
Calhm2	0.323415	0.00930594	0.0227963	0.971668
Cep68	-0.120776	0.00933858	-0.0255293	0.881284
Azin1	-0.17299	0.00934335	-0.0812319	0.556749
Klhl13	-0.173016	0.00934335	-0.031235	0.908407
Apmap	-0.15262	0.00939311	-0.12399	0.13215
Amy2a5	2.13245	0.00940226	-0.967655	0.50103
Comt	0.201358	0.0094218	0.0210929	0.95559
Itgb4	0.669064	0.00943612	0.0508377	0.969119
Timm13	0.926596	0.00945718	-0.0462823	0.982737
P2rx4	0.268799	0.00947843	0.19658	0.214173
Abca5	-0.223992	0.00948238	-0.110666	0.520962
Faap20	0.2373	0.00948238	0.012839	0.98121
Wdr44	-0.181093	0.00951097	-0.0857888	0.549064
Pum2	-0.159801	0.00951951	-0.0790519	0.520937
Usp32	-0.175963	0.00954622	-0.0470982	0.827354
ND6	-0.248214	0.00955617	-0.0813633	0.754826
Thsd1	0.298774	0.00955617	-0.0762951	0.840351
Pgap1	-0.253198	0.00957375	0.0185968	0.970291
Lrp1	0.414029	0.00959448	0.146916	0.724241
Vac14	0.177552	0.00959448	-0.0278538	0.925525
Top3a	0.248715	0.00964003	-0.0355334	0.93593
Adal	-0.177439	0.00964638	-0.0711648	0.658146
Mcf2	-0.318594	0.00964638	-0.12893	0.650035
Togaram2	0.651737	0.00964856	-0.0347426	0.98182
Yme1l1	-0.172294	0.0096607	-0.0642415	0.69803
Col16a1	0.662417	0.0096711	0.128061	0.900502
Dach2	-0.494395	0.0096711	-0.219008	0.58426
Ppdpf	0.4815	0.0096711	0.0484722	0.959088
Tardbp	-0.148877	0.0096711	-0.0395832	0.829798
Pik3ca	-0.260816	0.00969142	-0.00719541	0.992425
Mrpl55	0.315086	0.00969237	-0.0542223	0.91666
Rnaseh2c	0.673347	0.00969237	0.275838	0.655561
Chrm2	-0.38254	0.00969245	-0.125879	0.752548
Opa1	-0.114554	0.00969245	-0.0330665	0.804747
Disp1	0.370084	0.00969293	0.12511	0.742792
Itch	-0.137303	0.00969778	-0.0290868	0.881897
Luzp1	-0.159398	0.00973345	-0.0668531	0.637936
Rpl24	0.177684	0.00973345	0.0479394	0.82666
Zyx	0.461709	0.00975242	0.0508628	0.953526
Adh5	0.135645	0.00975577	-0.0353814	0.834151
Rnf139	-0.145053	0.0097861	-0.0630537	0.610946
Capns1	0.222223	0.00979295	0.0763788	0.737219
Pdpk1	-0.166587	0.00979295	-0.0837965	0.510017
Zfp101	-0.175804	0.00979411	-0.0310926	0.91186
Gabra2	-0.197914	0.0098113	0.00047309	0.999266
Ehbp1	-0.162723	0.00982222	-0.0597319	0.706671
Tmem94	0.357653	0.00982708	0.042309	0.948118
Frrs1l	-0.192976	0.00986702	-0.105401	0.454445
Cbx3	-0.119892	0.00987254	-0.081096	0.281602
Cdh18	-0.268389	0.00987254	-0.0440012	0.920332
Ubfd1	-0.0942647	0.00987254	-0.0129062	0.938758
Tmem167b	-0.106985	0.00988531	-0.0351287	0.755223
Nmd3	-0.20255	0.00988871	-0.0929082	0.576383
Dna2	0.577027	0.00989596	0.497665	0.101694
Mtus2	-0.180704	0.00990594	-0.00897616	0.982737
Galns	0.26504	0.00992221	0.0381158	0.93545
Rab3c	-0.218844	0.0099244	-0.0271203	0.946916
Rdh14	-0.182933	0.0099244	-0.129369	0.24473
Shisa9	-0.194096	0.00993003	-0.111073	0.418694
Krit1	-0.159923	0.00994196	-0.0513039	0.765844
Lrrc8a	0.175925	0.00994801	-0.0178067	0.958959
Nrbp2	0.199687	0.00994801	0.0712407	0.72407
Prr18	0.29776	0.00994801	0.108744	0.711131
Acsf3	0.282396	0.0099675	-0.0308038	0.954221
Atp6v1h	-0.133646	0.00998201	-0.0907669	0.280347
Gldc	0.18392	0.00998201	0.0375061	0.890997
Plcxd3	-0.406036	0.00998201	-0.0282496	0.971898
Rab5c	0.273945	0.00998201	0.0530908	0.900401
Rpgrip1l	-0.302061	0.00998201	-0.189196	0.349103
Vps13a	-0.21299	0.00998201	-0.0689564	0.76349
Ccdc124	0.666708	0.01	0.0755109	0.951432
Smc3	-0.14697	0.0100169	-0.0530495	0.717064
Nup214	0.393033	0.010038	0.0552097	0.936766
Scamp4	0.292198	0.0100728	0.0276849	0.962574
Dach1	-0.282487	0.010076	-0.11202	0.6675
Tshr	0.811299	0.0100868	0.695626	0.11905
Sos1	-0.168584	0.0100887	-0.0626314	0.702993
Dynll2	-0.172076	0.0101123	-0.0153536	0.965786
Polr2l	0.513389	0.0101123	-0.0305124	0.977885
Idh3a	-0.105171	0.0101129	-0.0500951	0.553276
Bcl9l	0.344216	0.0101275	0.0504882	0.93545
Pacs2	0.204865	0.0101394	0.0827441	0.660992
Hccs	-0.148617	0.0101406	-0.0526624	0.725782
Rfng	0.20522	0.0101406	-0.0563573	0.823426
Traf4	0.596571	0.0101665	0.0873463	0.93545
Gria2	-0.194953	0.0101786	-0.114015	0.4087
Ipo8	-0.126661	0.0101825	-0.00552788	0.986074
Vps9d1	0.195377	0.0102126	-0.0213092	0.954221
Ogfrl1	-0.170704	0.0102237	-0.0570535	0.750295
Csnk2a2	-0.170751	0.0102274	-0.00645795	0.986717
Ddx5	-0.116384	0.0102444	-0.0807221	0.265795
Flrt3	-0.207142	0.0102722	-0.0768225	0.704962
Ccdc13	0.752847	0.010295	0.349087	0.578543
Cfap418	-0.164608	0.010295	-0.0981489	0.396936
Poldip3	0.147486	0.010295	-0.00318796	0.994071
Rilpl2	0.254046	0.0103003	0.00180543	0.997978
Tchh	-0.414711	0.0103003	-0.273543	0.304822
Nicol1	2.83721	0.0103041	-0.373067	0.940766
Tbl3	0.428001	0.0103041	-0.0867334	0.893688
Wdr17	-0.179343	0.0103089	-0.111518	0.358431
Lig4	-0.146285	0.0103232	-0.0700871	0.547106
Psmd3	0.281048	0.0103232	0.0338913	0.947834
Zfp758	-0.23794	0.0103232	-0.0560031	0.858011
Etf1	-0.104603	0.0103465	-0.0229497	0.876155
Sh2d3c	0.48963	0.0103542	0.0857867	0.916661
Fbxl5	-0.126635	0.0103597	-0.0509097	0.663728
Scn2b	-0.107535	0.0103597	-0.0818464	0.194718
Slx4ip	-0.196532	0.0103597	-0.00046951	0.999266
Trappc13	-0.107706	0.0103597	-0.062562	0.412167
Zfp281	-0.191779	0.0103597	-0.136354	0.247243
Dda1	0.307532	0.0104078	0.0629534	0.891418
Eif2ak1	-0.0803816	0.010423	-0.0287427	0.724292
Tmem185a	-0.139583	0.0104835	-0.0284075	0.891978
Ndufa7	0.670559	0.0105025	0.0209618	0.990445
Sox9	0.304548	0.0105025	0.220443	0.237774
Tars3	-0.120664	0.0105076	-0.0771099	0.333904
Mlph	0.298672	0.0105264	0.208165	0.265795
Ndufa2	0.535594	0.0105376	0.139	0.838883
Slc1a1	-0.119683	0.0105376	-0.0625048	0.489593
Tsen54	0.493322	0.0105376	0.139775	0.816313
Ppp4r3b	-0.20457	0.010593	-0.0587591	0.810388
Srp72	-0.127976	0.0106425	-0.084915	0.307032
Pak5	-0.201118	0.0107066	-0.116869	0.415108
Uba52rt	1.37106	0.0107147	0.121397	0.965863
Negr1	-0.211069	0.0107159	-0.0890785	0.642083
Oxa1l	0.266728	0.0107159	0.0217862	0.967964
Cdh6	-0.272802	0.0107167	-0.167749	0.371514
Mfap1b	-0.113	0.0107167	-0.0551176	0.539316
Scyl2	-0.179925	0.0107181	-0.120209	0.301574
Far2	-0.178229	0.0107216	-0.0479496	0.828664
Vars1	0.267786	0.0107216	0.0107007	0.986074
Alad	0.475262	0.0107306	-0.0645247	0.940766
Ttc3	-0.168452	0.0107306	-0.121273	0.242318
Lmna	0.58525	0.0107418	0.0461856	0.968843
Xrn2	-0.134313	0.0107549	-0.101899	0.198797
Evl	0.204961	0.0107741	0.0919088	0.602213
Tsr2	-0.145526	0.0107864	-0.117061	0.153063
Galnt13	-0.251478	0.0107896	-0.084031	0.752593
Slc35a4	0.193009	0.0108176	0.0526416	0.82696
Pbx1	-0.141968	0.010822	-0.0440619	0.780331
Fis1	0.287651	0.0108283	0.0474577	0.921847
Cacybp	-0.184189	0.0109489	-0.0457544	0.850453
Evi2a	0.292242	0.0109847	0.151498	0.497939
Naxd	0.191186	0.0110369	-0.0168147	0.966158
Rpl18	0.773983	0.0110369	0.201065	0.839896
Wdr18	0.381743	0.0110369	0.0627835	0.922097
Rfwd3	-0.138066	0.0110614	-0.0480481	0.73779
Zfp719	-0.177337	0.0110701	-0.0418294	0.859302
Cryl1	0.259646	0.0110894	0.0386204	0.93545
Zik1	-0.20102	0.0110999	-0.0802601	0.670427
Itpkc	0.237639	0.0111135	0.0606718	0.845068
Rbbp7	-0.147411	0.0111135	-0.103837	0.261507
Hnrnpa3	-0.139342	0.0111256	-0.0547808	0.681958
Abce1	-0.146567	0.0111429	-0.0582457	0.676064
Ndrg3	-0.109471	0.0111429	-0.0849536	0.185378
Tgs1	-0.170487	0.0111429	-0.0517015	0.789781
Vxn	-0.17755	0.0111429	-0.113357	0.345677
Rab2a	-0.132448	0.0111545	-0.0624341	0.568345
Arhgef19	0.338928	0.0111582	0.126701	0.71296
Eef1g	0.189688	0.0111644	0.0470012	0.851145
Hbb-bt	0.733227	0.011201	0.416842	0.435654
Ppp4r4	-0.151193	0.011201	-0.0703362	0.578465
Vma21	-0.164884	0.0112548	-0.0403791	0.853552
Heca	-0.167199	0.011318	-0.0567522	0.747901
Pdlim2	0.408037	0.0113747	0.0732668	0.913069
Cant1	0.203399	0.0113825	0.137426	0.300213
Usp38	-0.139168	0.011422	-0.0312733	0.872272
Cfap97	-0.133434	0.0114342	-0.0529421	0.677081
Egr3	-0.172376	0.0114757	-0.147677	0.115497
Ndufb7	1.06881	0.0114812	0.0205487	0.995051
Omg	-0.150416	0.0115323	-0.123282	0.144468
Cad	0.420947	0.0115347	0.138766	0.76409
Pard6a	0.408531	0.0115367	0.0699751	0.919291
Med16	0.250153	0.0115383	-0.03355	0.941497
Fbxo38	-0.101043	0.0115523	-0.0590317	0.417361
Ifrd1	-0.1966	0.0115523	-0.103113	0.492078
Gpatch2l	-0.100666	0.0115542	-0.0560503	0.451414
Flt3	-0.163786	0.0115941	-0.0580343	0.727858
Ppip5k2	-0.188643	0.0116051	-0.0687865	0.720815
Slc25a28	0.406372	0.0116051	0.0696324	0.919141
Atxn3	-0.140557	0.0116081	-0.0667386	0.565193
Tex10	-0.144139	0.0116081	-0.0694264	0.555251
Zfp712	-0.232402	0.0116081	-0.145675	0.360197
Zfp770	-0.1757	0.0116081	-0.0337472	0.905115
Klhl3	-0.149838	0.0116115	-0.0132678	0.966158
Hopx	0.199973	0.0116152	0.130111	0.33206
Lgr4	-0.139237	0.0116691	-0.0674249	0.551927
Atad3a	0.268814	0.0116814	0.0507263	0.907246
Arg2	-0.376254	0.011806	-0.129726	0.737683
Pigm	-0.142478	0.0118188	-0.0183307	0.943592
Lrrc4b	0.517394	0.0118581	-0.0643906	0.94756
Atad1	-0.141258	0.0118726	-0.0624123	0.617787
Man2a1	-0.191641	0.0118843	-0.0195735	0.959456
Ptp4a1	-0.156099	0.0118847	-0.0487491	0.782529
Psmb3	0.312095	0.0119032	-0.0128256	0.986074
Stard8	0.209879	0.0119032	0.0860758	0.662986
Rpl34	0.448018	0.0119066	0.203829	0.600671
Ralgds	0.193607	0.0119081	0.0401916	0.891469
Slc29a1	0.330789	0.0119212	0.0623213	0.907246
Sp100	0.351267	0.0119212	0.247966	0.265549
AI593442	-0.247637	0.0119346	-0.210548	0.12293
Mzt1	-0.172924	0.0119602	-0.0417223	0.856381
Ssx2ip	-0.0981084	0.0119686	-0.0670698	0.293185
Or13a28	-1.72951	0.0119723	-0.0568769	0.989766
Sec22b	-0.149097	0.0119723	-0.0458709	0.788034
Stimate	0.284905	0.0120086	0.0501659	0.916975
Fam210a	-0.136166	0.012027	-0.0158371	0.950653
Wdtc1	0.280239	0.0120391	0.0551807	0.901695
Basp1	-0.167926	0.0120394	-0.0541237	0.772366
Tmbim6	0.189625	0.0120394	0.120297	0.360197
Bex4	-0.177274	0.0120504	-0.0895527	0.51792
Abcb6	0.196794	0.0120642	0.0529683	0.834151
Cln8	0.346493	0.0120642	0.0191423	0.981406
Kif21b	0.220888	0.0120642	0.179263	0.158544
Lrp12	-0.128434	0.0120642	-0.0768465	0.406533
Ubc	0.321505	0.0120642	0.0558695	0.917861
Zfp946	-0.216129	0.0120642	-0.118031	0.467242
Epha3	-0.234695	0.0120648	-0.0739643	0.779611
Pcdha4	-0.3688	0.0120828	-0.101714	0.82702
Pdia5	0.391461	0.0120828	0.283781	0.245335
Il7	-0.811298	0.0120997	-0.2211	0.826916
Ccdc82	-0.0848196	0.0121015	-0.0456712	0.475581
Fbxo46	0.629341	0.0121099	-0.142423	0.873647
Eif2s3x	-0.100295	0.0121171	-0.0642862	0.350021
Rpl35rt	4.20853	0.0121421	0.804852	0.905557
Arsa	0.162808	0.0121446	0.135745	0.139043
Hsf2	-0.145148	0.0121689	-0.0937977	0.341339
Tprn	0.276703	0.0121787	0.0125405	0.986074
Syn1	-0.166641	0.0121832	-0.0592237	0.734372
Selenot	-0.138951	0.0122229	-0.0221168	0.928247
Akap11	-0.209124	0.0122366	-0.0735693	0.740102
Nelfe	0.305965	0.0122426	0.0754197	0.854805
Mcph1	-0.15508	0.0122508	0.0208622	0.940931
Zftraf1	0.19707	0.0122508	0.014111	0.972209
Rrn3	-0.0871231	0.0122618	-0.0245651	0.821865
Med15	0.15032	0.0122697	-0.0546729	0.726534
Cltc	-0.119242	0.0122811	-0.0363841	0.792165
Zfand5	-0.156263	0.0122811	-0.102571	0.330967
Per2	-0.175567	0.0123069	-0.088377	0.531494
Gemin2	-0.179586	0.0123329	-0.108507	0.397477
Rbm12b2	-0.170878	0.0123329	0.000267056	0.999266
Tmem115	0.240487	0.0123329	0.0329501	0.940766
Cdc34	0.342468	0.0123349	-0.00405105	0.996772
Rras	0.29552	0.0123477	-0.00439895	0.996441
Abl1	0.195603	0.0123484	-0.0465931	0.860713
Atp13a3	-0.192743	0.0123938	-0.0593697	0.789516
Pllp	0.336931	0.012399	0.113782	0.756384
Efna1	0.306998	0.0124156	-0.0519252	0.920439
Jazf1	-0.182062	0.0124156	-0.0891643	0.551468
Rbsn	-0.108196	0.0124176	-0.0627607	0.429127
Glcci1	-0.195038	0.0124251	-0.0760992	0.692693
Ticam1	0.28966	0.0124316	0.0874541	0.801674
Capn1	0.267055	0.0124631	-0.0148235	0.981406
Gls2	-0.224018	0.0124631	-0.119779	0.484096
Slc4a10	-0.290616	0.0124631	-0.0645958	0.87906
Pnma2	-0.167918	0.0124636	-0.078707	0.584059
Strn4	0.155043	0.0124652	-0.0431226	0.826916
Rtn4	-0.179875	0.0124831	-0.0616783	0.750295
Cdk1	0.883428	0.0124962	0.591509	0.329991
Ireb2	-0.178172	0.0125167	-0.0594421	0.762741
R3hdm1	-0.168456	0.0125167	-0.113296	0.313888
Ggn	1.89531	0.0125252	0.479678	0.838245
Trappc8	-0.167782	0.0125288	-0.0421511	0.851145
Dhx58	0.567181	0.0125536	0.429805	0.237769
Pdcl	-0.148599	0.0125676	-0.0461594	0.786097
Actr2	-0.153159	0.0125676	-0.100763	0.332236
Ctxn3	-1.15528	0.0125676	0.354062	0.789516
Paqr6	0.382546	0.0125676	0.180167	0.576639
Uhrf1	0.524689	0.0125676	0.171414	0.770638
Mylip	0.145555	0.0125943	0.112681	0.19865
Kctd5	0.17259	0.012595	0.078329	0.605497
Med29	0.317721	0.01261	0.0102388	0.990428
Strn	-0.164389	0.01261	-0.0734326	0.616801
Fam83d	0.423495	0.0126356	0.313668	0.227624
Npas1	0.515872	0.0126356	0.112805	0.883846
Sdhaf3	-0.153396	0.0126356	-0.0953889	0.375051
Smtn	0.497532	0.0126356	0.190582	0.710496
Ddx3x	-0.177264	0.0126395	-0.077899	0.627849
Entrep3	0.251131	0.0126395	-0.100885	0.680181
Pptc7	-0.0975075	0.0126395	-0.0275161	0.822908
Rasgrf2	-0.181427	0.012649	-0.113741	0.374818
Psmb6	0.237614	0.0127103	0.0138301	0.979554
Mib1	-0.182634	0.012715	-0.0501871	0.830429
Fv1	-0.226444	0.0127256	-0.117861	0.502945
Chmp6	0.164444	0.0127674	-0.00224412	0.996693
Or5i1	1.8311	0.0128123	1.10279	0.451938
Rnf215	0.214382	0.0128123	0.0852221	0.690055
Dyrk4	0.862051	0.0128263	0.427311	0.520901
Trim33	-0.172973	0.0128263	-0.0543598	0.783735
Zfp597	-0.174863	0.0128316	-0.0835092	0.570113
Fah	0.228915	0.0128423	0.0493345	0.886849
Zmiz2	0.240489	0.0128699	0.0154132	0.976498
Hs3st5	-0.420777	0.0129013	-0.0389782	0.963118
Impact	-0.156481	0.0129416	-0.0246936	0.930184
Fam98a	-0.121294	0.0129684	-0.00727205	0.978243
Mrps11	0.360106	0.0129684	-0.00342891	0.997978
Dzank1	-0.209497	0.0129822	-0.0774776	0.723571
Fxyd1	0.77329	0.0129952	0.2836	0.726534
H4c8	2.11795	0.0130113	0.0624185	0.99225
Rps7	0.175352	0.0130439	0.0402225	0.872268
Zfp2	-0.16011	0.0130439	-0.0698314	0.630865
Psmd9	0.202051	0.0130546	-0.0746592	0.724241
Znhit2	0.896196	0.013076	0.112172	0.947834
Ddrgk1	0.27369	0.0130816	0.045747	0.923146
Eif4ebp1	0.56648	0.0130847	0.217797	0.703917
Abhd14a	0.320929	0.0131011	-0.002867	0.997978
Oga	-0.136347	0.0131051	-0.0619473	0.60896
AI597479	-0.10475	0.0131406	-0.0227402	0.883609
Avl9	-0.178603	0.0131469	-0.0512398	0.820629
As3mt	0.187393	0.0131826	0.149496	0.175031
Txndc5	0.128135	0.0131881	0.0408994	0.779567
Pcgf5	-0.188814	0.0131995	-0.0595458	0.783198
Pds5a	-0.155378	0.0131995	-0.0178958	0.95243
Kdm7a	-0.240219	0.0132066	-0.0596001	0.85537
B3galnt1	-0.114167	0.0132121	-0.0870384	0.213662
Nrm	0.3998	0.0132121	0.0570058	0.938795
Parg	-0.125709	0.0132992	-0.0546703	0.638826
Rex1bd	0.699569	0.0133004	0.087619	0.947834
Chrna5	-0.306615	0.0133065	-0.242145	0.18765
Sh3rf3	-0.151078	0.0133124	-0.0268167	0.917222
Bcap29	-0.170901	0.0133148	-0.0673083	0.692693
Nmi	0.244007	0.0133227	0.165939	0.306438
Utp6	-0.0947116	0.0133242	-0.00381769	0.986074
Tapt1	-0.101668	0.0133412	-0.0211725	0.893909
Grcc10	0.811829	0.0133558	0.0684504	0.967939
Noa1	-0.123149	0.0133757	-0.0410275	0.762741
Crispld1	-0.25002	0.0133779	-0.0632725	0.851127
Mfge8	0.316818	0.0133901	-0.000128959	0.999663
Tpp1	0.185209	0.0133901	0.154621	0.146991
Rps15a	0.225829	0.0134003	0.090636	0.684581
Glrx5	0.369718	0.0134191	-0.0172165	0.986074
Itfg2	0.243822	0.0134191	-0.00133497	0.99805
Snx8	0.35552	0.0134191	0.255984	0.272324
Galnt6	0.363557	0.0134396	0.143073	0.694074
Trnt1	-0.137119	0.0134421	-0.0565504	0.666336
Rasal1	0.309995	0.0134642	-0.0836074	0.83765
Uxs1	-0.119515	0.0134869	-0.0526788	0.62942
Atp6v1f	0.211817	0.0134917	0.0439692	0.896166
Ei24	-0.121806	0.0135229	-0.0577412	0.583544
Pcdh7	-0.242579	0.0135917	-0.0709529	0.815332
Cdca4	0.211581	0.0136303	-0.0495728	0.86819
Cited2	-0.298695	0.0136303	0.0170416	0.980818
Dek	-0.193583	0.0136303	-0.059566	0.794258
Dhx15	-0.128033	0.0136303	-0.0667196	0.515944
Ell	0.239441	0.0136303	-0.0543198	0.878165
Gnaq	-0.142375	0.0136303	-0.0608289	0.651951
Mpnd	0.342458	0.0136303	0.000642734	0.999266
Ninj2	0.474645	0.0136303	0.0470196	0.962066
Nucb1	0.271044	0.0136303	0.110271	0.678817
Ppat	-0.147979	0.0136303	-0.0274119	0.911647
Srgap3	-0.136095	0.0136303	-0.038977	0.822461
Ttc9b	0.84832	0.0136303	0.237272	0.829549
Zfp708	-0.26904	0.0136303	-0.150899	0.457788
Egln1	0.0932363	0.0136324	-0.0379565	0.676064
Lta4h	0.125732	0.0136927	-0.0201845	0.928812
Ntpcr	0.176796	0.0136951	-0.0448887	0.851127
Bmp1	0.345574	0.0137062	0.0784754	0.877422
Gstz1	0.110425	0.01373	0.0118416	0.957281
Rbfox1	-0.182117	0.01373	-0.117217	0.363244
Zbtb48	0.461629	0.0137304	0.0310659	0.974912
Zfp942	-0.222155	0.0137304	-0.114571	0.52327
2210016L21Rik	0.232361	0.0137506	-0.0592692	0.851127
Nsd3	-0.131042	0.0137695	-0.0246278	0.911322
Rps8	0.407093	0.0137695	0.133213	0.772366
B3gnt4	1.01578	0.0137779	-0.125909	0.949668
Gucy1a1	-0.203953	0.0137779	-0.0826023	0.679894
St7	-0.144785	0.0137779	-0.0781856	0.488216
Grhpr	0.334007	0.013781	0.10918	0.773994
Cnot10	-0.135811	0.0137892	-0.0732385	0.491003
Zyg11b	-0.180987	0.0137892	-0.076428	0.65837
Slc38a2	-0.192682	0.0137951	-0.00624898	0.990445
Xpo1	-0.197212	0.0137951	-0.0467335	0.865918
Snrpb	0.185372	0.0138145	-0.0477072	0.849806
Inka1	0.459796	0.0138706	0.200276	0.654648
Parp10	0.76793	0.0139349	0.388723	0.540758
Axin2	0.292564	0.0139905	0.00374093	0.996726
Nefl	-0.174171	0.0140009	-0.0988724	0.459276
Eif4e	-0.118016	0.0140086	-0.0707951	0.41798
Dtnb	0.28358	0.0140681	0.0637946	0.880414
Nrxn1	-0.19134	0.0140681	-0.0587589	0.797952
Myadm	-0.161877	0.0140845	-0.019758	0.949374
Fkbp15	0.0753651	0.0141166	0.0100331	0.943374
Plxna2	-0.173405	0.0141549	-0.0692327	0.69027
Prps1	-0.124067	0.0141634	-0.0759978	0.405536
Cggbp1	-0.136725	0.0141666	-0.0292676	0.890196
Thrb	-0.243093	0.0141924	-0.0434632	0.917222
Rnf185	-0.0712546	0.014201	-0.0384371	0.487538
Ndufa3	0.339002	0.0142379	0.0973043	0.823386
Slc35d3	-0.542916	0.0142492	-0.32047	0.423874
Lhpp	0.168632	0.0142842	-0.0798093	0.589406
Arl15	-0.155153	0.0142909	-0.117104	0.234036
Prkcz	0.273432	0.0142909	0.0246331	0.966158
Trim44	-0.144289	0.014351	-0.0476463	0.772366
Cpsf6	-0.176914	0.0143975	-0.00764353	0.986074
Rpl37	0.495201	0.0143975	0.147565	0.812153
Rpl38	0.261598	0.0143975	0.07198	0.834151
Rgma	0.20305	0.0144576	0.129893	0.378228
Galntl6	-0.27593	0.0144809	-0.037192	0.942688
Lrrc32	0.674663	0.0144904	-0.180575	0.843665
Skida1	-0.205362	0.0144926	-0.128694	0.392215
B4galt2	0.27363	0.014528	-0.0234351	0.967939
Edil3	-0.203907	0.014528	-0.0625175	0.801047
Ebag9	-0.168533	0.0145285	-0.146973	0.12171
Rmnd5a	-0.131285	0.0145315	-0.0342613	0.848298
Rpusd1	0.346196	0.0145315	0.00329031	0.997978
Vgll4	0.309812	0.0145413	0.109213	0.748385
Atp6v1g2	-0.198148	0.0145581	-0.116759	0.435579
Gaa	0.323159	0.0145603	0.032159	0.962549
Selenbp1	0.296111	0.014573	0.000759979	0.999266
Erap1	0.378192	0.0145862	0.240492	0.380489
Alkbh7	0.258409	0.014594	-0.136831	0.504252
Kpna3	-0.144931	0.014594	-0.0622672	0.65366
Chrdl1	-0.323578	0.0145942	-0.203681	0.381084
Cldn12	-0.170116	0.0146282	-0.0905322	0.505379
Hbb-b1	0.613984	0.0146293	0.301682	0.565187
Tmem80	0.135839	0.0146293	0.00806161	0.9795
Rtkn	0.394028	0.0146378	-0.0181746	0.986074
Cct4	-0.159273	0.0146438	-0.0721857	0.620793
Hycc2	-0.230364	0.0146472	-0.108031	0.599629
Bak1	0.234641	0.0146674	0.0445215	0.914216
Fastkd1	-0.133052	0.0146735	-0.0637221	0.577265
Rpe	-0.13729	0.0146735	0.017934	0.946111
Pex7	-0.162244	0.0146766	-0.0475775	0.816313
Mrpl12	0.390605	0.0147004	0.0162715	0.986074
Cmtm7	0.341898	0.0147136	0.280732	0.170235
Ubb	0.256789	0.0147136	-0.0511889	0.904559
Riok2	-0.206122	0.0147193	-0.152507	0.251085
Ndufb4c	0.330542	0.0147246	-0.00772298	0.993814
Jpt1	0.164903	0.0147266	-0.0586254	0.743984
Plcb4	-0.24333	0.014749	-0.0621088	0.853477
Scfd2	0.232277	0.0147612	0.00640461	0.992425
Orc3	-0.141984	0.0148288	-0.0503975	0.743984
Cygb	0.250006	0.014845	0.0648655	0.850531
Ltbp4	0.589076	0.0149296	-0.0516297	0.96777
Comtd1	1.07277	0.0149312	-0.212118	0.906607
Ubxn2b	-0.159067	0.0149312	-0.0474168	0.813132
Tab3	-0.20883	0.0149425	-0.146405	0.298976
Ppp1r1c	-0.903359	0.0149856	-0.0796453	0.966158
Tspan15	0.392251	0.0149908	0.157191	0.692948
Hdac5	0.341876	0.0150057	-0.0153648	0.986074
Zdhhc13	-0.133741	0.0150124	-0.0400924	0.810388
Slc24a2	-0.216443	0.0150139	-0.121765	0.470054
Traf7	0.256721	0.0150163	0.156872	0.412609
Phf10	-0.103338	0.0150836	-0.0485004	0.599629
Klhl38	0.671895	0.0151144	0.200675	0.814946
Emc4	-0.134898	0.0151241	-0.0731608	0.494721
Dpp7	0.332864	0.0151281	0.211064	0.39036
Slc39a7	0.212556	0.0151428	0.033194	0.934362
Aamdc	0.150986	0.0151889	-0.0127903	0.968051
Btbd2	0.357661	0.0151889	0.0319333	0.966524
Gpi1	0.160297	0.0151889	0.0371025	0.875846
Ube2b	-0.113908	0.0151889	-0.0791628	0.307042
Braf	-0.194328	0.01521	-0.0880762	0.624251
Htr1b	-0.242448	0.01521	-0.0317295	0.946788
Med12	0.252522	0.015216	0.103112	0.684789
Csnk1g2	0.33707	0.0152161	0.0390986	0.954202
Ccdc25	-0.116318	0.0152506	-0.0083619	0.972361
Cyria	-0.17989	0.0152537	-0.0818738	0.621525
Hadh	0.214175	0.0152537	0.0851728	0.696239
Trpt1	0.322289	0.0152631	-0.141286	0.648943
Dmxl1	-0.216603	0.0152702	-0.0384279	0.919159
Ric3	-0.134892	0.0152749	-0.0549224	0.686207
Smim10l1	-0.186135	0.0153143	-0.107332	0.457016
Zng1	-0.153009	0.0153143	-0.104396	0.318603
Zscan2	0.358635	0.0153143	0.0877784	0.863997
Hs6st2	-0.366993	0.0153482	-0.0721038	0.907246
Mbd3	0.474321	0.0153482	0.144319	0.80986
Srsf9	0.216982	0.0153482	0.0302521	0.940944
Txlnb	0.269943	0.0153482	0.163555	0.412057
Zfp59	-0.17003	0.0153482	0.0228124	0.943374
Dennd11	-0.158337	0.0153587	-0.0288779	0.916754
Stoml1	0.253214	0.0153587	-0.0422801	0.925525
Zfp874a	-0.187384	0.0153587	-0.116129	0.404399
Mia3	-0.200952	0.0153944	-0.101804	0.549064
Grap	0.277766	0.015403	0.0217801	0.970474
Tmem184b	0.182429	0.0154217	0.00386335	0.994603
Srsf3	-0.128818	0.0154317	-0.0333947	0.851127
Ttbk2	-0.226572	0.01545	-0.0871687	0.713157
Ppm1l	-0.171533	0.0154512	-0.0340084	0.906539
Cep131	0.593062	0.0154625	0.122199	0.900214
Oaf	0.448025	0.0154736	0.392569	0.128587
Calm1	-0.0932654	0.0154783	-0.0767918	0.171843
Rab4b	0.257897	0.0154923	0.0468846	0.917222
Tsc22d1	-0.170368	0.0155093	-0.118968	0.307042
Ddx43	0.937589	0.0155463	0.238757	0.839552
Zfp9	-0.136952	0.0156095	-0.0792692	0.453493
Kif3a	-0.103126	0.0156098	-0.0578921	0.474038
Csnk1e	0.242987	0.0156317	0.030162	0.949233
Rab27b	-0.212601	0.0156317	-0.0762477	0.743984
Srf	0.397958	0.0156317	0.051666	0.94756
Cdc42bpb	0.365173	0.0156413	0.020434	0.981964
Fut11	-0.148647	0.0156474	-0.0282155	0.911407
Nrg3	-0.189506	0.0156474	-0.098138	0.534083
Zfp207	-0.111952	0.0156474	-0.0696518	0.405755
Rab1a	-0.192958	0.0156583	-0.0208292	0.958913
Cenph	0.60821	0.0156764	0.163084	0.842419
Il15	0.488848	0.0156764	-0.00718826	0.996573
Nalf1	-0.136471	0.0156764	-0.121624	0.117489
Adipor1	0.158257	0.0156908	0.100116	0.396936
Cdk18	0.446726	0.0156908	0.111774	0.857949
Il17rc	0.760905	0.0156908	-0.0954396	0.949668
Ifnar2	0.270262	0.0157062	0.148811	0.490159
Tesk1	0.304099	0.0157082	0.011932	0.987276
Nudt4	-0.154856	0.0157149	-0.0624826	0.692693
Zscan25	0.292594	0.0157149	-0.0932655	0.794854
Hnrnpk	-0.185427	0.0157203	-0.116331	0.401936
Dnm3	-0.187631	0.0157443	-0.0553922	0.818881
Klhl7	-0.130962	0.0157443	-0.0148647	0.955437
Sirt6	0.410774	0.0157443	0.0676431	0.930166
Rxfp1	-0.639005	0.0157592	-0.198711	0.799323
Dhrs4	0.205712	0.0157647	0.117603	0.46614
Hectd1	-0.157376	0.0157872	-0.0573668	0.740199
Flcn	0.170609	0.0157933	0.0924688	0.50157
Crls1	-0.173894	0.0158069	-0.110134	0.395153
Ddx19b	-0.113516	0.0158275	-0.0118844	0.960071
Eri2	-0.173961	0.0158275	-0.121386	0.307621
Fchsd1	0.380008	0.0158433	0.20956	0.496917
Pbk	0.595977	0.0158433	0.438565	0.229049
Eno1	0.33494	0.0158455	0.0718563	0.893714
Txnl1	-0.193062	0.0158455	-0.0975459	0.555047
Ppard	0.318389	0.0158492	0.117458	0.736742
Zfp91	-0.145816	0.0158964	-0.0564715	0.712735
Ets2	-0.111807	0.0159282	-0.0956162	0.145532
Tmem74	-0.219067	0.0159282	-0.0506006	0.878158
Ubxn7	-0.139424	0.0159282	-0.0182467	0.947342
Cerk	0.153981	0.0159428	0.127217	0.173004
Ctc1	0.299643	0.0159596	0.077744	0.852416
Fmr1	-0.194461	0.0159753	-0.0550767	0.830429
Atp6v0b	0.16464	0.0160327	-0.017362	0.960071
Fstl5	-0.200627	0.0160327	-0.0395421	0.907246
Ube2v2	-0.203544	0.0161393	-0.106698	0.528454
Cacul1	-0.150104	0.0161486	-0.0290884	0.909423
Hnrnpab	-0.103631	0.0161486	-0.0601563	0.457249
Pitpnm3	-0.17326	0.0162059	-0.0856296	0.57031
Polr2e	0.437708	0.0162119	0.020549	0.986074
[truncated: 1,625 more rows]

## Sheet: Female Cortex Choline Protected
Gene	APP vs WT log2FoldChange	APP vs WT FDR	APP PCS vs Control log2FC	APP PCS vs Control FDR
H2-Q5	1.17102	3.6e-06	0.203702	0.116359
Cklf	0.435765	4.07e-06	0.108083	0.370905
Sun2	0.28296	7.73e-06	0.112824	0.315356
Ddx31	0.353591	1.61e-05	0.111158	0.19208
Gmip	0.57433	3.01e-05	0.217573	0.105086
Clec2d	0.570352	5.8e-05	0.0728537	0.552134
Tlr1	0.739604	8.7e-05	0.240458	0.122376
Ctso	0.356012	0.0001112	0.141275	0.152776
E2f2	0.971277	0.00011505	-0.0287735	0.796716
Sipa1	0.34836	0.00013422	0.213051	0.112155
Mfsd1	0.229941	0.00014097	0.119425	0.209014
Rab3a	-0.198086	0.00016368	-0.0752731	0.254804
Oplah	0.235127	0.00017811	0.120436	0.103403
Fhl2	-0.239448	0.00018628	-0.117595	0.120351
Bnip2	0.234816	0.0002	0.104946	0.185598
Cbarp	-0.236907	0.00020319	-0.112168	0.119701
Basp1	-0.202117	0.0002424	-0.0615725	0.404385
Stard9	0.455184	0.00027407	0.166787	0.173236
Tnfrsf17	1.23664	0.0002813	0.0950434	0.34001
Bcl6	-0.224413	0.00028785	-0.111058	0.259426
Eml3	0.358838	0.00032293	0.169589	0.103407
Spata13	0.549838	0.00032433	0.0605536	0.658562
Serhl	0.528712	0.00034511	0.119123	0.325167
Arrdc4	0.499056	0.00037623	0.116325	0.31182
Ptpn22	0.810541	0.00038865	0.162713	0.157701
Kif24	-0.298296	0.00039694	0.00342446	0.980952
Ovgp1	0.434207	0.00043183	0.217812	0.104695
Arhgap24	0.298566	0.00045555	0.145454	0.12689
Samd9l	0.325801	0.00060534	0.0402918	0.770444
Nat2	0.657382	0.00064783	0.0313219	0.830402
Ttc12	0.63282	0.00065495	0.0848196	0.504522
Tpbgl	0.543631	0.00066473	-0.0374237	0.781573
App	-0.264123	0.00077834	-0.112495	0.125994
Lef1	0.383282	0.00077834	0.185679	0.177407
Septin8	-0.178268	0.00081012	-0.0401498	0.440537
Lpcat1	0.179897	0.00083227	0.0503137	0.453097
Hmgcr	-0.265752	0.00083538	-0.0072375	0.957651
Micall2	0.543794	0.00085304	0.207187	0.13548
Il15	0.793855	0.00086123	0.0531449	0.649449
Ndst2	0.286493	0.00090885	0.0486308	0.644184
Zfp521	0.3339	0.00091978	0.0691644	0.505213
Suclg2	0.304813	0.00102298	0.165442	0.106417
Pirb	0.506065	0.00110412	0.101158	0.430399
I830077J02Rik	0.643453	0.00111447	0.199845	0.164976
Glipr1	0.43939	0.00115372	0.15931	0.204016
Leprot	0.193702	0.00115657	0.00276873	0.977143
Atp6v1g2	-0.142074	0.00116039	-0.0431413	0.458157
Espl1	1.40891	0.00118386	0.0695854	0.399229
Cdh26	1.96959	0.00120869	0.163216	0.135763
Klc1	-0.170524	0.0012455	-0.0735448	0.201375
Abhd14b	0.344937	0.00130499	0.118305	0.193445
Cep95	0.428551	0.0013147	0.0891297	0.478097
Chek2	0.883609	0.00131487	-0.0174012	0.89363
Uckl1	0.268923	0.0014618	0.138897	0.121646
Sox9	0.482116	0.00156906	0.143987	0.183181
Ywhag	-0.205064	0.00158543	-0.0790631	0.24591
Rapsn	0.937826	0.00162641	0.0874821	0.419168
Eci2	0.270632	0.00169517	0.0666996	0.438824
Gm14276	0.614214	0.00190466	0.00680665	0.965612
Tmc6	0.510673	0.00196214	0.17627	0.166868
Stx2	0.3444	0.00198653	0.112981	0.29759
Krcc1	0.280663	0.00199766	0.0882131	0.338458
Chrnb4	1.04975	0.00209996	-0.0332331	0.69464
Add1	-0.12224	0.0021387	-0.0616252	0.142625
Pak1	-0.243761	0.00238733	-0.0295369	0.742839
Psd4	0.692177	0.00245559	0.088322	0.34986
Cdca4	0.238627	0.00245662	-0.0163098	0.89112
2310022A10Rik	-0.164249	0.00258314	-0.0786879	0.370036
Tnmd	-0.643144	0.00259022	-0.0687419	0.543307
Exoc3l4	0.598827	0.00259254	0.0899466	0.410639
Plekhb2	-0.132256	0.00278755	-0.074676	0.141152
Vsnl1	-0.21843	0.00321666	0.00801633	0.930326
Ap1g2	0.539385	0.00330732	-0.0425045	0.753664
Atp12a	-0.990866	0.00330978	0.00739429	0.918591
H2ac6	0.76369	0.00331766	0.032113	0.811459
Miip	0.334864	0.00332825	0.0929519	0.407893
Atp6v1c1	-0.20152	0.00336178	-0.070386	0.279634
Gabbr1	-0.146006	0.00336178	-0.0511684	0.367749
Gm11839	0.946681	0.00336178	0.0287441	0.799409
Adrb2	0.447085	0.00337549	0.0900601	0.458157
Gm5242	-0.38665	0.00343939	-0.109442	0.395088
Plcb2	0.374326	0.00358391	0.140621	0.235783
Adcyap1	-0.442647	0.0036164	-0.100193	0.427391
Sult4a1	-0.149713	0.00364721	-0.0387982	0.651178
Pstpip1	0.679933	0.00380139	0.0958244	0.450738
Gm54215	-0.620976	0.00386938	-0.060238	0.645237
Got1	-0.171913	0.00404993	-0.0479973	0.383826
Rufy3	-0.15663	0.00427942	-0.0744353	0.116208
Zbtb45	-0.183229	0.00427942	-0.111417	0.108412
Krr1	-0.231807	0.00444954	-0.095714	0.118658
Gmppa	0.23257	0.00445873	-0.0313809	0.681608
Stk39	-0.145152	0.00447769	-0.0388689	0.60916
Rtp1	1.68862	0.00447848	0.0152142	0.899936
Npr3	-0.372223	0.00451185	-0.0470956	0.6952
Npff	0.741904	0.00452237	0.119381	0.299273
Elmo3	0.564349	0.00461464	0.0318145	0.818475
Hscb	0.374132	0.0048237	0.0919622	0.409961
Accs	0.358554	0.00489237	0.208646	0.114648
Rap1gds1	-0.246136	0.00509908	-0.0927625	0.173236
Phykpl	0.351312	0.0051023	-0.0274429	0.848212
Pan2	0.183348	0.00517212	0.055643	0.563397
Flvcr2	0.32032	0.00517961	0.128718	0.230925
Rab29	0.43106	0.00537375	0.164268	0.123298
Tmx2	-0.166937	0.00544196	-0.0845965	0.260104
Atp1b1	-0.210075	0.00548231	-0.0480906	0.425677
Tars3	-0.202452	0.0055417	-0.0822501	0.211051
Cyp2j6	0.194392	0.00555195	0.0802876	0.298227
Trpc4ap	-0.0984323	0.00555844	-0.0504496	0.257971
S100a13	0.624331	0.00562149	0.160555	0.178173
Prkaca	-0.141698	0.00590208	-0.0910767	0.107067
Ache	-0.264219	0.00597581	-0.132927	0.13325
Pygl	0.353617	0.00601268	0.112867	0.296087
Pold4	0.39554	0.00604498	0.133112	0.132522
Ocln	0.23646	0.0060687	0.0216666	0.8562
Hs3st3b1	0.36194	0.00620705	0.0778864	0.531535
Smim13	-0.160613	0.00624682	-0.0817802	0.103865
Dcxr	0.499797	0.00628884	0.145741	0.227823
Letm1	-0.227073	0.00639207	-0.0391607	0.673898
Cops7a	-0.155481	0.00644866	-0.0535232	0.405244
Zfp991	0.407873	0.00653342	0.14153	0.215018
Sncaip	0.344539	0.00658187	0.00424382	0.977233
Magee1	-0.246806	0.00664246	-0.0842655	0.240477
Prr14	0.175515	0.00670911	0.0926452	0.275527
Eno3	0.412015	0.00674438	0.0836132	0.454399
Vgf	-0.31881	0.00679292	0.106316	0.281466
Ppcdc	0.253764	0.00682698	0.0728297	0.458154
Pdgfrb	0.202047	0.00683991	0.0705426	0.482188
Cflar	0.326951	0.00684729	-0.0101621	0.943562
Dera	0.521233	0.00685128	0.210616	0.151143
Galnt17	-0.32634	0.00686375	-0.096208	0.361241
H4c9	0.726829	0.00686375	0.0530106	0.673898
Col4a4	0.727111	0.00693006	0.18209	0.173236
S100a1	0.459213	0.00720087	0.144724	0.232323
Akr1b10	0.214212	0.00722428	0.1419	0.151238
Clec1a	0.517188	0.00731288	0.168287	0.208781
Tram2	0.374685	0.00733691	0.217317	0.10841
Tyk2	0.191427	0.00741957	0.0948442	0.246809
Abca4	0.660976	0.00752812	0.208287	0.15608
Adgrv1	0.397892	0.00760468	0.0328273	0.817735
Wdr62	0.63887	0.007641	0.0659357	0.577161
Parm1	-0.276125	0.00770662	-0.0558887	0.65163
Aasdh	0.344876	0.00779582	0.0338321	0.812024
Zmynd19	-0.139791	0.00780289	-0.105989	0.105578
Stxbp2	0.300373	0.00793211	-0.0209225	0.879133
Cdk5rap2	0.357875	0.0079806	0.139182	0.228268
Prelp	0.367406	0.00823542	0.169656	0.127893
Ermard	0.289895	0.00825632	0.138514	0.234339
Fkbp7	0.381961	0.00858038	0.0713288	0.583764
Vill	0.509763	0.00858038	-0.0065243	0.963645
Cyp7b1	0.237717	0.00858206	0.0462854	0.616064
Myo1g	0.549346	0.0089189	0.0783161	0.483703
Tgif2	0.62651	0.00896693	0.0863575	0.465375
Gm973	0.457976	0.00916774	0.135777	0.258853
Tnfsf10	0.488504	0.00925266	0.1145	0.376124
Vamp2	-0.136868	0.00927362	-0.0852428	0.119876
Slc25a46	-0.143203	0.00941218	-0.0184771	0.822431
Taf13	0.244607	0.00948502	0.142017	0.13838
Notch2	0.277454	0.0094852	0.118592	0.270398
Lipa	0.186226	0.00953496	0.117814	0.143404
Neurod6	-0.246869	0.00954886	-0.0634098	0.522022
Invs	0.27507	0.0096234	0.0661544	0.540735
Faim2	-0.234593	0.00965617	-0.0837647	0.345598
Nlrp1a	0.806691	0.00965617	0.093575	0.313315
Snap91	-0.195936	0.00965617	-0.0479605	0.556676
Apba2	-0.175944	0.00970252	-0.0567619	0.490662
Rab34	0.298166	0.009707	0.0484276	0.64492
Emcn	0.327848	0.00977962	0.0388814	0.743144
Snap47	-0.150604	0.0102004	-0.0639276	0.250953
Sncb	-0.164547	0.0102082	-0.0323341	0.723269
Tnip2	0.297053	0.0102218	-0.0066039	0.963077
Aldh7a1	0.200923	0.0103468	0.0353704	0.724197
Lilra5	0.713908	0.0103626	0.15143	0.227823
Psph	0.26837	0.0104647	0.0577796	0.636386
Mmp17	-0.232627	0.0106087	-0.105353	0.210246
Tspan7	-0.111447	0.0106087	-0.0701433	0.187387
Mul1	-0.188933	0.0106454	-0.0943561	0.199306
Pigv	0.251901	0.0106645	-0.0163528	0.909773
Atg4a	0.278098	0.0106964	0.0566499	0.628186
Trim47	0.369989	0.0106964	0.213789	0.109451
Ppox	0.204084	0.0107705	0.135996	0.117235
Dapp1	0.427032	0.0108299	0.0624661	0.635373
Rasgrf1	-0.225223	0.0108386	-0.0979612	0.245849
Polr2b	-0.129905	0.0108931	-0.0715012	0.449236
Racgap1	-0.191971	0.0109162	-0.0820575	0.361339
Me2	-0.158698	0.0109596	-0.0615641	0.398667
Arhgap1	-0.146096	0.011042	-0.103383	0.165722
Tspan12	0.227111	0.0111171	0.138107	0.136055
Sp140l2	1.0472	0.0111199	0.108085	0.293361
Ap2a1	-0.20044	0.0114083	-0.0415651	0.633094
Ms4a4b	1.13949	0.0114311	-0.0104325	0.847076
Adck5	0.316102	0.0114841	-0.0320774	0.810777
Zfp268	0.771631	0.0116478	0.0284909	0.802196
Cspg4	0.271671	0.0116721	0.150493	0.17539
Rtn3	-0.164278	0.0116721	-0.0646484	0.39757
Fkbp10	0.285434	0.0117479	0.12996	0.225748
Sqor	0.289175	0.0117726	0.156658	0.135238
Bdh2	0.641032	0.0118436	0.124496	0.3119
Cmtr1	-0.152071	0.0118927	-0.0844704	0.238747
Echdc2	0.34666	0.0120138	0.114114	0.329148
Cttn	-0.106294	0.0120413	-0.0434533	0.536982
Gimap9	0.682764	0.0120413	-0.0189825	0.882936
Tmem219	0.283206	0.0121152	0.02704	0.841432
Grm8	-0.319008	0.0125253	-0.115318	0.286393
Rab6b	-0.175078	0.0128086	-0.0498946	0.439564
Itgb7	0.827662	0.0128614	0.0146269	0.883225
Akap13	0.309183	0.0129004	0.109067	0.326105
Sap25	0.888325	0.0131837	0.0602425	0.493964
Kcne5	0.493818	0.0132441	0.0939455	0.458008
Tmem59l	-0.153943	0.0132746	-0.0694383	0.393258
Nudt13	0.269172	0.0133908	0.0108257	0.948264
Sobp	-0.174089	0.0134131	-0.112173	0.16907
Kctd9	-0.198146	0.0134848	0.0549637	0.571998
Acss1	0.224932	0.0135288	0.0453491	0.633312
Cfap96	0.472502	0.0137526	0.0248541	0.867553
Cks1b	0.333871	0.0141417	0.125226	0.323363
Cap2	-0.214506	0.0141928	-0.0067416	0.934535
Ripor1	-0.190932	0.0141928	-0.0859085	0.324864
Rrp12	-0.189757	0.0146811	-0.0699586	0.418807
Tmeff1	-0.182867	0.0147841	-0.0660749	0.363703
Eif3c	-0.156065	0.0148063	-0.063051	0.324038
Ndel1	-0.15718	0.0148063	-0.0128096	0.88655
Oasl1	0.838087	0.0148893	0.0810651	0.302613
H2-DMb2	0.508172	0.0149568	0.183286	0.190344
Ywhah	-0.13542	0.0150916	-0.0729104	0.251676
Rpn1	-0.183475	0.0151402	-0.0387016	0.601092
Prxl2a	0.201413	0.0151826	-0.0034746	0.954869
6430548M08Rik	-0.152676	0.0153759	-0.0868876	0.161729
Mrps2	-0.151435	0.0160087	-0.0652361	0.245849
Galnt10	0.225297	0.0160342	0.133239	0.155232
Dynlt1f	0.440035	0.0160455	0.0253982	0.860895
Nkrf	-0.224137	0.0161789	-0.0487025	0.53402
Marchf5	-0.120126	0.0162241	-0.0491453	0.396723
Trip6	0.326906	0.0162241	0.148424	0.168501
Ttll9	0.47305	0.0162523	0.0432439	0.75067
Prkacb	-0.219995	0.0164062	-0.0851746	0.13325
Peg10	-0.285934	0.0164582	-0.130148	0.191596
Tcea2	0.2281	0.0164623	0.0822126	0.317504
Ywhab	-0.122759	0.0164623	-0.065932	0.144053
Atcay	-0.193077	0.0165573	-0.0491443	0.462177
Gsk3a	-0.105141	0.0165573	-0.0061639	0.936039
St6galnac4	-0.159889	0.0166931	0.0163216	0.882419
Tbc1d9	-0.251011	0.0167312	-0.065964	0.523908
Cc2d1b	0.273642	0.0167736	0.0947237	0.290984
Cacnb1	-0.187769	0.0168018	-0.0446046	0.610085
Sapcd2	0.519566	0.0168018	0.0591301	0.623905
Dnaja3	-0.124801	0.0168054	-0.058241	0.226494
Ipo5	-0.131879	0.0169906	-0.0549841	0.274821
Pcmt1	-0.145441	0.0169906	-0.0145563	0.928503
Asrgl1	0.152645	0.0170823	0.0593587	0.437
Rpl22	0.352272	0.0170867	0.120279	0.258407
Scrn1	-0.191721	0.0171207	-0.0902549	0.231433
Xxylt1	-0.198623	0.0172255	-0.0708282	0.399946
Dennd6b	0.219895	0.0172585	0.0661911	0.413977
E4f1	0.225177	0.0175002	0.0893571	0.229342
Ccl27al	-0.354516	0.0175846	-0.0600248	0.636572
Dhrs4	0.251739	0.0177208	0.13262	0.167069
Dhdh	0.165142	0.0177404	0.0549858	0.483659
Mark1	-0.195073	0.0179016	-0.0537635	0.560536
Efna3	-0.176628	0.0179188	-0.0920079	0.220425
Vmn2r97	-0.319331	0.0180919	-0.0305831	0.822014
Gbp4	0.475397	0.0184447	0.0999649	0.410502
Dusp3	-0.165269	0.0184472	0.0371308	0.592514
Rarg	0.298283	0.0184472	0.0226935	0.878089
Slc35a5	-0.260786	0.0184472	-0.0201447	0.899936
Exog	-0.149457	0.0184651	-0.0225338	0.754949
Slc32a1	-0.208089	0.0184994	-0.0758964	0.481185
Rrn3	-0.13214	0.0185154	-0.0488576	0.358244
Glt8d2	-0.270952	0.0185327	-0.120496	0.29008
Slc31a2	0.225822	0.0185345	0.0927	0.256252
Pygb	0.135591	0.0185945	0.074703	0.156831
Mfsd6	-0.247416	0.0186444	-0.149643	0.147072
Kcnip3	-0.207945	0.0188468	-0.081461	0.353629
Upk1b	0.491793	0.0188468	0.225635	0.123237
Bcat1	-0.174247	0.0188745	-0.0443864	0.580956
Gm20878	-0.225278	0.01899	-0.12138	0.221503
Ubqln1	-0.135221	0.0190009	-0.0360304	0.504522
Sms	-0.204084	0.019091	-0.0837049	0.209549
Pxmp2	0.409703	0.0191313	0.162171	0.170302
Thbs3	0.309938	0.0191313	0.170246	0.145412
Thsd1	0.244147	0.0193068	0.0776266	0.542418
Gimap4	0.766354	0.0194425	0.0583567	0.562282
Metap1d	0.284065	0.0196196	0.126134	0.133405
Prodh	0.257069	0.0196592	0.121162	0.245021
Pgam5	-0.141194	0.0198241	-0.0591273	0.354122
Dnaaf11	-0.21439	0.0198736	-0.134805	0.165094
Pnpo	-0.129124	0.0198736	-0.0870537	0.137987
Abcb1b	0.40482	0.0199321	0.121171	0.34818
Rpl23a	0.313733	0.0199321	0.109298	0.258009
Pptc7	-0.182018	0.0199591	-0.0775896	0.226726
Pcdha9	-0.298592	0.0200684	-0.182401	0.115143
Stat2	0.232396	0.0200684	0.044935	0.685213
Slc4a1	1.13538	0.0201136	0.0275196	0.727352
Nuak2	0.435245	0.0201691	0.203496	0.147447
Khk	0.285749	0.0202189	0.117252	0.238747
Mdk	0.361462	0.0203478	0.18271	0.128237
Errfi1	-0.195169	0.0204402	-0.0804184	0.33331
Apcdd1	0.284618	0.0205097	0.104277	0.257355
Flrt1	-0.243479	0.0205097	-0.130419	0.173236
Rpl26	0.361473	0.0205105	0.109252	0.323145
Ptprn	-0.174312	0.0205933	-0.0866004	0.278742
Stt3b	-0.169367	0.0206409	0.0100004	0.86863
Tspyl4	-0.128641	0.0206409	-0.0384129	0.585064
Nsf	-0.213537	0.0207764	-0.0874212	0.247784
Rnase6	0.922245	0.0208655	0.0403092	0.629655
Fau	0.415604	0.0209921	0.122721	0.26366
Slc25a12	-0.199731	0.0212429	-0.0947737	0.117714
Tcf25	-0.119036	0.0216783	-0.014915	0.794633
Mllt3	-0.222445	0.0217061	-0.0568298	0.629697
Grk5	-0.163488	0.0217387	-0.123215	0.175156
Serbp1	-0.126932	0.0218291	-0.0368033	0.645237
Rpl39	0.37724	0.0219606	0.130054	0.27644
Gm3636	0.249902	0.0221782	0.0973994	0.361808
Rpl35a	0.328952	0.0221782	0.0830062	0.493502
Xpot	-0.191886	0.0222248	-0.0728764	0.432934
Eef1akmt4	0.412223	0.0224128	0.0671802	0.608582
Sacm1l	-0.164515	0.0224128	-0.042798	0.603622
Rab6a	-0.201975	0.0224474	-0.0476906	0.455183
Trim39	0.173714	0.0224971	0.105286	0.146714
Tgtp2	0.662924	0.022507	0.115025	0.332848
Ms4a6b	0.442657	0.022654	0.224839	0.125017
Bcl2l12	0.351111	0.0227268	0.167717	0.208781
Numbl	-0.143614	0.0228658	-0.0338725	0.753564
Rpl37a	0.330754	0.0229209	0.108425	0.332378
Ginm1	0.246668	0.0229361	0.0899773	0.216999
Afap1l2	0.292892	0.0230025	0.12016	0.211308
Kctd12	0.220472	0.0230067	0.112381	0.274947
Slc15a2	0.294131	0.0230287	0.157086	0.103391
Thrsp	0.329838	0.0231502	0.19486	0.135097
Map4k3	-0.160249	0.023348	-0.0043156	0.954119
Slc9a9	0.205018	0.0234155	0.0914426	0.356723
D630003M21Rik	0.217876	0.0234225	-0.0245329	0.781464
Gnaz	-0.159702	0.0234225	-0.0752572	0.373897
Clcn4	-0.11868	0.0234434	-0.0537484	0.116386
Rpl32	0.379055	0.0234537	0.115008	0.322402
Rab14	-0.155588	0.0234719	-0.0348393	0.441757
Anks3	0.152806	0.023484	0.0284082	0.80127
St3gal5	-0.166281	0.0236332	-0.107046	0.123788
Kcnf1	-0.222942	0.0237168	-0.163473	0.150178
Pdia5	0.311801	0.0238314	0.0288318	0.843679
Dnm3	-0.187423	0.0238538	-0.112332	0.208781
Slit2	-0.314985	0.0239574	-0.147723	0.200767
Nudt7	0.289708	0.0240239	0.121813	0.281028
Naaa	0.209152	0.0243135	-0.0218035	0.856435
Nsmaf	0.145925	0.0243294	0.072292	0.350806
Gpx1	0.313124	0.0243757	0.0990839	0.356113
Parvb	0.196217	0.0243757	0.0230805	0.871361
Gps2	0.188389	0.0244851	0.0750431	0.384922
Hccs	-0.168282	0.0245919	-0.0642025	0.31704
Ppp4r2	-0.124693	0.0247594	-0.0504407	0.273329
Dll4	0.314661	0.0247972	0.0280121	0.843679
Nat1	0.405958	0.0247972	0.114954	0.361784
Far2	-0.183387	0.0251717	-0.125391	0.118372
Fam210a	-0.164306	0.0252854	-0.0938052	0.113004
Lrp11	-0.193197	0.0254876	-0.111897	0.162917
Lrsam1	-0.168306	0.0255711	-0.100466	0.259513
Rps18	0.325724	0.0255711	0.129576	0.250047
Wbp1	0.226921	0.0255711	0.0300338	0.780842
Gad1	-0.185189	0.0256026	0.00829371	0.944406
Rps23-ps1	0.302909	0.0257624	0.118245	0.282295
Tuba4a	-0.167916	0.0258755	-0.0406697	0.591237
Impa1	-0.151859	0.0259148	-0.0572744	0.321598
Adamtsl4	0.422243	0.0263065	0.156173	0.247293
Pcdha5	-0.261722	0.0263065	-0.0486669	0.656234
Cyb5rl	0.325252	0.0263106	0.117595	0.336127
Cyrib	-0.181964	0.0265022	-0.062508	0.350947
Snx33	0.295493	0.02654	0.0830156	0.436445
Fads3	-0.23692	0.0265537	-0.12568	0.132385
Septin2.1	0.185981	0.0265544	0.0975958	0.31704
Trp63	0.706769	0.0265544	0.107683	0.362132
Slco1a4	0.249354	0.0266144	0.0774267	0.37244
Ythdf1	-0.128776	0.0267924	-0.0124505	0.8729
Jak1	-0.155609	0.0268979	-0.0589448	0.322402
Gnb5	-0.158876	0.0270571	-0.0155513	0.859155
Ccdc159	0.229475	0.027215	0.127269	0.162917
Tulp3	0.160105	0.027215	0.0927022	0.262507
Slc17a7	-0.171896	0.0272886	-0.102821	0.206828
Ntng1	-0.296811	0.0276927	-0.147184	0.203438
Ubox5	-0.127214	0.0276927	-0.033616	0.734353
Olfm4	0.599603	0.0277332	-0.0904768	0.289446
Bop1	-0.145841	0.0277511	-0.0683042	0.187564
Ripk2	0.202226	0.0277511	0.152193	0.1087
Arid5b	-0.237999	0.0277753	-0.110702	0.23012
Gfm1	-0.209704	0.0279202	0.0156585	0.839985
Dclk1	-0.24066	0.0280187	-0.0508798	0.524019
Lmcd1	0.321335	0.0282401	0.0484647	0.685597
Sema3e	-0.320701	0.0282954	-0.147776	0.122826
Tent4b	-0.163315	0.028316	-0.105209	0.127893
Pdcd7	-0.126851	0.0284112	-0.0416947	0.542313
Rps11	0.360548	0.0284544	0.138782	0.209413
Gdpd2	0.385907	0.0285775	0.188114	0.16705
Cxcr2	0.304109	0.0285833	0.0687326	0.599354
Rps23	0.328834	0.0286431	0.0372737	0.76096
Rabep2	0.204006	0.0286994	0.0631232	0.482109
Srsf12	-0.195978	0.0287482	-0.145577	0.132661
Dnase1l1	0.398544	0.0288092	0.261071	0.10245
Cul3	-0.153441	0.0289641	-0.0023799	0.991788
Cptp	-0.1387	0.0291512	-0.0322382	0.721324
Rheb	-0.176909	0.0291645	-0.0118028	0.908722
Ehd3	-0.178902	0.0291786	-0.0604591	0.367749
Lrp10	0.213652	0.0292097	0.114033	0.264321
Uba52rt	0.325263	0.0294894	0.106694	0.275785
Dnajb6	-0.108741	0.029535	-0.0601537	0.449488
Hs2st1	-0.161901	0.0295658	-0.0134923	0.860463
Rbms2	0.186098	0.0296528	0.139297	0.121043
Maneal	-0.149382	0.0297044	-0.115129	0.13838
Washc2	0.152627	0.0297424	0.0836522	0.187512
Cep250	0.213627	0.0298412	0.154183	0.141152
Nipsnap1	-0.146652	0.0298726	-0.0650731	0.38014
Mgrn1	-0.115144	0.0299137	-0.008266	0.89363
Brf2	-0.154535	0.029941	-0.0981645	0.350243
Stxbp1	-0.23549	0.0300146	-0.032035	0.744706
Rpl30	0.368696	0.0300295	0.106589	0.295225
Rps14	0.379971	0.0300295	0.082748	0.526809
Phyhipl	-0.173519	0.0304209	-0.0659655	0.239125
Erfe	-0.53764	0.0305755	-0.223873	0.13715
Nr2e1	0.195377	0.0305764	0.124543	0.226724
Sanbr	-0.180522	0.0305764	-0.0811993	0.28274
Ano4	-0.255005	0.0305978	-0.119579	0.20466
Apoc1	0.702148	0.0305994	-0.0180372	0.885288
Rpl37	0.37985	0.0306222	0.135231	0.197044
Entpd2	0.294184	0.0306664	0.0867837	0.376703
Itga2b	0.440868	0.0306664	-0.197839	0.141463
Orai3	0.167651	0.0306992	0.0868952	0.323743
Rnf41	-0.10563	0.0310028	-0.0703674	0.180378
Sec14l1	-0.139741	0.0310173	-0.0141402	0.87845
Arnt2	-0.186519	0.0310376	-0.0654439	0.334734
Dync2i1	0.185216	0.0311006	-0.0053805	0.960201
Ankrd34b	-0.264484	0.0314322	0.0234155	0.803964
Dnajc27	-0.130644	0.0314322	-0.0830366	0.136919
Xirp1	-0.67011	0.0315304	-0.0059903	0.952292
H2bc4	0.319808	0.0315864	0.172776	0.135247
Ankrd55	-0.193772	0.0316377	0.0941875	0.427391
Pcdha10	-0.34595	0.0316377	-0.0672417	0.604853
Rttn	0.268775	0.0317351	0.0541073	0.665412
Uimc1	0.285319	0.0318418	0.152128	0.126724
CYTB	0.229675	0.0319262	0.102778	0.258282
Usp16	0.270839	0.0319262	0.101661	0.369141
Klhl25	0.23371	0.0319938	0.112916	0.230569
Pola2	0.199682	0.0320401	0.0539356	0.616064
Trappc13	-0.162934	0.0320401	-0.0580969	0.488785
Prrg3	-0.273957	0.0320473	-0.0491753	0.645342
Dnaaf3	0.43658	0.0321475	0.0897261	0.459233
Dnaja1	-0.185207	0.032154	-0.0640446	0.349336
Ap2b1	-0.143093	0.0321779	-0.0821893	0.268931
Mkrn2	-0.226322	0.0326029	-0.0706809	0.507357
Myo7a	0.16381	0.0326083	0.0734886	0.377986
Tshz3	-0.188252	0.032619	-0.070374	0.441241
Sstr4	-0.40847	0.0326234	-0.151063	0.212732
Ccdc40	0.588825	0.032701	0.00628573	0.959223
Hs3st2	-0.260849	0.0327069	-0.131771	0.21009
Decr1	0.19287	0.0330196	0.0825334	0.393311
Dock6	0.3054	0.0331295	0.16106	0.175302
Dok5	-0.193493	0.0331295	-0.0704271	0.453754
Micu3	-0.198905	0.0331295	-0.101067	0.234377
Mllt11	-0.123579	0.0331675	-0.0988439	0.213213
Nat8f1	0.294906	0.0333537	0.0788432	0.542543
Sdha	-0.0834678	0.0333537	-0.0163231	0.735926
Ap1m2	0.643337	0.0333896	0.0924213	0.376578
Ggact	0.238526	0.0335463	0.14315	0.125994
Gabpb2	0.219235	0.0336339	0.0598584	0.590374
Paox	0.242996	0.0339417	0.148624	0.185796
Efhd2	-0.144495	0.0340622	0.0325963	0.726999
Rskr	0.274111	0.0341793	0.131203	0.313396
Usp40	0.209155	0.0341793	0.0755681	0.358338
Perm1	0.353517	0.0342053	0.128342	0.318565
Zmat4	-0.243135	0.0342345	-0.121685	0.217576
Ndufs1	-0.132098	0.0346255	-0.0795508	0.116386
Rpl28-ps1	0.398818	0.0346255	0.139816	0.185928
Rps25	0.338605	0.0346255	0.126226	0.285094
Dennd5b	-0.234561	0.0348321	-0.0250058	0.811218
Ogdh	-0.130591	0.0348321	0.00182013	0.983509
Uvssa	0.20704	0.0348474	0.0716797	0.492963
Pten	-0.148995	0.0349057	-0.0545197	0.341363
Fadd	0.232107	0.0349274	0.0981906	0.365128
Ubqln2	-0.16361	0.0350225	-0.0972577	0.20866
Sord	0.157385	0.0350942	0.0225056	0.781985
Top3a	0.219539	0.0350942	0.0861124	0.386174
Als2	-0.17452	0.0351493	-0.105053	0.168079
Rps27rt	0.411046	0.0351601	0.0240584	0.871345
Scaper	-0.18443	0.0351601	-0.141531	0.114443
Top2b	-0.169365	0.0351601	-0.0471651	0.608615
Rala	-0.0919794	0.035255	-0.0491647	0.349195
1810030O07Rik	0.122471	0.0353207	0.0142175	0.863316
Zfp365	-0.168915	0.0354962	-0.0864454	0.300789
Plxnc1	-0.182631	0.0356225	-0.146063	0.200638
Itprid1	-0.253682	0.0356583	-0.0106118	0.944437
Glra1	-0.799076	0.0359295	0.0347138	0.687595
Mapre3	-0.112823	0.0359295	-0.0049789	0.952695
Rps9	0.298616	0.0359295	0.102952	0.318165
Thnsl2	0.231282	0.0359295	0.0302562	0.813796
Slc6a17	-0.185367	0.0359641	-0.112812	0.220249
Ncald	-0.203174	0.0360313	-0.122512	0.107911
Mpi	-0.115452	0.0360715	-0.0885738	0.173949
Mtrnr2l7	0.332166	0.0360884	0.0188694	0.902374
Btbd10	-0.208783	0.0361046	-0.0360323	0.698245
Slc49a3	0.35524	0.0361046	0.197189	0.166374
Dsn1	0.275224	0.0362369	0.114542	0.340271
Ints13	0.187056	0.0363484	0.0637817	0.543261
Etv5	-0.226896	0.0363773	0.0913923	0.275527
Zdhhc4	0.185869	0.0363773	0.099166	0.11448
Tmem80	0.144229	0.0363796	0.0194742	0.816361
Impact	-0.17973	0.036484	-0.116632	0.18786
Nalf1	-0.192833	0.0367217	-0.0759056	0.357952
Rps27a	0.350021	0.0368143	0.0967326	0.401937
Rab35	-0.110798	0.037069	-0.0150737	0.777647
Psmf1	-0.107651	0.0372184	0.0400687	0.544071
Zbtb9	-0.178897	0.0372818	-0.0474801	0.556485
Rps19	0.340494	0.0374015	0.136976	0.195034
Mgst1	0.41931	0.0376984	0.124935	0.335636
Vxn	-0.22927	0.0377218	-0.0918164	0.17915
Thrb	-0.261699	0.0377401	-0.0455602	0.700458
Pax6	0.308475	0.0378633	0.00947492	0.951251
Arl5c	0.356345	0.0380181	0.204273	0.135963
Cracd	-0.220051	0.0380791	-0.0896921	0.446991
Gabrg2	-0.239297	0.0380791	-0.0611874	0.495439
Fam210b	-0.125847	0.0381604	-0.0723905	0.378338
Kif3a	-0.163326	0.0382405	-0.098019	0.156502
Anxa9	0.56636	0.0382737	0.119563	0.313315
Tmco6	0.20214	0.0384985	-0.0089762	0.944406
Vapa	-0.122317	0.0384985	-0.0129584	0.890104
Klhl5	0.133061	0.0385104	0.0132122	0.88676
Synj1	-0.213419	0.0385343	-0.112827	0.192607
Lrfn3	-0.183834	0.0386075	-0.0467468	0.66837
Sh3bp5	-0.156249	0.0386075	-0.0507861	0.556178
Iqsec1	-0.177019	0.0386439	0.0237355	0.84563
Cd8b1	0.783819	0.0386669	0.0711775	0.362008
Slc38a10	0.139129	0.0386669	0.0838262	0.308908
Zdhhc13	-0.122284	0.0387213	-0.0903099	0.169067
Kcnip4	-0.155492	0.0388071	-0.0070526	0.973806
Mt1	0.293002	0.0389284	0.130995	0.269943
Meis3	0.125643	0.0390331	-0.0071452	0.952774
Nt5dc3	-0.228747	0.0390654	-0.116708	0.174209
Cobl	-0.173348	0.0390749	-0.0134012	0.903417
Wsb1	0.257033	0.0392854	0.114426	0.33362
Zdhhc22	-0.188499	0.0392997	-0.0807369	0.437637
Ecd	-0.135743	0.039316	-0.049667	0.359251
Igsf1	0.459974	0.039316	0.0597581	0.630795
Nmb	0.469349	0.039316	-0.0358868	0.785099
Uhrf1	0.482138	0.039316	0.0692155	0.587558
Slc22a13b	0.568988	0.0393823	-0.0021181	0.985707
Lhfpl6	-0.159337	0.039418	0.00846519	0.937099
Zfp185	0.342242	0.0394419	0.188221	0.181757
Uba1	-0.118101	0.0394751	-0.070724	0.187854
Wdr37	-0.180834	0.039693	-0.0907715	0.184183
Duxbl1	0.422826	0.0396998	0.0655345	0.57948
Pi4k2a	-0.104294	0.0397673	-0.0553546	0.289993
Nhej1	0.277728	0.0397863	0.0666248	0.598103
Jkamp	-0.110761	0.0398452	-0.0327602	0.668384
Pcbp3	-0.132071	0.0398838	-0.0767921	0.303807
Nceh1	-0.159072	0.0399165	-0.0460427	0.560956
Rps27l	0.29941	0.0399165	0.122189	0.302219
Lmbrd1	-0.175136	0.0399354	-0.0417884	0.484256
Mapre2	-0.178928	0.0399513	-0.0950637	0.152363
Gars1	-0.151935	0.0399921	-0.0601131	0.352679
Ripk3	0.681121	0.0399921	0.0757672	0.288228
Septin7	-0.165831	0.0399921	-0.0986207	0.294562
Copa	-0.0950151	0.0400457	-0.011557	0.84139
Spaca6	0.231593	0.0403527	0.143805	0.134111
Otop2	0.44347	0.0405604	0.178636	0.199306
Ints5	-0.136602	0.0408413	-0.0606855	0.401824
Pitpna	-0.122341	0.0408413	0.00801691	0.924933
Kat7	-0.162606	0.0408503	-0.090325	0.204424
Rps20	0.366616	0.0409735	0.167378	0.167409
Rpl35	0.353001	0.0412976	0.148257	0.211399
COX1	0.192988	0.0413318	0.0962833	0.325062
Pde4a	-0.209863	0.0413318	0.00882464	0.950396
Rlbp1	0.309398	0.0413318	-0.0160853	0.911122
Spata6	0.241301	0.0413318	0.0292797	0.812104
Arl8b	-0.190475	0.041347	-0.033592	0.659613
Slc1a1	-0.200801	0.0413516	-0.0869343	0.341427
Cldn19	0.138665	0.0414821	-0.0433495	0.587292
Depdc5	-0.190704	0.0414821	-0.0634316	0.487715
Idh3a	-0.18382	0.0415031	-0.0257091	0.76096
Cox7a2l	0.254201	0.041512	0.0682454	0.452645
Zfp263	0.101657	0.0415526	0.0598695	0.343765
Ncbp1	-0.114244	0.0419345	-0.0729085	0.152502
Taf1d	0.182638	0.0419345	0.0498492	0.672836
Tox2	-0.212969	0.0419345	-0.0326945	0.812085
Usp48	0.218698	0.0419345	0.0703303	0.451791
Ltbp3	0.228589	0.0420641	0.0886355	0.452936
Pmm2	0.194784	0.0421222	0.0645238	0.430013
Sh3d21	0.426697	0.0421674	0.208243	0.132655
Cdk3	0.386951	0.0422828	0.0940515	0.438824
Snapc1	-0.167134	0.0423532	-0.0877541	0.15908
Klf3	0.199275	0.0423888	0.145359	0.114443
Rpl31	0.40166	0.0423888	0.106168	0.390155
Exoc8	-0.121688	0.0423902	-0.0733979	0.187126
Ppp1r10	-0.193682	0.0425419	-0.101656	0.270398
Tbc1d31	0.199983	0.0426904	0.0858971	0.419714
Odad1	0.341371	0.0427144	0.0195489	0.89407
Atp10d	0.35221	0.0427283	0.0903659	0.438385
Nbn	-0.152462	0.0427444	0.00960872	0.912353
Prmt3	-0.0886451	0.0427444	-0.0411476	0.560956
Syt1	-0.226412	0.0429169	-0.0684849	0.491852
Mlkl	0.603687	0.0429238	0.0667894	0.442164
Rpl13a	0.373777	0.0429238	0.0947551	0.428982
Elavl4	-0.214597	0.0429423	-0.0872896	0.19596
Ttc19	-0.168612	0.0431799	-0.0515832	0.355982
Aig1	-0.114431	0.0432026	-0.0151125	0.856821
Septin10	0.223138	0.043357	0.105187	0.367637
Ubap1	-0.112635	0.043357	0.018381	0.815469
Map7d2	-0.198112	0.0434776	0.00411811	0.980078
Nell1	-0.24927	0.0434776	-0.07107	0.540533
Hgs	-0.133734	0.0434896	-0.0256394	0.748211
Adcy2	-0.147392	0.0435126	-0.0157397	0.863698
Usp14	-0.163509	0.0436906	-0.069222	0.313699
Hcn1	-0.269825	0.043778	-0.0496205	0.670255
Atp1a3	-0.228016	0.0438234	-0.0729067	0.526516
Frmpd3	-0.14999	0.0438234	-0.0396382	0.70132
Cnnm1	-0.203115	0.0438631	-0.0810398	0.42197
Nsmce3	-0.120203	0.0438631	-0.10172	0.148166
Ctps1	-0.119878	0.0438884	-0.0317237	0.640845
Spidr	0.280087	0.0438884	0.156239	0.171371
Gm15500	0.331996	0.0438998	0.149956	0.16907
Mbd2	0.111318	0.0438998	0.0911896	0.1102
Gria4	-0.250484	0.0439395	-0.0612153	0.449923
Lingo1	-0.218156	0.0439395	0.0466233	0.691255
Rnf215	0.129914	0.0439395	0.0805517	0.194361
Trp53bp1	-0.214326	0.0439395	-0.0482179	0.60916
Asb8	-0.103464	0.0440557	-0.0593597	0.312416
Hdac10	0.201943	0.0440557	0.0667101	0.427391
Bcl2l1	-0.132937	0.0440844	-0.0868184	0.250461
Helq	0.179969	0.0440844	0.0435902	0.737053
Pomgnt2	-0.131306	0.0440844	-0.0985966	0.175302
Rdm1	0.348946	0.0441086	0.0203558	0.893179
Cadm3	-0.201572	0.0442394	-0.125385	0.137048
Trmt9b	-0.216672	0.0443191	-0.0659968	0.549632
Gpr108	0.133112	0.0445744	0.0932778	0.174217
Katna1	0.200464	0.044739	0.107117	0.185787
Dis3	0.208019	0.0447625	0.0234536	0.857523
Nap1l5	-0.154347	0.044816	-0.0562795	0.421749
Hdac1	0.189198	0.0448583	0.0675585	0.432739
Thnsl1	-0.169303	0.0448943	-0.140453	0.109788
Selenow	0.294484	0.044919	0.087144	0.374395
Nt5dc2	0.2927	0.0450777	0.0434035	0.743418
H4c8	0.567529	0.0451157	0.0549234	0.511782
Pex14	-0.10127	0.0452823	-0.0547167	0.345036
Fignl2	0.360654	0.0454179	0.18029	0.185828
Rpl13	0.339476	0.0454179	0.145244	0.185494
Insrr	0.599993	0.0455524	0.0655021	0.505114
Sel1l3	-0.224464	0.0455524	-0.0175663	0.899213
Glrb	-0.197736	0.0455683	-0.049022	0.60916
Smad9	-0.208748	0.0455921	-0.14706	0.116635
Cd300ld4	-0.0920439	0.0456626	-0.0292213	0.366181
Adhfe1	0.206071	0.0456807	0.0440398	0.665485
Hspd1	-0.129339	0.0456807	-0.072942	0.323145
Lgalsl	-0.138719	0.0456807	-0.0576191	0.395446
Rplp0	0.26086	0.0456807	0.13747	0.11395
Rangap1	-0.128802	0.0457917	-0.0577226	0.269964
Mki67	0.475936	0.0458889	-0.0525933	0.647574
Cpt1b	0.418113	0.0460332	0.0739828	0.445039
Map3k5	-0.198505	0.0460332	0.00435673	0.970142
BC035044	0.408586	0.0463012	0.226875	0.133658
Rab7	-0.0744412	0.0463031	0.0267811	0.584893
Trpm6	0.316925	0.0465679	0.0484823	0.716484
Cbfb	0.130496	0.046649	0.101042	0.248407
Steap4	0.568722	0.0467037	0.0988353	0.317991
Hsd3b7	0.248111	0.0467039	0.141807	0.142776
Iars2	-0.113731	0.0467039	-0.046566	0.445648
Ndfip2	-0.200802	0.0468033	-0.008051	0.94352
Cldn5	0.266122	0.0468924	0.0730815	0.543307
Mrgbp	0.14834	0.0469725	0.0103296	0.924202
Ss18l1	-0.166064	0.0469725	-0.0436414	0.481564
Tcf3	0.159763	0.0469725	0.0992222	0.278678
Lonrf2	-0.184202	0.0470905	-0.115258	0.230569
Ldb2	-0.245797	0.0471566	-0.0825407	0.492451
Derl2	0.181283	0.0473342	0.0233881	0.814072
Hnrnpa3	-0.139474	0.0473342	-0.0394648	0.530781
Arih1	-0.168988	0.0475127	-0.041513	0.45496
Bace1	-0.179889	0.0475127	-0.146139	0.114703
Rps24	0.337056	0.0475127	0.0609701	0.635132
Susd5	-0.179881	0.047607	-0.0584608	0.621616
Fabp5	0.261947	0.0476811	0.149772	0.15534
Ccdc28b	0.246156	0.0479484	0.134945	0.124385
Dnaja2	-0.105412	0.047993	-0.0404485	0.578994
Ipo7	-0.173822	0.047993	-0.0687472	0.27287
Rps3a1	0.248844	0.047993	0.0994326	0.33362
Slc35f3	-0.222087	0.0480684	-0.147451	0.148698
Dlat	-0.174061	0.0482626	-0.0662586	0.332848
Galnt3	0.433971	0.0482626	0.241773	0.120408
Gabra1	-0.239023	0.0483526	-0.0164591	0.880877
Rnf185	-0.102325	0.0483787	-0.0667426	0.30675
COX2	0.232489	0.0483902	0.0702893	0.496414
Mdh1	-0.148224	0.0483902	-0.0497789	0.528026
Mfn2	-0.131942	0.0485025	-0.0576558	0.437391
Flywch1	-0.131681	0.0485303	-0.0385211	0.616262
Acap1	0.219664	0.0485842	0.119814	0.112781
Dgat1	0.214172	0.0485842	0.095869	0.227877
Olfml2b	-0.304734	0.0485842	-0.220137	0.1087
Ndrg2	0.186059	0.0485977	0.059418	0.574209
Osbpl10	-0.208587	0.0485977	-0.0767136	0.277079
Rpl11	0.333929	0.048721	0.0861351	0.428603
Copg1	-0.11338	0.0487511	-0.0462816	0.398198
Tmem185a	-0.134351	0.0487511	-0.043581	0.595358
Dazap2	0.09884	0.0489581	0.079126	0.119876
Agmo	0.284891	0.0489669	0.108756	0.310979
Chst14	0.266394	0.0489669	0.0561359	0.670485
Map2k5	-0.0977376	0.0490163	-0.0258956	0.760332
Klhl8	-0.12525	0.0490437	-0.0418027	0.507761
Rasgrp1	-0.218776	0.0490437	-0.0136442	0.898112
Klf9	-0.212372	0.0490809	-0.0056837	0.962491
Kdr	0.22658	0.0491224	0.168265	0.168638
Mtmr2	-0.189571	0.0491224	-0.132391	0.116938
Pla1a	0.297494	0.0491557	0.13719	0.292873
Fam114a1	0.206611	0.0493007	0.115472	0.22295
Zfp607a	0.295898	0.0493392	-0.0111637	0.942201
Nap1l2	-0.22	0.0494845	-0.0659481	0.481002
Cracr2a	0.298521	0.0496609	0.167387	0.206992
Rpl12	0.280142	0.04973	0.0845673	0.465158
Rpusd2	-0.205323	0.049869	-0.0879046	0.285094
Robo3	0.409448	0.0499836	0.274891	0.100941
Rps29	0.297184	0.0500475	0.115606	0.228476
Ttll7	-0.189713	0.0501638	-0.0986323	0.143356
Entrep2	-0.181363	0.0501754	-0.0890732	0.28274
Gfod2	-0.183907	0.0502241	-0.113809	0.160735
Hcfc2	-0.205723	0.0506082	0.0170529	0.885254
Rps16	0.297341	0.0506082	0.166503	0.156502
Cpsf2	-0.159774	0.0506764	-0.0477249	0.486784
Ttc16	0.44939	0.0507192	0.0647833	0.557213
Ndfip1	-0.178687	0.0509585	-0.0815243	0.332274
Fabp7	0.377465	0.0510054	0.0841645	0.51365
Clec4a2	0.393426	0.0510275	-0.0450715	0.705996
Kif17	-0.161333	0.0510298	-0.0625937	0.348231
Gpr19	0.204997	0.0510839	0.050075	0.599354
Pdk3	-0.0918562	0.0510839	-0.0886488	0.118721
Vdac2	-0.101352	0.0510839	-0.0316805	0.645811
Fbxo3	-0.148259	0.0512952	-0.0776603	0.224346
Tnks1bp1	-0.272511	0.0512952	0.0323418	0.804254
Tmem250	0.101469	0.0514412	0.107613	0.136653
Tspyl5	-0.202476	0.051476	-0.0875049	0.211981
Bola3	0.16377	0.0515038	0.0530402	0.680972
Atp6v1h	-0.165019	0.0516387	-0.0782432	0.408985
Cradd	0.184707	0.0516387	-0.0490939	0.657063
Brd3	-0.171369	0.051684	-0.110016	0.31704
Ctr9	-0.10006	0.0517783	-0.0879787	0.179683
Cd79a	0.488078	0.051838	0.0313469	0.765827
Rbm15b	-0.14591	0.0519427	-0.033931	0.697547
Rpl34	0.30863	0.0519427	0.083807	0.48107
Kctd11	0.239675	0.0521106	0.108136	0.312455
Lancl1	-0.138879	0.0521106	-0.0889097	0.262109
Spns3	0.393724	0.0521341	0.123794	0.310397
Khdrbs3	-0.154261	0.052164	-0.0930658	0.175858
Rpl14	0.259357	0.052164	0.0814605	0.392882
Nsun5	0.189816	0.0522007	0.0836469	0.335338
Fbxo9	-0.104061	0.052238	0.0133568	0.890249
Ppip5k1	-0.167911	0.0522415	-0.056774	0.228268
Tspan13	-0.157319	0.0522415	-0.0834966	0.108412
Rpl36a	0.323753	0.0523808	0.117474	0.272646
Dld	-0.140446	0.0524049	-0.0534533	0.475142
Pkdcc	0.224332	0.0524085	0.00861597	0.94682
Slc1a3	0.174329	0.0524085	0.0258311	0.821265
Cnot11	-0.112262	0.052464	-0.0406401	0.524477
Gsdme	-0.153263	0.0524799	-0.097912	0.284007
Mief1	-0.129641	0.0525121	-0.0015104	0.98857
Krtcap3	0.491379	0.0526574	0.103657	0.281028
Nmnat2	-0.147279	0.0528614	-0.0493412	0.491897
Kpna1	-0.182374	0.0530006	-0.051244	0.352457
Hspa4	-0.160003	0.0532204	-0.0532443	0.425027
Pex13	-0.136491	0.0533355	0.0180278	0.851104
Yaf2	-0.137866	0.0535184	0.00579004	0.962036
Ccdc88b	0.354382	0.0535408	0.102886	0.420303
Dqx1	0.417315	0.053581	0.048613	0.653338
Wdr81	0.163012	0.0536119	0.152228	0.118308
Fbxw5	0.100955	0.0536318	0.0118101	0.898886
Kif19a	0.404321	0.0537287	-0.0136015	0.930976
Mt3	0.286982	0.0538694	0.0248863	0.84563
Pik3r1	-0.202687	0.0541297	-0.123044	0.112155
As3mt	0.253285	0.0543112	0.12326	0.166782
Rhbdd2	-0.171027	0.0543112	-0.0890433	0.16153
Ppp2cb	-0.102715	0.0543807	0.0307315	0.587182
Nusap1	0.451953	0.0545262	0.0365165	0.768852
Rpl10a	0.304856	0.0545438	0.0928712	0.45528
Stip1	-0.163344	0.0546358	-0.0441493	0.480937
Adss2	-0.0995379	0.0547095	-0.0354336	0.551939
Cfap141	0.164035	0.0547095	0.156281	0.177298
Epdr1	-0.154538	0.0547095	-0.0368175	0.668958
Ggt1	0.284635	0.0547095	-0.0021663	0.987378
Hspa1a	-0.262275	0.0547095	-0.063746	0.625374
Sucla2	-0.138056	0.0547095	-0.0529438	0.470004
Tmem127	-0.094355	0.0547095	-0.0211844	0.71716
Ube2j1	-0.132747	0.0547095	0.0313424	0.676467
Cracr2b	0.361836	0.0547252	0.0276465	0.838463
Pgam1	-0.107582	0.0548737	-0.025667	0.666222
Ttll11	-0.174314	0.0549551	0.0256807	0.785166
Mmp2	0.284395	0.0549751	-0.0074201	0.955779
Rpusd4	0.166498	0.0552524	-0.0752139	0.385171
Bmpr1b	0.186076	0.0554398	0.0287978	0.813438
Ccdc120	-0.230892	0.0554398	-0.112918	0.300345
Nedd1	0.21046	0.0554398	0.0953797	0.310081
Slc38a1	-0.195824	0.0558405	-0.0115758	0.930976
Fgf22	-0.285545	0.0558881	-0.0417868	0.759961
Haus5	0.216654	0.0558881	-0.0161166	0.904808
Rmc1	-0.10611	0.0558881	-0.016951	0.825468
Zhx3	-0.139773	0.0558881	-0.0806598	0.323145
Ano5	-0.342395	0.0560175	-0.0557526	0.646006
Cryz	0.179884	0.056063	-0.08374	0.299072
Nus1	-0.0961154	0.0566197	-0.0597787	0.304252
Slc30a9	-0.126289	0.0566197	-0.0294731	0.692081
Ehbp1	-0.164139	0.0566321	-0.0850005	0.283569
Got2	-0.12031	0.0567058	-0.0097979	0.854417
Uba52	0.280159	0.0567598	0.102189	0.258594
Szt2	0.178252	0.0567978	0.110165	0.31332
Ptpro	0.230745	0.0569721	-0.141907	0.264805
Cep70	0.151248	0.0570984	0.0388821	0.76426
P4ha3	0.229489	0.0571523	0.0453551	0.735302
Tax1bp1	-0.105472	0.0572992	-0.0366031	0.474415
Tbc1d13	-0.130071	0.0572992	-0.0359001	0.577189
Smarca4	-0.147943	0.0573213	-0.0428903	0.625253
Myo5a	-0.210279	0.0574097	-0.0710546	0.363348
C1ql1	0.266053	0.0574278	0.0196572	0.897672
Pappa2	-0.428761	0.0574278	-0.110644	0.24607
Rbp1	0.317108	0.0576094	0.199729	0.142259
Sv2a	-0.190366	0.057828	-0.069256	0.528862
Pclaf	0.371041	0.0580359	-0.02869	0.79278
Ccdc184	-0.173133	0.0580853	0.0864749	0.405387
Cep128	0.365405	0.0580969	0.101218	0.423061
Maob	0.137484	0.058201	-0.027148	0.760332
Fads2	0.159197	0.0582353	0.107409	0.104768
Dnajb13	0.491966	0.0583658	0.0300252	0.78034
Fam193b	0.224477	0.0583701	0.105121	0.292276
Habp4	-0.0939212	0.0584756	-0.0105123	0.869011
Sf3b4	-0.114272	0.0586376	-0.0159212	0.867686
Chst7	0.2583	0.0587869	0.0458131	0.740766
B3galt1	-0.202945	0.058853	-0.0592645	0.433253
Pierce2	0.179527	0.0589053	-0.020401	0.880082
Aftph	-0.126883	0.0590175	-0.0616476	0.260104
Glb1l2	0.423996	0.0590175	0.0995284	0.403151
Kics2	-0.211592	0.0590175	-0.0540191	0.567732
Kyat3	0.238973	0.0590175	-0.0052169	0.968308
Pgm2l1	-0.206589	0.0590175	-0.122867	0.107547
Rpl6	0.237373	0.0590175	0.0757978	0.398515
Tmem255b	0.30579	0.0590175	0.138057	0.281836
Sfxn5	0.148587	0.0590263	0.0969895	0.159526
Klhl18	-0.126207	0.0591186	-0.0169103	0.867421
Fkbp9	0.141321	0.0595354	0.0709224	0.261256
Nupr2	0.41688	0.0595354	-0.0751182	0.390128
Rps5	0.276305	0.0595354	0.111185	0.266435
Tenm2	-0.287093	0.0595354	-0.119325	0.357041
Rpl41	0.343903	0.0596277	0.0864444	0.468134
Ddx11	0.431051	0.0596384	0.0751083	0.532405
Pafah1b2	-0.161337	0.0597485	-0.0959633	0.10853
Btd	0.152774	0.0599623	0.0209972	0.871056
Atp6v1a	-0.20156	0.0600839	-0.0887638	0.163011
Dguok	0.192221	0.0600839	-0.117244	0.248654
Fndc1	-0.398573	0.0600982	-0.0529195	0.650669
Umad1	-0.165856	0.060127	-0.076204	0.305429
Hspa4l	-0.230038	0.0601387	-0.0895421	0.314847
Mapk7	0.187778	0.0601387	0.0220648	0.87076
Mapt	-0.133948	0.0601387	-0.0793171	0.244535
Pim2	-0.126133	0.0602143	-0.0912506	0.105578
Syt4	-0.149849	0.0602143	-0.0785461	0.340271
Hdac9	-0.209942	0.0602354	-0.0075385	0.952125
Vamp5	0.298809	0.0602354	0.177224	0.171371
Kctd12b	0.236592	0.0603936	0.0999588	0.325825
Pou3f1	-0.163399	0.0604296	0.059401	0.619764
Zfp322a	-0.185422	0.0604296	-0.140547	0.118516
Msln	0.312764	0.060541	0.0827509	0.510562
Acbd7	0.125252	0.0605835	-0.0166463	0.871274
Gm7536	0.30799	0.0606511	0.109836	0.321721
Sgtb	-0.227199	0.0606511	-0.0986602	0.130183
Rhod	0.381439	0.0606686	0.0221889	0.865917
Clip1	-0.103435	0.0607101	-0.037487	0.60916
Csnk1g3	-0.161579	0.0610743	-0.0740726	0.170477
Apoc3	0.17832	0.0613933	0.0123282	0.913613
Map2k4	-0.212906	0.0614865	-0.0975499	0.214943
Zc2hc1a	-0.184667	0.0618033	-0.116968	0.107067
Lap3	0.191488	0.0619359	0.0544004	0.556454
Ppid	-0.0887409	0.0619359	-0.0815902	0.170413
Syt13	-0.14765	0.0619359	-0.0034849	0.976893
Fam78b	-0.173637	0.0620874	-0.0362809	0.715817
Smyd3	-0.155624	0.0620874	-0.0905656	0.361678
Rps15a	0.263393	0.0622181	0.0709283	0.556541
Msh5	0.28136	0.0625313	0.109371	0.180315
Nsg1	-0.162852	0.0625992	-0.0673409	0.299072
Camta1	-0.150951	0.0627019	-0.0348692	0.680322
Elfn1	-0.181172	0.0627019	-0.111728	0.286997
Syne2	-0.189645	0.0627019	-0.103137	0.20867
P3h1	0.23463	0.0627685	0.11261	0.296109
Dhcr7	-0.160668	0.0629402	-0.065771	0.519215
Eif2ak1	-0.130801	0.0629452	-0.01294	0.892733
Ggcx	0.180181	0.0632073	0.0744828	0.493411
AU021092	0.374056	0.0632786	0.144082	0.168552
Gper1	0.197004	0.0632786	0.0404129	0.731775
Ddah2	0.267003	0.0634414	0.0788171	0.458776
Pcsk2	-0.178431	0.0634936	-0.0556433	0.592935
Gpr161	-0.185781	0.0636572	-0.207483	0.100122
Btg2	0.337879	0.0638395	0.103899	0.419714
Marcks	0.129867	0.063842	-0.0483122	0.589529
Smim27	0.297754	0.063842	0.0754717	0.560956
B3galnt1	-0.190879	0.0639315	-0.109473	0.181297
Gemin5	-0.121596	0.064082	-0.101996	0.104768
Eif4h	-0.0914234	0.064153	-0.0676252	0.105704
Ercc2	0.122676	0.0641864	0.0969017	0.248618
Zfp612	-0.176969	0.0644641	-0.0265644	0.762
Rps15	0.325607	0.0644917	0.0586427	0.626773
Rps2	0.254792	0.0645299	0.0991116	0.341055
Mccc1	0.138411	0.0646001	0.0861511	0.273606
Necab1	-0.235037	0.0646619	-0.0066635	0.949059
Plscr4	0.210324	0.0647295	0.166215	0.102728
Pfn2	-0.106301	0.0649351	-0.0380987	0.608527
Cfap251	0.31178	0.0650897	-0.188059	0.14113
Trat1	0.32473	0.0650897	-0.0068533	0.962314
Dpp9	-0.175225	0.0655925	-0.0179667	0.889577
Srebf1	0.197302	0.0655925	0.102287	0.219777
Vmn2r116	0.449257	0.0655925	-0.0453499	0.55401
Tmsb4x	0.245491	0.0657977	0.059104	0.629817
Wdr97	0.230797	0.0658079	0.13292	0.283745
Nr1d2	-0.172263	0.065854	-0.0508899	0.580956
Tubb4a	-0.20188	0.0658777	-0.124588	0.118372
Gde1	-0.103039	0.0659733	-0.100755	0.130229
Rbm5	0.113197	0.0660891	0.0526745	0.42427
Pcdha11	-0.334508	0.0662095	-0.0695863	0.583885
Hnrnph2	-0.131321	0.0662366	-0.0744087	0.21009
Gopc	-0.177582	0.0663078	-0.0878048	0.169104
Slc4a11	0.343634	0.0663078	0.0588337	0.653134
Rsrc1	-0.111163	0.0664074	-0.04329	0.449841
Kcnt1	0.16054	0.0664085	0.141882	0.103862
Scoc	-0.157535	0.0664085	-0.102821	0.132194
Asap1	-0.219379	0.0666556	0.0915594	0.298224
Riiad1	0.369644	0.0666556	-0.0729254	0.589312
Mpp2	-0.15551	0.0668519	-0.115021	0.16048
Mss51	0.436939	0.0668815	0.0437189	0.657063
Champ1	-0.147525	0.0669857	-0.064518	0.401731
Sgsm1	-0.245641	0.0669857	0.0664085	0.531535
Abcb8	0.249247	0.0670385	-0.0390822	0.720704
Aff3	-0.167425	0.0670385	-0.103302	0.193445
Rps17	0.304975	0.0670385	0.0750129	0.511698
Acbd3	-0.115126	0.0671	-0.0266866	0.63632
Marveld3	0.191737	0.0671733	-0.0262631	0.769399
Nrxn3	-0.210568	0.0671733	-0.0698735	0.506648
Pum1	-0.151991	0.0673477	-0.0972608	0.167823
Gstt3	0.260486	0.0674137	0.0713156	0.564135
Ephb2	-0.185376	0.0675315	0.0163995	0.912149
Nkiras2	0.135846	0.0676685	-0.0559681	0.472089
Ciao1	-0.12945	0.0677112	-0.0358043	0.715398
Clip3	-0.189783	0.0678027	-0.0921743	0.245681
Smim11	0.229346	0.0678644	0.0555686	0.638976
Dynlt1b	0.273173	0.0678677	0.15899	0.171994
Myadm	-0.223324	0.0678677	-0.00509	0.965789
Clvs1	-0.218782	0.0680757	-0.115886	0.180469
Ankrd34a	-0.146038	0.0681575	-0.058985	0.474867
Hk1	-0.141013	0.0682658	-0.0594387	0.522564
Rasl10b	0.157662	0.0682658	-0.0115469	0.924933
Rptor	-0.113053	0.0682658	-0.0493665	0.493306
Wif1	-0.300167	0.0682658	-0.0098339	0.946525
Ndufa4l2	0.258835	0.0683496	0.103518	0.405387
Piga	-0.193098	0.0684098	-0.0419158	0.7034
Lrrc59	-0.100626	0.0687722	0.042059	0.360968
Ssr4	0.251111	0.0688039	0.114687	0.306297
Tmem62	-0.113727	0.0689022	-0.0523742	0.446546
Cdc42se1	0.106923	0.0689478	0.0739493	0.275085
Noa1	-0.09867	0.0690003	-0.049483	0.530412
Pask	0.282033	0.0690003	-0.238376	0.121
Fgf12	-0.200965	0.0692177	-0.0876218	0.27287
Col9a1	0.385219	0.0692745	0.0821644	0.468474
Rab1a	-0.103025	0.0693418	-0.0517421	0.388913
Wars1	-0.106435	0.0697521	-0.0181085	0.782446
Rnf19b	-0.135611	0.0699045	0.0245716	0.76885
Tnpo2	-0.130713	0.0699045	-0.0142907	0.852207
Vps53	-0.0966986	0.0700072	-0.0534383	0.428051
Stam	-0.172456	0.0700319	-0.0956555	0.148015
Dlgap1	-0.157558	0.0700543	-0.0726216	0.205452
Entpd3	-0.180257	0.0701472	-0.105693	0.264659
Adck2	-0.148762	0.0707021	-0.0933766	0.297154
Stx7	-0.119344	0.0707021	-0.0436937	0.516255
Tex261	0.103867	0.0707021	0.0843354	0.27372
Hhat	0.245342	0.0708981	0.134202	0.30127
Arhgap26	-0.227966	0.0710556	-0.0967447	0.281457
Qtrt1	0.185336	0.0713852	0.0362016	0.741964
Vps18	-0.13221	0.0713852	-0.0103457	0.922562
Rps7	0.247829	0.0715245	0.0828165	0.504874
Akr1c14	0.238194	0.071592	0.129283	0.288488
Timp4	0.218746	0.071592	0.0981242	0.444136
Chsy3	-0.24386	0.0716	-0.0788411	0.508313
Lrrn2	-0.166861	0.0716	-0.143493	0.151398
Map1b	-0.239636	0.0716864	-0.177155	0.117791
Arhgap44	-0.175942	0.0717575	-0.101499	0.158975
Magi1	-0.165185	0.0717575	-0.0487736	0.581929
Pcdha6	-0.304924	0.0717575	-0.0630841	0.621259
Pm20d2	-0.267859	0.0717575	-0.112943	0.380981
Diras2	-0.185787	0.071923	0.012905	0.926869
Tmem94	-0.142468	0.0719647	-0.150533	0.163011
Gdf1	-0.13852	0.0720986	-0.131755	0.100108
Stmp1	0.214217	0.0721293	0.0975167	0.298834
Zfp385b	-0.224056	0.0721533	-0.064858	0.480583
2810408A11Rik	0.350691	0.0724103	0.0401289	0.677284
Clstn3	-0.174139	0.0724103	0.0193361	0.876751
Ddhd2	-0.155657	0.0724103	-0.0619699	0.396136
Ppp2r2d	-0.121447	0.0724103	-0.0581233	0.498134
Uck2	-0.15196	0.0724103	-0.0070695	0.955573
Ahr	-0.182595	0.0724301	-0.0723439	0.495439
Rack1	0.257804	0.0727046	0.128793	0.180683
Chka	0.15606	0.0728159	0.0652242	0.472896
Cuzd1	-0.3783	0.0728159	-0.043603	0.704597
Gm19935	0.38263	0.0729043	0.123614	0.337056
Slc39a8	0.207081	0.0729043	0.0554453	0.645608
Chst10	-0.095072	0.0733322	-0.0556212	0.280811
Mthfr	0.142299	0.0733322	0.0735593	0.454583
Robo4	0.189991	0.0733322	0.165101	0.180378
Slc25a10	0.189417	0.0733322	0.00323945	0.979676
Cds2	-0.1714	0.073401	-0.114728	0.168332
Gpr176	-0.137575	0.0734533	0.0251561	0.818109
Plcl2	-0.150785	0.0734533	0.0129743	0.85716
Chp1	-0.148698	0.0734821	-0.0005769	0.998763
Plpp3	0.158031	0.0734821	0.109189	0.145395
Cand1	-0.194762	0.0735874	-0.0850252	0.396472
Syt16	-0.123091	0.0736347	-0.0615686	0.315295
Tmem41b	-0.11572	0.0736719	0.028829	0.614744
Atad1	-0.107678	0.0737209	-0.0672622	0.218056
Tmem150a	0.190338	0.0739725	0.120533	0.304643
Clstn1	-0.182372	0.0741305	0.00037696	0.963077
Acadvl	0.163753	0.0743092	0.0950028	0.126058
Flrt2	-0.23086	0.0743092	-0.139301	0.144085
Hivep1	-0.22101	0.0747362	0.0835326	0.441872
Prkar1b	-0.140709	0.0747362	-0.0396531	0.653
Rab11fip1	0.291083	0.074749	-0.0227636	0.890277
Zbtb16	-0.295315	0.074879	0.0671559	0.580956
Zfp592	0.169645	0.0750255	0.0761802	0.505422
Kbtbd2	-0.170719	0.0750441	-0.0620259	0.379217
BC005624	-0.0751279	0.0751131	-0.0482923	0.357565
Poc1b	0.18407	0.0751131	0.141666	0.142625
H2bc21	0.30811	0.07513	-0.0993088	0.352679
Spata2	-0.13799	0.0752633	-0.104667	0.111456
Ttc9	-0.166188	0.0753958	-0.0178056	0.850406
Abce1	-0.146027	0.0755228	-0.061895	0.27237
Chrm1	-0.171828	0.0755228	-0.0766911	0.382248
Eef1a1	0.180953	0.0755228	0.0609021	0.55596
Ttc41	0.328724	0.0755228	0.0509196	0.688341
Tacc2	-0.0876783	0.0755957	-0.082602	0.173236
Aak1	-0.225548	0.0756279	-0.0857562	0.336821
Syn1	-0.153971	0.0757426	-0.07446	0.440841
Gtf3c6	0.272101	0.075779	-0.0836023	0.407893
Foxf1	0.279811	0.0758563	0.0798969	0.511698
Gm57858	0.214509	0.0758563	0.0486994	0.716346
Otud7a	-0.139551	0.0758701	-0.0718435	0.359111
Cd302	0.214113	0.0760762	0.175983	0.176212
Actr1b	-0.124284	0.0760998	-0.0387439	0.62672
Alms1-ps1	-0.337818	0.0762762	0.00438332	0.965612
Mtmr4	-0.14151	0.0762762	-0.0232097	0.830482
1700088E04Rik	0.245003	0.0764059	-0.0665301	0.607172
Crot	0.174812	0.076453	0.109973	0.291526
Dffa	-0.135996	0.076453	0.0110618	0.886675
Pkn1	0.136631	0.076453	0.0075977	0.91338
Sox4	0.175709	0.076453	-0.0450838	0.65948
Prepl	-0.245188	0.076523	-0.0514912	0.54998
Zfp324	-0.13314	0.0768085	-0.0910839	0.239876
Efna1	0.274238	0.0768476	0.0736873	0.536959
Tshr	0.340398	0.0768476	-0.0511547	0.585486
Zcwpw1	0.189944	0.0768476	0.0743148	0.531386
Itgb3bp	0.275634	0.0768995	-0.0205034	0.891296
Dennd11	-0.16061	0.0770349	0.00699741	0.946345
Dctn1	-0.135253	0.0770359	-0.0690782	0.393293
Ppp1r13b	-0.101232	0.0770359	-0.0910956	0.175123
Sox2	0.171693	0.077228	0.0821074	0.424734
Marchf6	-0.173494	0.0773405	-0.0909721	0.248492
Fkrp	-0.145673	0.0773419	-0.0396274	0.651895
Cxxc4	-0.186698	0.0774817	-0.114628	0.194944
Swt1	0.199933	0.0774875	-0.0085712	0.954718
Dip2c	-0.185146	0.0774976	-0.112506	0.200704
S100a8	0.117182	0.0775457	-0.0033037	0.967494
Elavl3	-0.119228	0.0775486	-0.0473312	0.58251
Cluh	-0.0998068	0.0775716	-0.0574899	0.372091
Rps6	0.24194	0.0775716	0.0717474	0.459649
Dclre1b	-0.205497	0.0775731	-0.0584545	0.64664
Tmem135	-0.111037	0.0777408	-0.0339711	0.579543
Supt20	0.145103	0.077911	0.0895852	0.349087
Ints6	-0.271119	0.0779376	-0.10492	0.400084
Lig4	-0.175151	0.0779505	-0.074553	0.374395
Maea	-0.103812	0.0779635	0.00450474	0.946345
Pip4k2b	-0.135594	0.0780358	-0.0777289	0.187495
Prkch	0.267767	0.0780954	-0.0074588	0.959585
Spast	-0.123445	0.0783802	-0.0270727	0.695832
Susd2	-0.190731	0.0788162	-0.0263161	0.84568
Srpx2	-0.236359	0.078878	0.0115377	0.933683
Nkain4	0.208615	0.0791699	-4.2e-05	0.99954
Ccdc102a	0.296728	0.0794989	0.145854	0.263958
Matn1	0.351521	0.0795415	0.0478412	0.647652
Hcrtr2	-0.292958	0.0796275	-0.0913348	0.47017
Mfsd10	0.226007	0.0796911	0.122328	0.206954
Rps8	0.22637	0.0796911	0.0808274	0.405387
Tfg	-0.0998452	0.0796911	0.0108464	0.869783
Dlst	-0.0899215	0.0796925	0.0381766	0.335879
Rab3gap2	-0.15267	0.0798514	0.00119271	0.991918
Slc45a4	-0.187292	0.0798514	0.0121237	0.915498
Crybg1	0.25357	0.0799272	0.0491023	0.7144
Rad23b	-0.167129	0.0799272	-0.0601683	0.241678
Snrk	-0.165752	0.0799272	-0.0241955	0.77681
Ssbp3	-0.14171	0.0799272	-0.022204	0.817735
Pias2	-0.150345	0.0800284	-0.0733874	0.218738
ATP6	0.211518	0.0801142	0.0857605	0.433884
Eef1b2	0.258241	0.0801142	0.0670471	0.561186
Disp2	-0.218586	0.0801271	-0.0971014	0.404312
Lamtor4	0.261274	0.0804359	0.0785866	0.40726
Rimbp2	-0.184275	0.0804359	-0.0668829	0.475919
Rps26	0.234849	0.0804359	0.111399	0.285288
Sema3c	-0.17787	0.0805324	-0.0021625	0.985341
Adar	-0.154983	0.0806656	-0.0846064	0.300217
Pex5	-0.110394	0.0806656	0.0567598	0.38676
Mgat3	-0.167544	0.0807525	-0.0938934	0.28381
Frmd4b	0.185504	0.0809096	0.149159	0.155204
Kcnk1	-0.132683	0.0810436	0.0263235	0.760072
Taok3	-0.168857	0.0810824	-0.0392223	0.685845
Fam110d	0.257659	0.0813413	0.171476	0.188451
Galnt11	-0.144558	0.0813413	-0.0515908	0.275117
Slc37a4	-0.130439	0.081606	0.0286025	0.757238
Coro2a	-0.161465	0.0816061	-0.0128128	0.89112
Socs5	-0.142021	0.0816762	-0.0640201	0.252623
Rpl9	0.235655	0.0818323	0.0547277	0.668026
Trmt2a	0.164966	0.0818441	0.0386252	0.6802
Fam50a	0.202584	0.0819727	0.0794188	0.236956
Dnaaf2	0.234113	0.0822582	-0.111588	0.333521
Ighg2c	-0.195147	0.0822582	0.00642084	0.966764
Ak4	-0.169024	0.0822881	-0.0486933	0.694351
Rpl17	0.264986	0.0822881	0.0649932	0.619764
Galnt18	-0.132124	0.0824085	-0.0796138	0.363703
Aard	0.300883	0.0824637	-0.0255356	0.862315
Yipf4	-0.133743	0.0825686	-0.115029	0.149846
Cldn12	-0.129853	0.0827088	-0.0664259	0.438857
Ola1	-0.113624	0.082752	-0.0863946	0.194361
Cdk10	0.150794	0.0829449	0.00247339	0.979722
Cntf	0.315846	0.082978	0.224459	0.135792
Vti1a	-0.131897	0.0830307	0.00015508	0.999341
Dnajc5	-0.169052	0.083062	-0.0474771	0.560247
Crhbp	-0.158242	0.0831853	0.00077228	0.994544
Mt2	0.249484	0.0832734	0.181208	0.168599
Tti2	-0.169655	0.0833601	-0.0208027	0.796847
Uap1	-0.102106	0.0833601	0.0512596	0.4124
Camkmt	-0.13619	0.0835175	0.00667348	0.957511
Vps52	-0.0817502	0.0835175	-0.0164104	0.817973
Ndp	0.204095	0.0835355	0.0584961	0.624636
Kif22	0.307277	0.0836925	-0.0028096	0.982444
Rnf128	-0.143364	0.0836925	-0.076153	0.349087
Appbp2	-0.171519	0.0837796	-0.0458013	0.483638
Nrg3	-0.167093	0.0838873	-0.119121	0.119461
Pacs1	-0.121689	0.0839227	-0.100583	0.19742
Ccdc13	0.288819	0.084095	0.125646	0.313057
Stambpl1	-0.144077	0.0841046	0.103742	0.130699
Plcb1	-0.215032	0.0841719	-0.096101	0.292973
Rftn2	0.175797	0.0841719	-0.0150642	0.89864
Slc9a6	-0.0946561	0.0843025	-0.0538906	0.228476
Hsd17b11	0.165746	0.0846859	0.0112784	0.909131
Rbm34	-0.132521	0.0848599	-0.070265	0.326353
Atf7ip	-0.198967	0.0848816	-0.0322096	0.769727
Dock3	-0.184091	0.0848816	-0.118305	0.17847
Gtpbp1	-0.111919	0.084988	-0.0562767	0.291564
Grhl3	-0.27502	0.0851077	-0.157713	0.218056
Csnk1a1	-0.148615	0.0854977	-0.047662	0.430938
Slitrk5	-0.207304	0.0856393	-0.0681145	0.438824
Unc5a	-0.176227	0.0857802	-0.0716952	0.505422
Agbl2	0.218491	0.0858573	-0.0213881	0.870585
Rpl7a	0.171542	0.0859728	0.0545544	0.539248
Top2a	0.332808	0.0861307	-0.0012763	0.989998
Aste1	0.167515	0.0862205	0.00717054	0.959668
Kmt5c	0.215993	0.0862205	0.161415	0.169672
Foxn2	0.166002	0.0864459	-0.0019972	0.976935
ND1	0.174453	0.0867397	0.0586178	0.553115
Tmem151a	-0.152712	0.0871171	-0.0179287	0.89112
Chrnb3	-0.32375	0.0871447	0.0388239	0.750716
Kif18b	0.217836	0.0871447	-0.0593387	0.518905
Cdpf1	0.197803	0.0872429	-0.025433	0.848665
Bhmt2	0.2762	0.0874805	0.107155	0.395821
Cep68	-0.137139	0.0876578	-0.113395	0.106329
Pcbd2	0.25816	0.0878894	-0.0377707	0.780104
Prss23	-0.236888	0.0879768	-0.0585747	0.63664
Bri3bp	-0.16588	0.0880249	-0.0481217	0.531535
Drap1	0.175129	0.0880249	0.025012	0.838481
Clcn3	-0.155243	0.0880871	-0.0952834	0.121
Sigirr	0.272142	0.0881274	0.162428	0.226177
Cmip	-0.242697	0.0881871	-0.0914192	0.347715
Kit	-0.155274	0.0881871	-0.0363761	0.768927
Eif1ax	-0.148176	0.0882436	-0.0964143	0.180008
Efr3a	-0.156586	0.0883075	0.0586176	0.479644
Kcp	0.314899	0.0887036	0.022675	0.86092
Tstd1	0.187865	0.0887057	-0.0291863	0.756451
Siah1a	-0.119067	0.0887302	-0.0769558	0.287782
Chrnb2	-0.160675	0.0890496	-0.140045	0.170215
Pomk	-0.0970477	0.0891074	-0.0899373	0.246599
Zfpm2	-0.247227	0.0891074	-0.128892	0.273743
Hpdl	-0.248834	0.0894594	-0.0568093	0.657456
Cdc37	-0.115516	0.0895126	-0.0824727	0.127811
Mast1	-0.149263	0.0895126	-0.0737307	0.445619
Rgs3	0.166047	0.0895126	-0.0221152	0.851104
Gm11627	-0.243763	0.0896306	-0.211948	0.141003
Mmd2	0.159713	0.0896407	0.00620211	0.941521
Rnmt	-0.125232	0.0899343	-0.092916	0.196259
Osbpl9	0.0973089	0.0901159	0.061047	0.283745
Hadh	0.157875	0.0905402	0.0458586	0.661561
Cdk4	0.173764	0.0906795	0.0103867	0.930064
Trpm4	0.260306	0.0906795	0.0744327	0.48846
Ghdc	0.174612	0.0910186	0.117186	0.153165
Psme1	0.2405	0.0910751	0.0585014	0.582686
Zbtb7a	-0.210292	0.0912919	0.0193083	0.88637
Nfkbia	-0.229182	0.0913603	-0.082503	0.505374
Tmem30a	-0.176265	0.0914023	-0.100458	0.200737
St13	-0.109893	0.0914435	-0.0370309	0.63237
Fam216a	-0.138761	0.0914661	-0.0954015	0.236956
Mro	0.146668	0.0914661	0.0752548	0.347131
Srpk3	0.276808	0.0914661	0.14624	0.252961
Bcl11a	-0.143583	0.0916574	-0.0423292	0.633094
Dkk3	-0.145892	0.0917085	0.111016	0.257971
Arhgef3	-0.130837	0.0917743	0.0140602	0.879064
Asap2	-0.210935	0.0917743	0.0415416	0.7012
Fam174c	0.248445	0.0917743	0.136428	0.277079
Zfp804b	-0.328941	0.0917963	-0.0980024	0.415128
Hps1	0.243604	0.0920511	0.118774	0.337192
Tmem202	0.210124	0.0920511	0.0793443	0.526923
Wasl	-0.161221	0.0920511	-0.0701055	0.265047
Gck	-0.270006	0.0921124	-0.123363	0.158656
Slc2a5	0.280217	0.092239	0.162836	0.221583
Adgrg6	-0.252804	0.0923714	-0.151727	0.260104
Fbxo42	-0.135403	0.0927528	-0.020974	0.863037
Ptbp3	0.157457	0.0927528	0.0795845	0.357982
Dnai7	0.303082	0.0927999	0.194705	0.167436
Crim1	-0.213651	0.0928693	-0.1224	0.198803
G6pdx	0.101122	0.092879	0.111402	0.13139
Ube2c	0.248219	0.092879	0.0735223	0.467169
Sfi1	0.188509	0.0929064	0.149169	0.167393
Atp13a5	0.215618	0.092975	0.0925697	0.375368
Plxna1	-0.190306	0.0930241	-0.043083	0.685895
Prpf8	-0.174867	0.0930993	-0.0614811	0.542313
Cyb5r3	0.150998	0.0932829	0.0459518	0.624532
Ranbp6	-0.162778	0.0934269	-0.0716105	0.250078
Stx5a	0.123701	0.093592	0.0422737	0.555106
Rlf	-0.154388	0.0936521	-0.0643279	0.281328
Wdr20	-0.120675	0.0937092	0.0264235	0.753564
Hagh	-0.130431	0.0937756	-0.0705382	0.47895
Slc50a1	0.153487	0.0939092	0.0932022	0.239516
Chst8	-0.245288	0.0939861	0.0336518	0.805713
Sprtn	0.128661	0.0939861	0.0341698	0.694033
Bhlhb9	-0.103976	0.0939884	-0.100362	0.132957
Oaf	0.206456	0.0939884	0.0535339	0.644184
Cend1	-0.1052	0.0940983	-0.0084089	0.967763
Galns	0.210615	0.0941794	0.0755556	0.526809
Nxpe3	-0.143988	0.0941794	-0.0831713	0.414914
Rplp2	0.257785	0.0941794	0.120431	0.292266
Slc8a2	-0.186277	0.0941794	-0.106661	0.298638
Nt5dc1	0.240988	0.0943017	0.135015	0.29239
Stx1b	-0.148812	0.0943017	0.0480841	0.538593
Rpl4	0.154005	0.0943336	0.0681955	0.343567
Mier2	-0.139063	0.0945528	0.0988445	0.148166
Ccdc9b	0.150727	0.094585	-0.0444179	0.695657
F3	0.194279	0.0946121	0.118498	0.244684
Amdhd2	0.232913	0.0946451	-0.0207106	0.857368
Cltc	-0.113996	0.0946451	-0.000473	0.998244
Gm527	-0.256953	0.0946451	0.0512723	0.696322
Rpl19	0.250582	0.0946451	0.0842954	0.453754
Trim26	0.144347	0.0946451	0.102241	0.120892
Vps41	-0.103957	0.0946451	-0.0462316	0.385381
Suco	-0.164505	0.0946513	-0.0718565	0.452232
Ubl7	-0.106508	0.0947697	-0.0257169	0.78128
Cripto	0.308799	0.0947708	0.137582	0.2122
Or1j10	0.133175	0.0947708	-0.0311942	0.77018
Urb2	-0.144766	0.0947708	-0.0065635	0.956969
Zfp90	0.142823	0.0947708	-0.0315755	0.671368
Gm44126	-0.199469	0.09506	0.0351538	0.760735
Il17rc	0.25725	0.0951379	0.231932	0.112781
Mpzl1	0.177016	0.0951379	-0.0153804	0.940968
Mypn	-0.255415	0.0951379	-0.0327159	0.812241
Anapc15	0.217689	0.0951764	0.0339341	0.754392
Kcnj12	-0.183993	0.0952322	0.0390487	0.633094
Bcat2	0.199257	0.0952679	-0.0298733	0.753297
Cpeb3	-0.234977	0.0952679	-0.0243187	0.848212
Fbxw7	-0.156377	0.0952679	-0.0631106	0.391877
Gcdh	0.100393	0.0952679	0.0212866	0.810138
Grb2	-0.115948	0.0952679	-0.0442984	0.442501
Inpp5j	-0.146892	0.0952679	-0.0423828	0.640607
Mapk9	-0.15883	0.0952679	-0.0096686	0.915933
Hmgb2	0.261704	0.0954983	-0.155114	0.235094
Bnip3	-0.147602	0.0955203	-0.0489713	0.674619
Itga3	-0.140461	0.0955203	-0.0245589	0.860613
Echdc3	0.276017	0.0955377	0.0613076	0.619358
Kansl1l	0.155674	0.0955554	0.0503212	0.619144
Mboat7	-0.135533	0.0956709	-0.090726	0.288228
Ppp1r1a	0.220141	0.0960729	0.00387432	0.976893
Lrpprc	-0.155728	0.0962593	-0.0350268	0.676638
Armcx3	-0.125687	0.0962707	-0.0496155	0.381489
Rnf4	-0.109145	0.0962707	-0.0094735	0.899936
Parp4	0.256002	0.0963167	0.0919039	0.470764
Snrpn	-0.0889204	0.0965091	-0.0291336	0.727538
Apol10b	0.293878	0.0966324	0.0654786	0.547162
Rpl7	0.206794	0.096728	0.0855569	0.415227
Zfp467	0.189883	0.0967389	0.0416728	0.703312
Fezf2	-0.249248	0.0967989	-0.0654714	0.60916
Higd1b	0.240657	0.0967989	0.0355266	0.799409
Kctd3	-0.14258	0.0967989	-0.0159687	0.852461
Prrt3	-0.17696	0.0967989	-0.127661	0.185633
Bin3	0.196996	0.0968067	0.0959535	0.307033
Card19	0.197772	0.0968316	0.110979	0.231934
Slc8a1	-0.22636	0.0968647	-0.167155	0.152868
Grap	0.199489	0.0968753	-0.0554867	0.651972
Poglut2	0.158986	0.0968753	0.0737079	0.440537
Serf2	0.212141	0.0972803	0.0497012	0.637192
Zfp949	-0.141612	0.0973452	-0.0704241	0.447754
Gpr15lg	0.304278	0.0979447	0.0774139	0.522234
Adap1	-0.0633474	0.0979616	-0.0244783	0.727187
Cyth3	-0.120267	0.0979723	0.00386954	0.961277
Rps10	0.236277	0.0984917	0.0938291	0.414476
Mvb12a	0.194125	0.0985277	0.113231	0.233421
Mbd6	0.214084	0.0985406	0.1667	0.140909
Kxd1	0.163053	0.0986661	-0.0062383	0.954855
Or4f59	0.0984437	0.0988274	0.0167347	0.867965
Tbck	-0.148396	0.099185	-0.101393	0.20456
Fcgrt	0.198018	0.0992224	0.144412	0.121187
Mtcl3	-0.210041	0.0992997	-0.0981892	0.277357
Msh6	-0.119535	0.0994191	-0.0329028	0.697068
Heyl	0.19423	0.0994786	0.090074	0.440568
Ppp2r5e	-0.170551	0.0994786	-0.0968864	0.176734
Dipk1b	-0.128991	0.0994928	-0.0390475	0.685555
Rps3	0.218084	0.0996004	0.0377407	0.778264
Ankib1	-0.159451	0.0996595	-0.111038	0.140278
Gapvd1	-0.145123	0.0996595	-0.0746864	0.276598
Rgcc	0.205791	0.0997664	0.0877607	0.462177
Ccnh	-0.161203	0.0998676	-0.107382	0.272269
Gabbr2	-0.200427	0.0998804	-0.0179804	0.898112
Rpl27	0.244221	0.0999594	-0.0071078	0.960683
Gm4841	0.275191	0.0999643	0.187983	0.16972
Rpl24	0.247859	0.0999904	0.0497524	0.656474

## Sheet: Cortex Male Choline Protected G
Gene	APP vs WT log2FoldChange	APP vs WT FDR	APP PCS vs Control log2FC	APP PCS vs Control FDR
Nsdhl	0.224283	1.49e-07	0.119877	0.121368
Baiap2l2	0.937979	2.48e-06	0.128996	0.131144
Lgals8	0.276858	3.54e-06	0.0557811	0.574148
Map3k1	0.429385	5.13e-06	0.169141	0.120978
Card11	1.86253	9.98e-06	0.0326252	0.551742
Galnt10	0.356046	2.71e-05	0.146706	0.147611
Slfn9	0.669754	8.51e-05	0.13118	0.244533
Ptpn5	-0.189372	0.00011955	-0.107424	0.10573
Eml3	0.377945	0.00018553	0.148044	0.164304
Ints6l	0.376832	0.00021483	0.139777	0.183201
Nptx2	-0.59521	0.0003173	-0.187485	0.154729
Litaf	0.387832	0.00034515	0.0692842	0.447078
Mob3c	0.344485	0.00042443	0.165589	0.119547
Hba-a2	0.710303	0.00049287	0.0666743	0.455736
Poglut2	0.29814	0.00052675	0.120407	0.262148
Pcdhb20	-0.277539	0.00053032	-0.0423654	0.700776
Mapk4	-0.237851	0.00087028	-0.0334296	0.774423
Amdhd2	0.234226	0.00093325	0.103933	0.334119
Hps3	0.234773	0.00094869	0.108974	0.129077
Acat2	0.17953	0.00113747	0.100535	0.204771
Alas2	0.671832	0.0014522	0.0597799	0.489714
Zfp180	-0.159418	0.00147841	-0.0755366	0.310028
Evi2a	0.389388	0.00148137	0.153246	0.208463
Rpl10	0.465809	0.0017697	0.151814	0.103778
Dna2	0.563816	0.00181088	0.160359	0.191652
Gpr137b	0.221753	0.00181913	0.11353	0.162996
Pgbd5	-0.134156	0.00182335	-0.0127111	0.900884
Mex3b	-0.238856	0.00196798	-0.0860185	0.355431
Cdk5r1	-0.202188	0.00197702	-0.0987616	0.260469
Ccl21d	-0.631	0.00227368	-0.0336765	0.6661
Col15a1	0.519568	0.0027189	0.212286	0.12062
Gdf10	-0.433217	0.00275654	-0.201532	0.120517
Fth1	0.27255	0.00281147	0.177799	0.100511
Tnni1	0.392046	0.00305887	0.0498982	0.583482
Stx2	0.277404	0.0031182	0.159493	0.153323
Rbm12	-0.359199	0.00321494	-0.0289719	0.815387
Srxn1	-0.135117	0.00334493	-0.0455042	0.680245
Osbpl9	0.134735	0.00345441	0.0644626	0.320586
Mchr1	-0.240314	0.00345882	-0.120927	0.187125
Gldn	0.62169	0.00361674	0.105587	0.26364
Gm3488	0.59889	0.00366017	0.102502	0.290179
Acer3	0.343365	0.00372347	0.147156	0.135811
Rreb1	0.470548	0.00382697	0.0791556	0.468817
Wscd2	-0.291908	0.00389529	-0.0439647	0.687989
Ice2	0.274229	0.00393266	-0.0022473	0.987956
Hbb-bt	0.718519	0.00411174	0.0726428	0.41302
Serpinf2	1.38183	0.00442413	0.05491	0.1866
Bcl3	1.18052	0.00463116	0.0713075	0.191642
Cdk2	0.423619	0.00466609	0.150381	0.214129
Tacc1	-0.166569	0.00474065	-0.0679621	0.329894
Hbb-b1	0.733404	0.00478172	0.0615062	0.509183
Kif20a	0.687176	0.00480251	0.190005	0.141438
Dusp15	0.197263	0.00480897	0.0321033	0.784612
D830030K20Rik	0.301474	0.00495827	0.0996547	0.338879
Gltp	0.279506	0.00515905	0.186334	0.133548
Poc1b	0.223758	0.00552933	0.0838289	0.367728
Cd79b	1.08945	0.00578771	0.0781062	0.142519
Dbndd2	0.266029	0.00580012	0.129946	0.262438
Wnt4	-0.205269	0.00594945	-0.0116362	0.93842
Ajap1	-0.267553	0.00601582	-0.102955	0.333883
Rtn4rl1	-0.195252	0.00601582	0.00187554	0.990216
Paox	0.281682	0.00639916	0.127278	0.188862
Fdps	0.204475	0.00644939	0.122994	0.162969
Ifi213	1.01944	0.00649582	0.114546	0.146618
Sh3glb1	0.169649	0.0066484	0.10971	0.153123
Il33	0.292474	0.00690343	0.0685207	0.527452
Peg10	-0.327008	0.00690343	-0.146201	0.142398
Tnfrsf23	0.573781	0.00698327	0.0911569	0.25602
Mgat5b	-0.225731	0.00713712	-0.0587085	0.558277
Pdk2	-0.153397	0.00713922	-0.0807968	0.144487
Arhgef6	0.295595	0.00736704	0.119471	0.273104
Pcdha2	-0.402656	0.00740884	-0.0899352	0.411917
Pigv	0.256835	0.00774331	0.0948774	0.372111
Casp6	0.423978	0.00797426	0.134172	0.235384
Cdyl2	-0.421313	0.0080302	-0.129821	0.258471
Ripk2	0.220383	0.0080501	0.118947	0.166386
Nacc2	-0.383216	0.00822908	-0.0923701	0.269498
Tram2	0.33136	0.00828685	0.189934	0.143903
Cdca3	0.5763	0.00862898	0.034165	0.671386
Chrm1	-0.201745	0.00889408	-0.112996	0.199722
Lilra5	0.774533	0.00928166	0.101709	0.224863
Cited2	-0.168687	0.00944551	-0.0278891	0.748981
Tmem185a	-0.148487	0.00944551	-0.0366644	0.689696
Lrrtm3	-0.219586	0.00989784	-0.139566	0.120159
Ppp4r2	-0.139149	0.0099323	-0.096308	0.12445
Bpgm	0.143617	0.0103096	0.0788327	0.207617
Nectin1	-0.260138	0.011263	-0.0214593	0.863501
Med13l	-0.197767	0.011566	-0.107721	0.15045
Inhba	-0.434923	0.0115905	-0.0225328	0.850747
Tbc1d25	-0.188736	0.0124703	-0.0696499	0.348358
Auts2	-0.248175	0.0124929	-0.0477915	0.657268
Strip2	-0.36524	0.0127324	-0.154353	0.100712
Brinp2	-0.188915	0.012796	-0.0989292	0.239262
Trim9	-0.185115	0.0133149	-0.084108	0.299489
Foxk2	-0.0986024	0.0134257	-0.0396867	0.47312
Lipg	-0.297558	0.0138794	-0.0949384	0.397381
Sertad4	-0.251729	0.0147195	-0.100322	0.267647
Trf	0.392314	0.0150058	0.091006	0.322431
Rnf130	0.118593	0.0150372	0.0496804	0.534254
Emx2	-0.256793	0.0152395	-0.123887	0.210833
Kif2c	0.858667	0.0154343	0.0381115	0.43802
Synpo	-0.191314	0.015597	-0.0330035	0.757702
Nusap1	0.646438	0.0160023	0.190792	0.132345
Numbl	-0.218572	0.016049	-0.079535	0.324875
Tmem198	-0.223491	0.0160545	-0.0569324	0.585648
Asf1b	0.480679	0.016321	0.0707326	0.469027
Kcp	0.535792	0.0167357	0.111042	0.211227
Pcdhb17	-0.203985	0.0172626	-0.0850703	0.324875
Trim46	-0.182583	0.0172626	-0.0193327	0.831379
Trim56	0.303425	0.0172626	0.154939	0.201044
Egr3	-0.355445	0.0173938	-0.0600128	0.560321
Slc31a2	0.189105	0.0174812	0.149105	0.140116
Isg20	0.583697	0.0175651	0.0473926	0.56175
Gtf2h2	0.210698	0.0177248	0.0758703	0.353026
Slitrk4	-0.221929	0.0179417	-0.168363	0.13663
Ncoa5	-0.162782	0.0183024	-0.0537479	0.456115
Tnks1bp1	-0.268483	0.0183024	-0.0391388	0.731621
Vmn2r97	-0.356377	0.0183024	-0.0620044	0.5853
Gbp10	0.0427848	0.0189506	0.0279609	0.114616
Stxbp3	0.198819	0.0190371	0.160767	0.150514
Slc22a4	0.418388	0.0190695	0.0916015	0.390307
Map4k1	0.452785	0.0200435	-0.0105811	0.914537
Klhl1	-0.471809	0.0201456	-0.120062	0.285462
C8g	0.485505	0.0201979	0.00338809	0.98
Cd82	0.299422	0.0201979	0.138395	0.246275
Ppt1	0.128749	0.0203803	0.0726549	0.135915
Aamdc	0.204043	0.0206324	0.0787043	0.369317
Acsl4	-0.178931	0.0209793	-0.11815	0.129774
Atn1	-0.188193	0.0209793	-0.0669204	0.354493
Phactr1	-0.130525	0.0212364	-0.100439	0.109744
Zbtb4	-0.140116	0.0216413	-0.101038	0.123828
C2cd2l	-0.237404	0.0217551	-0.0832882	0.407074
Dennd2a	-0.136754	0.0218476	-0.0361055	0.714163
Nt5c2	-0.109996	0.0222173	-0.0403892	0.521024
Wdr83	0.144293	0.0224471	0.0273987	0.754032
Rnf13	0.177076	0.0228198	0.0529425	0.616843
Mamld1	-0.251264	0.0235331	-0.147989	0.120048
Pkhd1l1	-0.0294547	0.024796	0.0307663	0.362873
Prkd3	0.174298	0.0251131	0.0605153	0.576801
Klhl22	-0.145375	0.0251827	-0.100515	0.214041
Elapor1	-0.225879	0.02582	-0.14311	0.115018
Atp5mc2	0.312589	0.0258375	0.0450811	0.702358
Icam1	0.528614	0.0259485	0.217521	0.116074
Tk1	0.714509	0.0261054	0.0377934	0.564798
Tmem258	0.199479	0.026847	0.105733	0.265937
Tmco4	0.366304	0.0272156	0.0422496	0.729514
Tecrl	0.726309	0.0280707	0.00151097	0.988544
Rbm15b	-0.199704	0.0286807	-0.0126957	0.911066
Elovl1	0.187477	0.0287483	0.179456	0.135993
Mef2d	-0.20308	0.0290715	-0.110298	0.143889
Egfl6	-0.481563	0.0292909	-0.0863052	0.329475
Kif17	-0.129319	0.0295116	-0.0813192	0.146618
Smad3	-0.204426	0.029534	-0.0640383	0.535108
Arap3	0.22681	0.0296348	0.167855	0.125773
Arrb2	0.142248	0.0296348	0.0865376	0.299113
Maml2	0.259995	0.0296348	0.116851	0.289524
Magi1	-0.196147	0.0303086	-0.104366	0.204072
Opalin	0.419403	0.0305023	0.0357754	0.69508
Zswim7	0.218417	0.0305375	0.0482813	0.651666
Pimreg	0.833845	0.0306724	0.0367421	0.485683
Dnaja4	-0.124037	0.0307426	0.00188609	0.98722
Atf7	0.248524	0.0308541	0.16137	0.125697
Cspg4b	0.465426	0.0316517	0.111522	0.242805
Chst1	-0.173135	0.0326432	-0.0394661	0.688708
Zfp365	-0.170902	0.0327407	-0.124283	0.119027
Erap1	0.267958	0.0328111	0.124553	0.26034
Rbm4b	-0.153965	0.0328111	-0.0233373	0.819044
Adamtsl3	0.590973	0.0331201	0.0165988	0.783224
Arpp21	-0.194802	0.0334368	-0.0941311	0.243954
Kcnk1	-0.120441	0.033883	-0.0492656	0.525305
Mmp24	-0.158248	0.0341735	-0.0926518	0.146779
Rhbdl2	0.552211	0.0342486	-0.0384803	0.547731
Tamalin	-0.248871	0.0345113	-0.0508079	0.659316
Dnase1l1	0.413212	0.0345266	0.10016	0.323012
Gyg1	0.112967	0.0353057	0.0654232	0.314364
Hivep3	-0.123823	0.0355017	-0.0508882	0.484157
Abracl	0.198573	0.0363684	0.081261	0.418995
Prickle2	-0.145045	0.0363721	-0.123321	0.113372
Abr	-0.119522	0.0364116	-0.0420576	0.662145
Nin	-0.261047	0.0364217	-0.137036	0.209556
H2-T10	0.35272	0.0365939	0.219616	0.123837
Nts	-0.993583	0.0368795	-0.0072608	0.931553
Ly6c2	0.657945	0.0371588	0.131777	0.207078
Hip1r	-0.246817	0.0372078	-0.0944647	0.285824
Rps6	0.230835	0.0373827	0.118311	0.197078
Zfp74	-0.145286	0.0373827	-0.109121	0.11425
Lap3	0.224318	0.0376175	0.146086	0.12624
Gpc6	-0.252745	0.0376875	-0.12118	0.269797
Mark1	-0.149016	0.0389109	-0.110623	0.10066
Mast3	-0.189479	0.0394184	-0.0261306	0.831856
Cpne5	-0.197671	0.0400821	-0.114023	0.222451
Arrdc4	0.276678	0.0401557	0.189432	0.121774
Itgb7	0.506482	0.0401557	0.0282455	0.654592
Cluh	-0.0870057	0.0410076	-0.0180896	0.762571
Kctd1	-0.124433	0.0419661	-0.001613	0.990312
Lrrc14b	0.704855	0.0422231	0.192286	0.11221
Tmem151b	-0.157418	0.0422319	-0.0649491	0.397377
Dnm2	0.147002	0.0424216	0.148017	0.138654
Dzip1l	-0.155733	0.0424216	-0.0760415	0.386039
Icosl	0.296494	0.0424216	0.16246	0.185854
Cntn4	-0.201766	0.0426673	-0.0874132	0.407985
Tob1	-0.138746	0.0429447	-0.097351	0.131804
Stard4	0.190308	0.0433376	0.131189	0.118446
Accs	0.362361	0.043715	0.096934	0.373885
Ark2c	-0.17646	0.0437222	-0.0574726	0.570141
Ubald1	-0.168113	0.0437222	-0.0701276	0.255231
Mlph	0.296226	0.0439047	0.164055	0.183118
Cx3cl1	-0.195618	0.0445285	-0.080114	0.465272
Nek9	0.130908	0.0452448	0.0872642	0.23036
R3hdm2	-0.179106	0.0452448	-0.0593896	0.548606
Ttll11	-0.173791	0.0452448	-0.102306	0.233555
Col16a1	0.283282	0.0453899	0.0396314	0.730656
Gm4841	0.464491	0.0453899	0.0699539	0.469641
Hba-a1	0.452737	0.0453899	0.0580109	0.534743
Ubqln4	-0.14215	0.0453899	-0.0736501	0.312525
Dmtn	-0.141086	0.0459643	-0.009765	0.916204
Flvcr2	0.244588	0.0459643	0.167989	0.170367
Dusp14	-0.222187	0.0460756	-0.0634481	0.558478
Cgas	0.336458	0.0465185	0.146059	0.220927
Spred1	-0.150607	0.0465185	-0.0490161	0.509564
Tubg1	-0.104665	0.0467864	-0.0736239	0.21755
Col27a1	0.299114	0.0470245	0.205773	0.126369
Trak1	-0.130262	0.0473707	-0.0461973	0.596422
Dbn1	-0.165983	0.047719	-0.0596437	0.540198
Fbxo36	0.281899	0.047719	0.215243	0.100511
Actn1	-0.177367	0.0477506	-0.0313563	0.750002
Insyn1	-0.15259	0.0477506	-0.0558281	0.499354
Reep3	0.132952	0.0480077	0.115519	0.214671
Nipsnap3b	0.173608	0.0480113	0.0325932	0.759427
Trerf1	-0.179906	0.0480888	-0.0436624	0.639016
Ttbk1	-0.16982	0.0481753	-0.0602985	0.492568
Akap13	0.217896	0.0486252	0.0612918	0.583382
Zfp462	-0.209834	0.0486252	0.0181011	0.895798
Hif1a	0.1351	0.0487765	0.0848301	0.163302
Olfml1	0.220999	0.0489875	0.144703	0.187687
Mapre2	-0.146558	0.0494971	-0.0834937	0.183201
Ncapg	0.547224	0.0508591	0.0476752	0.413255
Cep68	-0.0974471	0.0510878	-0.071969	0.256873
Syne1	-0.16422	0.0510878	-0.0861181	0.415308
Add3	0.143399	0.0513041	0.116472	0.157826
Elfn2	-0.205164	0.0514481	-0.0880238	0.34564
Nup50	-0.111399	0.0515306	-0.0412823	0.602531
Klhl29	-0.221153	0.0515775	-0.0447068	0.664682
Zxdb	-0.10794	0.0518275	-0.0835821	0.214843
Wsb1	0.233917	0.0520964	0.048677	0.677903
Tnrc18	-0.221078	0.0523401	-0.0810652	0.419944
Ptgs2	-0.317491	0.052428	-0.0485585	0.669085
F8a	-0.145853	0.0527889	-0.0451465	0.645835
Fhl3	0.362036	0.0528697	0.167962	0.179514
Tlr1	0.393625	0.0530031	0.24241	0.106418
Dapp1	0.239715	0.0531356	0.187855	0.136551
Mx2	0.456272	0.053241	0.10152	0.274021
Or5al5	-0.46953	0.053241	-0.0336291	0.72308
Fut8	-0.097304	0.0538682	-0.0547793	0.422154
Gsk3a	-0.0947299	0.0541	-0.0467208	0.354493
Inka1	0.321428	0.0541	0.236664	0.104439
Gnb5	-0.120826	0.0549272	-0.0829787	0.254926
Slc50a1	0.162338	0.055318	0.103599	0.1866
Rhobtb2	-0.136282	0.0556086	-0.0722336	0.417038
Bcl6	-0.168867	0.0557264	-0.0908322	0.222425
Ccdc85c	-0.177044	0.0557264	-0.0623729	0.433795
Oas1b	0.322758	0.0557264	0.161102	0.196333
Pcdhb16	-0.215892	0.0557264	-0.144454	0.188587
Dhx30	-0.128592	0.0557684	-0.0086757	0.903454
Hrh3	-0.225903	0.0557721	-0.136312	0.148124
Tspan15	0.244201	0.0559306	0.129137	0.268139
Cdk5r2	-0.140312	0.0562294	-0.0111141	0.95786
Rps6ka2	-0.188308	0.0562294	-0.114143	0.261415
Ncdn	-0.147001	0.0562561	-0.0810482	0.216267
Ski	-0.137007	0.0562968	-0.0151622	0.892065
Czib	0.176587	0.0564091	0.0640704	0.472054
Srgap3	-0.170161	0.0565257	-0.101406	0.222425
Sspn	0.183532	0.0565257	0.0841857	0.457524
Lgi1	-0.167817	0.0566003	-0.13172	0.141232
Smco4	0.305391	0.0571885	0.114701	0.311126
Pllp	0.226906	0.0573936	0.0460675	0.659316
Rgl2	0.203736	0.0574912	0.0945536	0.397993
Pptc7	-0.13059	0.0575824	-0.0764867	0.185211
Igsf1	0.446588	0.0577137	0.119557	0.274976
Sgsm1	-0.244575	0.0577768	-0.130067	0.222425
Shank2	-0.18784	0.0580637	-0.0682204	0.506213
Mdga1	-0.334155	0.0586255	-0.0582357	0.604767
Abhd13	-0.109957	0.0590983	-0.102663	0.155492
Il1rapl1	-0.16382	0.0591979	-0.0807781	0.46367
Pak6	-0.191803	0.0592494	-0.0882089	0.339452
Cnot4	-0.12616	0.0593869	-0.050425	0.494805
Mest	-0.219644	0.0593869	-0.0971303	0.334586
Mrps2	-0.11245	0.0593869	-0.003624	0.974099
Srpk3	0.283289	0.0593869	0.126673	0.261681
Gtf2e2	0.174084	0.059839	0.00393642	0.937591
Fignl1	0.329572	0.0598729	-0.0115959	0.931614
Hsf1	-0.137834	0.0600117	-0.018166	0.875616
Tmem59l	-0.122165	0.0606453	-0.0740412	0.339518
Josd1	-0.0675897	0.0607217	-0.0216281	0.737595
Arhgap32	-0.205051	0.0610703	-0.165638	0.114288
Ppp2r2c	-0.10828	0.0610703	-0.0554096	0.344719
Mthfsl	0.248122	0.0611683	0.138183	0.194296
Rpn1	-0.0970067	0.0624243	-0.0047719	0.968693
Otub2	-0.139148	0.0627745	0.0153123	0.940049
Pdzd8	-0.136833	0.0629046	-0.100395	0.127763
Cit	-0.175288	0.0631271	-0.139005	0.142362
Ptprs	-0.170846	0.0631271	-0.0784728	0.327923
Efna2	-0.238787	0.0638852	-0.0859541	0.398021
Wnt9b	-0.725425	0.0638852	-0.0193254	0.757691
Gm12185	0.72603	0.0640176	0.107969	0.11029
Bnip2	0.168563	0.0644338	0.0616174	0.319948
Gvin-ps4	0.0242631	0.0646224	-0.0002729	0.992384
Rabep2	0.15295	0.064636	0.0288313	0.791232
Cdk17	-0.107932	0.0648327	-0.072107	0.311426
Galnt12	0.301226	0.0648327	0.180126	0.156174
Ripor1	-0.191959	0.0649264	-0.10336	0.1696
Phtf2	-0.178224	0.0654779	-0.0801383	0.401356
Chst10	-0.0796892	0.0655931	-0.0549468	0.291321
Tcf23	-0.379598	0.0657777	-0.0031605	0.980963
Fam20a	-0.191377	0.0658027	-0.0403926	0.712371
Bahcc1	-0.196269	0.065823	0.00277937	0.994045
Plpp1	0.147141	0.0658898	0.0667632	0.473135
Dnaja3	-0.0849874	0.0660413	-0.0403546	0.463774
Homer1	-0.251143	0.0660413	-0.10613	0.305104
Zfp128	-0.126751	0.0662131	-0.0371789	0.699685
Ckap2	0.406898	0.0663859	0.0991693	0.202763
Pias4	-0.157169	0.0668728	0.0017238	0.991558
Tent4b	-0.149213	0.0674147	-0.11778	0.149013
Cyp27a1	0.223609	0.0680375	0.129909	0.252772
Irs2	-0.250357	0.0685267	-0.0933171	0.397932
Syt13	-0.143558	0.0685352	-0.0791899	0.230256
Asphd1	-0.16086	0.0693043	-0.0047289	0.974847
Gnai3	0.107066	0.0694667	0.0156938	0.778571
Pim2	-0.147903	0.0694667	-0.0519283	0.459707
Cacna2d4	0.367053	0.06951	-0.0466103	0.655632
Gfod1	-0.160649	0.0696936	-0.0543907	0.584947
Sec14l1	-0.125196	0.0696936	-0.104809	0.160592
Bysl	-0.128878	0.0705833	-0.0491995	0.544957
Gpr15lg	0.438551	0.0705833	0.113134	0.141818
Il18bp	0.318987	0.0705833	0.113716	0.313779
Kcnd2	-0.178755	0.0709478	-0.13882	0.127476
Npas2	-0.197437	0.0710105	-0.0869861	0.395453
Src	-0.097158	0.0712651	-0.0290254	0.694803
Zfp106	-0.169015	0.0712651	-0.114374	0.196489
Usp31	-0.170268	0.0713779	-0.0761448	0.388326
Arhgef7	-0.128164	0.0713904	-0.0023696	0.984022
Diablo	0.125582	0.0714126	0.110185	0.178056
Bcl2l13	-0.196965	0.0715547	-0.13499	0.168891
Muc2	-0.447597	0.0715547	-0.0675954	0.413958
Pin4	0.148424	0.0718194	0.059012	0.540024
Rps14	0.277409	0.0718194	0.177565	0.100184
Rpl35rt	0.33419	0.0719413	0.168607	0.158099
Cyp46a1	-0.125918	0.0719785	-0.0188241	0.857686
Pipox	0.411897	0.072005	0.150256	0.228095
Spindoc	-0.180575	0.0722845	-0.0045119	0.975981
Arhgef17	-0.142215	0.0727322	-0.076738	0.320597
Snx33	0.18631	0.073008	0.114689	0.27153
Slc6a16	0.417594	0.0733471	-0.0206148	0.806134
Kctd12	0.193725	0.0733853	0.144716	0.108471
Cybc1	0.139502	0.0735212	0.108256	0.12062
Slc30a7	0.171235	0.0735212	0.0818201	0.411388
Neb	-0.399151	0.0735956	-0.124005	0.249121
Ptk2b	-0.121642	0.074026	-0.0374148	0.664744
Arhgap11a	0.196096	0.0741207	0.106836	0.335759
Bach2	-0.253339	0.0747051	-0.135989	0.230999
Irak3	0.311752	0.0747051	0.0924621	0.355223
Rabif	-0.0927504	0.0753425	-0.0410314	0.526498
Dera	0.320334	0.0753434	0.198058	0.144167
Slc12a9	0.183147	0.0754965	0.128828	0.168267
Mfsd1	0.162074	0.0758551	0.0757686	0.361978
Setbp1	-0.195841	0.0758551	-0.154954	0.108471
Gstp1	0.144144	0.0758686	0.0665456	0.48012
Gm11627	-0.309736	0.0766166	-0.0145892	0.918849
Dlat	-0.132367	0.0767725	-0.0967664	0.234026
Nat8f5	-0.293926	0.0768176	-0.0414311	0.706257
Ifit2	0.200157	0.0769373	0.125335	0.142519
Rpe65	-0.341337	0.0769373	-0.212308	0.112629
Sema3a	-0.146696	0.0769373	-0.0770129	0.467239
Zmiz1	-0.199153	0.0769758	-0.1564	0.112875
Atxn7l3b	-0.0859901	0.0770502	-0.053966	0.251278
Btbd16	0.288302	0.0771036	0.0455587	0.635797
Tpd52	0.115084	0.0772429	0.0485466	0.354493
Pcsk9	-0.366179	0.0773836	-0.123066	0.242045
Syngap1	-0.153656	0.077398	-0.0531956	0.559139
Kansl3	-0.100925	0.0774237	-0.0458902	0.373659
Lzts1	-0.173109	0.0774371	0.00283826	0.985257
Golm2	-0.11793	0.0775539	-0.0844831	0.264365
Snapin	0.137776	0.0775539	0.111918	0.115089
Stk38	0.173293	0.0776788	0.0710251	0.535408
Metap1d	0.171833	0.0777643	0.0576159	0.610822
Loxl3	0.227488	0.0778955	0.121388	0.278605
Zfp36l2	0.175467	0.0784835	0.157124	0.126369
Il1b	0.428863	0.0789136	0.0290359	0.712395
Cflar	0.214852	0.0790668	0.148205	0.188436
Nckap1	-0.114687	0.0795126	-0.0821721	0.24487
Gorasp1	-0.116945	0.0802069	-0.0257867	0.759859
Wipi2	-0.0789257	0.0802069	-0.0525338	0.150145
Zfp518b	-0.191718	0.0802069	-0.0630151	0.533019
Ppp1r12b	-0.146258	0.0802804	-0.117424	0.143229
Fam81a	-0.105833	0.0803267	-0.102515	0.133767
Nrg3	-0.146616	0.0804357	-0.139634	0.165385
Cnksr2	-0.137705	0.0807768	-0.119142	0.216104
Fam78b	-0.165329	0.0812209	-0.091686	0.240472
Ak2	0.110214	0.0812466	0.0474336	0.55218
Wasf1	-0.144397	0.0827153	-0.0830407	0.366729
Zmiz2	-0.166542	0.0827153	-0.0626884	0.394825
Gnal	-0.210749	0.0827509	-0.0822823	0.444944
Txndc17	0.17488	0.0827789	0.0913996	0.238986
Ttc13	0.117834	0.0829511	-0.0290878	0.766822
Wdr82	-0.10579	0.0831194	-0.0723798	0.185757
Dsn1	0.249175	0.083307	0.0258303	0.839831
Pla2g4a	0.303586	0.083502	0.200598	0.123772
Zfhx2	-0.199217	0.0836969	-0.111116	0.220009
Fbxl16	-0.134982	0.0839196	-0.0541839	0.548528
Gm2237	0.304675	0.0857272	0.0374049	0.74485
Atl2	-0.0889123	0.0858126	-0.062058	0.238296
Spata33	0.20098	0.085917	0.0163476	0.905555
Nek7	0.12573	0.086204	0.0819184	0.250167
Ncan	-0.146423	0.0864316	-0.0785293	0.314437
Top1	-0.133008	0.0867479	-0.0581272	0.436315
Erbin	0.168952	0.0869325	0.0625771	0.577584
Chchd5	0.19855	0.0869544	0.0817142	0.397077
Dipk1a	-0.128555	0.0869544	-0.0516807	0.630947
Eef1a2	-0.109782	0.0869544	-0.0733795	0.198905
Epx	0.0729598	0.0869544	-0.0003642	0.996333
Enc1	-0.180027	0.0871383	-0.131119	0.485739
Cacnb1	-0.181935	0.0872592	-0.0852072	0.286168
Clmp	-0.191987	0.0874005	-0.0161367	0.924782
Ncoa1	-0.156028	0.0877255	-0.0944484	0.194614
Pum1	-0.137472	0.0878275	-0.098328	0.136309
Rnf216	-0.122578	0.088537	-0.0552865	0.404627
Mtcl3	-0.207306	0.0890768	-0.0983514	0.308765
Btc	-0.356842	0.0895583	-0.0642709	0.485739
Numb	-0.149127	0.0896625	-0.0313833	0.7612
Ankle2	-0.0928901	0.0899691	-0.0178597	0.79393
Mamdc4	0.348205	0.0901331	0.0384674	0.636159
Gal3st3	-0.145167	0.0911949	-0.0389688	0.714202
Gtf2h4	-0.139223	0.0911949	0.0178877	0.875216
Myo6	0.167425	0.0911949	0.105104	0.317368
Pcdh8	-0.24972	0.0911949	-0.103026	0.334119
Retsat	0.161282	0.0911949	0.1304	0.128595
Slc45a4	-0.194809	0.0911949	0.00452475	0.978292
Tbc1d10c	0.140744	0.091276	-0.0182867	0.849945
Phf2	-0.158597	0.091358	-0.0617292	0.420203
Cdkn3	0.0986101	0.091457	0.0523158	0.413542
Trappc13	-0.105985	0.091457	-0.0985163	0.151673
Virma	-0.1026	0.091457	-0.0728842	0.24163
Sypl1	0.114851	0.0915573	0.0658425	0.462184
Taf1d	0.171897	0.0916015	0.0804196	0.401356
Noc4l	-0.131103	0.0918226	-0.0363792	0.687561
Lingo1	-0.197347	0.0921664	-0.0732664	0.472381
Eef2kmt	0.272686	0.0921874	0.106652	0.313793
Gbp4	0.134096	0.0922246	0.163144	0.146618
Nxpe2	0.08504	0.0923189	0.0163051	0.744002
Pcyox1	-0.0913233	0.0923189	-0.0701151	0.339452
Cd28	0.370584	0.0929205	0.190162	0.101941
Cntfr	-0.149554	0.0931233	-0.0366223	0.632605
Rnf8	-0.14596	0.093296	0.0248439	0.836711
Phf21a	-0.164034	0.0933627	-0.0719494	0.475177
Dock4	-0.128707	0.0936876	-0.151838	0.134292
Bcl9l	-0.199826	0.0937077	-0.0839355	0.389697
Rem2	-0.31432	0.0937077	-0.109673	0.276355
Lin7a	-0.18518	0.0938224	-0.143428	0.191714
Asb6	-0.152128	0.0943664	-0.0686137	0.364664
Pcdh1	-0.205383	0.094376	-0.0966585	0.357394
Abcc12	-0.0582666	0.0943817	-0.0026719	0.974359
Rnf122	0.25153	0.0944786	0.078925	0.436761
Arhgap22	0.209861	0.0946491	0.143072	0.223343
Cers2	0.166265	0.0946683	0.0616781	0.63978
Nln	0.117651	0.0946683	0.0447848	0.564798
Tbc1d31	0.212452	0.0946683	0.135657	0.180323
Opn1mw	0.107951	0.0948083	0.0513602	0.331522
Rpusd3	-0.22508	0.0948083	-3.71e-05	0.99944
Rrn3	-0.101518	0.0951355	-0.0766629	0.102494
Zdhhc5	-0.140751	0.0956714	-0.117163	0.133367
Arfip1	0.124148	0.0957259	0.0707405	0.383414
Fndc9	-0.118924	0.096235	-0.154783	0.201044
Xlr4b	0.0455116	0.096235	0.0450401	0.214671
Ahdc1	-0.221891	0.0965188	-0.112367	0.292786
Adss1	0.185366	0.0973599	0.0541734	0.62361
Hexim1	-0.157924	0.0974262	-0.0213133	0.819514
Slc35b2	0.194234	0.0986995	0.114347	0.191714
Shisa9	-0.217121	0.0987001	-0.134237	0.196997
Fndc7	-0.0892529	0.0987873	0.04093	0.350857
Prr11	0.269339	0.0987873	0.0183028	0.875616
Efna3	-0.140721	0.0988048	-0.105693	0.19225
Dclk3	-0.124968	0.0989953	-0.0254671	0.836711
Ptchd4	-0.204623	0.0989953	-0.0768996	0.48373
Epha10	-0.128559	0.0996198	-0.0276512	0.815411
St8sia5	-0.146775	0.0996198	-0.0779681	0.31059
Nfib	-0.15967	0.0996364	-0.0775752	0.41951

## Sheet: Female Hippocampus Choline Prot
Gene	APP vs WT log2FoldChange	APP vs WT FDR	APP PCS vs Control log2FC	APP PCS vs Control FDR
Serpini1	-0.432858	4.8e-09	-0.0459882	0.299318
Rit2	-0.275983	4.14e-08	-0.168826	0.179124
Lgmn	0.449715	1.95e-07	0.181094	0.142868
Tmem176a	0.791924	4.24e-07	0.0213504	0.287013
Cyba	1.50119	6.39e-07	0.0153127	0.151612
Abhd4	0.295736	8.16e-07	0.109016	0.255558
Plin2	0.795715	1.22e-06	0.024753	0.366167
Pdgfrb	0.489991	1.48e-06	0.00982168	0.909834
Fblim1	1.44855	1.55e-06	0.00767933	0.453271
Ifitm3	0.903113	1.55e-06	0.0152866	0.436259
Ndfip2	-0.212147	2.94e-06	-0.0872341	0.210976
Lcat	0.442157	3.88e-06	0.190681	0.112858
Plcb3	0.565265	5.31e-06	0.0222601	0.664513
Akna	0.766033	5.5e-06	0.0285897	0.225102
Ell2	-0.373485	5.69e-06	-0.0256669	0.783025
Flnc	1.08492	6.49e-06	0.0127942	0.47209
Pak1	-0.233556	6.75e-06	-0.123232	0.188225
Rpia	0.352936	7.33e-06	0.0276758	0.759027
Acsf2	0.378975	7.95e-06	0.0278048	0.705605
Wdfy4	1.43575	8.76e-06	0.00900927	0.640591
Cog6	-0.169302	1.06e-05	-0.0445207	0.546357
Snx20	1.23022	1.06e-05	0.0112636	0.592813
Scg5	-0.229733	1.26e-05	-0.131143	0.201686
Gsap	0.513048	1.34e-05	0.215011	0.108073
Ighm	0.661516	1.36e-05	0.317989	0.113076
Gpr101	-0.811983	1.56e-05	-0.019498	0.383898
Ccn1	0.700704	1.99e-05	0.00040271	0.995383
Ifit3	0.83237	2.03e-05	0.0241373	0.231119
Rgs4	-0.255079	2.54e-05	-0.0865091	0.311456
Nap1l5	-0.340904	2.61e-05	-0.0183086	0.819067
Npc2	0.560638	2.84e-05	0.296046	0.113835
Armcx1	-0.253217	3.11e-05	-0.0517594	0.489286
Mlc1	0.35121	3.18e-05	0.0933286	0.299173
Scpep1	0.46951	3.2e-05	0.018702	0.737504
Tap2	0.78451	3.29e-05	0.00647625	0.900083
Ifngr1	0.328853	3.31e-05	0.0889899	0.297399
Rcan2	-0.272639	3.75e-05	-0.0305013	0.646314
Tmem154	1.48279	3.94e-05	0.00230694	0.933991
Arid5a	0.794583	3.99e-05	0.0356801	0.201467
Trim25	0.540586	5.06e-05	0.0500163	0.271838
Oas1a	1.30825	5.59e-05	0.00723647	0.641465
Mfng	0.714653	5.99e-05	0.0149581	0.471616
Cmtm3	0.496608	6.28e-05	0.0148435	0.768303
Smap1	-0.19357	6.38e-05	-0.060198	0.479957
Gm2436	-0.0150564	6.4e-05	-0.0001301	0.977148
Slc35f1	-0.341977	6.58e-05	-0.0166062	0.745913
Ufsp2	-0.191641	6.61e-05	-0.0384112	0.699799
Apobr	1.01117	7.49e-05	0.0232371	0.220511
Adora3	1.03369	8.12e-05	0.379655	0.10929
Oxr1	-0.294906	9.11e-05	-0.0092788	0.920202
Stat1	0.358616	9.17e-05	0.0290178	0.403614
Isg15	1.44973	9.32e-05	0.00605352	0.794883
Renbp	0.743724	9.53e-05	0.0155771	0.262515
Apcdd1	0.446126	0.00010024	0.0216037	0.78219
Lmbr1	-0.199702	0.00011179	-0.028178	0.775567
Cntn4	-0.508107	0.00011715	-0.0195441	0.510357
Zfp759	-0.363313	0.00011715	-0.0320479	0.664513
Zcchc18	-0.184653	0.00012474	-0.0533299	0.546357
Pcdhgc3	0.218165	0.00013022	0.0306329	0.701989
Myo10	0.340268	0.00013416	0.127314	0.233386
Pmp22	0.393816	0.00014384	0.0287955	0.603609
Olfm3	-0.477952	0.00014772	-0.0235981	0.564388
Ifi27l2a	1.7254	0.00015093	0.00673011	0.403033
Clu	0.360397	0.00015253	0.0101275	0.810746
Nts	-0.678513	0.0001534	-0.0101213	0.586852
Dnase2a	0.827411	0.00016237	0.0224136	0.196079
Dhrs3	0.54767	0.00019157	0.025715	0.329698
Entpd2	0.623718	0.00021234	0.0184647	0.658073
Vwa1	0.557531	0.00024512	0.00547673	0.949985
Crip1	1.41005	0.00024546	0.00051067	0.993704
Glrb	-0.270795	0.00024712	-0.126999	0.170416
Cyp4f14	0.445542	0.00029029	0.0337368	0.525488
Naaa	0.338928	0.00029029	0.0175064	0.848622
Kctd8	-0.480657	0.00030002	-0.0047588	0.933991
Tbr1	-0.317846	0.00031818	-0.0211334	0.640956
Psme2b	1.37824	0.00033446	0.0120939	0.257089
Trem6l	2.19806	0.0003351	0.00839136	0.131189
Vim	0.557867	0.00034233	0.0178491	0.641951
Slc25a18	0.428685	0.00034497	0.138021	0.202412
Rnf227	-0.243482	0.00035012	-0.0221448	0.749773
Dclk1	-0.234779	0.00036329	-0.0928731	0.3901
Acox3	0.249161	0.00037057	0.0751595	0.356721
Arhgap9	0.893998	0.00041097	0.48967	0.110731
Slc44a2	0.311428	0.00041097	0.138218	0.128593
Ehbp1l1	0.726948	0.0004189	0.00816544	0.873407
Apoe	0.682908	0.00045941	0.013296	0.626112
Sparc	0.339524	0.00046748	0.14083	0.195447
Anxa2	0.547285	0.00047663	0.00899993	0.83469
Asns	-0.208428	0.00048492	-0.0424757	0.64906
Nap1l2	-0.294848	0.00049191	-0.0463003	0.528315
Mtmr7	-0.21284	0.0004972	-0.0763331	0.343607
Bola2	1.16427	0.00050587	0.00894822	0.715524
Map7d2	-0.254902	0.00050587	-0.048365	0.546357
Zfp365	-0.200066	0.00050587	-0.0600582	0.467087
Tpcn1	0.370106	0.00051289	0.0265906	0.679574
Kcnf1	-0.313884	0.00053082	-0.0122478	0.826016
Egfl6	-0.624649	0.00053084	-0.0295596	0.296721
Aldh1l1	0.507506	0.00053634	0.0334377	0.453683
Tspan14	0.282145	0.00053634	0.123654	0.179124
Pitpna	-0.13598	0.00054881	-0.0614827	0.464016
Ccdc33	1.44376	0.00058581	-0.003512	0.822997
Ttc19	-0.252102	0.00065669	-0.0187706	0.843168
Vsnl1	-0.240898	0.00068527	-0.0290499	0.677226
Scrn3	-0.177823	0.00069552	-0.0210953	0.848709
Gabrg3	-0.325299	0.00070196	-0.0138139	0.829017
Mat2a	-0.260428	0.00070196	-0.0087852	0.953427
Nkrf	-0.248028	0.00070613	-0.0161972	0.87224
Zfp260	-0.252557	0.00070932	-0.0515683	0.553946
Gm11627	-0.708071	0.0007143	-0.0048903	0.916993
Krt222	-0.275608	0.00072602	-0.112725	0.231119
Gsn	0.431817	0.00073363	0.0165606	0.67929
Prcp	0.354065	0.00076151	0.0455312	0.524384
Entpd1	0.530941	0.00077132	0.0149739	0.726539
Rin3	0.765089	0.0008567	0.0140924	0.564599
Gnai1	-0.260829	0.00090459	-0.0180314	0.814282
Tagln2	0.39854	0.00090625	0.0192696	0.685269
Apobec1	0.9444	0.00091619	0.0122883	0.389899
Ifit3b	0.655882	0.00092726	0.289009	0.10986
Aph1b	-0.298328	0.00092954	-0.0712076	0.425176
Elavl4	-0.315238	0.00097361	-0.0148521	0.76879
Gpr161	-0.343059	0.00097914	-0.0861193	0.24872
Sbno2	0.445324	0.00098255	0.0331006	0.261013
Cd151	0.404636	0.001001	0.0207849	0.744931
Add3	0.17104	0.00104087	0.025471	0.810746
Gbp9	0.585777	0.00104087	0.0259436	0.285558
Lyl1	1.44105	0.00104463	0.00582235	0.713912
Rnf213	0.569031	0.00104463	0.0277028	0.438671
Spcs3	-0.229682	0.00104463	-0.0826597	0.286422
Slc35b2	0.274608	0.00107746	0.00747936	0.92856
Dner	-0.271795	0.00112359	-0.0122579	0.901339
Inpp5f	-0.188476	0.00115818	-0.0668351	0.457003
Mx1	1.41535	0.00121124	0.0128572	0.197801
Rpl10-ps3	0.345123	0.00123511	0.0431351	0.47209
Hs1bp3	0.279302	0.00125823	0.0208667	0.833425
Spryd7	-0.238018	0.00126185	-0.0042268	0.980031
Rpl32	0.347639	0.0012769	0.0221784	0.726539
1110032F04Rik	-0.388949	0.00128886	-0.0710883	0.299193
Gm2a	0.345293	0.00128886	0.0202954	0.730373
Fgf12	-0.27331	0.00136853	-0.011424	0.870138
Grem2	-0.302749	0.00138135	-0.0096516	0.892598
Baz1a	0.906319	0.00139236	0.0144507	0.125917
Nxph1	-0.266294	0.00140487	-0.0133624	0.873407
Srgn	0.565063	0.00141447	0.0289159	0.299318
Tspan4	0.680219	0.00143198	0.0121121	0.748284
Trpm1	1.28121	0.00143262	0.0100165	0.277226
Cdc42ep4	0.262651	0.00145352	0.00675922	0.943871
Tnfaip2	1.24239	0.00145352	0.0063812	0.777358
Ssbp2	-0.157168	0.00149279	-0.0299321	0.792778
Retsat	0.419433	0.00151068	0.0144469	0.788876
Far2	-0.27355	0.0015383	-0.013219	0.892804
Pafah1b2	-0.216952	0.0015383	-0.0591605	0.474774
Btg2	0.338432	0.00155601	-0.0074486	0.949985
Sgtb	-0.185421	0.00156175	-0.0420752	0.627015
Gstm1	0.394748	0.00157305	0.0420875	0.524384
Fam169a	-0.237309	0.00163586	-0.051513	0.513496
Bnip3	-0.195114	0.00167336	-0.0287379	0.790618
Arap1	0.60595	0.00174759	0.0100114	0.813168
Edil3	-0.268513	0.00176546	-0.0300162	0.658425
Ugcg	-0.214459	0.00188596	-0.0725031	0.459637
Arpc1b	0.976194	0.00196061	0.00867436	0.523751
Bank1	-0.421745	0.00198882	-0.0080733	0.896547
Ephx4	-0.228283	0.00201791	-0.0361948	0.631731
Abcd1	0.275566	0.00210398	0.170152	0.154561
Pold4	0.476163	0.00210398	0.0200755	0.484939
Elovl4	-0.205838	0.00221561	-0.0521068	0.603036
Micu3	-0.24228	0.00221715	-0.0362351	0.644454
Fcgrt	0.431212	0.0022549	-0.0001391	0.999499
Gria4	-0.307567	0.0022549	-0.0096426	0.896547
Tusc3	-0.214936	0.0022549	-0.0902789	0.299318
Mamdc2	0.799134	0.00229972	0.0152816	0.173906
Plekho2	0.295335	0.00232261	0.0191405	0.777075
Prkar1a	-0.126649	0.00235251	-0.0606923	0.395242
Srebf1	0.579191	0.0023881	0.0155244	0.688784
Gad1	-0.22119	0.0023916	-0.0255701	0.792778
Zfp426	-0.207347	0.00239331	-0.0300889	0.808346
Slc17a6	-0.673114	0.00243301	-0.0131544	0.313088
Ccrl2	0.713746	0.00247981	0.00638615	0.858328
Nap1l3	-0.301233	0.00254693	-0.0352868	0.510357
Cyrib	-0.216131	0.00258515	-0.104157	0.220839
Pdhx	-0.128281	0.0025907	-0.0660798	0.3901
Zc2hc1a	-0.237369	0.00272431	-0.0374023	0.641665
Eif5a2	-0.249954	0.00280921	-0.0357036	0.646314
Tra2a	-0.258532	0.00284689	0.00588048	0.971748
Ppfia3	0.419394	0.00286317	0.0527285	0.427693
Tst	0.501068	0.00291202	0.0177978	0.641951
Zfp933	-0.268329	0.00291202	-0.0170115	0.857786
Gbp5	0.462444	0.00292926	0.446768	0.103628
Slc1a5	0.690632	0.00294164	0.00819381	0.694538
Vtn	0.573256	0.0029952	-0.0020262	0.98705
Ate1	-0.163698	0.00302661	-0.0229208	0.848878
Rxfp1	-0.658115	0.00302661	-0.0050545	0.847524
Ccnh	-0.242043	0.00304736	-0.0958496	0.332737
Zwint	-0.158104	0.00304736	-0.0156601	0.877903
B3galt5	-0.28106	0.00309039	-0.007249	0.909834
Cebpa	0.393836	0.00311752	0.22642	0.149739
Klhdc2	-0.171625	0.00312962	-0.0825858	0.374285
S100b	0.265518	0.00313784	0.0604608	0.453683
Oaf	0.655978	0.00316387	0.0232214	0.427521
Syt6	-0.315415	0.00316387	-0.003069	0.971748
Nhlrc1	-0.291397	0.00323366	-0.0121323	0.908158
Emc7	-0.13446	0.00330148	-0.0431222	0.658425
Ralyl	-0.16971	0.00333366	-0.0116365	0.896547
Cmtm6	0.244193	0.00336779	0.0892095	0.297291
Rpl18a	0.588007	0.00336779	0.0101694	0.822997
C1ql3	-0.370465	0.00339019	-0.0265284	0.59867
Sanbr	-0.205922	0.00339019	-0.0367948	0.664513
Syngr2	0.491876	0.0034558	0.00463372	0.913938
Ankrd34b	-0.31896	0.00346609	-0.0189123	0.688856
Serping1	0.717551	0.00348395	0.00402164	0.885536
Nfkb1	0.246706	0.00350924	0.0895032	0.318263
Rgs17	-0.287148	0.00358253	-0.0176826	0.783982
Tmem126b	-0.157093	0.00361287	-0.0295911	0.822997
S100a11	0.500639	0.00364614	0.01323	0.710732
Eef1d	0.448332	0.00365055	0.0134656	0.829017
Necap1	-0.166483	0.00365055	-0.0696246	0.380739
Ntsr2	0.214307	0.00365631	0.0199818	0.86806
Stom	0.324137	0.0036844	0.0213904	0.774243
Zmat4	-0.258068	0.0036844	-0.171772	0.183952
Nr1d2	-0.293385	0.0037113	-0.0572194	0.50303
Rsrc1	-0.189022	0.00387365	-0.072854	0.359473
H1f2	0.616565	0.00389307	0.0103477	0.842687
Dnaja1	-0.189294	0.00392683	-0.0283311	0.846614
Ptger3	-0.499291	0.00398219	-0.0035153	0.925261
Lrrk1	0.60377	0.00398515	0.0220549	0.173906
Mal2	-0.265257	0.0039872	-0.0968244	0.304298
Rps18	0.563128	0.00400382	0.0120403	0.758338
Tep1	0.641314	0.00408667	-0.0014631	0.981165
Atp1a2	0.20504	0.00424212	0.0218657	0.854486
Dnajb4	-0.204008	0.00425152	-0.0266507	0.79409
Gabrg2	-0.275864	0.00431142	-0.145249	0.110323
Sp140	0.851133	0.0043466	0.0163895	0.229373
Ly6e	0.25907	0.00436612	0.121111	0.210227
Myo18a	0.438343	0.00441491	0.0189007	0.79409
Kcnip4	-0.265297	0.00442628	-0.109892	0.25216
Csnk1a1	-0.203526	0.00442932	-0.048551	0.608945
Vmn1r46	-0.283158	0.00446008	-0.0195725	0.800213
Csf2rb2	0.565342	0.00447834	0.342589	0.133967
Ppm1b	-0.166288	0.00448173	-0.0415795	0.6871
Shoc2	-0.199597	0.00449706	-0.0222975	0.85618
Eef1a1	0.188944	0.00458131	0.0142748	0.89021
Bud13	0.318642	0.00459968	0.0151064	0.850222
Pih1d1	0.412311	0.00480086	0.0174969	0.788876
Piga	-0.304905	0.00489091	-0.0105991	0.917905
Ctdsp1	0.354314	0.00499255	0.0111788	0.87224
Cd81	0.410273	0.00500086	0.0160461	0.771077
Vopp1	-0.200488	0.00500086	-0.0265277	0.768303
Zfp691	0.878492	0.00502442	0.00799973	0.745913
Atp6v1c1	-0.162636	0.00504724	-0.0192394	0.846614
Cep250	0.360214	0.00504724	0.0249308	0.688784
Ndfip1	-0.225458	0.00519232	-0.0336579	0.704819
Ehd4	0.477456	0.00524462	0.0213422	0.625607
Slc25a45	0.486502	0.00529281	0.023095	0.608945
Cnr1	-0.319891	0.00537879	-0.0135537	0.852715
Aldh4a1	0.337987	0.00538158	0.00680792	0.947247
Rhot1	-0.158138	0.00538158	-0.0473302	0.614723
Smim17	-0.237344	0.00538158	-0.0097157	0.91376
R3hdm2	-0.293091	0.00541207	-0.027523	0.70071
Wdr17	-0.233049	0.00541207	-0.0219735	0.813168
Mfsd8	-0.233575	0.00542774	-0.0199768	0.875009
Fut9	-0.340424	0.00545017	-0.0225726	0.54627
Fam98b	-0.187689	0.00550824	-0.0334522	0.745836
Mapk8	-0.217137	0.00552386	-0.0349081	0.664513
Dhcr24	0.329917	0.00557732	0.117271	0.22334
Parm1	-0.27274	0.00558089	-0.01424	0.837856
Grid2	-0.260764	0.00558342	-0.019307	0.781707
Snap25	-0.237488	0.00559289	-0.0254953	0.76879
Zfp612	-0.236471	0.00562192	-0.0439794	0.541037
Plcb2	0.508402	0.00563163	0.343614	0.127161
Myh9	0.288716	0.0056506	0.0180539	0.769751
Sun2	0.33616	0.00570564	0.020274	0.790746
Gpr22	-0.297067	0.00577641	-0.0416475	0.510357
Slc38a2	-0.232285	0.00579038	-0.032344	0.73781
Mrpl32	-0.233118	0.005972	-0.0084728	0.919505
Cdh20	-0.290237	0.00613616	-0.0232991	0.48122
Atad3a	0.323546	0.00618738	0.0183513	0.718893
Srpk1	-0.20645	0.00618738	-0.0214926	0.791392
Usp33	-0.210589	0.00619938	-0.0967654	0.233642
Snx14	-0.189003	0.00620409	-0.0559874	0.505873
Osbpl1a	-0.201521	0.00621667	-0.0294059	0.646314
Mdk	0.936455	0.00626024	0.00652186	0.788232
Esyt1	0.495809	0.00628031	0.00705575	0.91505
Spred3	-0.228163	0.00631214	-0.001906	0.992475
Lrrn1	-0.213471	0.00632942	-0.065052	0.47209
Fdx2	0.273265	0.00634025	0.00871362	0.907074
Inpp4a	-0.190783	0.00636791	-0.021004	0.743906
Pld2	0.290385	0.00636791	0.0988023	0.282618
Abhd17b	-0.210591	0.00646922	-0.0306383	0.76879
Plxnb2	0.541922	0.00655119	0.003707	0.921223
Syngr3	-0.245758	0.00655242	-0.0303469	0.773805
Mrc2	0.691579	0.00657974	0.00899903	0.715524
Hsp90aa1	-0.21826	0.00658764	-0.0249529	0.809786
Tmem35a	-0.195264	0.00661242	-0.0143298	0.896547
Rpl13a	0.556927	0.00667359	0.0031843	0.95913
Col16a1	0.784147	0.00667692	0.00766019	0.822997
Zfp85	-0.390984	0.00667692	-0.159151	0.198231
Cacna2d4	0.563902	0.00677223	0.0105153	0.834117
Siah3	-0.232132	0.00677223	-0.0138107	0.886199
Phyhd1	0.616042	0.00677287	0.028316	0.210976
Rps14	0.444144	0.00679773	0.0109316	0.84176
Uqcc5	0.516071	0.00679773	0.00714238	0.889989
Egfl7	0.389425	0.00682829	0.00342138	0.971402
Paqr8	-0.15446	0.00688892	-0.0358477	0.596617
Irak4	0.553771	0.00689863	0.0185048	0.302501
Mcf2	-0.343107	0.00689863	-0.0120368	0.809032
Tspyl5	-0.2391	0.0069353	-0.0447198	0.597451
Tlr6	0.700778	0.00693572	0.0145539	0.226936
Cadps2	-0.224032	0.00696152	-0.181541	0.101142
Dennd2c	0.726015	0.00697626	0.0196601	0.205462
Lgalsl	-0.195883	0.00697626	-0.0958003	0.2254
Dipk2a	-0.32673	0.00702869	-0.0355298	0.641665
F11r	0.620952	0.00705266	0.02057	0.22334
Cfh	0.567873	0.00706354	0.0229478	0.303492
Rpl26	0.343675	0.00707439	0.0142157	0.823369
S100a1	0.307502	0.00708713	0.0204352	0.682736
Cdh7	-0.408255	0.00709615	-0.0147549	0.642189
Grk2	0.33278	0.00709615	0.0142316	0.837473
Atxn7l3b	-0.162143	0.00712157	-0.0656381	0.464506
Mapkapk2	0.207201	0.00712912	0.0188791	0.847524
Naalad2	0.606303	0.00713501	0.0149875	0.603661
Nap1l1	-0.186398	0.00716075	-0.0296195	0.737272
Itga5	0.83045	0.00719613	0.0107124	0.46618
Ptpn2	-0.219631	0.00722898	-0.0206321	0.861015
H2-DMa	0.480677	0.00726129	0.0260117	0.488015
Zbp1	1.18916	0.00726129	0.00691382	0.138273
Cdh6	-0.319724	0.00727639	-0.183417	0.160435
Uqcrc2	-0.14169	0.00742128	-0.0311426	0.675631
Nod1	0.425919	0.00743972	0.0436637	0.162755
Cabin1	0.393668	0.00744441	-0.0033961	0.972186
Septin7	-0.233948	0.00745997	-0.0535515	0.536232
Epb41l3	-0.188453	0.00748043	-0.0176565	0.86937
Prkacb	-0.153753	0.00748043	-0.0370867	0.658425
Diras2	-0.15905	0.00751826	-0.0586092	0.489286
Fgfrl1	0.383908	0.0075583	0.032736	0.469967
Vip	-0.288498	0.0075583	-0.0203482	0.658425
Zfp652	0.160103	0.00763974	0.0105	0.943937
Prkar2b	-0.189702	0.00774289	-0.0051798	0.954559
Tmem169	-0.226725	0.00774618	-0.0539981	0.453683
Adgre5	0.390439	0.00774907	0.0146614	0.822997
Susd3	1.10067	0.00775013	0.00531264	0.818658
Vmn2r97	-0.373867	0.00777376	-0.0113192	0.876599
Rbmx2	-0.281384	0.00778868	-0.0309498	0.715587
Tmem119	0.416998	0.00799887	0.131036	0.22334
Gnai2	0.367997	0.00802269	0.0220306	0.679299
Anks1	0.37734	0.0080722	0.012992	0.855989
Col27a1	0.528381	0.0080722	0.0221194	0.1384
Itih3	0.382199	0.0081465	0.0323645	0.43811
Ppp1r2	-0.193553	0.0081465	-0.0397749	0.693559
Snx16	-0.242294	0.0081465	-0.0234582	0.790746
Stmn1	-0.245892	0.00822186	-0.0185481	0.715524
Fbxo3	-0.171582	0.0082578	-0.0171505	0.896547
Ifrd1	-0.24788	0.0082578	-0.0145483	0.885636
Srpk2	-0.160621	0.00832288	-0.0403073	0.675631
Napg	-0.133796	0.00835629	-0.0328172	0.709502
Rps28	0.593678	0.00840863	0.00730693	0.848709
Slc25a46	-0.231856	0.00842271	-0.0524348	0.489286
9930111J21Rik1	0.749799	0.0085831	0.0113042	0.593809
Clvs1	-0.20125	0.0085831	-0.0313918	0.730217
Cyfip1	0.136421	0.00860345	0.0254614	0.788232
Acox1	0.131703	0.00861089	0.0366867	0.760298
Kcnip1	-0.201914	0.00861475	-0.0160444	0.861015
Dnaja2	-0.166244	0.00865165	-0.06124	0.40334
Rplp0	0.496219	0.00870337	0.00910048	0.873407
Tmeff1	-0.221123	0.00871849	-0.0853339	0.302726
Rgs7	-0.18473	0.00888975	-0.0570376	0.522899
Ppm1m	0.347378	0.00891931	0.208288	0.10986
Itpkb	0.28934	0.00894869	0.0498628	0.385022
Tars3	-0.16373	0.00901571	-0.036495	0.688689
Pcnp	-0.175387	0.00906636	-0.0364884	0.688784
Ramac	-0.165506	0.00906636	-0.0428923	0.641951
Znrd2	2.15464	0.00912665	0.00013808	0.995383
Sacm1l	-0.209256	0.00914434	-0.0264028	0.792778
Caskin2	0.436728	0.00922363	0.0139598	0.701989
Klhl13	-0.244932	0.00930377	-0.0194221	0.847524
Prdm1	0.595559	0.00933069	0.0242118	0.197113
Rpl10a	0.215119	0.00933069	0.0949176	0.297399
Cnn3	0.21821	0.00938394	0.0280721	0.641951
9330159F19Rik	-0.21105	0.0093887	-0.0161724	0.890274
Accs	0.507524	0.0093887	0.0197839	0.451013
Rnaset2a	0.651577	0.00939959	0.00430523	0.861712
Zfp946	-0.284876	0.00944536	-0.0233144	0.777358
Yars2	-0.232994	0.00945734	-0.0308993	0.687669
Serpinf2	0.702974	0.00951988	0.465214	0.134142
Fbxw7	-0.162763	0.0095546	-0.127711	0.131627
Myl9	0.643312	0.0095546	-0.0012989	0.989685
Gm14418	-0.318319	0.00961668	-0.0062143	0.949985
Gad2	-0.274598	0.00964271	-0.0056343	0.955681
Nceh1	-0.168027	0.00964271	-0.0499297	0.561748
Zfp385b	-0.199197	0.0097435	-0.0245886	0.788232
Ostf1	0.28674	0.00978877	0.0162964	0.79409
Rpgrip1l	-0.386037	0.0098873	-0.0324163	0.439412
Set	-0.167028	0.00992679	-0.0171306	0.912816
Acsbg1	0.276615	0.00997951	0.0170257	0.835855
Cnot11	-0.150081	0.0100222	-0.0307405	0.788693
Rab5a	-0.211493	0.0101431	-0.0327441	0.723227
Trpc3	-0.506339	0.0101461	-0.0054984	0.896547
Brms1l	-0.156034	0.0102586	-0.0172709	0.900314
Hsd17b4	0.144385	0.0102586	-0.0010295	0.995383
Inka1	0.607287	0.0103634	0.0101075	0.788876
Rab3gap1	-0.142884	0.0104514	-0.0986186	0.188657
Rhbdf2	0.776317	0.0104514	0.00208764	0.915859
Trim13	-0.258313	0.0104514	-0.0046023	0.976934
Fxyd5	0.438673	0.010632	0.267342	0.135223
Pcsk1	-0.333575	0.010632	-2.76e-05	0.999499
Slc25a10	0.396291	0.0106703	0.0113271	0.81096
D030056L22Rik	-0.225537	0.0107917	-0.0287036	0.773055
Glipr2	0.381991	0.0107917	0.249112	0.123738
Id3	0.521752	0.0107917	0.0133874	0.63784
Nus1	-0.204671	0.0107917	-0.0261328	0.822997
Sting1	0.545515	0.0107917	0.0104948	0.79409
Ifit1	0.636215	0.0107946	0.0193035	0.379157
Tspan13	-0.180597	0.0109128	-0.0716682	0.419783
Ranbp9	-0.134162	0.0110443	-0.0312181	0.79409
Ahnak	0.303567	0.0110533	0.0324636	0.602103
Cdh19	-0.307414	0.0110551	-0.0045198	0.958253
Pja2	-0.196507	0.0110551	-0.0552986	0.557311
St6gal2	-0.290807	0.0110551	-0.0384974	0.47209
Rrbp1	0.324926	0.0110577	0.1877	0.17595
Thrb	-0.293406	0.0112276	-0.0256085	0.606684
Rnf170	-0.186949	0.011251	-0.0350625	0.675732
Zc3hav1	0.325081	0.011251	0.191389	0.109785
Eif1ax	-0.210788	0.0112665	-0.0290045	0.754865
Ghdc	0.405031	0.0113577	0.00803121	0.879209
Gm10033	-0.416819	0.0113577	-0.0077255	0.874783
Kbtbd7	-0.285292	0.0113824	-0.0430305	0.517261
Zscan26	-0.17538	0.0113824	-0.0030629	0.992799
Cdk17	-0.18857	0.0116044	-0.13865	0.101142
Dnajc21	-0.198121	0.0116512	-0.021962	0.847351
Vstm2a	-0.143895	0.0116917	-0.0465832	0.581023
Arid5b	-0.288069	0.0117441	-0.0505066	0.503808
Pik3c3	-0.114308	0.0118195	-0.0775708	0.179124
Cntn6	-0.378146	0.011849	-0.0219788	0.328078
Cbln2	-0.477685	0.0118654	-0.0152662	0.46826
Mmgt1	-0.1879	0.0118654	-0.0338892	0.763777
Dennd5b	-0.232423	0.0118804	-0.0329747	0.542306
Rps11	0.204707	0.0119617	0.0252525	0.749773
Uba3	-0.207216	0.0119793	-0.0522548	0.524384
Setmar	-0.223416	0.0120153	-0.035083	0.651116
Gmfg	0.68894	0.0120752	0.380975	0.132862
Rragb	-0.21622	0.0120752	-0.0320792	0.617997
Slc2a10	0.492422	0.0120752	0.01073	0.788876
Ss18l1	-0.210824	0.0120959	-0.0836797	0.36164
Slc29a1	0.406051	0.012203	0.00617786	0.916993
Rbm18	-0.131141	0.0123049	-0.0267788	0.819399
Ric8b	-0.126002	0.0125075	-0.0121662	0.932955
Klhl4	-0.258032	0.0125484	-0.0141857	0.858819
Slc25a19	0.362003	0.0126132	0.00677421	0.930932
Rpl7a	0.375544	0.0126368	0.00971899	0.880299
Pofut1	0.188079	0.0126469	-0.005443	0.973849
Ube2e1	-0.220114	0.0126469	-0.0282229	0.768303
Gldc	0.233605	0.0126685	0.00997141	0.919822
Egflam	0.352277	0.0127092	0.00416213	0.963476
Ube2j1	-0.12778	0.0127316	-0.0241438	0.862956
Dbi	0.277967	0.0127331	0.0332317	0.489286
Vapa	-0.19825	0.0127814	-0.0325039	0.730656
Cldn5	0.403839	0.0128154	0.0187763	0.660109
Ldlr	0.321815	0.0128671	0.105872	0.271788
Rhbdf1	0.707054	0.0128671	0.00911287	0.6871
Osbpl6	-0.212686	0.0130596	-0.022395	0.811811
Dhrs1	0.362143	0.013091	0.0126482	0.815361
Mtss2	0.22865	0.0131016	0.0458091	0.557575
Tmx4	-0.223551	0.0131016	-0.0421046	0.669043
Frmd5	-0.175949	0.0131061	-0.0096326	0.935208
Ifi44	0.677041	0.0131256	0.00487672	0.89021
Khk	0.621368	0.0131256	-0.0001211	0.996681
Mtmr2	-0.251683	0.0131256	-0.0278199	0.677959
Zfr	-0.209707	0.0131265	-0.0282296	0.709264
Rpl35a	0.220743	0.0132153	0.00999107	0.925261
Zfp101	-0.222788	0.0132316	-0.0187819	0.848709
Pgr	-0.333479	0.0134227	-0.0196535	0.664513
Hcn1	-0.293461	0.0134585	-0.0245918	0.561748
Hdac10	0.453414	0.0135228	0.00535494	0.929473
Tdrd6	-1.06822	0.0135916	0.00100658	0.972186
Gabra3	-0.252446	0.0136151	-0.0074516	0.896076
Mettl16	-0.201923	0.0136151	-0.0008475	0.995383
Procr	0.965207	0.0138328	0.00608704	0.844024
Enpp5	-0.155857	0.0138653	-0.0369247	0.724905
Dennd3	0.429275	0.0139269	0.0077298	0.889659
Ogfr	0.232386	0.014009	0.01399	0.887733
Tbc1d30	-0.190477	0.0141437	-0.0497068	0.419783
Kcnab1	-0.206708	0.0141947	-0.102697	0.23391
Mbnl2	-0.183946	0.0142988	-0.0343516	0.757313
Atg4c	-0.185172	0.0143267	-0.0425412	0.640956
Efemp2	0.701916	0.0143267	0.00398795	0.900083
Chmp2b	-0.200278	0.0144638	-0.0197455	0.858945
Adgrl2	-0.270931	0.0144696	-0.0269193	0.591057
Klhl25	0.310763	0.0144696	0.0372507	0.406843
Homer1	-0.213788	0.0146172	-0.0136202	0.885536
Slc2a13	-0.221529	0.0146739	-0.0341302	0.646314
Slc6a12	0.0909153	0.0146739	0.0018127	0.919505
Oplah	0.374737	0.0146844	0.0256611	0.641951
0610040J01Rik	0.361153	0.0146972	0.0302547	0.44055
Ptges	0.724621	0.0147162	0.00910015	0.777001
Tal1	0.474762	0.0147829	0.0223587	0.296921
Edem2	0.284341	0.0147865	0.0285122	0.699202
Serinc1	-0.194747	0.014798	-0.0324743	0.738737
Tspyl4	-0.244815	0.0147991	-0.033006	0.641951
Nsd2	-0.21202	0.0148876	-0.0146675	0.856559
Rpl6	0.213853	0.0149125	0.0191807	0.896547
Dpp7	0.374738	0.0149275	0.0136	0.778339
Ggps1	-0.188785	0.0149536	-0.0057208	0.971685
Dhx57	-0.145357	0.0149913	-0.014129	0.91505
Atxn3	-0.17275	0.0150197	-0.0388238	0.669069
Lamc3	0.465031	0.0151603	0.00561375	0.919918
Traf4	0.626794	0.015199	0.00467795	0.902617
Crbn	-0.210071	0.0152432	-0.036113	0.664513
Spata13	0.364423	0.0152481	0.019257	0.524384
Adss2	-0.187524	0.0154398	-0.0389392	0.677946
Kcnh7	-0.343957	0.0154902	-0.0309195	0.297399
Rheb	-0.234588	0.0154902	-0.0156948	0.908925
Suox	0.197439	0.0155491	-0.0027713	0.985029
Rps9	0.525435	0.0155871	0.00653603	0.862313
Tasp1	-0.182255	0.0156154	-0.0183992	0.886199
Ube2v2	-0.281781	0.0157252	-0.0186559	0.842687
Amz1	0.436161	0.0157459	0.0266325	0.210072
Plpp3	0.156241	0.0158412	0.0213649	0.871745
Morf4l2	-0.171486	0.0158474	-0.0360014	0.769455
Omg	-0.18823	0.015919	-0.0964882	0.297291
Nmd3	-0.256894	0.0159394	-0.0151795	0.880787
Mfsd6	-0.186519	0.0160555	-0.0733945	0.391608
Slc52a2	0.370638	0.0160555	0.00399736	0.959824
Gpd1l	-0.152185	0.0162423	-0.0476025	0.618828
Smim10l1	-0.241349	0.0162423	-0.0369422	0.616351
Hnrnph2	-0.15914	0.0162774	-0.0486934	0.616351
Rnf31	0.26187	0.0162795	0.00306331	0.976934
Pdlim4	0.409758	0.0163299	0.0328616	0.23391
Thbs4	0.628935	0.0163299	0.289087	0.134142
Nfkb2	0.530213	0.0164904	0.00857196	0.790746
Cadps	-0.183328	0.0165765	-0.0284964	0.679574
Gm2026	-0.297788	0.0165765	-0.0059692	0.958271
Pxmp2	0.405831	0.0165765	0.00327483	0.971978
Mfsd3	0.780536	0.0166087	0.00637881	0.823369
Zdhhc17	-0.145188	0.0166308	-0.0405284	0.694471
Mrps30	-0.193842	0.0167726	-0.0694181	0.46826
Uba6	-0.246623	0.0170497	-0.0098888	0.912816
Ranbp6	-0.21011	0.0170739	-0.0459317	0.572947
Hdgfl3	-0.166426	0.0170813	-0.057181	0.506873
Pnma8c	-0.180635	0.0170813	-0.027404	0.749773
Stimate	0.30052	0.0170813	0.0182723	0.710621
Ptpn21	0.306003	0.0171093	0.00145382	0.995383
Glmp	0.425439	0.0171792	0.0125983	0.730656
Tcp1	-0.167891	0.0171921	-0.029695	0.797648
Arhgap22	0.577309	0.0172526	0.0123535	0.641951
Rpl22	0.169509	0.0173012	0.0238764	0.81096
Eng	0.376345	0.0173456	-0.0007478	0.995383
Jrkl	-0.236988	0.0173456	-0.0222323	0.820619
Nlrp1a	1.08621	0.0173456	0.00761796	0.588368
Slc18a2	-0.417554	0.0173456	0.00052171	0.995383
Ncoa7	-0.191117	0.0174195	-0.0126619	0.892598
Scamp1	-0.123761	0.0174266	-0.0442246	0.642189
Stat3	0.264644	0.0174266	0.022032	0.74099
Hprt1	-0.210326	0.0175759	-0.0272268	0.768303
Ifi30	0.579506	0.0175759	0.00886981	0.675631
Vps35l	0.214945	0.017636	0.0033632	0.984038
Esf1	-0.200893	0.0177979	-0.0449399	0.602948
Stk10	0.381977	0.0177979	0.161514	0.192619
Myo1g	0.975576	0.017853	0.00300167	0.892804
Smtn	0.533872	0.0178809	0.00543917	0.905745
Nfe2l2	0.350418	0.0179728	0.25971	0.106898
Tmem219	0.300211	0.0180649	0.0171086	0.810641
Abca12	-0.774529	0.0180676	-0.0030579	0.916993
Chmp1b2	-0.204941	0.0180676	-0.0201875	0.823457
Mcts1	-0.208211	0.0180676	-0.0214907	0.83469
Rpl9	0.16418	0.0180676	0.00912368	0.936084
Cox6a2	1.09627	0.0180723	0.00540602	0.767071
Tapbp	0.309579	0.0180723	0.0327212	0.467087
Ankrd45	-0.228736	0.0181153	-0.139191	0.106867
Igf1	0.401412	0.0181153	0.0263179	0.360555
Mosmo	-0.176922	0.0181229	-0.0440453	0.616351
Rbm34	-0.189515	0.0181803	-0.0475068	0.60872
Yae1d1	-0.255195	0.0181803	-0.0066137	0.965142
Eif4a2	-0.166956	0.0182284	-0.0516135	0.52696
Cdc37l1	-0.162411	0.0182695	-0.0037954	0.985788
Slc46a3	0.211374	0.0184418	0.0108581	0.88679
Leprotl1	-0.122208	0.0185257	-0.024514	0.835249
Cdc5l	-0.161071	0.0185305	-0.0667297	0.46826
Csrnp3	-0.199951	0.0185313	-0.0552187	0.407375
Gm20878	-0.380022	0.0185327	-0.0084333	0.912816
S100a13	0.27719	0.0185327	0.0440293	0.489286
Ttc28	0.30759	0.0185327	0.00081015	0.995383
Cab39	-0.13119	0.0185362	-0.0627045	0.411277
Daglb	0.355374	0.0185977	0.00709872	0.915156
Map9	-0.196239	0.0186076	-0.0252227	0.81096
Borcs7	-0.202292	0.0186712	-0.0601029	0.48845
Lgals3	0.848398	0.0186712	0.00930763	0.201686
Gucy1a1	-0.213524	0.018726	-0.0314054	0.603036
Tmem198b	0.282126	0.0187269	0.0178608	0.842687
Pou3f4	0.385658	0.0187967	0.00721551	0.913595
Gm20604	-0.221805	0.0188794	-0.0167921	0.847524
Clec3b	1.02438	0.0189656	0.00212347	0.938045
Calm2	-0.176522	0.0189981	-0.068747	0.438965
Grik1	-0.238972	0.0192268	-0.0142453	0.822997
Trappc6a	0.997217	0.0192268	0.00217531	0.916505
Adhfe1	0.219665	0.0192804	0.0236987	0.848622
Ndn	0.380341	0.0192804	0.0174747	0.775567
Cacng3	-0.176919	0.0193171	-0.076256	0.378595
Cnn2	0.572497	0.0193759	0.00153918	0.982614
Ttc9	-0.21079	0.0193759	-0.0444307	0.543802
Immt	-0.15201	0.0193796	-0.0135836	0.916993
AI593442	-0.263185	0.0194783	-0.160289	0.137817
Fbxo33	-0.210159	0.0194783	-0.034354	0.711895
Tstd3	-0.191769	0.0194803	-0.0186797	0.866878
Chrm2	-0.332942	0.0194881	-0.0096049	0.806706
Ppib	0.188537	0.0194881	0.0094147	0.917951
Tmem184c	-0.184361	0.0194881	-0.0327235	0.773805
Fads2	0.172038	0.019489	0.0238492	0.836503
Fgf16	-0.414879	0.019489	-0.0038783	0.929081
Rab14	-0.172163	0.019489	-0.0344947	0.773055
Slitrk4	-0.259345	0.019489	-0.0252826	0.643653
Cacnb4	-0.246355	0.0195607	-0.0332958	0.630352
Itfg1	-0.213457	0.0195865	-0.0516136	0.561748
Spock3	-0.239211	0.0195865	-0.0175534	0.896547
Fam110b	-0.164129	0.0197368	-0.0522193	0.547665
Camta1	-0.158838	0.0198698	-0.0456573	0.616351
E130311K13Rik	-0.195209	0.0198698	-0.0118058	0.915344
Smim13	-0.196856	0.0198698	-0.0275773	0.753024
Mob3a	0.271383	0.0198898	0.0656767	0.366167
Cpxm1	0.484256	0.0201774	-0.0025426	0.971685
Msantd4	-0.183706	0.0201774	-0.0236243	0.810746
Ywhaq	-0.205122	0.0201992	-0.0664506	0.489286
Ltbr	0.459101	0.0202148	0.00594353	0.886199
Pbxip1	0.29603	0.0202148	0.0201422	0.641951
Birc5	0.76486	0.0202202	4.72e-05	0.99901
Cd248	0.500159	0.0202202	0.00230957	0.967477
Mknk2	0.289254	0.0202202	0.0103853	0.903667
Myef2	-0.164136	0.0202202	0.0109146	0.93951
Sox9	0.396294	0.0202202	0.0223559	0.677946
Reep1	-0.147111	0.0202218	-0.0345031	0.726129
Man2b2	0.406934	0.0203239	0.017372	0.543312
Dctn4	-0.117902	0.0204718	-0.0297177	0.788876
Pirt	-0.514344	0.0204718	-0.0116473	0.489286
Wasl	-0.195173	0.0204718	-0.0525186	0.561748
Zfp273	-0.232324	0.0204718	-0.022839	0.777075
Htr2a	-0.254757	0.020472	-0.0224152	0.805158
Prodh	0.31354	0.020472	0.00852914	0.900314
Fam8a1	-0.196834	0.0206555	-0.0149509	0.826016
Usp14	-0.22539	0.0206606	-0.0327799	0.709264
Ccdc190	0.369651	0.0210457	0.0394189	0.467087
Kifap3	-0.169731	0.021062	-0.0516696	0.558601
Armc1	-0.182713	0.0212592	-0.0402811	0.661991
Naprt	0.473461	0.021311	0.0159649	0.590729
Sema3c	-0.282972	0.0213127	-0.0083321	0.937223
Mki67	0.531831	0.0214274	0.0286008	0.193759
Sri	0.145619	0.0215032	-0.0013898	0.995383
Gabbr1	-0.155378	0.021521	-0.0606888	0.46826
Dnm3	-0.20061	0.0215302	-0.0181198	0.833365
Trappc6b	-0.155516	0.0215302	-0.0184151	0.867187
Tkt	0.303571	0.0215777	0.0123067	0.864418
Klhl1	-0.552009	0.0215856	-0.0101683	0.641951
Ube2l6	0.255261	0.0215856	0.0206367	0.788232
Lpcat3	0.257536	0.0216624	0.0327714	0.602103
Ube2k	-0.135272	0.0216624	-0.0520241	0.553113
Rabgap1	-0.143462	0.0216723	-0.0394101	0.712359
Hspa1b	-0.445125	0.0216977	-0.0094707	0.851418
Hps1	0.417027	0.0217963	0.313292	0.139621
Syt4	-0.202037	0.0217963	-0.0158421	0.873407
Zfp788	-0.214987	0.0217963	-0.0370186	0.645116
Pdik1l	-0.19368	0.0218495	0.0005317	0.996681
Galnt13	-0.250776	0.0220039	-0.0126097	0.848709
Trmt10b	-0.274785	0.0220039	-0.0071521	0.943568
Lamp1	0.160901	0.0221562	0.0506325	0.645116
Actr6	-0.204187	0.0222795	-0.0194835	0.848709
Ctdsp2	0.164452	0.0222795	0.0170796	0.871317
Fam120b	-0.108321	0.0222974	-0.0308122	0.773528
Usp35	0.318479	0.0222974	0.0250704	0.617997
Tnfsf12	0.412651	0.0223355	0.0117126	0.836503
Col25a1	-0.299148	0.0223705	-0.0083797	0.909834
Orc5	-0.163212	0.022514	-0.0101294	0.940145
Sla	0.355728	0.0225413	0.0317849	0.287013
Trnt1	-0.184124	0.0225528	-0.0159709	0.884501
Col15a1	0.590671	0.0226567	0.013377	0.62075
Zbtb11	-0.187498	0.0226853	-0.0267289	0.818366
Dzank1	-0.19883	0.0227164	-0.0161986	0.80019
Zfp763	-0.214361	0.0227276	-0.0740973	0.384026
1700025G04Rik	-0.229992	0.0227349	-0.0055989	0.957253
Ddah2	0.557304	0.0227528	0.0090164	0.791392
Xrcc1	0.268952	0.0227528	0.00336005	0.978516
Spag9	-0.16399	0.022772	-0.0561441	0.474266
Dennd11	-0.199683	0.0230265	-0.0197853	0.833365
Casp7	0.357856	0.0230369	0.00813458	0.896547
Rab6a	-0.179578	0.0230801	-0.0226549	0.777734
Cxcr6	0.0499506	0.0232247	0.0025977	0.850022
Yaf2	-0.210376	0.0232604	-0.0257577	0.768303
Pim2	-0.14998	0.0232753	-0.0095453	0.916923
Coil	-0.17146	0.0233313	-0.0030056	0.987298
Gpr135	-0.228483	0.0233313	-0.0312192	0.64953
Psip1	-0.202356	0.0233451	-0.0426047	0.644771
Cntn3	-0.198651	0.0234187	-0.0084529	0.913766
Fam171b	-0.203124	0.0234358	-0.05372	0.489286
Cmpk1	-0.288856	0.0235649	-0.0147428	0.86038
Hlf	-0.191986	0.0235649	-0.103502	0.285439
Hnrnpa0	-0.196463	0.0235649	-0.0387236	0.675732
Vmp1	-0.205217	0.0235649	-0.142471	0.179124
Slc35e2	-0.15106	0.0235769	-0.0062442	0.98281
Nup58	-0.186659	0.0236779	-0.0208733	0.867187
Nt5c3	-0.186117	0.0239108	-0.0386308	0.641665
Spast	-0.176171	0.0239288	-0.0235737	0.839372
Unc50	-0.133093	0.0239288	-0.0273957	0.819067
Arl4d	-0.430482	0.0241225	-0.0159047	0.608668
Rab29	0.342277	0.024143	0.0278688	0.631731
Acy3	0.524798	0.0242179	0.00383743	0.934693
Tpp2	-0.198738	0.0242974	-0.030031	0.76975
Nol4	-0.224818	0.0243139	-0.030804	0.6871
Rab1b	0.202974	0.0243939	-8e-05	0.999144
Csnk1g3	-0.153608	0.0245512	-0.0284616	0.790618
Arhgap19	0.248377	0.0245686	0.0180461	0.810746
Zfyve9	-0.1549	0.024688	-0.0754634	0.391218
Atp6v1h	-0.159723	0.0247682	-0.0333222	0.726976
Rps19	0.287075	0.0247682	0.0181057	0.688784
Dld	-0.167199	0.0247765	-0.0567669	0.489286
Glb1	0.300012	0.0248436	0.011985	0.807893
Clasp2	-0.157295	0.0250836	-0.0680384	0.448355
Clcn4	-0.168719	0.0250836	-0.0551977	0.518541
Reps2	-0.237701	0.0250968	-0.0261768	0.675631
Ncf4	0.954995	0.0251042	0.00661011	0.756432
Niban1	0.36078	0.0253487	0.00919514	0.869143
Med12	0.274972	0.0253768	0.00044751	0.979179
Trpc1	-0.208163	0.0253881	-0.0763218	0.384026
Hk2	0.518428	0.0254994	0.00675057	0.901339
Pgls	0.967068	0.0255795	-0.0002671	0.995383
Slc16a3	0.866235	0.0258063	0.00304638	0.889989
Slc25a27	-0.166092	0.0258063	-0.015306	0.890274
Asap2	-0.199552	0.0258754	-0.0435518	0.621074
Dtx3l	0.225879	0.0258754	0.0438193	0.456506
Tnfsf13b	0.559349	0.0258754	0.0145364	0.505873
Zfp791	-0.200634	0.0258943	-0.123269	0.226936
Wdr48	-0.105766	0.0260489	-0.0215111	0.86806
Armh4	-0.163814	0.0261868	-0.0409752	0.664513
Lgals1	0.455409	0.0261892	0.00238488	0.932314
Mvp	0.476532	0.0262965	0.00688808	0.848622
Gpx1	0.433814	0.0262985	0.0127676	0.80516
Nabp1	-0.24595	0.0263526	-0.0024487	0.98705
Riok2	-0.254252	0.0265614	-0.0974316	0.292611
Ndufaf5	-0.181769	0.0267047	-0.0081192	0.953758
Trim23	-0.21291	0.0267047	-0.0466019	0.553263
Il15	0.507863	0.026895	-0.0034705	0.932314
G3bp2	-0.148082	0.0269354	-0.0247298	0.809786
Npl	0.323557	0.0269945	0.0211702	0.688689
Zfp994	-0.248747	0.0269945	-0.045353	0.570023
Dnm2	0.255101	0.0270191	0.020148	0.791392
Eif2s3x	-0.142364	0.0270191	-0.0550315	0.52696
Rida	0.246126	0.0270191	0.0834611	0.357885
Tmem200a	-0.219821	0.0270191	-0.0464228	0.489286
Dnm1l	-0.17326	0.0270332	-0.017181	0.879974
B630019K06Rik	-0.220808	0.0270376	-0.0123163	0.884963
Jup	0.314431	0.0270376	0.00874247	0.910697
Gskip	-0.200602	0.0271385	-0.0154349	0.909834
H4c3	0.852366	0.0271385	-0.0013905	0.971685
Myo9b	0.366999	0.0271385	0.0358545	0.201467
Rela	0.293475	0.0271385	0.0137104	0.847524
Ywhag	-0.185909	0.0271815	-0.0225879	0.819067
Armc8	-0.128561	0.0272262	-0.082461	0.271838
Eif2b1	-0.163197	0.0272262	-0.020069	0.83469
Maip1	-0.192523	0.0272262	-0.0384258	0.664513
Poglut1	-0.105527	0.0272262	-0.0346383	0.749288
Emc4	-0.155042	0.0272597	-0.0193054	0.860626
Sms	-0.16725	0.0273532	-0.0156993	0.896547
Bcl3	0.0855732	0.0273998	0.00831406	0.188657
Etnk1	-0.152139	0.0273998	-0.0250055	0.823369
Cimap1b	1.00842	0.0274114	0.00271184	0.910279
Gpc2	0.588102	0.0274114	0.00503036	0.896547
Atg3	-0.178391	0.0274646	-0.0340057	0.709904
Grm8	-0.353284	0.0274646	-0.008474	0.823369
Slc7a6os	-0.179487	0.0275122	-0.0416495	0.664513
Btbd1	-0.129365	0.027568	-0.0413128	0.658425
Kcnj3	-0.223575	0.0276011	-0.144994	0.179062
Nkain4	0.403228	0.0276011	0.00968276	0.885573
Trappc2	-0.194001	0.0277048	-0.0198608	0.871745
Rnf168	-0.156655	0.0277749	-0.0323318	0.773163
Slc3a2	0.179538	0.0277749	0.0156505	0.889989
Sccpdh	-0.182866	0.0278038	-0.033334	0.715524
Tmem109	0.328689	0.0279455	0.00838339	0.91505
Rtn4	-0.207236	0.0281535	-0.0349601	0.709502
Ubqln1	-0.13318	0.0282472	-0.0424569	0.623175
Ythdf2	-0.175704	0.0282472	-0.0086792	0.941803
Chsy3	-0.2857	0.0282842	-0.0389113	0.148666
Ppdpf	0.440272	0.0283779	0.00157595	0.984038
Ftl1	0.573642	0.0284152	0.012919	0.552758
Ube3b	0.272752	0.0284303	0.0148658	0.871317
Stam	-0.206682	0.0285047	-0.034165	0.688784
Col4a1	0.308558	0.0285226	0.00370464	0.967237
Gpr37l1	0.174935	0.0285226	0.00686463	0.976224
Tfeb	0.543246	0.0285226	0.00394518	0.916993
Top1	-0.175188	0.0285359	-0.0183899	0.87224
Cdh18	-0.22249	0.0286236	-0.0174605	0.710621
Chrac1	0.293396	0.0286236	0.00210649	0.988082
Klhdc1	-0.214718	0.0286236	-0.0126602	0.907074
Atp2c1	-0.161453	0.0286422	-0.0476354	0.617997
Copg2	-0.153122	0.0286422	-0.0488838	0.589278
Fam117b	-0.170092	0.0286422	-0.0360549	0.726976
Nalf1	-0.165331	0.0286422	-0.0564185	0.523751
Rpl36a	0.227596	0.0286478	0.00408666	0.952265
Ier3ip1	-0.170502	0.0286579	-0.024073	0.839982
Ifi35	0.518849	0.0287391	0.00577086	0.888181
Rab9b	-0.21013	0.0287743	-0.0451925	0.453956
Rnf11	-0.202592	0.0288168	-0.0220257	0.822997
Shisa5	0.209205	0.0288638	0.0210427	0.820619
Sucla2	-0.187683	0.0288638	-0.0740455	0.439412
Clcn2	0.293393	0.0289167	0.00836689	0.916923
Gpx4	0.286916	0.0290165	0.00366678	0.970169
Acsl3	-0.229828	0.0291125	-0.0209141	0.688784
Gpaa1	0.427246	0.0291125	0.00835085	0.884529
Psmd6	-0.19623	0.0291672	-0.0063751	0.96708
Adam22	-0.182366	0.0291969	-0.0390931	0.616351
Plppr5	-0.171445	0.0291996	-0.0309684	0.783982
Fhl3	0.73514	0.029221	0.00114655	0.982704
Gm14296	-0.226446	0.0292245	-0.0007009	0.994005
Pdcd10	-0.21063	0.0292245	-0.0330806	0.675631
Peg3	-0.202654	0.0292245	-0.0156111	0.83469
Pou3f1	-0.242541	0.0292245	-0.0931636	0.278552
Fkrp	-0.175537	0.0292519	-0.0301725	0.777075
Usp46	-0.142213	0.0292519	-0.0293824	0.79409
Terf2ip	-0.140914	0.0292587	-0.0247769	0.853089
Elavl2	-0.203009	0.029283	-0.0123234	0.951522
Dlat	-0.176353	0.0292916	-0.0817589	0.32474
Gnl3l	-0.1549	0.0292916	-0.0268469	0.761499
Wdr81	0.260539	0.0292916	0.0196485	0.732974
Appbp2	-0.141639	0.0293166	-0.0406198	0.662803
Rpl29	0.417981	0.0293394	0.0105597	0.822997
Parg	-0.134201	0.0293512	-0.0102062	0.943568
Ttpal	-0.155271	0.0293512	-0.0084498	0.950534
Cndp2	0.194499	0.0294091	-0.001289	0.995383
Lamb2	0.453189	0.0294091	0.00954144	0.817866
Npy5r	-0.198686	0.0294091	-0.034528	0.63784
Oat	0.145219	0.0294091	0.0349844	0.710621
Tapt1	-0.136322	0.0294091	-0.0232021	0.853398
Dnajb6	-0.192048	0.029415	-0.0336456	0.730656
Fbxl5	-0.171758	0.0294423	-0.0205065	0.869144
Lrp11	-0.166195	0.0294448	-0.077313	0.397327
Tsc2	0.2907	0.0294682	0.0349707	0.37827
Mob4	-0.234879	0.0294701	-0.0379538	0.602103
Med12l	-0.209234	0.0295423	-0.0264781	0.6539
Spred1	-0.200555	0.0295644	-0.0304219	0.744501
Ttll7	-0.214549	0.0295644	-0.0323667	0.645116
Sipa1	0.2799	0.0297652	0.252605	0.108073
Kbtbd2	-0.162835	0.0298826	-0.0522279	0.561748
Erp44	-0.154472	0.0298976	-0.0280972	0.822997
Ctsc	0.455462	0.0298986	0.016055	0.312664
Klhl12	-0.173671	0.0299528	-0.064533	0.469967
Il17ra	0.294912	0.0299673	0.0020058	0.992072
Cspg4	0.362303	0.0300278	0.0215631	0.684665
Abhd13	-0.16423	0.0302389	-0.0435313	0.658425
Tlcd4	-0.198129	0.0303759	-0.0211126	0.745913
Fgfr1	0.203882	0.0306382	0.0440114	0.539084
Bpnt1	-0.153886	0.0306665	-0.0302658	0.797938
Cct8	-0.155017	0.0307375	-0.0256984	0.824786
Gda	-0.224861	0.0307375	-0.0235091	0.74578
Rala	-0.176598	0.0307375	-0.0336452	0.687669
Api5	-0.181959	0.0307421	-0.0418758	0.645116
Lrmda	0.608954	0.0307421	0.0165185	0.368785
Slc8b1	0.359023	0.0307421	0.0171027	0.664513
Tcp11	0.563721	0.0307534	0.00189207	0.957957
Ppp2r5e	-0.181488	0.0308073	-0.0223911	0.823369
Tph1	-0.680631	0.0308463	-0.0062891	0.542794
Gatc	-0.136244	0.0310574	0.0194615	0.92306
Impact	-0.152405	0.031183	-0.0014986	0.985029
Rpl23a	0.251147	0.031183	0.0136073	0.892065
C5ar2	0.372349	0.0311882	0.0382009	0.195927
Fam98a	-0.158899	0.0313404	-0.0079891	0.954559
Ndufa3	0.333291	0.0313404	0.0121703	0.835719
Nr4a2	-0.258195	0.0313404	-0.0002849	0.996681
Dpm3	1.05477	0.0314169	0.00403795	0.757353
Igip	-0.178298	0.0314169	-0.019608	0.848709
Matr3	-0.237678	0.0314169	-0.0590229	0.43811
Rbsn	-0.137933	0.0314169	-0.0630302	0.460523
Fdps	0.222038	0.0315001	0.0197682	0.844024
Strap	-0.145399	0.0315019	-0.0144514	0.906621
Prkcd	0.273169	0.0316165	0.0194637	0.386162
6330403K07Rik	-0.169095	0.031657	-0.0674757	0.432654
Adam19	-0.190716	0.031657	-0.0089522	0.910787
Bex4	-0.18194	0.031657	-0.0176822	0.857818
Ccnb2	0.684434	0.031657	0.518826	0.123391
Epm2aip1	-0.195719	0.031657	-0.0251727	0.861518
Farp1	0.253351	0.031657	0.0629307	0.372196
Kcnc2	-0.210395	0.031657	-0.0081236	0.930346
Marchf2	0.172632	0.031657	0.00837649	0.952943
Neto2	-0.223469	0.031657	-0.0234522	0.760298
Slc35d3	-0.527161	0.031657	-0.014145	0.425176
Stx7	-0.0925718	0.031657	-0.0140845	0.912816
Tagln	0.750208	0.031657	0.00091965	0.988082
Ube2q2	-0.206731	0.031657	-0.0440995	0.625821
Ythdf1	-0.112759	0.031657	-0.037917	0.6871
Zfp120	-0.226436	0.031657	-0.0259255	0.78136
Zfp2	-0.194432	0.031657	-0.0283498	0.760298
Atp5pb	-0.198911	0.0317733	-0.0219372	0.822997
Fam133b	-0.14888	0.0317733	-0.0156481	0.909412
Fbxo6	0.272607	0.0317733	0.0102344	0.887733
Tpcn2	0.485781	0.0317733	0.0169308	0.211601
Stx4a	0.225986	0.0318309	0.0238006	0.756432
Eapp	-0.177276	0.0318515	-0.020069	0.855949
Serf1	-0.268152	0.0318768	-0.0016425	0.992475
Rpn2	0.128443	0.0319786	0.0471907	0.606684
Tmem62	-0.153325	0.0321853	-0.0649356	0.453318
Armcx3	-0.164643	0.0322052	-0.0181062	0.856559
Rab27b	-0.243207	0.03241	-0.0110978	0.897435
Utp18	-0.21078	0.03241	-0.0359196	0.658425
Cxcl13	0.0438418	0.0324727	0.0032236	0.753494
Ano6	0.192112	0.0325951	0.0477286	0.523751
Mroh1	0.489752	0.0326719	-0.0001841	0.996681
Rufy3	-0.147012	0.0326719	-0.0459265	0.709502
Chtop	-0.194648	0.0329636	-0.0389374	0.652218
Idh3a	-0.111616	0.0329636	-0.0172879	0.893579
Rgs7bp	-0.222333	0.0329636	-0.0426376	0.536232
Zfp40	-0.215038	0.0329636	-0.002887	0.979179
Cnot7	-0.190081	0.0330529	-0.035056	0.713912
Plcb4	-0.251909	0.0330536	-0.0075759	0.918159
Vars2	0.373863	0.0330536	0.00770028	0.912816
Samd9l	0.33217	0.0330631	0.0253032	0.290416
Tdp2	-0.225844	0.0330981	-0.0337246	0.669888
Bcl10	0.150996	0.033099	0.0219686	0.810746
Arhgef3	-0.130184	0.0332124	-0.0518214	0.561748
Rps2	0.213752	0.0333069	0.0139067	0.916923
Szrd1	0.208682	0.0333538	0.0149321	0.850222
Brd10	-0.205338	0.0333581	-0.0144235	0.884622
Gale	0.476089	0.0333846	0.0103045	0.818658
Csk	0.416763	0.0335553	0.00805139	0.8809
Cfap97	-0.148768	0.0336157	-0.0311165	0.730373
Rspo2	-0.256157	0.0336157	-0.0016635	0.94134
Ccdc74a	0.246656	0.033623	0.0154576	0.873407
Cox4i1	0.324251	0.033703	0.0103159	0.887733
Acta2	0.643786	0.0337482	0.00116331	0.984038
Cln3	0.418328	0.0337482	0.00879114	0.843737
Elk3	0.287401	0.0337482	0.00325439	0.976608
Rigi	0.30132	0.0337482	0.0319322	0.388182
Zfp874a	-0.205431	0.0337707	-0.0259872	0.697581
Slc38a10	0.29174	0.033817	0.0130606	0.847524
Acot9	-0.194257	0.0338743	-0.0119544	0.909834
Socs3	0.546294	0.0338743	0.00560769	0.835855
Spg7	0.297017	0.0338743	0.00890289	0.901339
Abcb8	0.453061	0.033881	0.00442038	0.937223
Htr1a	-0.22212	0.033881	-0.0095538	0.917951
Mt1	0.888378	0.033881	0.00265989	0.916923
Nos3	0.414637	0.033881	0.00040604	0.995842
Ntng1	-0.217149	0.033881	-0.0069096	0.919505
Plec	0.309159	0.033881	0.00842233	0.912816
Rspo3	-0.243515	0.033881	-0.0116755	0.847524
Taf9b	-0.165251	0.033881	-0.0422392	0.657903
Tmem70	-0.171955	0.033881	-0.0283448	0.792778
Ppargc1a	-0.197865	0.0339473	-0.0209998	0.79409
Smco1	0.490774	0.0340027	0.0113237	0.738642
Abcc6	0.857565	0.0342645	0.00429071	0.776735
Fbln5	0.562789	0.0342645	0.00434279	0.85176
Map2k3	0.239623	0.0342645	0.049866	0.233386
Tmem196	-0.251495	0.0342645	-0.0223184	0.641951
Homer3	0.314407	0.0343048	0.018859	0.696125
Mtmr6	-0.14942	0.0343048	-0.0362744	0.74099
Arhgdia	0.252923	0.0344371	0.0166387	0.809032
Ndst3	-0.219769	0.0344371	-0.0351877	0.457003
Rap1gds1	-0.140235	0.0344371	-0.0516272	0.581023
Tmem30a	-0.207415	0.0344371	-0.0234974	0.794883
Zfp644	-0.20704	0.0344371	-0.03035	0.740347
Axin2	0.30654	0.0346072	0.00816959	0.919311
Zdhhc20	-0.245599	0.034609	0.0036371	0.980777
Atraid	0.153338	0.0346991	0.00772399	0.957253
Atp6v1a	-0.151063	0.0347155	-0.0375802	0.688689
Gopc	-0.172979	0.0347155	-0.0480591	0.592564
Hspg2	0.661448	0.0347202	-0.0048809	0.794883
Uqcr11	0.903378	0.0347202	0.00249121	0.896547
Ube2b	-0.133631	0.0347584	-0.0103612	0.944368
Pdgfb	0.248091	0.0349291	0.173766	0.157566
Ndor1	0.245648	0.0350638	0.0149911	0.842363
Senp7	-0.171798	0.0350638	-0.005295	0.971289
Nanos1	-0.193335	0.0351621	-0.0560075	0.46826
Kdsr	-0.112894	0.0353051	-0.0393089	0.664513
Ncoa3	0.179685	0.0353051	0.0199514	0.790618
Usp31	-0.197738	0.0353051	-0.0174194	0.861272
Fahd1	-0.239164	0.0353749	-0.0252381	0.769002
Fkbp3	-0.165553	0.0354209	-0.0272378	0.773805
Mrpl1	-0.188775	0.0354272	-0.0639284	0.467087
Cep131	0.606854	0.0354721	0.00402966	0.909834
Cdc34	0.30478	0.0355081	0.00281437	0.976934
Hdac2	-0.198088	0.0355962	-0.02865	0.773805
Ccdc149	-0.156671	0.0358104	-0.027986	0.791392
Heca	-0.20296	0.0358104	-0.0288153	0.777075
Sfxn5	0.181872	0.0358104	-0.0068598	0.958643
Lamtor4	0.333226	0.0358292	0.0161623	0.752438
Bivm	-0.202346	0.0358364	-0.0329217	0.712151
Mzt1	-0.177313	0.0358461	-0.0217786	0.910787
Miip	0.338724	0.0359913	0.010896	0.829049
Bzw1	-0.166598	0.0360332	-0.0317572	0.76879
Dck	-0.138589	0.0362835	-0.023742	0.826344
Mllt11	-0.176805	0.0362845	-0.020943	0.84329
Tmem65	-0.158854	0.0362845	-0.0176442	0.888181
Anapc15	0.280662	0.0362862	0.0566899	0.375937
Slc2a4	0.616028	0.0362862	-0.0022017	0.954559
Nek6	0.155246	0.0363536	0.0376687	0.664025
Zfp219	0.282028	0.0363536	0.00794731	0.909834
Itpkc	0.253851	0.0363723	0.0195784	0.773805
Top3a	0.269645	0.036461	-0.0085317	0.917905
Zfp758	-0.253085	0.0364646	-0.0100249	0.917885
Stat2	0.232982	0.0367363	0.122534	0.233386
Etl4	-0.220949	0.0367537	-0.0437454	0.372399
AW146154	-0.2308	0.0367657	-0.0519985	0.442552
Dnajc9	-0.181913	0.0367657	-0.0296752	0.753828
Soat1	0.248544	0.0367657	0.0330061	0.688784
Tcof1	0.277658	0.0367657	0.0195398	0.735405
Rpl19	0.285699	0.0368207	0.0131297	0.866872
Fabp5	0.212682	0.0368649	0.0276556	0.688689
Marchf5	-0.160845	0.0369272	-0.0225458	0.896547
Pak3	-0.226109	0.0369275	-0.0232447	0.712632
Chi3l1	0.296491	0.0369563	0.0310292	0.230791
Ddx50	-0.152228	0.0369563	-0.0141116	0.913595
Fau	0.489045	0.0369749	0.00410483	0.926402
Txndc16	-0.140557	0.0369996	-0.0534068	0.558241
Rpl3	0.225265	0.0370628	0.0131353	0.883294
Nptn	-0.181367	0.0371271	-0.0182173	0.835216
Osbpl8	-0.198161	0.0372277	-0.0232392	0.768303
Gprasp1	-0.193944	0.0372303	-0.044324	0.644771
Selenbp1	0.318	0.0372453	0.00123474	0.994005
Dync1li2	-0.105605	0.0372648	-0.0144848	0.909854
Chchd3	-0.159082	0.0372925	-0.0158622	0.897435
AI467606	0.354623	0.0373786	0.0263689	0.286422
B3galt2	-0.202986	0.0373786	-0.0196948	0.79409
Comtd1	0.81661	0.0373786	9.98e-05	0.997225
Crat	0.214877	0.0373786	-0.0170721	0.871745
Esrrg	-0.283401	0.0373786	-0.0236607	0.604703
Gpbp1	-0.187798	0.0373786	-0.0464154	0.619348
Ppm1e	-0.17736	0.0373786	-0.0238149	0.680534
Rad23b	-0.120547	0.0373786	-0.0600044	0.489286
Rplp1	0.869575	0.0373786	0.00460755	0.78458
Slc30a4	-0.229903	0.0373786	-0.0409185	0.467175
Vav2	0.249138	0.0373786	0.031013	0.545082
Vmn1r90	-0.749562	0.0373786	0.00085359	0.988082
Mt2	0.806237	0.0373888	0.0044871	0.850222
Dynll2	-0.162076	0.0374592	-0.0193182	0.888788
Mat2b	-0.131673	0.0374592	-0.0906326	0.175278
Wdr83	0.305334	0.0374592	0.00534063	0.943568
Sin3b	0.157874	0.037625	0.0149246	0.890274
Npsr1	-0.625655	0.0376284	-0.0068258	0.679299
Tram1l1	-0.155592	0.0376284	-0.046943	0.609852
Mt3	0.764478	0.0377145	0.00292793	0.915762
Cenpc1	-0.197083	0.0377746	-0.0191839	0.832947
Arih1	-0.162946	0.03779	-0.0453848	0.619348
Ccn3	-0.265479	0.03779	-0.0122107	0.818658
Scyl2	-0.175755	0.03779	-0.0790078	0.370639
Slc39a10	-0.17698	0.03779	-0.0100529	0.922263
Cep170	-0.142951	0.0378207	-0.0079932	0.911096
Tcea1	-0.197033	0.0378207	-0.0495715	0.555986
Prmt9	-0.148032	0.0380854	-0.017492	0.884501
Ywhaz	-0.157771	0.0381139	-0.0427787	0.658425
Arl15	-0.155045	0.0381275	-0.0384749	0.657903
Slc35g2	-0.186045	0.0381527	-0.0388157	0.574806
Plxnb1	0.234122	0.0381743	0.0223643	0.820141
Rras	0.269737	0.0381743	0.0047694	0.95341
Arl6ip6	-0.264605	0.0382235	0.0109071	0.914959
Pafah1b1	-0.160683	0.0382235	-0.0357168	0.688408
Ahcyl1	-0.114598	0.0382775	-0.0665145	0.384026
Vxn	-0.185262	0.0382775	-0.0257642	0.730373
Gm14430	-0.168743	0.0383179	-0.0171857	0.871745
Tsc22d1	-0.175329	0.0383253	-0.0579229	0.561748
Cyp4v3	0.222655	0.0384483	0.0873986	0.314703
Fnip1	-0.188072	0.0384483	-0.0158463	0.877537
Mvd	0.452587	0.0384483	0.0139843	0.750237
Rpl37a	0.459975	0.0384483	0.00630773	0.887779
Sumf2	0.269223	0.0384483	0.0153284	0.83469
Tmem205	0.368942	0.0385696	0.00183251	0.976934
Gpatch2l	-0.12086	0.0386418	-0.0418757	0.664513
1700066M21Rik	-0.20817	0.0387852	-0.0069801	0.951522
Mcam	0.206158	0.0387852	-0.0075092	0.937223
Pik3ca	-0.229271	0.0389855	-0.0095977	0.901339
Grm7	-0.180327	0.0391953	0.00705411	0.951522
Pstpip1	0.499379	0.0392256	0.00888428	0.796394
Rab39b	-0.185188	0.0392256	-0.0232357	0.819067
Appl1	-0.196964	0.0392308	-0.0353568	0.658274
Ppip5k2	-0.200519	0.0392312	-0.0183509	0.838833
Lta4h	0.152707	0.0397357	0.00944618	0.947247
Nalcn	-0.188916	0.0397545	-0.036021	0.594702
Dzip3	-0.178615	0.0398553	-0.0284855	0.817097
Polb	-0.129898	0.0398962	-0.0203618	0.857786
Cycs	-0.175965	0.0400542	-0.0180417	0.8702
Magee1	-0.156099	0.0400542	-0.0356182	0.763751
Usp18	0.61528	0.0401395	0.0120482	0.517597
Ssh1	0.233336	0.040278	0.0179625	0.84948
Aasdhppt	-0.193621	0.040289	-0.0143946	0.889989
Vwf	0.490608	0.040289	0.00234022	0.963226
R3hdm1	-0.166232	0.0403453	-0.0135774	0.898533
Vbp1	-0.192394	0.0403649	-0.0272088	0.814548
Pkn1	0.259558	0.0404133	0.167616	0.182997
Akt1	0.311652	0.0405072	0.00690639	0.932959
Tmem141	0.262633	0.0405691	0.00295186	0.984038
Epha5	-0.224485	0.0405845	-0.0256225	0.773805
Lin7a	-0.22424	0.0405845	-0.0104787	0.887733
Paox	0.331712	0.0405845	0.0281055	0.467087
Rpl11	0.199033	0.0405845	0.0176732	0.83554
Smad1	-0.163434	0.0405845	0.00119149	0.995383
Celf4	-0.174697	0.0406068	-0.012581	0.901339
Pten	-0.183447	0.0406441	-0.0283719	0.735095
Flna	0.329712	0.0406474	0.0067212	0.909834
Znfx1	0.230506	0.0406474	0.00594889	0.967619
Clcn3	-0.166975	0.0406536	-0.0452302	0.505873
Fgfr1op2	-0.149781	0.0406536	-0.0170314	0.903667
Atrnl1	-0.158468	0.0406639	-0.1203	0.160468
Ncln	0.424729	0.0408272	0.00495761	0.916923
Cnot3	0.266359	0.0408488	-2.34e-06	0.999795
Rbm42	0.298633	0.0408551	0.0146033	0.800867
Lrrc4c	-0.139404	0.0410945	-0.0350347	0.642229
Rps10	0.303316	0.0411509	0.00566838	0.92088
Mtch2	-0.188761	0.041323	-0.0881901	0.350015
Rpl15	0.352123	0.0413896	0.0001569	0.998976
Ndufs1	-0.123555	0.0414677	-0.0699257	0.37834
Ccdc85a	-0.220439	0.0414981	-0.0172822	0.820619
Kif2a	-0.179509	0.0414981	-0.0271241	0.768303
Ten1	0.291972	0.0414981	0.00298628	0.976608
Tubb2b	0.324674	0.0414981	0.0107862	0.916993
Anln	-0.295125	0.0416017	-0.0083629	0.896547
C3	0.540505	0.0416017	0.627308	0.113783
Cacna1s	0.0621845	0.0416017	0.008501	0.128593
Dnmbp	0.253106	0.0416017	0.00571893	0.945243
Ipo7	-0.188915	0.0416017	-0.0375615	0.664513
Mmadhc	-0.12201	0.0416017	-0.0297561	0.788232
Nck2	-0.14872	0.0416017	-0.0201235	0.859609
Rcn3	0.597958	0.0416017	0.00279452	0.954559
Rps5	0.38776	0.0416017	0.0115915	0.79409
Sdc3	0.161283	0.0416017	0.0106995	0.940145
Speer4b	-0.834631	0.0416017	0.00085393	0.97782
Stx12	-0.132018	0.0416017	-0.0498796	0.600438
Wif1	-0.41798	0.0416017	-0.0095998	0.788232
Ppig	-0.19554	0.0419531	-0.018269	0.914959
Cisd2	-0.160148	0.0420157	-0.030556	0.785799
Cmtm5	0.22863	0.0420157	0.0069387	0.940359
Rubcnl	0.404995	0.0421796	0.4338	0.118725
Bmf	0.393756	0.042233	0.0162114	0.592564
Cul2	-0.165332	0.0423565	-0.0500746	0.606684
Ncbp1	-0.106034	0.0423565	-0.0519017	0.467087
Cox7a2l	0.190216	0.0423814	0.00809256	0.949588
Pgap1	-0.213742	0.0423814	-0.0046909	0.953758
Pfn1	0.143316	0.0424552	0.0189468	0.850657
Ahnak2	0.521413	0.0424573	0.00878925	0.641951
Ints8	-0.192755	0.0424752	0.00794921	0.951819
Senp5	-0.137455	0.042532	-0.019135	0.861702
Crk	-0.179118	0.0425555	-0.0280788	0.823369
Cxxc4	-0.214759	0.0425555	-0.0107207	0.867187
Sh3pxd2b	0.162686	0.0425555	0.109103	0.24945
Tsr2	-0.159329	0.0425555	-0.0425928	0.633083
Paip2b	-0.122478	0.0426125	-0.025291	0.825105
Gtf3c3	-0.157279	0.0426175	-0.0788362	0.372399
Mbtps1	0.203354	0.0426175	0.00918026	0.940145
Rps21	0.373269	0.0426175	0.00830006	0.887908
Asb13	-0.129341	0.0429097	-0.0466001	0.610439
Lrp12	-0.132442	0.0429097	-0.0325811	0.75745
Zfp646	0.183649	0.042944	0.013704	0.888181
Pcdh7	-0.214289	0.0430913	-0.0119851	0.848622
Sox13	0.315385	0.0430913	0.0112449	0.819067
Tbc1d9b	0.237187	0.0431143	0.0208246	0.822997
Adam15	0.301327	0.0432037	0.0143753	0.790618
Nae1	-0.208223	0.0432037	-0.0810591	0.308555
Dcun1d4	-0.155025	0.0432442	-0.086156	0.324958
Hspa4l	-0.190061	0.0432442	-0.0180712	0.843168
Kri1	0.275687	0.0432442	0.00678476	0.923231
Rundc3b	-0.167082	0.0432442	-0.0569589	0.516747
Atp5f1e	0.317629	0.0433912	0.00508309	0.919082
Dgke	-0.160625	0.0434949	-0.0238351	0.791392
Schip1	-0.146135	0.0434949	-0.0266034	0.814282
Fance	0.413777	0.0435305	0.00371757	0.943568
Polr1c	0.199178	0.0436897	0.0048341	0.96708
Rps6kb1	-0.187568	0.0436897	-0.0196652	0.820619
Kpna1	-0.184698	0.0437157	-0.0322008	0.756432
Top2b	-0.20819	0.0437157	-0.0491208	0.47209
Tap1	0.383148	0.0437687	0.0152261	0.283184
Rpl41	0.564943	0.043803	0.00503853	0.873407
Uba52rt	0.0637611	0.043803	0.00133567	0.946658
Map4k2	0.331894	0.0438581	0.00478373	0.949985
Fastkd1	-0.162266	0.0438892	-0.035484	0.679574
Srp72	-0.150002	0.0438892	-0.0339027	0.714866
Opcml	-0.220329	0.0439282	-0.0179389	0.80763
Bbs4	-0.113371	0.0439536	-0.0467155	0.631731
Mrpl50	-0.135624	0.0439536	-0.0277177	0.810917
Mrps34	0.278842	0.0441906	0.0201822	0.612467
Actr2	-0.182546	0.0441918	-0.0612407	0.484162
Rfx4	0.212481	0.0441918	0.00751414	0.947247
Rftn2	0.148481	0.0442087	0.0166932	0.909834
Ado	-0.171745	0.044295	-0.0858631	0.372128
Spen	0.241045	0.044295	0.00346152	0.967619
Btf3l4	-0.177146	0.0446129	-0.0542469	0.502661
Exoc8	-0.157517	0.0446395	-0.0161268	0.887733
Mapk3	0.212991	0.0446395	0.022518	0.823369
Adrb1	-0.203983	0.0448138	-0.0324011	0.633083
Dio2	-0.219104	0.0449774	-0.0088313	0.933776
Kif15	0.605475	0.0450494	-0.002884	0.901339
Pelp1	0.228771	0.0450494	0.0133504	0.896547
Sh2b3	0.342412	0.0450494	0.0107589	0.843168
Msr1	0.0900689	0.0451487	0.00764508	0.456506
Rtn3	-0.151236	0.0452403	-0.0391262	0.666539
Sirpa	0.15979	0.0452403	0.049471	0.603661
Cenph	0.568437	0.0453157	0.0041566	0.884963
Zfp597	-0.172067	0.0454765	-0.0063282	0.957155
Cdkl4	-0.231446	0.045488	-0.056091	0.23137
Recql5	0.265775	0.045488	0.0104695	0.889989
Zfand5	-0.173703	0.045488	-0.0363813	0.64519
Cckbr	-0.285101	0.0456099	-0.0061156	0.872297
Herc3	-0.129087	0.0456099	-0.0849903	0.304872
Rplp2	0.669637	0.0456919	0.00411483	0.871317
Stat6	0.290369	0.0456919	0.0242438	0.542306
Il13ra1	0.309609	0.0457146	0.0620216	0.145262
Cpox	-0.162681	0.0457423	-0.0355157	0.70071
Map4k3	-0.12033	0.0457423	-0.0461072	0.603036
Map3k14	0.414406	0.0457677	0.0128629	0.558241
Dnaaf11	-0.257928	0.0458227	-0.0275981	0.683317
Hpn	0.597054	0.0458227	0.00491092	0.736076
Traf1	0.563305	0.0458227	-0.005789	0.820619
Akirin2	-0.161514	0.0459011	-0.008696	0.948717
Atl2	-0.16108	0.0459011	-0.0285323	0.769455
Bag4	-0.192084	0.0459011	-0.028581	0.768303
Tmem117	-0.190122	0.0459011	-0.0545562	0.489286
Cnih1	-0.156183	0.0459056	-0.0248655	0.773805
Dhx36	-0.179853	0.0459056	-0.0554299	0.508909
Sf3b5	0.59771	0.0460602	0.00382534	0.883294
Ubap2	0.162958	0.0460909	0.0115822	0.916993
Kbtbd3	-0.26418	0.0460986	-0.0198138	0.822997
Cyp26b1	-0.349517	0.046109	-0.0167401	0.581023
Prex1	0.236756	0.046109	0.0157099	0.857786
Zfp58	-0.202981	0.046109	-0.0074536	0.940899
Tbc1d10a	0.287912	0.0461673	0.00703415	0.93558
Uba5	-0.0994761	0.046205	0.00422184	0.967237
Dapp1	0.223714	0.0462723	0.0184251	0.771077
Fxyd1	0.515132	0.0462723	0.00240234	0.916993
Pard6a	0.399744	0.0462723	0.0170475	0.683317
Slc7a11	0.287085	0.0462723	0.0169243	0.70071
Rps25	0.168606	0.0463651	0.0131376	0.900083
Galnt7	-0.169534	0.046579	0.00944309	0.939401
Spmap2l	-0.596922	0.046579	0.00370788	0.861891
Uaca	0.327693	0.046579	0.00319169	0.963476
Man1c1	0.175983	0.0466235	0.0594742	0.477608
Bace1	-0.130801	0.0466642	-0.0292168	0.788232
Txlng	-0.174359	0.0466642	-0.0232453	0.814282
Ddit4	-0.208761	0.0467419	-0.0319544	0.523751
Foxg1	-0.259349	0.0467419	-0.0145961	0.862313
Itpripl2	0.283627	0.0467749	0.158371	0.181975
Tgm2	0.324864	0.0469304	0.00595118	0.938399
Tmem104	0.32987	0.0469304	0.0128926	0.83469
Ifi211	0.0700473	0.0470068	0.00826263	0.210227
Selenow	0.260063	0.0471256	0.0148734	0.794883
Selenop	0.156427	0.0471307	0.0424233	0.591469
Ube2w	-0.178229	0.0472938	-0.0344	0.719053
Avl9	-0.184603	0.0473048	-0.0214719	0.820141
Oscp1	0.133286	0.0473048	-0.0072228	0.954559
Rps15	0.67336	0.0473944	0.00119719	0.970568
Cacybp	-0.179437	0.0474764	-0.0098329	0.933776
Sema3e	-0.208528	0.0475355	-0.0271346	0.756946
Selenon	0.168451	0.0476806	0.0123818	0.909834
Wnt7b	0.199176	0.0477039	0.0784764	0.332737
Trim5	0.504893	0.0478169	0.0135608	0.506522
Hspa9	-0.120181	0.0478484	-0.0398634	0.69265
Atp6v1g2	-0.197803	0.047927	-0.019542	0.857847
Dync1i2	-0.110141	0.047927	-0.0213111	0.861272
Nkd1	0.268899	0.047927	0.00415472	0.946354
Srebf2	0.200242	0.047927	0.0347591	0.664513
Lancl2	-0.171289	0.0479976	-0.0215255	0.814282
St13	-0.150293	0.0479976	-0.013064	0.917885
Src	0.223505	0.0481193	0.0174357	0.83469
Usp29	-0.200102	0.0481363	-0.0154153	0.801251
Gfpt2	0.208949	0.0481402	0.00533375	0.954559
Afdn	-0.138698	0.04818	-0.0042845	0.979179
Arhgef19	0.317317	0.04818	0.0154454	0.789963
Prepl	-0.147171	0.04818	-0.0529326	0.561748
Ntrk2	0.146117	0.0481807	0.0334463	0.724905
Septin6	-0.156884	0.0482844	-0.0311475	0.74578
S100a10	0.218207	0.048387	0.186923	0.133061
Prelp	0.353187	0.0485424	0.00308537	0.949842
Gse1	0.29827	0.0485642	0.00945654	0.861361
I830077J02Rik	0.401915	0.048701	0.0155461	0.475653
Rnf6	-0.123979	0.0488531	-0.0472394	0.581023
Nherf1	0.24863	0.0488903	0.0163667	0.81742
Efhd1	-0.281327	0.0489033	-0.0236012	0.581023
Use1	0.305492	0.048947	0.00778848	0.9097
Tmco4	0.408946	0.0489829	0.00558588	0.903667
Zfp395	0.244027	0.0489829	-0.0114733	0.884501
Elp4	-0.183403	0.0491395	-0.0147172	0.823369
Gorab	-0.171912	0.0491395	-0.0206137	0.820619
Sfmbt1	-0.145648	0.0491395	-0.0113745	0.897793
Pnpla7	0.283438	0.0492261	0.038739	0.310439
Sdhaf1	0.210325	0.0493766	-0.0066816	0.947247
Bpnt2	-0.181571	0.0493974	-0.0222024	0.820619
Paip1	-0.192432	0.0494245	-0.0819337	0.372128
Erbb4	-0.252522	0.0494261	-0.0143478	0.781274
Pdhb	-0.0906837	0.0494261	-0.0255051	0.829049
Vkorc1	0.230356	0.0494261	0.0262761	0.616351
Zscan2	0.305293	0.0494261	0.00952642	0.870138
Rwdd2a	-0.164848	0.0494307	-0.124014	0.2254
Fyttd1	-0.164291	0.049664	-0.0163388	0.873407
Ints2	-0.190616	0.0499081	0.00010097	0.999668
Myl6b	0.393176	0.0499467	0.00349253	0.960628
Gcat	0.449205	0.0499485	-0.0018743	0.981165
Fbxl3	-0.126644	0.0500589	-0.0296934	0.79409
2410004B18Rik	-0.15856	0.0501191	-0.0306608	0.768303
Pik3r1	-0.166609	0.0501191	-0.0421884	0.641951
Plbd2	0.228741	0.0501191	0.0118708	0.886199
Sart1	0.398961	0.0501191	0.0054099	0.912816
Sec13	0.181366	0.0501191	0.00517645	0.959862
0610010K14Rik	0.404811	0.0501956	0.00391976	0.943568
Gtdc1	-0.218014	0.0501956	-0.0107511	0.890274
Pip4k2a	-0.149087	0.0501956	-0.0230352	0.916993
Hnrnpab	-0.121521	0.050373	-0.0297236	0.818658
Ndufa13	0.379928	0.050373	0.00254346	0.954559
Tmem160	0.55687	0.050373	0.00216002	0.941731
Zfp423	0.290841	0.0506459	0.0034362	0.964646
Fam43a	-0.31321	0.0506799	-0.0112981	0.794883
Atox1	0.46232	0.0508392	0.00157907	0.967754
Bcap29	-0.187243	0.0509226	-0.0180014	0.856396
Rad9a	0.249164	0.0509436	0.0119076	0.884253
Arrb2	0.278504	0.0511135	0.0203621	0.762081
Krba1	0.283076	0.0511135	0.0157852	0.703697
Snrpd2	0.355081	0.0511443	0.00412752	0.945388
Hnrnpll	-0.140746	0.0512961	-0.0222832	0.857847
H2bc27	0.550199	0.0513273	-0.0015635	0.961923
Nbl1	0.221118	0.0513273	0.00548517	0.952266
Rbck1	0.260833	0.0513273	0.0105227	0.885536
Qpct	-0.174618	0.0515113	-0.0030313	0.979497
Tcf15	0.0958121	0.0515361	0.00033681	0.994005
Man1a	-0.244005	0.0518911	-0.0386088	0.545604
Nr1h2	0.380027	0.0519281	0.0124828	0.742907
Dnai1	0.33328	0.0519471	0.00338365	0.96605
Ifi47	0.339154	0.0519471	0.0147218	0.217499
Rpl34	0.356769	0.0519474	0.00776658	0.879974
Rps29	0.643765	0.0519474	0.00178011	0.954559
Tmem115	0.258489	0.0519679	0.0105339	0.909834
Prss12	-0.177385	0.0519883	-0.030406	0.489286
Rsl1d1	-0.164982	0.0519883	-0.0294019	0.807893
Mvk	0.391426	0.0521139	0.00655266	0.901339
Trim32	-0.143562	0.0521139	-0.0530412	0.547647
Tsen54	0.373614	0.0521139	0.0078841	0.822997
App	-0.160927	0.0521209	-0.0561314	0.658425
Dr1	-0.167891	0.0521209	-0.0015928	0.993704
Cd47	-0.158495	0.0522223	-0.0263964	0.809585
Tnfrsf13b	0.377235	0.0522948	0.250891	0.160435
Fasn	0.462498	0.0523527	0.00768937	0.883294
Jmy	-0.170228	0.0523561	-0.0176914	0.867187
Ppp2cb	-0.0962422	0.0524518	-0.0398234	0.683817
Slc29a3	0.16807	0.0524518	0.126971	0.196268
Tomm70a	-0.176453	0.0525576	-0.0498567	0.582044
Myd88	0.207265	0.052678	0.0401295	0.475592
Rnf123	0.304585	0.052678	0.00606468	0.93558
Vamp4	-0.158357	0.052678	-0.0216851	0.855763
Mogs	0.218229	0.052753	0.0282603	0.768303
Mrps5	0.284785	0.0527552	0.00370565	0.963226
AU021092	0.368179	0.0528304	0.00729768	0.901339
Sarnp	-0.174078	0.0528336	-0.0110602	0.916993
Spg11	0.151284	0.0528336	0.0167464	0.850222
Myo1e	0.248153	0.05286	0.0152514	0.777075
Retreg1	-0.188709	0.0529684	-0.0190005	0.850022
Fam98c	0.430132	0.0529847	0.00264275	0.967715
Gspt2	-0.150743	0.0530413	-0.0230126	0.822997
Mif	0.0699161	0.0530413	0.00294509	0.887733
Cd300ld4	-0.633909	0.053095	-0.0031105	0.941834
Mylip	0.159075	0.053095	0.0139957	0.898533
Uhrf2	-0.121671	0.053095	0.0177436	0.887733
Clcn7	0.174426	0.0532155	0.0152794	0.900083
Nrip1	-0.197068	0.0532155	-0.0286284	0.773805
Tnni1	0.352563	0.0532155	0.00226431	0.972186
Hnrnpk	-0.191417	0.0532955	-0.0307345	0.709502
Cbx1	-0.150004	0.0532962	-0.0169625	0.909834
Mphosph8	-0.140966	0.0532962	-0.0130078	0.912816
Scn1a	-0.211965	0.0532962	-0.0261019	0.592813
Txndc5	0.146299	0.0532962	0.0123718	0.913841
Sh3tc1	0.478828	0.0535542	0.0133983	0.421124
Rnf115	-0.15643	0.0536228	-0.0440556	0.645116
Caap1	-0.171793	0.0537087	-0.0070814	0.944368
B4galt2	0.256042	0.0537381	0.005552	0.952418
Gigyf2	-0.133219	0.0537381	-0.017894	0.909543
Khdrbs1	-0.134294	0.0537381	-0.0689977	0.375022
Rpl24	0.17069	0.0537444	0.00788551	0.944465
Hnrnpa3	-0.160904	0.0538962	-0.0272173	0.810746
Ppp1r7	-0.230784	0.0540156	-0.0122467	0.902438
Gpcpd1	-0.18154	0.0540286	-0.0174069	0.883294
Atp5mc3	-0.199981	0.054361	-0.029037	0.745913
Plcxd3	-0.281244	0.054361	-0.0049097	0.939571
Garem2	0.214469	0.0543966	0.0224249	0.792457
Arg2	-0.33037	0.0544473	0.00112793	0.99074
Stt3b	-0.118126	0.0547135	-0.0413225	0.657903
Yif1a	0.225611	0.0547135	-0.0001803	0.99901
Cotl1	0.259476	0.0547152	0.0225634	0.579204
Lrrc40	-0.175346	0.0547798	-0.0520069	0.517597
Ube4a	-0.172484	0.0548645	-0.023998	0.808346
Pde10a	-0.180752	0.0549396	-0.0178644	0.818658
Arhgap20	-0.192219	0.0549422	-0.0342849	0.513496
Heyl	0.310366	0.0549422	0.00410628	0.948717
Med25	0.348849	0.0549946	0.00934436	0.848709
Ppp3cb	-0.16488	0.0549946	-0.0316297	0.768303
Thumpd1	-0.137681	0.0550382	-0.09405	0.205692
Rdh14	-0.170984	0.0550415	-0.0551601	0.492359
Tor3a	0.34383	0.0550415	0.0114309	0.768303
Pik3r2	0.221597	0.0551375	0.012748	0.892608
Psmc6	-0.147806	0.0551375	-0.0175273	0.904641
Sspo	0.125393	0.0551375	-4.37e-05	0.999795
Ccnt1	-0.147796	0.0551408	-0.027886	0.835249
Slc4a1ap	-0.201042	0.0551408	-0.007145	0.93951
Snx7	-0.167638	0.0555456	-0.0393106	0.663526
Ythdf3	-0.176848	0.0558941	-0.0156085	0.896547
Btbd8	-0.139989	0.0559711	-0.0517475	0.581023
Lmo1	0.271533	0.0561557	0.00635356	0.910279
Phf20	-0.158804	0.0561557	-0.0599933	0.484939
Ptprd	-0.164823	0.0563919	-0.0276793	0.725997
Ldb2	-0.269832	0.0564581	-0.0270939	0.287013
Rnpepl1	0.270538	0.0564581	0.0200303	0.677226
Srf	0.317383	0.0564581	0.00835458	0.867187
Rnf146	-0.135282	0.0565673	-0.0289979	0.818366
Rab13	0.23365	0.0565783	0.0190329	0.749773
Azin1	-0.189455	0.0566165	-0.0249894	0.818658
Slc25a28	0.327005	0.0566515	0.00742992	0.885536
Ttbk2	-0.195148	0.0566515	-0.0199456	0.727475
Morc4	-0.250307	0.0567197	-0.0107006	0.887733
Jkamp	-0.109545	0.0569938	-0.0413202	0.669604
Zfp91	-0.162641	0.0570732	-0.0332039	0.756432
Macrod2	-0.191525	0.0570938	-0.0199811	0.835719
Efnb1	0.30643	0.0572548	-0.0001414	0.998145
Adcy4	0.291424	0.0572584	-0.0002368	0.99623
Nudt21	-0.219248	0.0572584	-0.0270329	0.771077
Pcif1	0.297965	0.0572584	-0.001427	0.992475
Ppm1h	-0.163414	0.0572584	-0.0735074	0.384026
Zfp281	-0.190267	0.0572584	-0.0484058	0.530976
Ap1g1	-0.183591	0.0572809	-0.0255892	0.781486
Htr1b	-0.24678	0.0572809	-0.0105035	0.916993
Pdcl	-0.159329	0.0572809	-0.0357392	0.72249
Stard8	0.192838	0.0572809	0.0160235	0.874783
Trappc13	-0.134776	0.0572809	-0.0793442	0.205692
Vamp1	-0.147386	0.0572809	-0.0357068	0.650821
Eif3f	0.207089	0.0573929	0.0101245	0.909834
Mrpl39	-0.146659	0.057473	-0.0191243	0.857786
Pibf1	-0.169198	0.057473	-0.0087509	0.92088
Rpl14	0.323393	0.0575932	0.0155155	0.749749
Stk19	0.403631	0.0577902	0.0135003	0.655718
Ddx60	0.392155	0.0578854	0.0173298	0.188225
Gpm6a	-0.148938	0.0580026	-0.0401161	0.671661
Lpgat1	-0.157873	0.058011	-0.0148168	0.876093
Cd200r1	0.119595	0.0580263	0.0158871	0.183511
Dap	0.255903	0.0581279	0.0209024	0.664513
Strbp	-0.167108	0.0582018	-0.019824	0.774274
Eri1	-0.179555	0.0582593	-0.0150502	0.900314
Plxna3	0.313013	0.0582962	0.0174915	0.819067
Ggnbp2	-0.114219	0.0583053	-0.0563171	0.509312
Zfp983	-0.217482	0.0583053	-0.0196229	0.814124
Yipf3	0.321125	0.0584322	0.013423	0.794883
Alg11	-0.169842	0.0585789	-0.0312445	0.739573
Ublcp1	-0.159574	0.0585789	-0.0046043	0.980777
Tfcp2l1	0.255199	0.058591	0.0173136	0.729025
Etv4	0.259277	0.0586306	0.0105831	0.813168
Pnma2	-0.174878	0.0586306	-0.01784	0.855989
Bend6	-0.134507	0.0586615	-0.0130977	0.89573
Ssb	-0.161807	0.0586615	-0.0208581	0.848622
Tsc22d4	0.477387	0.0586615	0.00253296	0.938045
Ubac1	0.160237	0.0586615	0.0843727	0.338124
Xpo1	-0.194197	0.0586615	-0.0147166	0.892804
Elovl6	-0.152613	0.0587982	-0.0207538	0.831096
Ipcef1	-0.194474	0.058935	-0.0310782	0.658073
Tsen34	0.234173	0.058935	-0.0007608	0.995383
Tmx3	-0.177681	0.0589453	-0.0191777	0.842687
Prkcz	0.248718	0.0589553	0.0114725	0.916993
Aip	0.30387	0.0589983	0.00536581	0.958643
Ppid	-0.163966	0.0590214	-0.0285171	0.807893
Nanp	-0.21643	0.0590615	-0.0168822	0.829017
Plppr4	-0.179391	0.0591582	-0.0487585	0.50303
Bhlhb9	-0.167768	0.0592227	-0.0224883	0.847611
Klhdc4	0.294528	0.0592227	0.012271	0.842687
Mrpl54	0.344986	0.0592227	0.0147469	0.595652
Rarres2	0.273096	0.0592227	0.00687694	0.866878
Tab3	-0.203018	0.0592227	-0.0314368	0.645116
Relch	-0.144068	0.0593063	-0.0146457	0.908925
Wiz	0.240534	0.0593063	0.0185376	0.822997
Zfp617	-0.166371	0.0593063	-0.024514	0.818366
Zranb2	-0.155821	0.0593433	0.00215319	0.990718
Dcaf17	-0.229521	0.0594283	-0.015494	0.848709
Txnl1	-0.187564	0.0594283	-0.0144814	0.880787
Acbd3	-0.138064	0.0594317	-0.0152049	0.909834
Cramp1	-0.112834	0.0594603	0.00116555	0.995383
Kcna1	-0.218678	0.0596014	-0.0141334	0.820619
Dad1	0.235936	0.0599361	0.00745134	0.916923
Hdac9	-0.17471	0.0599361	-0.0295114	0.70071
Rnf150	-0.188226	0.0599361	-0.0120589	0.885536
Tmem68	-0.170608	0.0599361	-0.0231688	0.777075
Rex1bd	0.454471	0.0599452	0.00198797	0.958643
Axdnd1	-0.364419	0.0600636	0.00682709	0.861285
Ube2n	-0.165857	0.0600707	-0.0209469	0.909834
Angpt2	0.455389	0.0601155	0.00392751	0.889989
Rnf103	-0.155581	0.0602597	-0.0349592	0.704819
Rnf128	-0.196059	0.0602597	0.00384774	0.993704
Zc3h15	-0.144231	0.0602597	-0.0130481	0.916993
Rnaseh2c	0.41436	0.0603093	0.00884664	0.661991
Ralgapa1	-0.144308	0.060509	-0.0197114	0.843168
Slc25a47	0.367097	0.060509	-0.0002725	0.99623
Nt5c1a	0.333915	0.0605912	0.00550575	0.905745
Ddx52	-0.140105	0.0606222	-0.0047044	0.980777
Nudt4	-0.154044	0.060694	-0.035485	0.640591
Atp2a2	-0.154221	0.0607019	-0.0220566	0.835249
Prrg1	-0.279721	0.0607019	-0.0088147	0.899403
Smc3	-0.157378	0.0607928	-0.0208126	0.841514
Ankrd9	0.143669	0.060977	-0.0024395	0.949842
Ubc	0.267194	0.060977	0.00590657	0.933776
Lrrc45	0.368583	0.061302	0.0117414	0.709608
Pfn2	-0.161806	0.0614357	-0.0246824	0.832822
Sema4c	0.261463	0.0614357	0.0113394	0.83469
Irf7	0.425854	0.0614594	0.0025755	0.957957
Marchf6	-0.13861	0.0614594	-0.0276573	0.775567
Pdp1	-0.156981	0.0614683	-0.0433908	0.624886
Grsf1	-0.139528	0.0615171	-0.0267265	0.813168
Hccs	-0.153255	0.0616455	-0.0227323	0.823369
Nudt10	-0.216223	0.061659	-0.014306	0.867187
Hnrnpul2	-0.140551	0.0616715	-0.0446227	0.653806
Eid2b	-0.192342	0.0617347	-0.0249304	0.749749
Rpp21	0.393722	0.0617347	0.00066589	0.995383
Slc12a9	0.320895	0.0617363	0.0200318	0.458791
Scg2	-0.17426	0.0618236	-0.11751	0.139621
Tdrp	0.165178	0.0618388	0.0110198	0.914959
Srsf7	-0.152517	0.06185	-0.0050402	0.995383
Samd14	0.204764	0.0619229	0.0147834	0.850222
P4ha3	0.277371	0.0621638	0.317897	0.133784
Ndufaf4	-0.177087	0.0621878	-0.0424708	0.658425
Sec23a	-0.132512	0.0621878	-0.0276513	0.790746
Vma21	-0.170597	0.0623522	-0.0135291	0.909834
Exoc3l4	0.109636	0.0626815	0.00426607	0.856559
Txndc9	-0.196407	0.0626815	-0.0180354	0.822997
Castor1	0.365085	0.0627138	0.00224404	0.97003
Fbxo11	-0.16393	0.062739	-0.0467925	0.595073
Haus4	0.313171	0.062739	0.0075661	0.877537
Gpr160	0.413114	0.062781	0.0113388	0.506522
Scai	-0.208675	0.062781	-0.0176462	0.829049
Acsl4	-0.184203	0.0628156	-0.0178233	0.860286
Mcm8	-0.177228	0.0628156	-0.0168744	0.85176
Mrps7	0.227501	0.0628156	0.00935214	0.925261
Ndst2	0.198619	0.0628156	0.00898865	0.912816
Plcd4	0.171633	0.0628156	0.12854	0.209235
Ppp2r3c	-0.158051	0.0628156	-0.0288838	0.78458
Ppp3r1	-0.183671	0.0628156	-0.106772	0.384026
Zdhhc8	0.291808	0.0628156	0.00948899	0.848709
Krr1	-0.122607	0.0628802	-0.0616919	0.479776
Pgd	0.218094	0.0628802	0.0271623	0.682736
Mfsd13a	0.286302	0.0629634	0.0136133	0.83469
Ccdc177	-0.174066	0.0629711	-0.0199549	0.861361
Rps26	0.423832	0.0629711	0.00287774	0.914959
Wdr82	-0.104007	0.0629945	-0.0522044	0.546357
Bdh2	0.324593	0.0631138	0.0084519	0.809286
Jakmip2	-0.217797	0.0631138	-0.0063084	0.954559
Mybbp1a	0.223396	0.0631138	0.0152345	0.87224
Lipm	-0.104658	0.0631221	-0.0096689	0.297399
Ccnd2	0.173865	0.0633957	0.0442196	0.635419
Cul9	0.266443	0.0635162	0.0039356	0.963503
Pfdn2	0.258786	0.0635162	0.00374187	0.969604
Tlk1	-0.157494	0.0635162	-0.0303656	0.773805
Wbp4	-0.097792	0.0635162	-0.0354836	0.688784
Disp1	0.277078	0.0635324	0.00870851	0.897435
Rraga	-0.106536	0.0635324	-0.0366487	0.758338
Kcnd2	-0.201863	0.0635366	-0.0498199	0.457003
Mtcl2	0.215538	0.0635366	0.00638193	0.943568
Eif3k	0.218618	0.0635615	0.00729646	0.944368
Gdap1	-0.149349	0.0635764	-0.0084564	0.909834
Fbxo45	-0.136691	0.063586	-0.0139088	0.913766
Itsn2	-0.159191	0.0636632	-0.0260034	0.807822
Fam234a	0.289045	0.0637297	0.00640992	0.91523
Mical1	0.301336	0.0637297	0.329593	0.119403
Zfp280d	-0.179603	0.0637313	-0.0074414	0.95316
Anks1b	-0.12082	0.0642493	-0.0453547	0.636789
Ddx5	-0.126387	0.0642493	-0.0409836	0.688784
Gstp1	0.244902	0.0642493	0.0136561	0.847524
Msto1	0.23052	0.0642493	-0.0049289	0.976934
Napb	-0.156821	0.0642493	-0.0157573	0.873407
Nhp2	0.229172	0.0642493	0.00098962	0.993704
Ptges3	-0.154802	0.0642493	-0.012269	0.920332
Stk24	-0.155788	0.0642493	-0.0328047	0.708542
Thap4	0.277344	0.0642493	-0.0073786	0.937223
Wdr44	-0.179958	0.0642493	-0.013678	0.888181
5730455P16Rik	-0.143703	0.0642514	-0.0496099	0.564274
Clpp	0.31514	0.0642514	0.00684682	0.916923
Ndufv2	-0.14103	0.0642514	-0.0361679	0.682736
Wdtc1	0.235201	0.0642514	0.0117246	0.869143
C1ql1	0.300684	0.0642935	0.0111283	0.856559
Arhgef1	0.260292	0.0643347	0.0186885	0.623196
Rpl18	0.172382	0.0643567	0.00356526	0.903667
Strn3	-0.169935	0.0647584	-0.0306801	0.773163
Gpc1	0.296228	0.0648006	0.011736	0.819536
Cdh8	-0.185427	0.0649074	-0.0461911	0.555986
Nefl	-0.170401	0.064908	-0.0394524	0.758338
Arl6ip4	0.317517	0.0649488	0.00455025	0.944368
Itprid1	-0.255235	0.0649488	-0.0143198	0.74578
Rpusd3	0.345966	0.0649488	0.00604991	0.914959
Slc25a3	-0.103711	0.0649488	-0.0153491	0.909834
Fbxo47	-0.396147	0.0651213	-0.010483	0.611294
Eml3	0.240879	0.0651433	0.010597	0.867846
Paip2	-0.138757	0.0651433	-0.0183839	0.873407
Pfkfb4	0.283967	0.0651433	0.0157875	0.790746
Psmb2	0.207325	0.0651433	0.00521427	0.962412
Snapc3	-0.154742	0.0651433	-0.0295665	0.768303
Socs5	-0.103172	0.0651433	-0.0549103	0.47209
Tmem256	0.262101	0.0651433	0.00175121	0.988082
Tmem87b	-0.128133	0.0651433	-0.0145246	0.91399
Zfp931	-0.185126	0.0651433	-0.0036131	0.982047
Ano5	-0.29026	0.0651483	-0.0136536	0.715524
Tardbp	-0.138134	0.0651898	-0.007595	0.951522
Ankrd33b	-0.132748	0.0652074	-0.0383865	0.603609
Arhgap26	-0.189581	0.0652074	-0.0373541	0.466166
Clta	0.145591	0.0652074	0.0187328	0.84329
H2-Q10	0.177341	0.0652074	0.0085225	0.406217
Trim56	0.2843	0.0652074	0.0264957	0.489286
Vps50	-0.159974	0.0652074	-0.0236898	0.822997
Zfp938	-0.168155	0.0652074	-0.049997	0.523654
Morf4l1	-0.121253	0.0652113	-0.0369666	0.768303
Magi3	-0.15561	0.0652141	-0.0241659	0.777075
Dag1	0.165212	0.065241	0.00291171	0.976934
Grm3	-0.161523	0.065241	-0.152735	0.179124
Rab8b	-0.173853	0.065241	-0.0232764	0.837473
Slc7a7	0.326099	0.065241	0.0258952	0.194135
Cad	0.319207	0.0652689	0.00809042	0.87224
Actr3b	-0.170137	0.0653843	-0.072455	0.415742
Cdc42	-0.151062	0.0653843	-0.017642	0.863646
Cnpy3	0.212745	0.0653843	0.00918685	0.909834
Wdr47	-0.169529	0.0653843	-0.0473312	0.509312
Irak1bp1	-0.197441	0.0654219	0.00650529	0.957253
Pdha1	-0.115829	0.0654415	-0.0308013	0.782823
Vgll4	0.249735	0.0654738	0.00501375	0.949588
Mrnip	0.286038	0.0659544	-0.0139788	0.820739
Zfp712	-0.198962	0.0659544	-0.0343886	0.590972
Gtf2f1	0.21479	0.0660137	0.00386762	0.976934
Tom1	0.205206	0.0660656	0.021124	0.780334
Snx13	-0.164885	0.0661683	-0.020644	0.76879
C1qtnf5	0.370626	0.066185	-0.0036242	0.914929
Zfp943	-0.20921	0.0662538	-0.0223478	0.794883
Iigp1	0.330466	0.0663192	0.676597	0.125704
Actb	0.183167	0.0663414	0.0037508	0.979179
Srsf10	-0.173665	0.0663414	-0.0229763	0.85618
Atg10	-0.169317	0.0663442	-0.0327379	0.669604
Slc25a39	0.275194	0.0663572	0.00473321	0.949029
Mrps11	0.299771	0.0663654	0.00291926	0.97154
Ccny	-0.110018	0.0664272	-0.0442506	0.664513
Sdhaf3	-0.153811	0.0664272	-0.0576242	0.546357
Gria3	-0.166089	0.0664586	-0.0309892	0.688784
Rnh1	0.241061	0.0664586	0.00214687	0.984038
Rpl13	0.192495	0.0665369	0.00739286	0.929081
Slc39a7	0.202859	0.0665545	0.0247868	0.749773
Htatip2	0.203548	0.066635	0.015959	0.818658
Ttc9c	-0.130369	0.066653	-0.0208257	0.857786
Eme2	0.245226	0.0666723	0.0128092	0.771433
Nmt2	-0.156362	0.0668286	-0.0252117	0.822997
Mtpap	-0.137718	0.0668828	-0.0274138	0.810641
Ifit1bl1	-0.215518	0.0670579	-0.0133195	0.823457
Ddr1	0.215106	0.0670837	0.0051938	0.943568
Efna1	0.293822	0.0671953	-0.0148569	0.820619
Gm54215	-0.349389	0.0671953	-0.0224492	0.548527
Minpp1	-0.103953	0.0671953	-0.0633581	0.388084
Zng1	-0.15956	0.0671953	-0.0224984	0.835977
Gnpda2	-0.139545	0.0673121	-0.0397439	0.664513
Vdac2	-0.104679	0.0673121	-0.0325002	0.760298
Iqcb1	-0.166758	0.0673417	-0.0269255	0.745953
Nucb1	0.211016	0.0673417	0.0131619	0.847524
Peg10	-0.213597	0.0673417	-0.0109302	0.912985
Gabarapl2	-0.107785	0.0674154	-0.0255697	0.847524
Rilpl2	0.209826	0.0674154	0.00623242	0.933776
Slc9a6	-0.153444	0.0674154	-0.026179	0.85165
Tab1	0.251981	0.0674342	0.0111383	0.868205
Sf3a3	-0.115751	0.0675118	-0.0500865	0.546386
Lysmd3	-0.226465	0.0675458	0.00567435	0.960482
Plcg1	0.159093	0.0675458	0.021664	0.84329
Slc26a6	0.271165	0.0675458	0.0290416	0.384026
Ssr4	0.185143	0.0675458	0.0411763	0.505873
Tex261	0.123576	0.0675458	0.00455429	0.943937
Cyb5r4	-0.160279	0.0675865	-0.0093345	0.940364
Nrip3	-0.165502	0.0676474	-0.0138282	0.896547
Usp45	-0.172035	0.0677266	-0.0141859	0.908925
Srp54a	-0.188311	0.0678213	-0.0256807	0.777075
Cstf2t	-0.18264	0.067826	-0.05867	0.46826
Hnmt	-0.202163	0.067826	-0.0855706	0.287013
Lrp1	0.342167	0.067826	0.0138865	0.773805
Ttc33	-0.122754	0.0679105	-0.0303587	0.777075
Bcl9l	0.246348	0.0679186	0.00758397	0.888788
Evl	0.198598	0.0679186	0.0225881	0.751916
Glis2	0.2411	0.0679186	0.00379485	0.958643
Gm14295	-0.217888	0.0679186	-0.0171745	0.847524
Mctp2	-0.270817	0.0679186	-0.0073135	0.880787
Mfap4	0.337339	0.0679186	0.0001266	0.998773
Ms4a4b	0.0440545	0.0679186	0.00411833	0.474192
Naa10	0.277398	0.0679186	0.0143614	0.832947
Nampt	-0.160964	0.0679186	-0.0072006	0.957253
Tcaf1	-0.14582	0.0679186	-0.0260351	0.850222
Zfp354c	-0.142611	0.0679186	-0.0523481	0.54765
Megf9	-0.170483	0.0679265	-0.0301252	0.715524
Lrrc32	0.37456	0.067937	-0.0043118	0.910787
Plcd1	0.289299	0.0679522	-0.0034245	0.957957
Gm8206	-0.34772	0.0680131	-0.004205	0.916923
Ahr	-0.225412	0.0680202	-0.0171189	0.81096
Psmd4	0.212276	0.0680202	0.0151988	0.851636
Rnf2	-0.150774	0.0680588	-0.0449821	0.664513
Lypd6	-0.150601	0.0681339	-0.0229282	0.773805
Rps8	0.315636	0.0681933	0.00941332	0.857847
Wdr37	-0.142077	0.0681941	-0.0679513	0.474936
Exoc5	-0.187302	0.0682354	-0.016632	0.858945
Aff3	-0.143394	0.0683995	-0.0261039	0.777075
Glipr1	0.265481	0.0685702	0.0456786	0.303703
Dnajb9	-0.194848	0.0685853	-0.0189773	0.855949
Zdhhc2	-0.18985	0.0685985	-0.0256279	0.809786
Mfge8	0.258052	0.068801	0.0004203	0.996681
Mtmr4	-0.120751	0.068801	-0.0004384	0.952943
Rnase6	0.191184	0.068801	0.00580285	0.773805
Rpl8	0.358357	0.068801	0.00813182	0.822997
Secisbp2l	-0.159142	0.0688224	-0.0610437	0.466166
Ipo13	0.245963	0.0688281	0.0122125	0.847524
Eef1g	0.169073	0.0688708	0.0181858	0.883294
Rab28	-0.12447	0.0688708	-0.0620238	0.478259
Sh3gl1	0.273478	0.0689005	0.00953341	0.861272
Ccdc9	0.305086	0.0689109	0.00349353	0.949842
Mgat4c	-0.225973	0.0689306	-0.0184225	0.693559
Nol8	-0.173256	0.0689406	-0.0130044	0.914959
Parp12	0.269385	0.0689406	0.053692	0.190648
Mre11a	-0.212684	0.0689928	-0.0194625	0.79409
Zfp420	-0.146995	0.0689928	-0.0128247	0.909834
Scfd1	-0.165304	0.0690677	-0.0256361	0.756432
Golm2	-0.164459	0.0691717	-0.0281732	0.822997
Pls3	-0.156081	0.0691717	-0.0364781	0.664513
Yeats4	-0.141294	0.0691717	-0.0162873	0.891864
Angel1	0.236423	0.0692349	3.19e-05	0.999668
Anxa6	0.121395	0.0692349	0.00107442	0.995383
Brd8	-0.100421	0.0692349	-0.0820787	0.207631
Efna2	0.24249	0.0692349	0.01318	0.791436
Map2k4	-0.16281	0.0692349	-0.0256946	0.78829
Ramp1	0.272205	0.0692349	0.0109864	0.87224
Tma16	-0.169455	0.0692368	-0.0182061	0.843643
Pcyox1	-0.0859831	0.069303	-0.0378121	0.708135
Aldh5a1	-0.11715	0.0693133	-0.0284981	0.783743
Gm14399	-0.206094	0.0694693	-0.0143909	0.833365
Mrpl12	0.307248	0.0699641	0.00265654	0.975154
Otud6b	-0.127189	0.0701242	-0.0175937	0.896547
Pcsk7	0.186072	0.0702644	0.0319224	0.611695
Plpbp	-0.098376	0.0702644	-0.0179642	0.896547
Zfp189	-0.187402	0.0702644	-0.0179336	0.822997
S100a16	0.183806	0.0702667	0.0244843	0.81096
Ube2d3	-0.202168	0.070278	-0.0220186	0.829049
Hspa5	-0.202026	0.0704327	0.00344002	0.977148
L3mbtl1	0.323436	0.0704749	-0.0029543	0.95341
Rpe65	-0.377777	0.0704749	-0.0032371	0.912816
Crlf2	0.139303	0.0705178	0.00432273	0.856661
Miga2	0.216871	0.0706037	0.0129245	0.896547
Tmem199	-0.121738	0.0707148	-0.0209207	0.866872
BC035044	0.344099	0.0707387	0.00791386	0.873887
Chm	-0.212999	0.0707387	-0.0148822	0.804606
Ctc1	0.248855	0.0707387	0.00198844	0.992475
Ddx42	-0.107381	0.0707387	-0.0427052	0.645116
Mbd3	0.33554	0.0707387	0.014464	0.64077
Rtn4rl2	0.0808825	0.0707387	0.00059738	0.990432
Selenoo	0.186292	0.0707387	-0.0018028	0.992799
Ube3a	-0.200858	0.0707387	-0.0121942	0.897435
Zfp62	-0.167218	0.0707387	-0.0201933	0.835719
Smarca1	-0.17611	0.0708541	-0.0382975	0.546357
Junb	0.0980941	0.0710248	0.00501683	0.788232
Tpp1	0.164346	0.0710254	0.0538216	0.439412
Ndufa1	0.208154	0.0710458	0.00851327	0.914959
Atf2	-0.146091	0.0711989	-0.0302969	0.730373
Mfap1a	-0.136009	0.0712045	-0.022921	0.805226
Osgep	0.15967	0.0712045	0.00746991	0.947631
Prkci	-0.134762	0.0712045	-0.0112356	0.888181
Sdf4	0.0810037	0.0712045	0.0068245	0.964405
Trim33	-0.15945	0.0712045	-0.0180323	0.856396
Atp6ap2	-0.157187	0.0712464	-0.0124788	0.914959
Lmbrd1	-0.118377	0.0712464	-0.0255624	0.824786
Tspan32	0.0860054	0.0712464	0.00681274	0.39209
Entrep3	0.222762	0.0712702	0.00059011	0.995842
Fbxw8	0.2033	0.071295	0.031438	0.6693
Nono	-0.0840147	0.071461	-0.0229106	0.896547
Commd4	0.23171	0.071524	0.0102359	0.887733
Pdia5	0.324653	0.071524	0.0204356	0.462626
Fundc1	-0.163906	0.0715965	-0.0124112	0.909834
Dcxr	0.304765	0.0716322	0.00342965	0.949842
Ehd1	0.209303	0.0716322	0.00586668	0.944368
Pde1a	-0.185671	0.0716322	-0.0259132	0.664513
Dusp4	-0.194024	0.0719665	-0.0137233	0.871745
Oas1c	0.320031	0.0719665	0.00575298	0.830554
Nat8f1	0.249872	0.071995	0.0127481	0.855808
Vwa5b2	0.319333	0.072043	0.00645917	0.909854
Rlig1	-0.170849	0.0721185	-0.0345697	0.710621
Zyx	0.310087	0.0721185	0.00532951	0.927566
Pold1	0.341696	0.072149	0.0145279	0.641951
Birc2	-0.129971	0.0722208	-0.0150198	0.90431
Pgm2l1	-0.17933	0.0722647	-0.0127542	0.857786
Lin37	0.296874	0.0722768	0.0073253	0.910279
Pcdhgb5	0.250977	0.0722991	0.00967576	0.910787
Nrxn3	-0.182998	0.0723052	-0.0212223	0.782301
Pds5b	-0.157189	0.0723052	-0.0176856	0.883632
Slc25a16	-0.12263	0.0723052	-0.0563447	0.505873
Cox7b2	-0.0998082	0.0724171	-0.0002338	0.995383
Arrdc3	-0.200228	0.0724522	-0.0377958	0.641951
Coa6	-0.233479	0.0724572	-0.0326299	0.458791
Epc1	-0.137421	0.0724572	-0.0061909	0.969261
Arrdc1	0.324872	0.0725	0.0150568	0.616351
Uevld	-0.134634	0.0725	-0.0718612	0.417972
Sel1l	-0.142784	0.0725268	-0.0182489	0.909834
Dpp10	-0.206238	0.0725662	-0.0029828	0.901084
Eps15	-0.136254	0.0725662	-0.0228474	0.820739
Rpl4	0.154583	0.0725662	0.00374428	0.968904
Thoc7	-0.134058	0.0725662	-0.0851675	0.287013
Aldh3b1	0.317272	0.0726576	0.00409329	0.916993
Cbln4	-0.25987	0.0727104	0.00510011	0.860286
Cnot10	-0.139137	0.0727104	-0.009268	0.91376
Gdpd2	0.270252	0.0727104	0.0447084	0.366167
Rpl36al	0.165911	0.0727104	0.00801961	0.937223
Arap2	-0.174653	0.072735	-0.0357841	0.701255
Dimt1	-0.15864	0.072735	-0.0111906	0.927566
Prkaa2	-0.179852	0.0727528	-0.0202668	0.792983
Prmt6	-0.159183	0.0727528	-0.0323801	0.757313
Il1a	0.329824	0.0727807	0.383063	0.139814
Nfil3	0.251386	0.0729141	0.0324935	0.47209
Stau2	-0.146144	0.0729496	-0.0215559	0.76879
Nckap1	-0.15846	0.0729574	-0.0528127	0.542794
Sh3gl2	-0.147322	0.0729574	-0.0073183	0.952943
Zfp207	-0.103335	0.0729899	-0.0307971	0.806987
Prnp	-0.130225	0.073038	-0.0381752	0.688784
Krit1	-0.158113	0.0730754	-0.0292573	0.896547
Ndufa2	0.335329	0.0731749	0.0081751	0.835249
Gls2	-0.189312	0.073219	-0.0034897	0.97782
Magee2	-0.156728	0.0732573	-0.0151577	0.883294
Ptgds	0.128702	0.0732862	0.00113281	0.980777
Adcyap1	-0.311801	0.0733094	-0.0075545	0.801931
Tubgcp4	-0.134983	0.0733448	0.0131698	0.914746
Ube2a	-0.148209	0.0733688	-0.0461572	0.610439
AB124611	0.0854196	0.0737152	0.00915334	0.188688
Crip2	0.306843	0.0737152	0.00442277	0.93951
Elmod3	0.181878	0.0737152	0.0225314	0.822997
Ergic3	0.253686	0.0737152	0.00664919	0.938382
Farsb	-0.122964	0.0737152	-0.0635998	0.465183
Ipo8	-0.114401	0.0737152	-0.0188823	0.883294
Nkiras2	0.213333	0.0737152	0.0147956	0.84329
Pccb	0.132027	0.0737152	0.00399515	0.980313
Psmb10	0.114789	0.0737152	0.00475118	0.884501
Ptp4a1.1	-0.173931	0.0737152	-0.0233285	0.833074
Rab3c	-0.185629	0.0737152	-0.0056123	0.921861
Rbfox1	-0.162961	0.0737152	-0.0342576	0.694875
Rbm27	-0.165024	0.0737152	-0.0276438	0.752438
Rinl	0.29326	0.0737152	0.0240702	0.248012
S1pr2	0.323372	0.0737152	0.0111093	0.820619
Sharpin	0.302454	0.0737152	0.00607714	0.926402
Skic2	0.220596	0.0737152	0.0204201	0.788876
Tfe3	0.119428	0.0737152	0.0499993	0.603036
Tmem106b	-0.144671	0.0737152	-0.0268728	0.835855
Tpgs1	0.0991297	0.0737152	0.00075345	0.985026
Zfp410	-0.108196	0.0737152	2.93e-05	0.999795
Naa38	0.301761	0.0737345	0.0047756	0.931655
Cyc1	0.232511	0.0737753	0.00849104	0.909834
Cc2d1b	0.235064	0.0738793	0.0229346	0.616307
Gabra4	-0.176334	0.0738793	-0.0757163	0.37827
Tnip1	0.25806	0.0738793	0.00605524	0.943937
Zfp868	-0.18399	0.073883	-0.0231796	0.804105
Arl5a	-0.150517	0.0741697	-0.0092855	0.944368
Uqcr10	0.140873	0.0743024	0.00367145	0.910787
Cpne8	-0.148872	0.0744468	-0.004264	0.982704
Herpud2	-0.10782	0.0745563	-0.0244946	0.840681
Sgta	0.184621	0.0745799	0.0111122	0.91505
Tor4a	0.333629	0.0745799	0.0046008	0.896547
Wdr6	0.227437	0.0746908	0.00840694	0.916993
Gapdh	0.238149	0.0748376	0.00649877	0.943568
Rnaset2b	0.288134	0.0748453	0.0198018	0.467087
Dele1	0.154203	0.074939	0.00448533	0.976608
Dnpep	0.240416	0.074939	0.00010131	0.999499
Hspa4	-0.11093	0.074939	-0.0118623	0.913766
Itch	-0.132198	0.074939	-0.0261744	0.822997
Lnpk	-0.164046	0.074939	-0.0064264	0.958271
Rpgr	-0.177796	0.074939	-0.0267219	0.745913
Slc25a53	-0.17121	0.074939	-0.01476	0.857786
B230219D22Rik	-0.163483	0.0750112	-0.03846	0.677226
Ccnc	-0.148782	0.0750214	-0.0397939	0.742938
Mark4	-0.183829	0.0753717	0.0141082	0.901339
Cyb5r3	0.181604	0.0756128	0.0153549	0.883294
Dctpp1	0.333065	0.0756128	0.00641979	0.868778
Pitpnm3	-0.13201	0.0756481	-0.0061591	0.952943
Aebp1	0.318328	0.075745	0.00182643	0.966039
Mpp1	-0.142591	0.075745	-0.0221499	0.857712
Mtpn	-0.161245	0.075745	-0.0177399	0.870203
Ola1	-0.141691	0.075745	-0.0571499	0.517597
Rabif	-0.105182	0.075745	-0.0061138	0.972186
Slc2a5	0.255602	0.075745	0.0229886	0.459637
Mfsd14b	-0.149151	0.0757681	-0.0746428	0.37862
Lrrc8b	-0.166323	0.0758272	-0.0252049	0.645116
Poll	0.253737	0.0758437	-0.0005507	0.995383
Yipf4	-0.180258	0.0758437	-0.0971621	0.292611
Dcun1d5	-0.175213	0.0758831	-0.0156668	0.914959
Med15	0.16091	0.0758831	-0.0052863	0.971685
Plxnd1	0.277887	0.0758831	0.0192685	0.268595
Raver1	0.2049	0.0758831	0.0119315	0.874783
Rhobtb3	-0.169451	0.0758831	-0.0220017	0.792983
Rnf139	-0.160446	0.075942	-0.0295814	0.790618
Eef2kmt	0.322145	0.0760588	0.00195303	0.968063
Atp1b2	0.116771	0.0760732	0.0676556	0.394581
Zswim8	0.253659	0.0760824	0.00484164	0.951522
Arl5c	0.299626	0.0761418	0.00800177	0.856949
Dpm2	0.203251	0.0761794	0.0167135	0.854403
Dapk1	-0.1336	0.0762311	-0.0240726	0.810641
Noxo1	0.321212	0.0762342	-0.0047891	0.87224
Ube2g1	-0.15592	0.0762342	-0.0340852	0.850222
Npr2	0.200593	0.0762689	0.00696857	0.916993
Dync1li1	-0.0902785	0.0764098	-0.0509571	0.517597
Fam174a	-0.170589	0.0764098	-0.0258156	0.790618
Lrig2	-0.125952	0.0764098	-0.0252242	0.819712
Arl1	-0.120423	0.076531	-0.026406	0.887733
Cope	0.285673	0.076531	0.00167946	0.98705
Gm973	0.282421	0.076531	0.0221727	0.679574
Hspa13	-0.165221	0.076531	-0.0122548	0.914959
Naa20	-0.146551	0.076531	-0.0239152	0.819067
Smyd2	0.168042	0.076531	0.0092104	0.934216
Cchcr1	0.2406	0.0766266	0.0118856	0.641665
Mmd	-0.147831	0.0766266	-0.0279814	0.791392
Rpl37	0.323231	0.0766266	0.00419389	0.925102
Rps17	0.154841	0.0766266	0.0136481	0.805759
Rps4x	0.129967	0.0766266	0.036875	0.769002
Dynlt1b	0.23665	0.0767261	0.0417833	0.333126
Rnf14	-0.101535	0.0767261	-0.0218864	0.896547
Sos1	-0.149756	0.0767261	-0.0215839	0.771077
Samd5	-0.196289	0.0770308	-0.0278286	0.584683
Eef2	0.242757	0.0771062	0.00607913	0.941641
Hsf2	-0.149605	0.0771062	-0.021186	0.83469
Rpsa	0.170202	0.0771986	-0.001236	0.995383
Vmn2r20	0.328002	0.0771986	-0.0018887	0.97003
Gm4540	-0.319752	0.0774691	-0.0137365	0.51702
Lmo3	-0.11782	0.0776351	-0.0224096	0.827637
Gna12	0.203455	0.0776889	0.0157734	0.856209
Csf2ra	0.280288	0.0776964	0.0280937	0.268405
Dll4	0.310115	0.0776975	0.00497045	0.941695
Ankrd26	-0.1354	0.0776981	-0.0002116	0.998984
Asb6	0.310372	0.0777367	0.0054133	0.902928
Asl	0.271778	0.0777367	0.0194784	0.719935
Cdk6	0.252279	0.0777367	0.0278203	0.37827
Cops9	0.168549	0.0777367	0.0143323	0.873851
Eid1	-0.184094	0.0777367	-0.0261323	0.773805
Ormdl1	-0.175351	0.0777367	0.00273285	0.985026
Rnf10	0.13444	0.0777367	0.019844	0.896547
Ttc39b	-0.167077	0.0777367	-0.0247726	0.70071
Zfp944	-0.186394	0.0777367	-0.0067269	0.953758
Acacb	0.312522	0.0777427	-0.0001278	0.997049
Lpin1	0.121457	0.0777427	0.0225394	0.861361
Prps1	-0.130377	0.0778213	-0.0320718	0.768303
Uchl3	-0.174453	0.0778387	-0.0464883	0.62075
Rhot2	0.19877	0.0779196	0.010798	0.871745
Hacd4	0.290703	0.0779573	0.0238708	0.162226
Gipc1	0.270409	0.0780446	0.00699136	0.905857
Atad1	-0.142167	0.0780456	-0.0344714	0.746335
Rapgef5	-0.15091	0.0780506	-0.0604729	0.497869
Ubl4a	-0.102278	0.0780506	-0.0198346	0.880787
Mtor	0.218605	0.0782274	0.016343	0.824886
Mff	-0.088518	0.0782597	-0.0245246	0.854486
H1f4	0.296019	0.0782667	-0.0007573	0.995383
Slc22a4	0.211403	0.0783247	0.0531928	0.24945
Skida1	-0.181023	0.0783858	-0.0216848	0.819809
Slitrk5	-0.189611	0.0783858	-0.0453856	0.484939
Tiprl	-0.117049	0.0784753	-0.0543451	0.524384
Cryzl2	0.226394	0.0785234	0.0304542	0.543802
Polr3h	0.185501	0.0785234	-0.0117477	0.909834
Sp7	0.300296	0.0785234	-0.0044187	0.927962
Slc24a2	-0.191083	0.0785289	-0.0219182	0.752438
Mindy3	-0.138329	0.0785599	-0.0398485	0.641665
Nmi	0.204284	0.0787707	0.00968439	0.914959
Aldh2	0.237032	0.0789675	-0.0016807	0.984038
Ndel1	-0.11296	0.0789675	-0.0302396	0.792983
Nop53	0.226459	0.079007	0.00466514	0.959862
Lcmt1	-0.118131	0.0792086	-0.0398704	0.75233
Rfng	0.19819	0.0792338	0.0016656	0.995269
Nudt11	-0.175952	0.0792578	-0.0147232	0.897435
Fut11	-0.14009	0.0792987	-0.009517	0.943568
Cradd	0.229938	0.0795078	0.0616825	0.365691
Pak5	-0.178114	0.0795078	-0.0397437	0.591051
Bbip1	-0.142388	0.0798149	-0.0071729	0.958271
Golph3	-0.149077	0.0798217	-0.0059022	0.98075
Fxr1	-0.136456	0.0799308	-0.0116149	0.927566
Drd5	-0.156885	0.079948	-0.0217551	0.794883
Pcnx3	0.298205	0.080113	0.0174922	0.606684
Ywhab	-0.11859	0.0801795	-0.003623	0.987127
Irak3	0.286564	0.0801895	0.00993971	0.824878
Anxa4	0.274532	0.0802514	0.0163799	0.570304
Gm867	0.168896	0.0802631	0.00060597	0.99074
Lsm4	0.298736	0.0802631	0.00302923	0.949985
Rsrc2	-0.128968	0.0802631	-0.0134463	0.942476
Uqcc2	0.278981	0.0802631	0.00548968	0.924315
Uso1	-0.123314	0.0802631	-0.0278985	0.83469
Cul3	-0.155478	0.0802726	-0.0155925	0.887733
Eif2ak2	0.252731	0.0802726	0.230393	0.110323
Chl1	-0.177977	0.0802857	-0.0305278	0.684015
Letm1	0.228444	0.0803429	0.00705766	0.947005
Slc13a3	0.278774	0.0803429	-0.0008771	0.995383
Impa1	-0.0977732	0.0803815	-0.0641081	0.395242
Lrp5	0.291451	0.0804149	0.011559	0.768303
Anapc13	0.287006	0.080442	0.012478	0.730788
Cep164	0.256955	0.0804699	0.0149008	0.738737
Cntnap4	-0.170695	0.0804699	-0.0054322	0.942787
Pabpc1	0.0995681	0.0804699	0.0321564	0.794883
Ptpn4	-0.206634	0.0804699	-0.0225827	0.81096
Trpc4	-0.140099	0.0804699	-0.0511041	0.640129
Otulin	0.169447	0.0804937	0.00528975	0.958643
Il11ra3	-0.119846	0.0804947	0.00280359	0.914959
Arvcf	0.24619	0.0805026	0.00471159	0.927566
Bag6	0.207462	0.0805729	0.00628184	0.925261
Hs3st5	-0.281833	0.0805849	-0.0027634	0.957972
Fsd1	0.268094	0.080611	0.00801876	0.861361
Ppp1r14b	0.236612	0.080698	0.0153142	0.830554
Taf10	0.170271	0.080698	0.00921323	0.916993
Ssna1	0.162698	0.0807675	0.012721	0.897435
Copa	-0.083935	0.0808437	-0.0204134	0.848709
Ccdc82	-0.0848703	0.0808802	-0.0112855	0.937691
Chp1	-0.103244	0.0810487	-0.0114804	0.921223
Lztr1	0.177808	0.0811551	0.00667655	0.954559
Fstl5	-0.175194	0.0812479	-0.0011603	0.995383
Hspa1a	-0.197843	0.0812526	-0.0003793	0.996681
Gabrb2	-0.223041	0.0813688	-0.0196181	0.677226
Ifnar2	0.215756	0.0813688	0.00653261	0.925307
Map3k1	0.192857	0.0813688	0.0207405	0.69744
Pcmtd2	-0.139649	0.0813688	-0.0672978	0.3901
Aktip	-0.0886955	0.0814317	-0.0181289	0.890274
Nxt2	-0.161684	0.0814586	-0.0129117	0.911526
C1qtnf7	0.122444	0.0814587	0.00314234	0.917038
Cdc27	-0.159522	0.0814587	-0.0211539	0.83469
[truncated: 452 more rows]

## Sheet: Male Hippocampus Choline Protec
Gene	APP vs WT log2FoldChange	APP vs WT FDR	APP PCS vs Control log2FC	APP PCS vs Control FDR
H2-Oa	2.74382	1.38e-09	0.0155385	0.126576
Lpcat2	0.505231	5.43e-09	0.149711	0.174043
Tlr6	1.22056	2.23e-06	0.0102985	0.858584
Cst3	0.432307	4.1e-06	0.1803	0.137802
Sh3bp2	0.846284	4.24e-06	0.0303372	0.405345
Il4ra	1.01543	3.61e-05	0.0355964	0.187352
Hba-a1	1.1547	5.7e-05	-0.0043674	0.956123
Srpk3	0.875681	6.01e-05	0.00842561	0.910566
Pcsk1	-0.460113	6.4e-05	0.00217334	0.993952
Pkhd1l1	-3.28446	8.18e-05	0.0023126	0.888908
Trf	0.56352	0.00011339	0.0287821	0.705898
Ccbe1	-0.523522	0.00016671	-0.0471741	0.523661
Rgs10	0.335676	0.00021577	0.0778223	0.370124
Tprn	0.456063	0.00022899	0.00430903	0.98381
Ctxn3	-1.94404	0.00026496	0.00452453	0.8784
Hck	0.839974	0.00033291	0.0303328	0.303566
Usp29	-0.343969	0.00034976	-0.0096733	0.958385
Sardh	0.616854	0.00048111	0.0103138	0.942965
Slc25a32	-0.281738	0.00050606	0.0180465	0.938858
S100a16	0.380458	0.00053577	0.0148184	0.890307
Tnfsf13b	0.902902	0.00055964	0.017929	0.553033
Rab3il1	0.606928	0.00063233	0.0469078	0.378134
Tceal5	-0.267938	0.00065381	-0.0076145	0.978047
Entpd1	0.484171	0.0006947	0.219056	0.123841
Litaf	0.548175	0.00075436	0.0219446	0.860816
Chi3l1	0.556086	0.00082044	0.0217091	0.67696
Plxnb3	0.472947	0.00084254	0.0114509	0.941809
Psmb9	1.51763	0.00084869	0.0233527	0.245195
H2-Q4	0.806919	0.0008796	0.0384768	0.163137
Arap1	0.751519	0.00088152	0.00818975	0.936328
Rpl6	0.288201	0.00088152	-0.0132112	0.953539
Zfp451	-0.325095	0.00089821	0.0174071	0.90352
Dyrk1b	0.524928	0.0009158	0.00030131	0.99778
Rps7	0.184103	0.00093701	0.00533303	0.979016
Rida	0.441797	0.00096546	0.214783	0.108761
Map3k5	-0.27239	0.00118685	-0.0127495	0.956123
L2hgdh	-0.242013	0.00120894	-0.0325856	0.914066
Rps6ka1	0.709519	0.00128525	0.0126977	0.90352
Pam	-0.169206	0.00137783	-0.0179998	0.938858
Cmtm5	0.512247	0.00139459	-0.0022403	0.994611
Prkaa2	-0.240802	0.00145138	-0.0237922	0.90364
Rpl23a	0.345032	0.001461	0.00561804	0.979016
Rgs4	-0.228841	0.00152351	-0.0159361	0.941033
Sirt2	0.328314	0.00159598	0.0366436	0.818131
Cdc42ep2	0.62834	0.00160501	0.0238004	0.82877
H2-Q10	1.97039	0.00163433	0.00815455	0.722993
Fgd3	0.396571	0.00172123	0.141181	0.203329
Arhgap17	0.308833	0.00178696	0.0411185	0.755231
Klhdc1	-0.267545	0.00185271	-0.0410298	0.575147
Eml3	0.496266	0.00215311	0.00436873	0.983296
Gba1	0.275456	0.00249615	0.0406522	0.716269
Ppfia4	0.28543	0.00249724	0.0501577	0.654983
Slc2a5	0.674002	0.00256079	0.170409	0.164997
Pdlim2	0.615816	0.00301858	0.014312	0.879405
H2-DMa	0.591355	0.00304518	0.02586	0.794733
Mbp	0.604244	0.00310162	0.00321835	0.988375
Ms4a4c	0.0715044	0.00310162	0.00901868	0.146494
Rps17	0.246867	0.00342226	-0.0069448	0.978047
Nln	0.151643	0.00345807	0.0976788	0.227679
Mobp	0.493288	0.00353166	0.0279667	0.817045
Ighd	0.914945	0.00365223	0.0178055	0.342867
Gtpbp4	-0.228185	0.00365551	0.00116481	0.996472
Rhog	0.404649	0.00365551	0.0157527	0.90352
Cpeb3	-0.264723	0.00420292	0.00085182	0.996472
Gltp	0.397722	0.00425822	0.0329611	0.765319
Zdbf2	-0.426826	0.00427442	0.00066192	0.996472
Sec23a	-0.159625	0.00444708	-0.0191473	0.936328
Hbb-b1	0.689232	0.00471862	0.00132868	0.993271
Runx1t1	-0.271628	0.00474668	0.00847727	0.978047
Frmd8	0.48699	0.00481391	0.0219703	0.8784
H2-T22	0.380175	0.00513732	0.151247	0.152664
Plin2	0.531539	0.00513732	0.0375167	0.455454
Natd1	0.321448	0.00528174	0.0116058	0.960646
Tcirg1	0.508552	0.00528174	0.276369	0.101785
Evi2a	0.452488	0.00539599	0.153902	0.176059
Ppp2r2d	-0.153034	0.00540971	-0.0335926	0.851187
C3	1.07566	0.00584002	0.0145799	0.458338
Psd4	0.982888	0.00584002	0.0224422	0.104851
Pank1	-0.285563	0.00589886	-0.0038928	0.985665
Osbpl8	-0.236933	0.00590267	-0.007661	0.978047
Rps11	0.233253	0.00594659	0.0112032	0.955521
Cntf	0.482071	0.00594777	0.0144391	0.824179
Pold4	0.502625	0.00595827	0.00635314	0.969214
Sirt7	0.336842	0.00612111	0.00514195	0.978527
Nol3	0.300618	0.00636623	0.050079	0.610614
Syngr2	0.51505	0.00646739	0.0463358	0.335806
Nckap5l	0.65689	0.00648281	-0.0022649	0.985665
Opalin	0.671628	0.00665645	0.0178548	0.836123
Rnpepl1	0.472649	0.00682904	-0.0035926	0.983305
Rpl7	0.139665	0.00683738	-0.0020255	0.994875
Peli2	0.245247	0.00686028	0.0463322	0.663753
Prkar2a	-0.157711	0.006904	0.00512982	0.987189
Tmem219	0.402866	0.006904	0.0139043	0.915421
Rgs1	1.50604	0.00704995	0.0112443	0.28423
Homer1	-0.280581	0.00728056	-0.0157085	0.905968
Kif3b	-0.152743	0.00730523	-0.0139723	0.957773
Scamp1	-0.1376	0.00730523	-0.046104	0.593811
Tgtp2	1.44629	0.00730523	0.0174045	0.508381
Cela1	0.765644	0.00731621	0.0175508	0.662996
Sipa1	0.461382	0.00731621	0.0209464	0.751594
Tacr3	-1.78476	0.00731621	0.00558537	0.62261
Bcas1	0.456206	0.00737027	0.0228483	0.858584
Gpx1	0.548626	0.00737027	0.00159813	0.994836
Gsdmd	0.825192	0.00737071	0.0301733	0.298942
Sh3gl3	0.233249	0.0075121	0.0620356	0.513776
Fth1	0.273381	0.00755989	0.0119271	0.978527
Gstp2	0.0677869	0.00759832	-0.001796	0.942833
Hbb-bt	0.758554	0.00759832	0.00418326	0.942965
Trpc1	-0.179174	0.00767459	-0.0370201	0.781539
Fbxw4	0.310861	0.00771294	0.0179245	0.885487
Glmn	-0.267871	0.00801314	-0.027617	0.865376
Nrbp2	0.262553	0.00802634	0.00389017	0.986659
Necap2	0.372452	0.00840899	0.177693	0.108667
Ttyh1	0.329465	0.00856121	-0.0091412	0.956289
Mid2	-0.174309	0.00867756	0.00714707	0.978047
Blnk	0.518312	0.00870907	0.260077	0.121499
Dbndd2	0.423905	0.00873933	0.0172534	0.923789
Tent4b	-0.170266	0.00899592	-0.0225364	0.91117
Slc50a1	0.26857	0.0091509	-0.0240185	0.848496
Rnf150	-0.237058	0.00916445	-0.0102122	0.933972
Atp2a2	-0.174432	0.00918662	-0.0028659	0.99448
Myo6	0.221109	0.00918662	0.0379821	0.787751
Olfml1	0.266904	0.00937593	0.109717	0.261128
Fam83d	0.510839	0.00949059	0.301942	0.105158
Haao	1.56441	0.00949059	0.00926832	0.447067
Map4k4	0.264058	0.00949059	0.0547842	0.639553
Rps6	0.203243	0.00949059	-0.013702	0.941033
Naprt	0.614578	0.00959694	0.0149561	0.858584
Scn2a	-0.238277	0.00959694	-0.0113804	0.960646
Kazn	0.29606	0.00960299	0.0276789	0.875573
Zfp267	-0.214096	0.00960299	-0.0097535	0.975493
Sp7	0.624617	0.00963799	0.0111762	0.880608
1810037I17Rik	0.394193	0.00969153	-0.0036426	0.979016
Arhgap4	0.577947	0.00981279	0.0177435	0.781539
Gna12	0.384792	0.00991441	0.0877793	0.399202
Dbi	0.332499	0.00996049	0.0396591	0.589896
Hps1	0.525632	0.00999153	-0.0194715	0.733366
Syt6	-0.281282	0.00999596	0.00210357	0.993271
Nt5c2	-0.234342	0.0104491	0.00067673	0.995841
Arl2	0.287813	0.0110301	-0.0122337	0.942965
Elovl1	0.295426	0.0111249	0.0817843	0.364038
Gnal	-0.19089	0.0111787	-0.0186927	0.891075
S100a6	0.55601	0.0112254	0.0316686	0.220128
Nrros	0.454408	0.0113486	0.0192794	0.791409
Adsl	0.414708	0.011471	-0.0189139	0.90352
Psme2	0.261513	0.0117091	0.0570157	0.441885
Rif1	-0.246321	0.0117091	-0.0215688	0.892673
Syt4	-0.253531	0.0117091	-0.0083107	0.978179
Etl4	-0.254341	0.0119275	-0.130338	0.183454
Lrrtm2	-0.195561	0.011941	-0.0070647	0.978047
Lamtor1	0.199067	0.0119567	-0.0061219	0.979016
Bri3bp	-0.150102	0.012044	0.00244979	0.994875
Slc44a2	0.238556	0.0121546	0.0600632	0.550973
Fez2	0.163431	0.0121755	-0.0037627	0.994611
Osbpl6	-0.281065	0.0122191	-0.0292336	0.795122
Adss1	0.511148	0.0125161	0.0230009	0.792285
Kbtbd2	-0.1871	0.0126606	-0.0265998	0.889618
Pald1	0.267838	0.0127473	0.0415476	0.586445
Chmp1b2	-0.21442	0.0127967	-0.0135358	0.962772
Zfp69	1.06119	0.0135737	0.0040827	0.942437
Sspn	0.282688	0.0136961	0.0961514	0.320968
Sema4d	0.315382	0.0139062	0.0193065	0.91117
Josd2	0.530113	0.0139286	-0.0032631	0.9806
Rnaset2a	0.75513	0.0139399	0.338415	0.117389
Ugcg	-0.192766	0.0139399	-0.0325413	0.858584
Cndp2	0.181272	0.0141862	-0.0214446	0.880624
Pkd2l1	0.621965	0.0145125	-0.0043301	0.978047
Ankrd13a	0.301788	0.0145762	0.0290097	0.866041
Ric8b	-0.163477	0.0148501	-0.0260884	0.906953
Myrf	0.392486	0.0155358	0.0173037	0.905968
Mag	0.486868	0.0156055	0.0176488	0.900926
Lmo2	0.257202	0.0158868	0.0290678	0.716353
Cyb5r3	0.284018	0.0159371	0.010521	0.97362
Sox10	0.435196	0.0159459	0.0173931	0.914066
Gpr75	-0.198907	0.0160168	-0.018756	0.92699
Jak3	0.601119	0.0161408	0.0100765	0.887386
A630001G21Rik	0.985501	0.0162609	0.0106242	0.751167
Armcx3	-0.176614	0.0163661	-0.0292584	0.880608
Ninj2	0.624751	0.0164072	-0.0040844	0.978047
Cnr1	-0.261429	0.0165209	-0.0183777	0.90352
Vmn2r87	-0.514081	0.0170472	0.00682614	0.941809
Dmxl2	-0.210098	0.0172	-0.03943	0.794466
Prr18	0.419741	0.0172	0.0709481	0.438083
Plxnb1	0.239652	0.017311	0.0218614	0.888908
Ndufaf8	0.726002	0.0176865	0.00087685	0.994875
S100a1	0.349378	0.0178554	0.0193998	0.883516
Gm15500	0.146717	0.0180928	0.0272414	0.881244
Akap5	-0.191625	0.0181422	-0.0079056	0.978527
Gpr137b	0.193584	0.0186023	0.146053	0.104216
Rps21	0.539685	0.018949	-0.0083025	0.956123
Tmx4	-0.194877	0.0190503	-0.016157	0.973291
Tmem104	0.424835	0.0193859	0.00777519	0.957773
Scd3	0.604407	0.0196959	0.00338288	0.978527
Rhobtb1	0.468503	0.0201257	0.00435112	0.978506
Gng10	0.868541	0.0201554	-0.000278	0.996226
Tnfaip8l3	-0.277621	0.0201554	-0.007132	0.975896
Abcd1	0.243922	0.0201651	0.0363109	0.728051
Magee1	-0.18431	0.0207352	-0.0260363	0.892673
Arpc1b	0.98035	0.0208543	0.0175273	0.209596
Fam78b	-0.189176	0.0208966	-0.0070488	0.979016
Zfp219	0.391656	0.0210872	-0.016583	0.90352
Camk4	-0.240203	0.0212521	-0.0159325	0.926009
Lrrc45	0.443029	0.0212521	-0.0112951	0.880608
Spin1	-0.156655	0.0212885	-0.0393057	0.809061
Mical1	0.469742	0.0214172	0.0146213	0.881244
Eif6	0.240049	0.0215285	-0.041592	0.717899
Rela	0.395678	0.0215285	0.014837	0.90352
Galnt6	0.467382	0.0216784	0.0691195	0.40157
Nde1	0.206278	0.0216784	0.0438205	0.708194
Flrt3	-0.229865	0.0218535	0.00373656	0.988096
Clu	0.284406	0.0218789	0.0690047	0.449156
Dmxl1	-0.215239	0.0220373	-0.0042464	0.978527
Shmt2	0.27436	0.0220373	-0.034517	0.695394
Fut9	-0.284244	0.0225536	-0.0052758	0.978527
Acsl4	-0.223616	0.0226051	0.0006488	0.996531
Itm2b	0.112484	0.0226051	-0.0060051	0.989637
Plcxd3	-0.378082	0.0226051	0.00238509	0.985966
Echs1	0.176071	0.0227349	0.016325	0.942965
Klhl3	-0.191328	0.0229688	-0.0154969	0.948676
Leprotl1	-0.133059	0.0229688	-0.0005826	0.997407
Cnp	0.395405	0.023205	0.0173049	0.912994
Otogl	-0.412753	0.023205	0.00413433	0.978527
Ddah2	0.639803	0.0237415	0.00104981	0.994836
Egr3	-0.232447	0.0237866	-0.0415005	0.698223
Herc3	-0.178013	0.0237866	-0.0250047	0.892673
Srpk2	-0.166681	0.0237866	-0.0040714	0.988375
ND6	-0.286264	0.024341	0.00842194	0.976484
Slc39a10	-0.207944	0.0249994	0.0017242	0.994875
Scai	-0.218101	0.0253308	-0.0164679	0.909423
Pcsk6	0.283608	0.0255066	0.0339992	0.812906
Uhrf1	0.578873	0.0257322	0.00473596	0.960646
Mob3a	0.291627	0.0257835	0.0200252	0.893372
Card9	0.92904	0.0262249	0.00182438	0.979016
Sec14l5	0.363472	0.0264045	0.00115779	0.994875
Fam163a	-0.229509	0.0267152	-0.018796	0.897965
Hcrtr2	-0.405697	0.0267155	-0.0056875	0.974775
Ate1	-0.141967	0.0270756	-0.0292565	0.924106
Aif1l	0.319621	0.0273711	0.0915771	0.250831
Rpl26	0.306059	0.0273711	0.00718323	0.976484
Lrrc4c	-0.180851	0.0274616	-0.0117107	0.978179
Aldh4a1	0.28207	0.0275707	-0.001592	0.994875
Tmem41b	-0.164859	0.0275707	-0.0037656	0.994529
Polr2b	-0.134133	0.0280138	-0.0059596	0.978047
Rad51c	-0.312736	0.0280174	0.00528736	0.978527
Akr1b1	0.196996	0.028235	-0.0117005	0.948112
Dync2h1	-0.246278	0.0282731	-0.0021475	0.994147
Itih3	0.301995	0.0282731	0.0379032	0.552963
S1pr2	0.396965	0.0282819	0.0232622	0.740519
Cited2	-0.347279	0.0286251	0.0049686	0.978527
Dnm2	0.287341	0.0286718	0.0172255	0.905968
Zfp276	0.33251	0.0288129	-0.0048545	0.979016
Gprasp1	-0.195858	0.0292626	-0.0229773	0.914066
Aplp2	-0.117508	0.0294778	0.00257077	0.994875
Rps29	1.0101	0.0297469	-0.0040713	0.956611
Pacs2	0.278304	0.0299875	0.0353516	0.809241
Map2k4	-0.17926	0.0300349	-0.0226017	0.936328
Gnl3l	-0.142054	0.0302928	-0.0063465	0.981068
Rpl32	0.297103	0.0302928	0.0110972	0.947145
Tmem80	0.15761	0.0302928	-0.018906	0.926099
Cotl1	0.308726	0.0303609	-0.0026341	0.993501
Gm527	-0.405793	0.0303609	0.0134833	0.908783
Npc1	0.18856	0.0303609	0.0162012	0.890386
Slc25a45	0.48093	0.0303609	0.0314879	0.651467
Chic1	-0.226996	0.0304175	-0.016153	0.932423
Peg3	-0.230721	0.0304175	-0.011235	0.979016
Cideb	0.415993	0.0305293	0.0203215	0.836388
Garem2	0.268783	0.0305709	0.00397729	0.98388
Rdh11	0.120127	0.0305709	0.0744076	0.414539
Togaram1	-0.216873	0.03061	-0.006867	0.978047
Tap2	0.477952	0.0307018	0.00784802	0.960646
Abca5	-0.199372	0.0309084	-0.0082618	0.978047
Ndufs1	-0.143544	0.0309084	-0.0451491	0.724403
Plcxd2	-0.26363	0.0309084	0.00740746	0.949032
Rad18	-0.193377	0.0309084	0.00218162	0.994875
Rps3a1	0.140254	0.0311153	0.0060456	0.979016
B4galt6	-0.177339	0.0312268	-0.0152504	0.942965
Ddx19b	-0.141698	0.0314267	-0.0279152	0.8784
Plekho1	0.357643	0.0314836	0.0162435	0.906953
Csrnp3	-0.191471	0.0316357	-0.012111	0.956123
Pabpc1	0.116045	0.031896	0.0572035	0.537612
Sh3rf3	-0.194264	0.0321702	-0.0067836	0.979016
Man2b2	0.439575	0.0322842	0.0414589	0.33464
Ndn	0.349013	0.0322842	0.0408745	0.440215
Gna15	0.76145	0.0323608	0.00650417	0.893293
Nfatc1	0.368609	0.0324522	0.137939	0.197613
Rpl22	0.197796	0.0328621	0.0434224	0.64242
Atp13a3	-0.180471	0.0329335	0.00284538	0.988072
Rpl36	0.0319184	0.0331454	-0.0018774	0.942833
Edem2	0.250545	0.0332355	0.0405394	0.695645
Coil	-0.163419	0.033274	-0.0088315	0.978047
Mt2	0.893645	0.033274	0.00329958	0.978047
Sec13	0.212556	0.033274	-0.0182572	0.929376
Rpl36a	0.199922	0.0336853	0.00774355	0.974788
Rftn1	0.392535	0.0336856	0.0268854	0.823864
Rpl35a	0.171015	0.0341282	0.00820886	0.975529
Btbd8	-0.185931	0.0342106	-0.012934	0.951575
Stx4a	0.240201	0.0345642	0.00870047	0.973585
Il12rb2	0.931367	0.034653	0.0122882	0.216556
Ppm1h	-0.166597	0.0356543	-0.0034461	0.992599
Rhbdf1	0.578261	0.0356748	0.0068662	0.941033
1810009A15Rik	0.324906	0.0357171	0.0168404	0.892673
Acbd3	-0.150505	0.0357869	0.0199603	0.925052
Rab18	-0.137783	0.0358414	0.00342264	0.979016
Tmem196	-0.296662	0.0362623	-0.0311717	0.718087
Rpl11	0.233597	0.0363553	0.0215721	0.920172
Fem1b	-0.145561	0.0364595	-0.0086662	0.994875
Fam43a	-0.423356	0.0365747	-7.33e-05	0.999029
Pptc7	-0.0907344	0.0365747	-0.0054145	0.985665
Psmg4	0.436418	0.0368882	-0.0150312	0.852951
Tmcc3	0.255215	0.0368882	0.0472971	0.70267
Gjc2	0.469715	0.0369203	0.00662636	0.960646
C5ar2	0.433005	0.0370662	0.0345125	0.338217
Gimap3	0.0561778	0.0370662	0.0109939	0.330677
Hmgcl	0.237434	0.0370662	-0.0661068	0.480884
Thap3	0.533901	0.0370662	-0.0074298	0.933972
Cdc42ep1	0.436059	0.0375112	0.0138449	0.883516
Cenpf	0.912177	0.0375503	-0.0051413	0.8784
Insig2	-0.164287	0.0376353	-0.0050597	0.986659
Eea1	-0.173624	0.0378187	-0.0023101	0.99448
Tmem273	0.632582	0.0378486	0.0107655	0.66998
Zfp955b	-0.221357	0.0378486	-0.0066474	0.978047
Gstm1	0.312918	0.0380622	0.0300703	0.858584
Rps28	0.545476	0.038212	0.0041368	0.978527
Apaf1	-0.199621	0.038337	0.00151954	0.993952
Dgke	-0.181663	0.038337	-0.0213469	0.915219
Nipal4	0.448886	0.038337	0.0134635	0.906953
Atrnl1	-0.186355	0.0388165	-0.008173	0.978527
Bmp3	-0.311071	0.0388165	0.00942714	0.930528
Irak4	0.470079	0.039074	0.0391629	0.354457
Scg2	-0.194074	0.039074	-0.0802541	0.392058
Arl6ip4	0.36179	0.0391549	-0.0103174	0.936328
Nyap2	-0.239083	0.0396145	-0.0109615	0.978047
Cxcr4	0.482839	0.0396195	0.0309198	0.275401
Nup58	-0.167497	0.0396195	-0.0101241	0.978527
Nap1l3	-0.25223	0.0396634	-0.0145091	0.924106
Tppp3	0.553182	0.0397569	-0.0034836	0.979016
Sacm1l	-0.189383	0.0399	0.00418539	0.987189
Matn4	0.417082	0.0400414	-0.0047747	0.955521
Pcmtd2	-0.175102	0.0400414	-0.0333049	0.82877
Clcf1	0.65111	0.0402288	0.00115844	0.993952
Il33	0.283217	0.0403012	0.0754134	0.403599
Rpl9	0.152475	0.0404048	-0.0002985	0.994875
Ankrd17	-0.140572	0.0404334	-0.0083548	0.98412
Sf3b5	0.895719	0.0404409	-0.0050136	0.941033
Itgb4	0.703753	0.0405744	0.0016655	0.996752
Enpp5	-0.119539	0.040628	-0.0054064	0.978527
Klhdc2	-0.146155	0.0407658	-0.0271266	0.889618
Bpnt2	-0.177692	0.0408528	-0.0037195	0.990578
Nap1l2	-0.236821	0.040888	-0.0228034	0.91117
Alas2	0.437964	0.0409537	0.00572474	0.947631
Hepacam	0.204858	0.0409537	0.022286	0.914175
Sun2	0.290666	0.0409537	0.0441635	0.681491
Tmem243	0.20649	0.0409537	0.0217112	0.886207
Ube3a	-0.213825	0.0409786	-0.004352	0.985665
H2-DMb2	0.726599	0.0410242	0.0049705	0.919304
Ap5z1	0.380138	0.0410446	-0.0009182	0.994875
Etnk1	-0.119735	0.0410446	-0.0062554	0.988072
Tbc1d30	-0.208788	0.0410816	-0.0099736	0.969981
Ramac	-0.141215	0.0412382	-0.0475877	0.690138
Cdh12	-0.259462	0.0413512	-0.0075144	0.960646
Alkbh8	-0.156589	0.0416821	-0.0071801	0.978179
Eeig1	0.179251	0.0416821	-0.0200238	0.924467
Hspa4	-0.153949	0.0416821	-0.0111418	0.978047
Cd81	0.357431	0.0416927	0.0267026	0.815225
Ccr5	0.385789	0.0426286	0.00846107	0.889618
Gpr26	-0.190611	0.0426286	0.00219194	0.994875
Fam20b	-0.097534	0.0429724	-0.0257419	0.888544
Kif21b	0.238932	0.0430578	0.0281914	0.836388
Chp1	-0.103512	0.0430618	-0.0006241	0.99692
Alkal2	-0.378443	0.0431437	0.0114535	0.942965
Itfg2	0.25569	0.0431981	0.00121717	0.994875
Abhd11	0.22855	0.0433667	0.00308231	0.990339
Alcam	-0.237102	0.0433667	0.0102441	0.978047
Erbb4	-0.233424	0.0433667	-0.0048298	0.994611
Fam220a	0.0216081	0.0433667	-0.003355	0.811787
Pnma8c	-0.172661	0.0433667	-0.0210276	0.914066
Ddr1	0.374572	0.0434259	0.086101	0.29783
Fa2h	0.364385	0.0434259	0.0135562	0.946527
Eif4e	-0.125397	0.0437825	-0.0173574	0.941033
Gstp1	0.356669	0.0438321	0.00057323	0.996472
Slc35f6	0.229104	0.043958	-0.0112682	0.970621
Rin3	0.532441	0.0442692	0.0387269	0.168913
F830016B08Rik	0.937218	0.0442948	0.00175263	0.983296
Fgd2	0.475873	0.0445121	0.0150817	0.788715
Elac1	-0.114044	0.0452136	0.00720589	0.979016
Pcyox1	-0.0800157	0.0452653	-0.0049488	0.996472
Plk3	0.454911	0.0452653	0.00157315	0.993988
Usp45	-0.182966	0.0452774	-0.0198405	0.903475
Rab3gap1	-0.129764	0.0454569	-0.0400123	0.795122
Msrb1	0.237398	0.0457138	-0.0129062	0.942965
Oplah	0.347585	0.0457138	0.00877756	0.960379
Trak2	0.169092	0.0457138	0.0469444	0.812906
Zdhhc4	0.324004	0.0459746	-0.0047708	0.978527
Or5al5	-0.620185	0.0459752	-0.0025014	0.978047
Ccdc86	0.278741	0.0462329	0.00947775	0.965881
Tmem109	0.291341	0.0462329	-0.0065799	0.978047
Ddx1	-0.181474	0.0463256	0.00768804	0.978527
Gnai2	0.342605	0.0463256	0.0148377	0.925374
Rps4x	0.133751	0.0464157	0.0175316	0.929376
Mapk9	-0.0971723	0.0464997	-0.0226985	0.932296
Olfm3	-0.28139	0.0464997	-0.0014399	0.994875
Col2a1	0.803252	0.0467743	0.00351433	0.958642
Ring1	0.266505	0.0467743	-0.0126603	0.915219
Selenoi	-0.154328	0.0468446	0.00150123	0.995528
Cox7a2l	0.188014	0.0472174	0.00102773	0.990754
Psenen	0.224384	0.0472174	-0.0144149	0.936328
Slc16a3	0.772947	0.0472174	-8.59e-05	0.997668
Ttc3	-0.160536	0.047244	-0.0321486	0.8488
Cert1	-0.181744	0.0473005	-0.0124975	0.960646
Mid1ip1	0.234363	0.0478591	0.00593303	0.979032
Cln8	0.335584	0.0481435	-0.0074017	0.962772
Fbxw7	-0.161376	0.0485176	-0.0379563	0.812046
Pcyt2	0.231384	0.0485176	-0.0104843	0.960646
Rab3c	-0.166645	0.0485176	0.0159967	0.979016
Stk38	0.193252	0.0485176	-0.0134378	0.941033
G3bp2	-0.163479	0.0487474	-0.0131214	0.979016
Zfp711	-0.238571	0.0487474	-0.0296209	0.81135
Fyco1	0.170248	0.0491929	0.0226825	0.880608
Vps13b	-0.175458	0.0491929	-0.0018374	0.994875
Wsb1	0.18889	0.0498155	-0.0027627	0.99448
Rps15a	0.204979	0.0498802	0.0165893	0.914066
Rps2	0.202681	0.0499782	-0.0049305	0.984719
Zfp420	-0.19757	0.0499782	-0.0125691	0.956123
Rybp	-0.145459	0.0502046	-0.0207338	0.916607
Usp32	-0.172597	0.0502046	-0.0075552	0.978047
Ephx2	0.179867	0.0505522	0.107036	0.269697
Cmtm3	0.310492	0.0506666	0.0458716	0.484235
Naxe	0.14648	0.0506666	-0.0195273	0.903475
Rpl19	0.320366	0.0507219	0.00928471	0.967162
Tex11	0.466872	0.0513909	0.0264599	0.153893
Fam20c	0.184233	0.0514709	0.0267689	0.82626
Pappa2	-0.0576174	0.0514709	-0.0085	0.563061
Abcc10	0.339065	0.0518494	-0.0081566	0.941033
Rora	-0.180411	0.0518494	0.00684824	0.978047
Vip	-0.222275	0.0518494	-0.0180648	0.891738
Luzp1	-0.16922	0.0518562	-0.0047127	0.980759
Nlk	-0.243201	0.0518562	-0.0127302	0.930528
Pja2	-0.163553	0.0518562	-0.0230922	0.907593
Rplp0	0.398077	0.0518562	0.00583004	0.978047
Zdhhc17	-0.137312	0.0518562	-0.0097701	0.978047
Arrdc1	0.494587	0.052255	0.0166089	0.761564
Igbp1	0.10679	0.052255	-0.0114289	0.969214
Jak1	-0.123967	0.052255	-0.0119421	0.969981
Thrsp	0.25796	0.0522663	0.00364844	0.988072
Virma	-0.117207	0.0524705	0.00084082	0.996472
Gpalpp1	-0.139295	0.0528596	-0.0014025	0.996472
Plpp2	0.483873	0.0528596	0.0241704	0.602247
Rps12	0.266127	0.0528596	0.0205868	0.86593
Peg10	-0.263852	0.0531323	0.0103021	0.931649
Mab21l1	-0.959137	0.0531951	0.00464201	0.788715
Pllp	0.397427	0.0532928	0.0206136	0.866041
Rgs17	-0.204942	0.0532928	-0.0038069	0.985665
Zbtb11	-0.17101	0.0532928	-0.0182282	0.944974
Kif1c	0.231031	0.0533141	0.00643673	0.979016
Pkn1	0.284195	0.0535975	-0.0017204	0.99448
Krt222	-0.197615	0.0537458	-0.0228383	0.893711
Prr5l	0.472743	0.0537458	0.0177772	0.890307
Usp11	-0.123837	0.0537458	-0.0307196	0.875573
Il2rb	0.0593943	0.053761	0.00465203	0.901131
Pnpla7	0.27287	0.053761	0.0232371	0.848841
Erbin	0.246654	0.0538712	0.118511	0.251044
Rbm34	-0.146788	0.0541142	-0.0128251	0.960646
Trp53inp2	0.13982	0.0542697	0.0386841	0.828532
Cntn2	0.28434	0.0544795	0.0219514	0.892673
Naa25	-0.141853	0.0544795	-0.015168	0.943952
Necab1	-0.249393	0.0544795	0.0107824	0.887387
Serpina3c	-0.624466	0.0544795	-0.0051604	0.931649
Pgap1	-0.185369	0.0545631	0.0117255	0.941033
Eif1ax	-0.174045	0.0547434	-0.0052919	0.994875
Fkbpl	-0.258891	0.0547434	-0.0110717	0.938575
Hdac9	-0.163746	0.0547434	0.00124873	0.994875
Tll2	0.499241	0.0547434	0.0159562	0.657178
Chrm2	-0.256831	0.0547764	-0.0007839	0.994875
Ubr3	-0.139993	0.0549018	-0.0042885	0.988375
Tnni1	0.536784	0.0550203	0.0163254	0.769958
Prkar2b	-0.176549	0.0550416	-0.003191	0.990936
Enah	-0.128981	0.0551215	0.00308808	0.985966
Lmbrd1	-0.100636	0.0551778	0.00744376	0.978527
Ifi35	0.497384	0.0552007	0.0276783	0.462289
Wdfy3	-0.176275	0.0552588	0.00572976	0.978047
Vwa5b2	0.368214	0.0553251	0.0114141	0.89948
Lpgat1	-0.142228	0.0553431	0.00170866	0.985665
Dipk1c	0.252152	0.055358	0.0424826	0.576948
Rnf14	-0.116844	0.055358	-0.0311593	0.879174
Slc9a9	0.170341	0.055358	0.134029	0.153359
Zmat4	-0.227437	0.055358	-0.0121675	0.943355
Ppan	0.35745	0.0556894	-0.0141851	0.8784
Dcp2	-0.162063	0.0557266	0.00381549	0.994875
Ilk	0.16116	0.0558666	0.0477706	0.705898
Myo9b	0.309533	0.0562645	0.0126193	0.920172
Mcur1	0.138782	0.0570385	0.0368889	0.842849
Dhx57	-0.13018	0.0571246	-0.017433	0.942965
Fhod1	0.589301	0.0572708	0.0294523	0.169168
Marchf6	-0.135624	0.0574143	-0.0048418	0.985846
Rpl7a	0.307163	0.0585013	0.00052528	0.998273
Gad1	-0.157724	0.058677	-0.0396901	0.746187
Ift20	0.136898	0.0587111	-0.0202365	0.893621
Uqcr11	1.01814	0.0588105	-0.002119	0.978047
Csnk2a2	-0.135368	0.0588609	-0.0080617	0.976484
Nr4a3	-0.19171	0.0588907	-0.0002881	0.99692
Vkorc1	0.237777	0.059223	0.0277744	0.812046
Kcnt2	-0.21189	0.0595909	-0.016758	0.889618
Birc5	0.487092	0.0597681	-0.0007351	0.994875
Wnk3	-0.192593	0.0597991	-0.0005922	0.996752
Vopp1	-0.161374	0.0600982	-0.0257732	0.931649
Rpl15	0.401097	0.0601781	-0.0002187	0.994875
Gapvd1	-0.128246	0.0603154	0.00143487	0.994875
Ppp2r5e	-0.168951	0.0606169	0.00569511	0.983433
Nalcn	-0.180738	0.0607462	0.00030789	0.969981
Camsap2	-0.164469	0.060777	-0.0130032	0.942833
Tmem200b	0.0474005	0.060777	0.00126177	0.979016
Scn1a	-0.226099	0.0610917	-0.0073348	0.978047
Ero1b	-0.164051	0.0611137	-0.008215	0.978506
Zfyve9	-0.141761	0.0612346	-0.0110411	0.947028
Fam169a	-0.180153	0.0613958	-0.0330585	0.834135
Rpsa	0.208213	0.0613958	-0.0039998	0.988559
Sdf4	0.123378	0.0615375	0.0382541	0.815225
Pde1a	-0.171644	0.0615606	3.68e-05	0.996739
Rnase6	0.584561	0.0617249	0.0149462	0.382895
Pea15a	0.146518	0.0617955	0.0320748	0.891831
Aff4	-0.167657	0.0620732	-0.0119118	0.948112
Eef1a1	0.169912	0.0620732	0.0135391	0.956123
5031439G07Rik	0.208383	0.0624144	0.001914	0.994875
Cbll1	-0.144784	0.062599	0.00783407	0.978527
Pbx1	-0.12352	0.062599	0.00057163	0.998273
Wrap53	0.231958	0.062599	-0.0261281	0.812906
Gabrr2	0.442385	0.0626125	0.00515025	0.969214
Nsa2	0.127023	0.0627194	0.0397587	0.698223
Psd3	-0.166743	0.0627194	-0.0027382	0.993952
H2-Q5	0.0451768	0.0632976	0.00979635	0.384899
Tspan2	0.268518	0.0632976	0.0330773	0.788715
Il6ra	0.280982	0.0638489	0.166137	0.170936
Trpt1	0.34253	0.0640137	-0.0341803	0.445748
Prr16	-0.236197	0.0642976	-0.0059701	0.976645
Foxc2	-0.0299996	0.0649615	0.00490023	0.732295
Reps2	-0.212957	0.0653235	-0.0009963	0.994875
Wnt9b	-0.569505	0.0654363	-0.0209847	0.221033
Sbno2	0.307026	0.0654735	-0.0028551	0.985938
Dlat	-0.173687	0.06564	-0.033542	0.852951
Armcx4	-0.170733	0.0657561	-0.0190935	0.886427
E2f7	0.0546674	0.0660945	-0.0006786	0.989216
Chmp2a	0.119971	0.0662021	-0.0379977	0.784604
Pirb	0.489217	0.0663365	0.00528493	0.962772
Psat1	0.200522	0.0663365	0.0188922	0.926099
B3gnt9	0.279596	0.0664005	0.0163852	0.899143
Git2	0.210203	0.0667994	0.0170427	0.929376
Prkab1	0.199861	0.0667994	-0.0061256	0.979016
Slc12a9	0.397899	0.0667994	0.00796762	0.94747
Cdc25b	0.198653	0.0675917	-0.0064589	0.978047
Zc3hav1l	-0.196132	0.0677785	0.00542344	0.979016
Braf	-0.179383	0.068568	-0.0080198	0.978047
Elovl4	-0.175402	0.068568	-0.0218741	0.914175
Jup	0.298657	0.068568	0.00444864	0.982327
Phldb1	0.401441	0.068568	0.010788	0.93893
Cryab	0.284941	0.0686508	0.0194989	0.886207
Inafm2	-0.143129	0.0686508	-0.0325868	0.858584
Lancl2	-0.173724	0.0686508	-0.028612	0.858584
Niban2	0.410712	0.0686508	0.202442	0.145363
Vwa1	0.341772	0.0687098	0.0240105	0.744374
Afdn	-0.158795	0.0687143	-0.0095285	0.978047
Uba7	0.559341	0.0687143	0.0224438	0.111207
Dapp1	0.198348	0.0690045	0.0828157	0.294347
Mon1a	0.259629	0.0690045	0.00237221	0.994875
Gng4	-0.186655	0.0692594	-0.0036386	0.985665
AI467606	0.354564	0.0693225	0.0237041	0.628537
Tmem63a	0.376556	0.0693225	0.0117831	0.941033
Cdk20	0.442995	0.0694055	-0.0093738	0.893711
Phlda3	0.246763	0.0694055	0.00403917	0.985665
Gm3488	0.393713	0.0694217	0.0399471	0.159349
Ddx39a	0.199529	0.0699699	-0.0236295	0.858584
Usp46	-0.112917	0.0699699	-0.0084187	0.978527
Tbl3	0.332046	0.0705927	-0.0133724	0.87928
Zfp551	-0.208267	0.0706041	-0.0010297	0.994875
Gad2	-0.179278	0.0710951	-0.0054722	0.979016
Lemd3	-0.175758	0.0712873	-0.0214972	0.90352
Ankrd34c	-0.383452	0.0713289	-0.0018248	0.987202
Cul2	-0.157212	0.0713479	-0.0085956	0.978047
Hnrnph2	-0.161521	0.0713479	-0.0099589	0.978047
Thsd4	-0.171417	0.0716206	-0.0003481	0.997507
Tlcd4	-0.16679	0.0716969	0.00330081	0.996472
Timm10b.1	0.644642	0.0722697	-0.0228237	0.607447
Hspa4l	-0.174107	0.0723318	-0.0055102	0.98136
Lig4	-0.145387	0.0723318	-0.0387722	0.801169
Pknox2	-0.136325	0.0723318	-0.0204727	0.946527
Xpo7	-0.13298	0.0723318	-0.007098	0.978527
Cspg4	0.333693	0.0723541	0.146742	0.197613
Snx16	-0.209313	0.0723541	-0.0222394	0.895665
Rsbn1	-0.197099	0.0726761	-0.0048475	0.983706
Lrch4	0.368404	0.0727611	0.00616255	0.94244
Pgap2	0.182289	0.0727611	-0.0129923	0.942965
Bmp1	0.22225	0.0728371	-0.0073809	0.960646
Prodh	0.19843	0.0728371	-0.0180835	0.924106
Tmem178b	-0.158326	0.0732349	-0.0078569	0.991614
Nol4	-0.252516	0.0733338	-0.0200505	0.89514
Vmn2r97	-0.297399	0.0734747	-0.0425593	0.437344
Usp9x	-0.174874	0.0735026	0.00104943	0.995841
Bach2	-0.264421	0.0736337	-0.0032555	0.978527
Senp5	-0.119485	0.073971	-0.0120213	0.958425
Gm54215	-0.336773	0.0744189	-0.0377658	0.115183
Nrxn1	-0.180709	0.0744189	0.00568928	0.994875
Aamdc	0.162167	0.0746336	-0.0083679	0.978047
Pde8a	0.278647	0.0746336	0.04059	0.657178
Rraga	-0.102301	0.0746336	-0.0305523	0.860816
Rtkn	0.341659	0.074791	-0.0087427	0.956123
Zfp408	0.23959	0.0752302	0.0173469	0.853841
Cd82	0.420315	0.0755827	0.041863	0.497455
Pycr3	0.259922	0.0759882	-0.0335255	0.712736
Gsk3b	-0.125116	0.0761461	0.00267013	0.993952
Cercam	0.41984	0.0762341	0.00807913	0.939678
Procr	0.670095	0.0763387	0.0172606	0.146492
Tfe3	0.127085	0.0763387	0.00110486	0.994875
Gbp4	0.554053	0.0765179	0.0146566	0.84212
Zfp369	-0.20375	0.0765457	-0.0065291	0.979016
Pgm2l1	-0.200049	0.0766365	-0.0296102	0.909682
Rnf128	-0.219584	0.0766966	0.00629251	0.978527
Srgap3	-0.149505	0.076948	-0.0112592	0.941033
Cmtm7	0.337904	0.0771553	0.00785227	0.942833
Lmtk2	-0.133612	0.0777642	-0.0120092	0.962772
R3hdm2	-0.224891	0.0777838	-0.0180495	0.903047
Sphk2	0.213322	0.0777838	-0.0068636	0.976484
Xkr4	-0.19961	0.0778314	-0.0053417	0.966595
Rnf31	0.25651	0.0784716	0.00655818	0.973268
Wdr70	-0.111806	0.0784716	-0.0323497	0.860816
Carhsp1	0.225843	0.0785563	0.00080698	0.994875
Plekhb1	0.246588	0.0785563	0.011862	0.948949
Ubac1	0.15959	0.0791749	0.0666212	0.497455
P2rx4	0.224171	0.0796568	0.174766	0.162006
Pafah1b1	-0.14019	0.0796568	-0.0086854	0.978506
Sat1	0.17381	0.0796568	0.0323716	0.840766
Arhgap26	-0.180137	0.0796667	-0.0024563	0.99448
Dlc1	-0.134303	0.0797075	0.0105664	0.976484
Phyhd1	0.259137	0.079923	0.0221136	0.78175
Rnf145	-0.09886	0.0806676	-0.064509	0.4633
Klc4	0.271398	0.0807894	0.00221679	0.993952
Htr7	-0.249679	0.0809422	0.00865831	0.941033
Micall1	0.200673	0.0809422	0.0897843	0.261801
Spata33	0.235231	0.0809422	0.0011338	0.994875
Il17rc	0.506666	0.0811315	-0.0048515	0.942965
Zfp689	0.237881	0.0811315	-0.0246201	0.708194
Ubxn2a	-0.146516	0.0811552	0.00085539	0.996752
Nmral1	0.3053	0.0812323	-0.004803	0.9806
Trpc3	-0.334049	0.0812323	-0.0017336	0.990774
Ppig	-0.168595	0.0814266	-0.023094	0.888544
Fgf12	-0.151494	0.081433	-0.011492	0.956123
Ints12	-0.134682	0.081433	-0.0035312	0.993497
Scaf8	-0.11272	0.0814968	-0.0401782	0.801169
Slitrk4	-0.210318	0.0823483	-0.0078305	0.975108
Gpr37l1	0.183968	0.0823537	0.0236097	0.890307
Trpc4	-0.156271	0.0824555	-0.021448	0.91117
Dcaf12l1	-0.239001	0.082951	-0.0083811	0.974775
Lacc1	0.216522	0.082951	0.0516149	0.553033
Ccn1	0.324073	0.0832879	0.0400318	0.378134
Acsf2	0.216266	0.0833064	0.0881059	0.348442
Egln1	0.114938	0.0833064	-0.0168165	0.941033
Gpt	0.295294	0.0833064	-0.0101105	0.951575
Ldlrap1	0.461186	0.0833064	0.0274028	0.181195
Rnf43	0.36886	0.0833064	0.0184103	0.838232
Rplp2	0.0702601	0.0833064	-0.0002516	0.996472
Ube4a	-0.148877	0.0833064	0.00616405	0.979016
Wipi1	0.175083	0.0833064	-0.0006288	0.998628
Nfasc	0.183653	0.0833358	-0.0008878	0.960646
Chn2	0.240818	0.0836575	0.0324376	0.809841
Itprid1	-0.255487	0.0836575	-0.0201813	0.889618
Nol10	-0.128435	0.0836575	-0.0471922	0.740519
Ro60	-0.171428	0.0836575	-0.0027336	0.993952
Daam2	0.212259	0.0840077	0.0224759	0.884805
Sanbr	-0.165661	0.0840077	-0.0270102	0.906953
Irs2	-0.151805	0.0844759	-0.017939	0.941033
Mog	0.274933	0.0844759	0.00752011	0.978047
As3mt	0.173042	0.0845062	0.0568092	0.582081
Rpl10-ps3	0.231291	0.0845392	0.151657	0.118465
Map3k11	0.315906	0.0847476	0.00166953	0.994404
Pbrm1	-0.192765	0.0847476	-0.0028586	0.989216
Fgfrl1	0.308081	0.0848817	0.196856	0.125451
Cdk2ap1rt	-0.0102965	0.0849156	0.00105658	0.914066
Asap2	-0.140543	0.0849565	-0.034576	0.812046
Ak4	-0.171202	0.0850116	0.00665969	0.978527
Unc5b	0.301357	0.085245	0.0434635	0.586445
Dr1	-0.151909	0.0854391	-0.0058328	0.983296
Hectd1	-0.148573	0.0854391	-0.0001896	0.998982
Septin4	0.245193	0.0854391	-0.0049627	0.9806
Ythdc2	-0.16735	0.0854391	-0.0211369	0.890386
Mettl27	0.271573	0.0858507	0.0236057	0.812046
Dennd1c	0.452442	0.0858776	0.00909117	0.888908
Lurap1l	-0.17479	0.086038	-0.125163	0.113691
Nkrf	-0.164047	0.086038	-0.0191679	0.919134
Hycc2	-0.190696	0.0861423	-0.0095552	0.941809
Gucy1a2	-0.238098	0.0863195	-0.0028089	0.98412
Ldlrad4	0.203182	0.0863704	0.00466803	0.980005
Pbk	0.421232	0.0863704	0.0132207	0.676858
Dsc3	-0.430573	0.0873081	0.00406832	0.93893
Opa1	-0.0996013	0.0873081	0.00893679	0.978047
Stat2	0.218047	0.0875923	0.0184651	0.914066
Rnf214	-0.104109	0.0880539	-0.0082729	0.978527
Cdc27	-0.140459	0.088172	-0.0137692	0.952477
Tnfrsf21	-0.161819	0.088172	-0.0205006	0.926099
Plk5	0.404207	0.0881876	-0.0196047	0.567764
Ddhd2	-0.123589	0.0882029	-0.0068502	0.98121
Gpam	0.209447	0.0882029	0.162223	0.149427
Acvr2a	-0.205548	0.0882234	-0.0080616	0.969214
Mindy1	0.158328	0.0882234	-0.0162397	0.943418
Olig1	0.227169	0.0882234	0.00560326	0.978047
Adamtsl4	0.286838	0.0885064	0.0254772	0.690138
Dync1li1	-0.119626	0.0885064	0.00478901	0.988694
Kif13b	0.238072	0.0885064	0.023254	0.862812
Lrig2	-0.163522	0.0885064	0.0133655	0.960646
Raph1	-0.158103	0.0885064	0.00991406	0.969214
Slc4a10	-0.260348	0.0885064	-0.0052186	0.983072
Uhmk1	-0.125307	0.0885064	0.0409865	0.818131
Gpr137c	-0.184114	0.0886188	-0.0425894	0.616719
Irf1	0.36435	0.0886188	0.156151	0.184446
Plod1	0.229506	0.0889392	0.0178804	0.90136
Tll1	-0.19431	0.0890563	0.00071339	0.996437
Sgsm1	-0.180977	0.090392	-0.020151	0.912994
St7	-0.152347	0.0904921	-0.0293469	0.856184
Asap3	0.361536	0.0905316	0.0281636	0.486657
Fer	-0.113259	0.0905316	-0.0091458	0.978047
H2ac6	0.298172	0.0905316	0.0274799	0.656324
Alkbh3	0.249778	0.0905608	-0.0104785	0.946527
Gm7787	-0.0894111	0.0909987	-0.0094785	0.70267
Rbm41	-0.221696	0.0910214	-0.015391	0.889618
Fam89a	0.458582	0.0911286	0.00523432	0.946527
Klhl25	0.272175	0.0911286	0.0141278	0.914175
Rbbp5	-0.132654	0.0911286	-0.0292486	0.8784
Sh3tc2	0.385192	0.0911286	0.0233399	0.755234
Ift81	-0.175816	0.0914062	-0.0155652	0.942965
Lhcgr	-0.0870437	0.0916683	-0.002329	0.96741
P2rx7	0.242041	0.0916683	0.194951	0.111207
Ptpn4	-0.180732	0.0916683	-0.0029372	0.990774
Peak1	-0.153918	0.0916736	-0.000282	0.997115
Shprh	-0.134919	0.0917643	-0.0088396	0.976229
Nmnat2	-0.130225	0.0917722	-0.0522328	0.545482
Mt1	0.0683604	0.0920695	-0.001223	0.989637
Dnajb9	-0.181801	0.0922886	-0.0005569	0.997115
Sft2d1	0.15933	0.0922886	0.0225953	0.890307
Mtmr4	-0.147018	0.0923741	-0.0078385	0.978527
Klf15	0.210215	0.092395	-0.0141501	0.936328
Fosl2	-0.211511	0.0924803	-0.0016285	0.994875
Spast	-0.131756	0.0926282	-0.0090096	0.978047
Top1	-0.1753	0.0926289	-0.0055487	0.983433
Arih1	-0.149911	0.0930412	-0.0141634	0.946527
Cntn3	-0.187646	0.0930412	-0.0043985	0.988072
Trim36	0.212122	0.0930412	0.007923	0.978047
Mto1	-0.126579	0.0931128	-0.0014072	0.994875
Papss1	0.143768	0.093433	-0.0198606	0.932881
Bcl9l	0.265345	0.0935905	-0.0107075	0.94244
Nol11	-0.184175	0.0935905	0.00642996	0.979016
Dnaja1	-0.151017	0.093638	-0.0134397	0.956123
Phkg1	0.127972	0.093638	0.0141592	0.948112
Armcx1	-0.168055	0.0938031	-0.0206312	0.912994
Klk6	0.094924	0.0939601	0.0100485	0.789174
Purb	-0.164301	0.0939601	-0.0153931	0.90352
Wdr37	-0.130793	0.0939601	-0.0360234	0.817791
Cdk18	0.369855	0.0941852	0.00957473	0.922963
Agbl4	-0.196713	0.094527	-0.0359793	0.755231
Atg12	-0.110906	0.094527	-0.0157427	0.939429
Epm2aip1	-0.16943	0.094527	0.00080967	0.996646
Mks1	0.332976	0.094527	-0.0183837	0.818522
Myadm	-0.126408	0.094527	0.00246481	0.988072
Ogfrl1	-0.179638	0.094527	-0.0147998	0.956123
6030458C11Rik	-0.11081	0.0948926	-0.0141815	0.97334
Ajm1	0.110867	0.0949687	-0.0308774	0.80442
Elavl2	-0.161626	0.0950304	-0.002338	0.994875
Lime1	0.231034	0.0950304	-0.0149875	0.836388
Rsu1	0.148926	0.0950304	0.0661991	0.458568
Vmn1r26	-0.306918	0.0950304	-0.0128496	0.90136
Csrp1	0.173629	0.0950526	0.00663676	0.978527
D430041D05Rik	-0.199464	0.0950526	-0.0040498	0.985966
Hlf	-0.172707	0.0950526	-0.0061198	0.979016
Six1	-0.0262901	0.0950526	0.00296367	0.888544
Snx27	-0.107449	0.0950526	-0.0019082	0.983433
Syt1	-0.14357	0.0950526	-0.0076582	0.979016
Uso1	-0.135495	0.0950526	-0.0217867	0.917819
Xylt2	0.306662	0.0950526	7.87e-06	0.998628
Mal	0.244481	0.0952437	0.0285613	0.82877
Derl1	0.0913782	0.0952786	0.0150684	0.971823
Elob	0.087396	0.0953308	-0.0068878	0.922963
Med12l	-0.195149	0.0953308	-0.0418686	0.667862
Cryl1	0.229776	0.0956632	9.65e-05	0.999111
Clasrp	0.24306	0.0963779	-0.0070455	0.960355
Trps1	-0.180603	0.0963779	-0.0037928	0.986326
Dhx58	0.103362	0.0964434	0.0130135	0.685232
Ero1a	-0.14541	0.0964917	-0.0019015	0.994875
Rogdi	0.209731	0.0965751	-0.0269717	0.794466
Apcdd1	0.259155	0.0967627	0.0227928	0.8784
AW209491	-0.121023	0.0971957	-0.0229202	0.925619
Mctp1	-0.205664	0.0971957	-0.0107632	0.946527
Wdr81	0.217985	0.0971957	-0.0098778	0.978527
Dnajb14	-0.113873	0.097361	0.0146344	0.947631
Gmeb2	-0.142916	0.097361	-0.0353411	0.802049
Lrmda	0.366134	0.097361	0.00356388	0.978047
Rabgap1l	-0.186519	0.097361	-0.0084327	0.978047
Rpn2	0.0953092	0.097361	-0.0076814	0.982917
Bcar1	0.248243	0.0974409	-0.0129174	0.947631
Htr5a	-0.156212	0.0980145	0.00907024	0.975896
I830077J02Rik	0.133404	0.0980939	0.0204599	0.378134
Kdm7a	-0.217664	0.0980939	-0.0080217	0.948676
Tph1	-0.0756321	0.0980939	-0.0055028	0.801169
Vegfb	0.150501	0.098333	-0.0246015	0.868085
Hps5	0.155021	0.098734	-0.0318098	0.855545
Gnai1	-0.147803	0.0988288	0.00163749	0.983296
Usp35	0.241773	0.0991974	0.0106227	0.941033
Acox1	0.112675	0.0993693	0.0449722	0.660796
Atraid	0.133535	0.0993693	0.00741476	0.978506
Gabra2	-0.183685	0.0993693	0.00897342	0.976484
Arl5b	-0.172678	0.0995231	-0.0337192	0.812906
Sms	-0.133366	0.0995712	-0.0420239	0.769528
Bmt2	-0.171057	0.0996621	0.00093378	0.996472
Cers2	0.187458	0.0996621	0.0415112	0.750557
