# Supplementary material for: Perinatal Choline Supplementation Promotes Resilience Against Progression of Alzheimer's Disease‐Like Brain Transcriptomic Signatures in App NL‐G‐F Mice
Source: Aging Cell. 2025 Oct 13;24(11):e70148. doi: 10.1111/acel.70148 (PMC12608095; doi:10.1111/acel.70148)
Supplement: Supplementary file 1 — Data S1. acel70148‐sup‐0001‐Supinfo.zip. [file ACEL-24-e70148-s001.zip › RNA_Seq_Supplemental Files/File S5_Human Choline_Protected_Genes.xlsx]

## Sheet: File S5
File S5: Human homologues of choline-protected genes and association with AD traits.

## Sheet: Choline Genes Human CDR
	logFC	AveExpr	t	P.Value	adj.P.Val	B
SLC4A11	0.34793	1.89294	7.16712	8.16e-11	3.7e-07	14.1749
SMTN	0.304815	4.29453	6.3028	5.71e-09	1.29e-05	10.2
CHML	-0.190771	1.34083	-6.03889	1.99e-08	3.01e-05	9.03099
GPCPD1	-0.243109	2.77104	-5.82368	5.42e-08	5.34e-05	8.09598
TCF7L1	0.146129	1.98723	5.80117	6.01e-08	5.34e-05	7.99921
GAREM2	0.308321	3.59974	5.75362	7.48e-08	5.34e-05	7.79541
FAM167B	0.352583	1.66345	5.73207	8.26e-08	5.34e-05	7.70331
GDAP1	-0.281626	3.71469	-5.61794	1.39e-07	7.62e-05	7.21874
PRELP	0.236115	3.14252	5.59874	1.51e-07	7.62e-05	7.13772
ADCYAP1	-0.292592	1.5267	-5.55321	1.86e-07	8.42e-05	6.94625
BRWD1	-0.236092	4.11912	-5.50811	2.28e-07	9.38e-05	6.75745
HSPB3	-0.27645	1.99533	-5.37865	4.05e-07	0.000151515	6.22031
ORAI1	0.176521	2.1685	5.36282	4.35e-07	0.000151515	6.15513
DNAJC10	-0.15754	3.25478	-5.24636	7.25e-07	0.000164429	5.67907
CCKBR	-0.302828	2.50807	-5.28089	6.24e-07	0.000164429	5.81959
ID3	0.297257	5.30603	5.25773	6.9e-07	0.000164429	5.72529
VGF	-0.486754	3.03049	-5.23497	7.62e-07	0.000164429	5.63283
SLC38A2	0.267251	4.64615	5.26296	6.75e-07	0.000164429	5.74656
DENND2A	0.141297	3.4551	5.24383	7.33e-07	0.000164429	5.66878
MAPKAPK2	0.181568	3.90123	5.3131	5.41e-07	0.000164429	5.95114
MID1IP1	0.271234	5.75392	5.25015	7.13e-07	0.000164429	5.69448
HIGD1B	0.239962	5.11349	5.20517	8.68e-07	0.000178701	5.51218
NAP1L5	-0.354931	4.66767	-5.17838	9.75e-07	0.000192019	5.40404
ZBTB7B	0.163872	2.85479	5.08691	1.45e-06	0.000273049	5.03741
ATP6V1G2	-0.300991	6.20915	-5.06648	1.58e-06	0.000286134	4.95603
DDA1	-0.181753	5.20018	-5.04344	1.74e-06	0.000303622	4.86454
HMG20B	0.177737	4.47125	5.01535	1.96e-06	0.000329589	4.75333
HOPX	-0.221427	6.52545	-5.00594	2.04e-06	0.000330806	4.71617
NREP	-0.229729	4.79742	-4.95584	2.53e-06	0.000395011	4.51904
KCNIP1	-0.179965	3.25594	-4.94731	2.62e-06	0.000395863	4.4856
PPP1R14C	-0.234425	2.39245	-4.93102	2.81e-06	0.000410367	4.42182
NFATC4	0.194213	4.12441	4.80597	4.74e-06	0.000574156	3.93685
NXPH1	-0.224345	2.01302	-4.81532	4.56e-06	0.000574156	3.97284
PCYOX1L	-0.256795	2.64536	-4.81126	4.64e-06	0.000574156	3.9572
CAMK4	-0.190669	1.56338	-4.83393	4.22e-06	0.000574156	4.04458
HPRT1	-0.324819	4.80387	-4.80743	4.71e-06	0.000574156	3.94247
TOMM20	-0.22687	5.40281	-4.8021	4.82e-06	0.000574156	3.92195
PROB1	0.114801	1.31188	4.83401	4.22e-06	0.000574156	4.0449
A2ML1	0.218262	1.82491	4.78178	5.24e-06	0.000608618	3.84394
SMAGP	0.129839	1.0905	4.77019	5.5e-06	0.000622563	3.79953
CHGB	-0.422484	3.9054	-4.73984	6.23e-06	0.000688417	3.68363
MAL2	-0.346774	2.96926	-4.71871	6.8e-06	0.000733076	3.60319
ICA1	-0.297948	4.04356	-4.6901	7.64e-06	0.000736652	3.49466
PPDPF	-0.223397	6.91046	-4.69737	7.42e-06	0.000736652	3.52219
ESAM	0.190077	4.37567	4.69323	7.55e-06	0.000736652	3.50651
CD34	0.256426	3.42525	4.69177	7.59e-06	0.000736652	3.501
GNG2	-0.279333	3.69259	-4.70465	7.2e-06	0.000736652	3.54982
KLF15	0.235137	3.94721	4.66606	8.43e-06	0.000795768	3.40383
THPO	-0.175886	1.49294	-4.64946	9.02e-06	0.000808974	3.34127
F8	-0.146942	2.60925	-4.64715	9.11e-06	0.000808974	3.33258
AGBL4	-0.1733	1.21715	-4.65671	8.76e-06	0.000808974	3.36856
GRAP	0.128315	1.38667	4.62797	9.85e-06	0.000857775	3.26051
GPRASP1	-0.256176	3.72708	-4.61834	1.02e-05	0.000875142	3.22439
P2RX7	0.253513	4.12911	4.58712	1.16e-05	0.000939808	3.10769
LAMB2	0.19363	6.47965	4.59468	1.13e-05	0.000939808	3.13593
PJA2	-0.200889	5.2833	-4.58972	1.15e-05	0.000939808	3.1174
CRB2	0.215299	2.82043	4.57183	1.24e-05	0.000978531	3.05072
SCOC	-0.198438	5.5475	-4.56841	1.25e-05	0.000978531	3.03801
NMNAT2	-0.315854	3.17856	-4.56393	1.28e-05	0.000979477	3.02134
RGS7	-0.28188	3.4295	-4.52615	1.48e-05	0.00112097	2.8813
PTBP1	0.121639	4.20629	4.5023	1.63e-05	0.00114062	2.79333
GAD1	-0.335746	3.36053	-4.50277	1.63e-05	0.00114062	2.79507
SNAP25	-0.386611	8.65677	-4.51172	1.57e-05	0.00114062	2.82804
CRACR2B	0.153368	1.96747	4.50925	1.59e-05	0.00114062	2.81895
OPA1	-0.164073	3.69302	-4.50179	1.64e-05	0.00114062	2.79143
KHDRBS1	-0.137461	4.51049	-4.48132	1.78e-05	0.00120601	2.71619
KIF1C	0.229354	5.81939	4.47719	1.81e-05	0.00120601	2.70102
BOLA3	-0.139155	4.79977	-4.47648	1.81e-05	0.00120601	2.69842
GRIK2	-0.245535	2.53063	-4.47148	1.85e-05	0.0012124	2.68008
TRIM9	-0.199119	4.69813	-4.45209	1.99e-05	0.00124432	2.60914
MLIP	-0.199025	1.45167	-4.451	2e-05	0.00124432	2.60513
ELOC	-0.11897	5.92006	-4.43727	2.12e-05	0.00124432	2.55503
GPRASP2	-0.264225	3.23523	-4.43903	2.1e-05	0.00124432	2.56143
MCM7	0.158387	4.70203	4.44724	2.03e-05	0.00124432	2.59141
B3GALNT1	-0.164984	2.97209	-4.44745	2.03e-05	0.00124432	2.59216
PCSK1	-0.293485	1.77838	-4.45234	1.99e-05	0.00124432	2.61004
UHRF1	0.138951	1.15067	4.43969	2.09e-05	0.00124432	2.56383
FGF9	-0.221488	1.92169	-4.43241	2.16e-05	0.00125224	2.53729
GAD2	-0.270257	2.20618	-4.42887	2.19e-05	0.00125381	2.5244
PFN2	-0.211132	6.70538	-4.40358	2.42e-05	0.00126577	2.43252
RGCC	0.226269	6.69866	4.41892	2.27e-05	0.00126577	2.48821
OLFM3	-0.266779	2.03961	-4.4211	2.25e-05	0.00126577	2.49615
NAPB	-0.323377	5.4622	-4.40469	2.41e-05	0.00126577	2.43653
NDFIP1	-0.207958	5.58486	-4.40972	2.36e-05	0.00126577	2.4548
PTPRO	-0.185661	1.71621	-4.41578	2.3e-05	0.00126577	2.47682
GNG4	-0.128274	2.24821	-4.40201	2.43e-05	0.00126577	2.42681
KCNAB1	-0.189133	2.69039	-4.41029	2.35e-05	0.00126577	2.45685
GRIK1	-0.147382	1.79504	-4.39851	2.46e-05	0.00126874	2.41412
SLC25A3	-0.160391	7.17427	-4.39347	2.51e-05	0.00126992	2.39586
PARM1	-0.290308	2.52654	-4.39256	2.52e-05	0.00126992	2.39258
CDKN2C	0.146645	3.19209	4.38505	2.6e-05	0.0012795	2.36542
PLCB3	0.153891	2.5917	4.38524	2.6e-05	0.0012795	2.36611
FARSB	-0.185783	3.24702	-4.38121	2.64e-05	0.00128498	2.35154
PAK1	-0.328865	4.6332	-4.37397	2.71e-05	0.00130797	2.32536
NOTCH1	0.146559	2.78716	4.36281	2.84e-05	0.00132386	2.28512
THOC7	-0.151557	5.23949	-4.36227	2.84e-05	0.00132386	2.28317
NEUROD6	-0.277334	2.67096	-4.36568	2.8e-05	0.00132386	2.29547
NAP1L2	-0.31414	4.51919	-4.36025	2.86e-05	0.00132386	2.27589
VAT1	0.130955	4.39697	4.35042	2.98e-05	0.00136186	2.24051
RGS3	0.140307	3.99584	4.3421	3.07e-05	0.00139277	2.21061
CDKN3	-0.168804	1.65022	-4.33235	3.19e-05	0.0014184	2.17562
UBE2V2	-0.180417	4.91726	-4.33246	3.19e-05	0.0014184	2.17601
TASP1	-0.149088	1.54162	-4.321	3.34e-05	0.00146808	2.13498
RGS4	-0.325707	4.88075	-4.3134	3.44e-05	0.00149758	2.1078
MED29	-0.145588	4.47224	-4.30434	3.56e-05	0.00153647	2.07543
CISD1	-0.189432	4.95748	-4.29673	3.67e-05	0.00155295	2.04827
POLR1E	-0.117986	2.49174	-4.29766	3.65e-05	0.00155295	2.05158
BCAT1	-0.141328	1.78567	-4.28873	3.78e-05	0.00158698	2.0198
ACTR2	-0.156554	5.03281	-4.28537	3.83e-05	0.00159302	2.00783
SLC32A1	-0.253427	1.2314	-4.27995	3.91e-05	0.001612	1.98855
SEZ6L	-0.207117	3.34266	-4.25177	4.36e-05	0.00165602	1.88859
MEST	-0.171586	3.10623	-4.25751	4.27e-05	0.00165602	1.90894
OCIAD1	-0.170185	6.38017	-4.24982	4.4e-05	0.00165602	1.88173
CAP2	-0.297059	4.24743	-4.24885	4.41e-05	0.00165602	1.87827
FGF12	-0.241699	3.83108	-4.25365	4.33e-05	0.00165602	1.89527
ORC3	-0.147204	3.1056	-4.25464	4.32e-05	0.00165602	1.89877
DDIT4L	0.209228	2.19763	4.26652	4.12e-05	0.00165602	1.94086
BEND6	-0.16426	3.91045	-4.24827	4.42e-05	0.00165602	1.87623
NTNG1	-0.155678	1.94617	-4.25573	4.3e-05	0.00165602	1.90263
SLC4A2	0.193427	4.41749	4.26231	4.19e-05	0.00165602	1.92592
HECTD2	-0.134582	1.96071	-4.26296	4.18e-05	0.00165602	1.92822
RELA	0.147755	4.20311	4.2436	4.5e-05	0.00167225	1.85971
CD200	-0.24068	3.73831	-4.23966	4.57e-05	0.00168393	1.84582
RRAGB	-0.169147	3.41276	-4.23366	4.68e-05	0.00170934	1.82463
ITPKB	0.231165	5.55131	4.22643	4.81e-05	0.00174337	1.79915
GCC2	-0.158191	5.1734	-4.22093	4.91e-05	0.00176646	1.77976
ATP5PB	-0.14381	6.41713	-4.21611	5e-05	0.00178519	1.76282
AKAP5	-0.181439	1.71956	-4.21285	5.07e-05	0.00179349	1.75136
BEX4	-0.197667	6.6814	-4.20102	5.3e-05	0.00181331	1.70981
ABHD11	-0.174976	3.65993	-4.20325	5.26e-05	0.00181331	1.71763
NHLRC1	-0.119382	0.922388	-4.19996	5.32e-05	0.00181331	1.7061
SH2D5	-0.281749	3.06394	-4.20483	5.23e-05	0.00181331	1.72318
TCEAL5	-0.189466	5.63342	-4.20613	5.2e-05	0.00181331	1.72774
NDUFS1	-0.144895	3.77287	-4.19251	5.48e-05	0.00183802	1.67998
GPR27	-0.139351	2.95467	-4.19435	5.44e-05	0.00183802	1.68642
LRRC49	-0.187491	3.68906	-4.18451	5.65e-05	0.00187255	1.65198
FAM81A	-0.229639	3.13478	-4.18378	5.66e-05	0.00187255	1.64941
FCHSD1	0.148986	3.07967	4.17632	5.83e-05	0.00191258	1.62333
PLK2	-0.267249	3.91943	-4.1728	5.9e-05	0.00192443	1.61104
NDUFA7	-0.134984	5.48977	-4.16817	6.01e-05	0.00194464	1.59489
YWHAZ	-0.195818	6.76294	-4.16172	6.16e-05	0.00197877	1.5724
TSPO	0.155769	4.67211	4.14553	6.55e-05	0.00208606	1.51608
LCLAT1	-0.071843	1.05015	-4.14409	6.59e-05	0.00208606	1.51107
SKP1	-0.146402	8.09762	-4.13951	6.7e-05	0.0020889	1.49519
FBLN7	-0.222636	1.57115	-4.13825	6.73e-05	0.0020889	1.49079
NUDT11	-0.246205	2.66798	-4.14149	6.65e-05	0.0020889	1.50205
CCDC113	-0.12061	1.78261	-4.13486	6.82e-05	0.0020936	1.47904
NFIC	0.09875	5.12386	4.13406	6.84e-05	0.0020936	1.47626
MDH1	-0.275061	7.6021	-4.12093	7.19e-05	0.00211436	1.4308
HOMER3	0.149402	4.40793	4.12194	7.16e-05	0.00211436	1.43431
USP11	-0.197336	6.37143	-4.12384	7.11e-05	0.00211436	1.44086
FGF13	-0.242457	3.35375	-4.12228	7.15e-05	0.00211436	1.43546
PAK6	-0.203575	2.72002	-4.12885	6.98e-05	0.00211436	1.45822
LRP5	0.143034	2.03535	4.1278	7e-05	0.00211436	1.45459
BMPER	-0.16896	1.60779	-4.11212	7.43e-05	0.0021332	1.40035
TNIP2	0.144588	3.44961	4.11271	7.41e-05	0.0021332	1.4024
GSTA4	-0.183162	4.66504	-4.11178	7.44e-05	0.0021332	1.39917
KRT222	-0.223912	2.69547	-4.11379	7.38e-05	0.0021332	1.40613
SGTB	-0.190635	3.09264	-4.10274	7.7e-05	0.00219318	1.36799
NSG1	-0.310142	3.90591	-4.10063	7.76e-05	0.00219686	1.36071
SNX10	-0.261188	4.32326	-4.09563	7.91e-05	0.00221098	1.34347
TIMM23	-0.157032	4.6774	-4.09638	7.88e-05	0.00221098	1.34605
VSNL1	-0.371421	7.23928	-4.09138	8.03e-05	0.00221915	1.32885
ARL4C	-0.175885	3.66674	-4.09289	7.99e-05	0.00221915	1.33405
TUSC3	-0.22962	3.44389	-4.07416	8.57e-05	0.0022752	1.26967
PREX1	0.166826	5.17305	4.07953	8.4e-05	0.0022752	1.2881
LAMP5	-0.284369	3.10155	-4.07204	8.64e-05	0.0022752	1.2624
GPR158	-0.23593	2.30028	-4.07392	8.58e-05	0.0022752	1.26887
VMA21	-0.0999416	2.88252	-4.07204	8.64e-05	0.0022752	1.26241
DHCR7	0.163437	4.25759	4.08302	8.29e-05	0.0022752	1.30011
MMRN2	0.158947	2.42873	4.0736	8.59e-05	0.0022752	1.26775
KCNIP4	-0.262593	3.38419	-4.07498	8.54e-05	0.0022752	1.27249
MPST	0.159836	4.19955	4.06695	8.8e-05	0.0022776	1.24495
GRIA4	-0.183951	3.49405	-4.06717	8.8e-05	0.0022776	1.2457
NUDT21	-0.134528	3.84478	-4.06941	8.72e-05	0.0022776	1.25338
RAB6A	-0.152136	5.63354	-4.06561	8.85e-05	0.0022776	1.24039
HBP1	0.107751	3.85779	4.05947	9.05e-05	0.00230436	1.21935
BHLHE22	-0.119745	1.15003	-4.05971	9.05e-05	0.00230436	1.22016
FOXJ1	0.226492	1.54098	4.05696	9.14e-05	0.0023131	1.21076
PHF2	0.0921248	3.46765	4.04445	9.58e-05	0.00241025	1.16802
EID2B	-0.183258	2.45716	-4.04265	9.64e-05	0.00241276	1.16188
TMEM17	-0.12052	1.74012	-4.04086	9.71e-05	0.00241276	1.15579
TSPYL1	-0.240024	5.74581	-4.03973	9.75e-05	0.00241276	1.15194
ALDH5A1	-0.128205	3.75984	-4.02527	0.000102861	0.00243958	1.10269
UCHL5	-0.143672	3.40322	-4.02617	0.000102517	0.00243958	1.10575
PSD4	0.136597	1.87322	4.03302	9.99e-05	0.00243958	1.12908
SH3BP4	0.151652	2.71426	4.02644	0.000102412	0.00243958	1.10669
RAB3C	-0.256004	2.39424	-4.03088	0.000100735	0.00243958	1.12179
HTR5A	-0.229674	1.7809	-4.02699	0.000102205	0.00243958	1.10854
NELL1	-0.221485	1.68617	-4.02991	0.000101101	0.00243958	1.11847
EGR3	-0.208824	2.38995	-4.0319	0.000100356	0.00243958	1.12524
MTPN	-0.136187	4.98079	-4.0235	0.000103538	0.00244284	1.09669
DGKB	-0.184194	1.86664	-4.0183	0.000105559	0.00247763	1.07901
NAP1L3	-0.27694	5.10164	-4.0129	0.000107695	0.00250296	1.0607
GNG10	-0.116513	4.31318	-4.01278	0.000107743	0.00250296	1.06029
COX7A2L	-0.1499	5.82062	-4.00758	0.00010984	0.00253622	1.04266
MAD2L1	-0.143842	1.40479	-4.00647	0.000110295	0.00253622	1.03889
TSPAN13	-0.270488	4.38963	-4.00157	0.000112314	0.00256961	1.0223
COPS7A	-0.155917	5.03119	-3.99915	0.000113324	0.0025735	1.01412
DLL4	0.186797	2.22402	3.99644	0.000114468	0.0025735	1.00494
UQCRB	-0.121579	8.04813	-3.99442	0.000115325	0.0025735	0.998122
RSPH1	-0.138165	2.88502	-3.99529	0.000114955	0.0025735	1.00106
CORT	-0.192534	2.12219	-3.99444	0.000115317	0.0025735	0.99818
GAS2L1	0.131781	4.8649	3.98994	0.000117254	0.00259103	0.982957
RUFY2	-0.126161	3.97871	-3.99008	0.000117192	0.00259103	0.983446
COLGALT1	0.147861	3.64347	3.98663	0.000118694	0.00261012	0.971803
AZI2	-0.112727	4.16735	-3.98449	0.000119639	0.0026182	0.964554
CACNA1G	-0.175309	1.80953	-3.97541	0.000123713	0.00266623	0.933964
SERINC1	-0.148598	6.8933	-3.97437	0.000124189	0.00266623	0.930457
CDH8	-0.165627	1.79309	-3.97447	0.000124145	0.00266623	0.930779
FAM47E	-0.161156	3.25596	-3.97541	0.000123713	0.00266623	0.933959
GPM6A	-0.158862	7.98479	-3.9721	0.000125232	0.00267595	0.922813
HHAT	-0.0816305	1.12572	-3.96371	0.000129164	0.00274672	0.894575
FANCE	0.0765695	1.10653	3.96246	0.000129757	0.00274672	0.890393
ANAPC13	-0.119568	4.89111	-3.95675	0.000132513	0.00277893	0.871193
TSR2	-0.141375	5.76197	-3.95704	0.00013237	0.00277893	0.872178
PPP3R1	-0.245014	5.63799	-3.95551	0.000133119	0.00277893	0.867029
TMX3	-0.125001	3.07378	-3.95346	0.000134124	0.00278707	0.860159
ICAM5	-0.288598	3.43495	-3.95136	0.000135164	0.00279586	0.853104
PNOC	-0.172796	0.781841	-3.94702	0.000137333	0.0028278	0.838573
TRIM45	-0.137051	1.78432	-3.94481	0.000138454	0.00283644	0.83115
G3BP2	-0.165409	4.27072	-3.94372	0.000139005	0.00283644	0.827525
CLYBL	-0.114547	2.37146	-3.9326	0.00014479	0.00294124	0.790304
ZC2HC1A	-0.151369	2.75461	-3.9247	0.000149035	0.00294752	0.763929
HDAC1	0.1282	3.93076	3.9252	0.00014876	0.00294752	0.765616
B4GALT6	-0.213845	2.64574	-3.92495	0.000148895	0.00294752	0.764784
MXI1	0.118015	5.25847	3.92596	0.000148346	0.00294752	0.768155
RAB13	0.153043	5.12881	3.92694	0.00014782	0.00294752	0.771397
ANAPC16	0.105551	5.2714	3.92357	0.000149653	0.00294752	0.760151
NEGR1	-0.269031	4.26793	-3.92763	0.000147444	0.00294752	0.773724
CHL1	-0.184945	3.64051	-3.91711	0.000153223	0.00298915	0.73864
LDB2	-0.24564	3.91311	-3.91686	0.000153364	0.00298915	0.737804
GABRG3	-0.114138	0.983097	-3.91618	0.000153747	0.00298915	0.735528
PPM1E	-0.164252	1.27838	-3.91448	0.000154702	0.00299488	0.729874
DCP2	-0.103345	2.29494	-3.91287	0.000155613	0.00299969	0.724519
NDUFAF5	-0.156381	3.60023	-3.91028	0.000157094	0.00301203	0.715879
PGAM1	-0.146078	6.85301	-3.90942	0.000157583	0.00301203	0.713041
SALL3	0.160008	2.48432	3.90451	0.000160432	0.0030536	0.696697
SCFD2	-0.117051	1.78526	-3.90149	0.000162204	0.00307442	0.686675
VASP	0.131197	3.28543	3.89671	0.000165056	0.00311543	0.670782
NRXN3	-0.20311	3.96812	-3.89431	0.0001665	0.0031176	0.662839
GABRG2	-0.311146	3.57689	-3.89226	0.000167745	0.0031176	0.656046
RNF128	-0.127906	1.06556	-3.89422	0.000166557	0.0031176	0.662523
RFTN2	0.190299	3.57495	3.89197	0.000167924	0.0031176	0.655074
PREPL	-0.228915	5.42955	-3.88626	0.000171446	0.00317	0.636145
SMOX	0.165834	5.33738	3.88296	0.00017351	0.00319513	0.625233
PYCR3	-0.185423	2.55179	-3.88174	0.00017428	0.0031963	0.621199
PNMA2	-0.241087	4.62176	-3.87841	0.000176398	0.0032221	0.610187
DPY19L2	-0.159121	1.91233	-3.87143	0.000180923	0.00329149	0.587097
HABP4	-0.147915	5.50365	-3.87004	0.000181832	0.0032948	0.582529
JPT1	-0.192778	4.49283	-3.86856	0.000182813	0.00329937	0.577628
PTCD2	-0.108531	1.63763	-3.86648	0.000184197	0.00331116	0.570753
LRRC34	-0.112723	2.1619	-3.85852	0.000189573	0.00339433	0.544536
NAA20	-0.142094	4.93254	-3.85473	0.000192191	0.00342765	0.532042
ATAD1	-0.113527	3.29168	-3.85277	0.000193556	0.00343794	0.525592
ERC2	-0.127096	3.11733	-3.85173	0.000194285	0.00343794	0.522168
FBXW4	0.118354	5.24678	3.84362	0.00020005	0.00350141	0.495533
SPRYD7	-0.122949	3.05776	-3.84404	0.00019975	0.00350141	0.496897
SERPINI1	-0.273851	7.12388	-3.8427	0.000200714	0.00350141	0.492513
HS6ST2	-0.146384	0.998851	-3.84236	0.000200964	0.00350141	0.49138
CDK14	-0.207491	3.23068	-3.83137	0.000209081	0.00362888	0.455319
LRPPRC	-0.145279	4.30441	-3.82754	0.000211975	0.0036402	0.442805
FKBP10	0.159747	4.14894	3.82732	0.000212144	0.0036402	0.442076
CYP4X1	-0.169889	2.26193	-3.82806	0.000211584	0.0036402	0.444483
SNAPC5	-0.134461	4.63672	-3.82627	0.000212949	0.00364023	0.438628
KCNF1	-0.231127	3.49663	-3.82214	0.000216136	0.00368081	0.425107
SAP30L	0.0936519	3.2634	3.82038	0.000217504	0.00369024	0.419361
CLTC	-0.164011	6.13515	-3.81723	0.000219978	0.00371803	0.409067
CYCS	-0.144495	5.80247	-3.81621	0.000220784	0.00371803	0.405738
ABI2	-0.0997639	4.53607	-3.81418	0.000222398	0.00373135	0.399106
GDA	-0.253755	4.15983	-3.80757	0.000227731	0.00380293	0.377542
SCG5	-0.281264	6.30401	-3.80682	0.000228344	0.00380293	0.375094
LRRC40	-0.131507	2.4115	-3.8012	0.000232986	0.00386602	0.356782
NDE1	0.178662	2.8401	3.79953	0.000234382	0.003875	0.351345
SYT4	-0.320378	3.1993	-3.79698	0.00023653	0.00388218	0.343044
SHANK2	-0.161466	2.16155	-3.79736	0.000236209	0.00388218	0.344279
PHF7	-0.124624	2.37704	-3.79359	0.000239415	0.00390692	0.332016
PLAGL1	-0.121537	1.56413	-3.79318	0.000239762	0.00390692	0.330698
SYT13	-0.279824	3.35007	-3.79101	0.000241633	0.00390928	0.323627
POLDIP3	0.110937	4.51106	3.79189	0.000240876	0.00390928	0.32648
MYO1C	0.110721	3.05421	3.78805	0.000244199	0.00393672	0.31402
RBFOX1	-0.245716	5.05682	-3.78655	0.000245514	0.00393695	0.309135
PLPPR5	-0.146954	1.51583	-3.78489	0.00024697	0.00393695	0.303754
RNF11	-0.131817	5.56552	-3.78425	0.000247531	0.00393695	0.301691
RTL8C	-0.14169	7.21133	-3.78408	0.000247689	0.00393695	0.301112
OCIAD2	-0.163509	4.17132	-3.78195	0.000249576	0.00395307	0.29421
MCM8	0.0866257	1.09611	3.77965	0.000251631	0.00397174	0.286752
PKN1	0.102796	5.40197	3.77812	0.000253007	0.00397959	0.281791
R3HDM1	-0.19533	4.20212	-3.77715	0.000253887	0.00397961	0.278636
PLXNB1	0.20092	6.30725	3.77223	0.000258372	0.00403594	0.262713
KCNQ3	-0.165876	2.39515	-3.77119	0.000259328	0.00403696	0.259355
KALRN	-0.181855	4.50264	-3.76905	0.000261316	0.00404014	0.252413
PDP1	-0.236437	3.83893	-3.76951	0.000260889	0.00404014	0.253897
MATR3	-0.142178	6.74097	-3.76733	0.000262916	0.00404858	0.246863
RAB9B	-0.150408	2.09109	-3.76655	0.000263649	0.00404858	0.24433
CD151	0.130476	5.20367	3.76126	0.000268652	0.00411146	0.227244
TMC6	0.241875	4.6552	3.75879	0.000271022	0.00413376	0.219261
REEP1	-0.217083	3.0134	-3.75552	0.000274188	0.00415845	0.208703
DENR	-0.121817	3.91094	-3.75522	0.000274476	0.00415845	0.207749
ZWINT	-0.108754	1.06988	-3.75311	0.000276543	0.0041758	0.200931
GRM7	-0.131676	1.36205	-3.75192	0.000277716	0.00417958	0.197085
XK	-0.128917	1.05164	-3.74279	0.00028685	0.00429346	0.167682
GABRA4	-0.141176	1.37924	-3.74238	0.000287265	0.00429346	0.166368
DDX10	-0.128433	4.21886	-3.74061	0.000289074	0.00429346	0.160663
TSPYL5	-0.13737	2.16348	-3.74074	0.000288935	0.00429346	0.1611
CALB1	-0.182233	1.38879	-3.73701	0.000292778	0.0043274	0.149098
MED12L	-0.0905703	1.50132	-3.73654	0.00029327	0.0043274	0.147574
MRPS35	-0.123822	3.91457	-3.73406	0.000295855	0.0043373	0.1396
SNX33	0.112567	2.37014	3.73471	0.000295168	0.0043373	0.141713
MAGEE1	-0.237007	2.98233	-3.72799	0.000302263	0.00441694	0.12014
PPP1R2	-0.121824	3.68949	-3.72556	0.000304873	0.00444076	0.112331
VTN	-0.133	1.47776	-3.72205	0.000308676	0.00448174	0.101073
MRPS30	-0.139626	3.08691	-3.71982	0.000311116	0.00450273	0.0939243
DLEU7	-0.132369	1.52846	-3.71721	0.000313993	0.0045299	0.0855674
AP3S1	-0.128535	5.54587	-3.71171	0.00032013	0.00460378	0.0679932
LRFN2	-0.1661	1.40322	-3.70822	0.000324089	0.00464597	0.0568358
OLA1	-0.169414	4.71541	-3.70697	0.000325522	0.00465178	0.0528323
MFNG	0.14156	1.90685	3.6938	0.000340948	0.00479657	0.0108134
INA	-0.309488	4.76598	-3.6967	0.000337486	0.00479657	0.0200762
DHX36	-0.10811	4.33102	-3.69506	0.000339439	0.00479657	0.0148394
MCTP1	-0.17242	2.4867	-3.69425	0.000340409	0.00479657	0.0122499
ATP6AP2	-0.15567	5.60962	-3.6949	0.000339634	0.00479657	0.0143193
CDK2AP2	0.129359	4.97099	3.69153	0.000343665	0.00481983	0.00361179
KLHL17	0.144472	3.00624	3.68878	0.000347	0.00485158	-0.00514952
RHBDF1	0.119448	3.3884	3.68096	0.000356646	0.00486584	-0.0300209
ACTR6	-0.121927	3.96769	-3.68199	0.000355362	0.00486584	-0.0267487
CNR1	-0.193543	1.819	-3.68655	0.000349725	0.00486584	-0.0122448
CNRIP1	-0.156315	4.93213	-3.68261	0.000354592	0.00486584	-0.0247812
ATP2B2	-0.222343	4.03176	-3.6807	0.000356972	0.00486584	-0.0308498
NDUFS4	-0.122293	5.63903	-3.68013	0.000357688	0.00486584	-0.0326672
KCNV1	-0.18966	1.63393	-3.6807	0.000356975	0.00486584	-0.0308578
BTBD8	-0.173368	3.50908	-3.68239	0.000354859	0.00486584	-0.0254649
TMEM178B	-0.129548	1.58944	-3.68572	0.000350746	0.00486584	-0.014891
ARHGEF9	-0.1738	4.24748	-3.67254	0.000367317	0.00498188	-0.0567589
ATP6V1B2	-0.236619	5.83351	-3.66826	0.000372848	0.0050418	-0.0703116
MRPS21	-0.130206	5.94123	-3.66673	0.000374844	0.00505369	-0.0751507
VWA3A	-0.181478	2.4356	-3.66518	0.000376876	0.00506602	-0.0800545
PMS2	-0.134334	2.13242	-3.66051	0.000383074	0.00511862	-0.0948415
PXDN	-0.0929106	1.63979	-3.65969	0.000384179	0.00511862	-0.0974524
GPER1	0.15636	3.45737	3.66032	0.000383326	0.00511862	-0.095438
UBXN10	-0.111218	0.97263	-3.65824	0.000386122	0.00512942	-0.102026
SCRIB	0.108819	5.33562	3.65634	0.000388683	0.00514835	-0.108018
CSRNP3	-0.136339	1.84193	-3.65487	0.000390685	0.00515978	-0.112675
GPR22	-0.191958	2.56091	-3.65364	0.000392368	0.00516694	-0.11657
CDK5RAP2	0.11108	4.55898	3.65134	0.000395518	0.00518053	-0.123818
TRAPPC6B	-0.165944	3.28115	-3.65122	0.000395687	0.00518053	-0.124204
DOK1	0.119722	2.36235	3.64494	0.000404438	0.00527984	-0.144028
RTN4	-0.154883	7.80284	-3.6423	0.00040816	0.00529095	-0.152327
G3BP1	0.106189	3.54845	3.64022	0.000411129	0.00529095	-0.158895
RET	-0.143959	1.15793	-3.64026	0.000411067	0.00529095	-0.158758
TERF2IP	-0.141683	6.71737	-3.64151	0.000409289	0.00529095	-0.15483
TSPYL4	-0.17853	4.54511	-3.6406	0.000410581	0.00529095	-0.157686
PPIP5K2	-0.107788	2.71156	-3.63869	0.000413314	0.005304	-0.163697
ABTB2	0.101361	1.65458	3.63366	0.000420603	0.00536752	-0.179535
ANO5	-0.117718	1.8929	-3.63364	0.000420633	0.00536752	-0.179599
LONRF2	-0.170224	2.729	-3.6325	0.000422305	0.00537371	-0.183191
ME2	-0.0917153	3.64694	-3.62966	0.000426485	0.00539659	-0.192113
YWHAG	-0.237647	6.34602	-3.6301	0.000425825	0.00539659	-0.19071
PDE10A	-0.114024	1.39163	-3.62485	0.000433652	0.00547199	-0.207206
DNM1L	-0.147397	4.68939	-3.62213	0.000437755	0.00550142	-0.215734
CREB3L1	-0.11201	1.31424	-3.62107	0.000439375	0.00550142	-0.219079
TMEM184B	0.107438	5.09192	3.6209	0.000439628	0.00550142	-0.2196
GSTO2	-0.139201	2.1115	-3.61329	0.000451368	0.00554118	-0.243461
ATRNL1	-0.212485	2.49249	-3.61404	0.0004502	0.00554118	-0.241115
UQCRC2	-0.141294	6.43133	-3.61517	0.000448434	0.00554118	-0.237558
CYB561A3	0.0960717	2.88594	3.61464	0.000449254	0.00554118	-0.239211
CNTNAP2	-0.193756	3.44709	-3.61549	0.000447949	0.00554118	-0.236577
GREM2	-0.147946	1.24632	-3.61405	0.00045018	0.00554118	-0.241075
TAF9B	-0.105691	3.32501	-3.61656	0.00044629	0.00554118	-0.233218
MAP4K4	0.16762	5.94469	3.61109	0.000454818	0.00556845	-0.250354
SNAP91	-0.249041	4.46803	-3.60806	0.000459598	0.00560473	-0.259818
ORMDL1	-0.119085	4.80936	-3.60765	0.000460256	0.00560473	-0.261113
OXA1L	-0.130666	4.43172	-3.60272	0.000468154	0.00568562	-0.276512
SLC4A10	-0.205419	3.03993	-3.60166	0.000469876	0.00568688	-0.279836
COX6C	-0.143843	8.39663	-3.60111	0.000470768	0.00568688	-0.281552
BLOC1S6	-0.0939725	3.82175	-3.59375	0.000482862	0.00577527	-0.304505
PRRG3	-0.1552	1.61304	-3.59283	0.000484388	0.00577527	-0.30736
SLC25A45	-0.15708	1.93002	-3.59279	0.00048446	0.00577527	-0.307493
BMP1	0.107919	2.5485	3.59387	0.000482666	0.00577527	-0.304136
MRPL1	-0.128848	4.25974	-3.59571	0.000479608	0.00577527	-0.298386
TOP2B	-0.107716	5.27271	-3.59075	0.000487872	0.00580068	-0.313844
CTDSP2	0.118207	4.56732	3.58737	0.000493587	0.00585327	-0.324379
CCDC136	-0.179021	4.53255	-3.58313	0.000500841	0.00592378	-0.337576
IMPACT	-0.104104	3.06211	-3.58202	0.000502753	0.00593092	-0.341023
STXBP1	-0.255488	6.50082	-3.57784	0.000510032	0.0059432	-0.354023
PRKACB	-0.165358	5.25909	-3.5793	0.000507472	0.0059432	-0.349473
NDST3	-0.125291	1.09636	-3.57782	0.000510059	0.0059432	-0.354071
CCDC184	-0.240576	2.97287	-3.579	0.000507999	0.0059432	-0.35041
UBE2E2	-0.170395	4.2649	-3.57766	0.000510355	0.0059432	-0.354595
ARMCX3	-0.102323	4.74716	-3.57584	0.000513553	0.00596135	-0.360245
PEG3	-0.177438	4.17147	-3.57527	0.000514545	0.00596135	-0.361989
TMEM163	-0.162068	2.46402	-3.57428	0.000516307	0.00596651	-0.365081
RAB27B	-0.153992	1.03724	-3.57083	0.000522446	0.00597647	-0.375769
PLOD1	0.104292	4.33121	3.57133	0.00052156	0.00597647	-0.374235
CLIP2	0.106769	5.23112	3.57109	0.000521992	0.00597647	-0.374983
RARG	0.0976528	2.4894	3.57227	0.000519878	0.00597647	-0.371314
ST6GALNAC5	-0.207459	2.30646	-3.56464	0.00053366	0.00607783	-0.394969
TAF4B	-0.106949	1.25585	-3.56446	0.000533991	0.00607783	-0.395529
ERBIN	0.175001	4.66335	3.56213	0.000538273	0.00611121	-0.402749
ENTPD3	-0.177897	1.46795	-3.56137	0.000539675	0.00611182	-0.405102
PTTG1IP	0.146751	5.7764	3.55962	0.00054292	0.00613324	-0.41052
ENC1	-0.338403	5.20148	-3.55864	0.00054475	0.00613861	-0.413562
NINJ1	0.0983816	4.39117	3.55736	0.000547124	0.00615005	-0.417491
ABL1	0.097882	3.36748	3.55663	0.000548504	0.0061503	-0.419768
NDFIP2	-0.170598	3.55308	-3.55436	0.000552773	0.00618286	-0.426774
NPM1	-0.100509	7.21276	-3.55262	0.000556082	0.00620456	-0.432169
DDAH2	0.124508	4.93955	3.55163	0.000557956	0.00621018	-0.435209
CFAP36	-0.140761	5.61993	-3.54888	0.000563229	0.00623823	-0.443708
PNMA8A	-0.226011	4.24424	-3.54745	0.000565985	0.00623823	-0.448119
ATP6V0C	-0.16507	7.30506	-3.54769	0.000565515	0.00623823	-0.447368
PNMA8C	-0.195806	2.65724	-3.54858	0.000563802	0.00623823	-0.444627
DNAJA2	-0.126972	4.50463	-3.54639	0.000568047	0.00624576	-0.451405
NDN	-0.148973	4.17033	-3.54497	0.00057081	0.00626094	-0.455788
PLEKHG5	-0.212579	3.21167	-3.54229	0.000576048	0.00630313	-0.46404
FAM89A	0.140466	2.91479	3.53993	0.000580695	0.00633867	-0.471299
JAZF1	-0.155813	2.78381	-3.53732	0.000585901	0.00638012	-0.47936
RAB2A	-0.113331	5.00592	-3.53053	0.000599594	0.00649568	-0.500226
NDUFA1	-0.117939	6.76603	-3.53034	0.000599982	0.00649568	-0.500809
ITFG1	-0.169961	4.06857	-3.52924	0.000602249	0.00649568	-0.504215
ATP5MC3	-0.147371	6.81524	-3.5297	0.000601291	0.00649568	-0.502778
THNSL1	-0.088473	1.63761	-3.52687	0.000607124	0.00653271	-0.511495
FAR2	-0.153315	2.27034	-3.52524	0.000610493	0.0065379	-0.516492
C1QTNF4	-0.225632	4.29051	-3.52584	0.000609238	0.0065379	-0.514634
KCNQ5	-0.225646	2.38675	-3.52043	0.000620561	0.00663005	-0.53126
SUN2	0.204061	5.93614	3.51928	0.000622987	0.00664031	-0.534782
NIPSNAP1	-0.152567	4.21483	-3.51493	0.000632256	0.00672328	-0.548113
SYNGR2	0.160308	4.75493	3.51405	0.00063414	0.00672753	-0.5508
ITGA5	0.184287	2.36078	3.51216	0.000638218	0.00675497	-0.556585
IFT57	-0.128291	3.17578	-3.5092	0.000644657	0.00678824	-0.565645
CDK18	0.23132	6.0847	3.50961	0.000643778	0.00678824	-0.564414
PACSIN1	-0.244465	5.6385	-3.50742	0.000648561	0.00678824	-0.571094
CTRL	0.0926162	1.29199	3.50729	0.000648854	0.00678824	-0.571501
SRFBP1	-0.0635189	1.18179	-3.50765	0.000648053	0.00678824	-0.570387
TIGD5	0.0804207	1.6984	3.50463	0.000654721	0.00681813	-0.579624
FMN1	-0.109077	1.06376	-3.505	0.000653904	0.00681813	-0.578497
EXOC8	-0.0906618	1.43269	-3.50199	0.000660611	0.00686369	-0.587705
CHRAC1	0.114072	2.49766	3.50061	0.000663696	0.00687988	-0.591909
NFIB	0.0913363	4.21482	3.49927	0.000666725	0.00687988	-0.596017
PKNOX2	-0.160743	2.87321	-3.49943	0.000666358	0.00687988	-0.595521
SNCB	-0.280456	7.41868	-3.49472	0.000677047	0.0069547	-0.609876
FURIN	0.111498	3.36307	3.49512	0.000676137	0.0069547	-0.608663
HSD3B7	0.145707	2.04174	3.49331	0.00068028	0.0069721	-0.614173
AGAP2	-0.196661	5.1729	-3.49171	0.000683971	0.00699411	-0.619054
PIM2	-0.139989	2.22978	-3.48861	0.000691186	0.00699537	-0.628517
MRPL3	-0.122433	3.98268	-3.48834	0.000691815	0.00699537	-0.629339
PHF21A	0.0872105	3.47099	3.4906	0.000686535	0.00699537	-0.622428
OPCML	-0.207099	2.86496	-3.48914	0.000689947	0.00699537	-0.6269
ZDBF2	-0.10142	1.42235	-3.48961	0.000688845	0.00699537	-0.625458
DPP10	-0.161132	2.72458	-3.48752	0.000693712	0.00699892	-0.631808
ATP6V1G1	-0.105052	5.65712	-3.48615	0.000696947	0.00700038	-0.636004
PCDHGC5	-0.190337	1.22793	-3.48633	0.000696507	0.00700038	-0.635434
CASP7	0.128256	2.5609	3.4826	0.000705328	0.00706888	-0.646782
SUCLA2	-0.144419	4.49155	-3.48179	0.00070727	0.0070727	-0.649262
RSPRY1	-0.0867416	2.69693	-3.47797	0.00071642	0.00714842	-0.660852
AEBP1	0.224203	4.90159	3.47619	0.000720735	0.00717567	-0.666265
LGALSL	-0.113713	2.17741	-3.47397	0.000726147	0.00719792	-0.67301
ACTR10	-0.161367	5.54185	-3.47414	0.000725728	0.00719792	-0.672489
FAM174A	-0.139457	3.90389	-3.47297	0.000728597	0.00720643	-0.676045
FXYD3	0.158287	2.09059	3.47151	0.00073218	0.00722609	-0.680468
PPP3CB	-0.180586	4.71823	-3.47053	0.000734597	0.00723291	-0.683438
NRG1	-0.150782	1.39937	-3.46994	0.000736064	0.00723291	-0.685237
PPP1R1C	0.0976109	0.89265	3.46925	0.000737786	0.00723413	-0.687342
PRICKLE1	-0.159759	2.03763	-3.46717	0.000742947	0.0072675	-0.693626
ANGPT1	0.103565	0.938565	3.46659	0.000744397	0.0072675	-0.695382
PLPP2	0.226433	3.97361	3.4643	0.000750165	0.00730806	-0.702339
STX1B	-0.241911	4.59693	-3.4627	0.000754187	0.00733148	-0.707157
MAP3K13	-0.0876144	4.36147	-3.46137	0.000757578	0.00734866	-0.711199
HNRNPH2	-0.113896	4.97618	-3.46022	0.000760495	0.0073612	-0.714662
ZMAT4	-0.198515	2.53313	-3.45724	0.000768146	0.0073879	-0.723681
CDK5R2	-0.245698	3.41199	-3.45733	0.000767932	0.0073879	-0.723431
BPGM	-0.0960135	3.25735	-3.45789	0.000766482	0.0073879	-0.721728
RALYL	-0.223471	3.82839	-3.45617	0.000770907	0.00739875	-0.726914
KLHL7	-0.115713	3.18354	-3.45404	0.000776447	0.00741533	-0.733365
MSTO1	-0.133433	3.56848	-3.45421	0.000775995	0.00741533	-0.732841
SEC14L1	0.118863	5.16013	3.45362	0.000777546	0.00741533	-0.734639
AASDHPPT	-0.167623	4.07764	-3.45095	0.00078452	0.00746613	-0.742683
SSBP1	-0.105227	5.50245	-3.44811	0.000792023	0.00751117	-0.751257
CAPN5	-0.108319	2.26258	-3.44733	0.000794087	0.00751117	-0.753601
FAM43A	0.117315	2.17602	3.44728	0.000794227	0.00751117	-0.75376
BBS7	-0.134824	2.48748	-3.44366	0.000803905	0.00757215	-0.764668
NPTN	-0.214921	5.95337	-3.44362	0.000804018	0.00757215	-0.764794
RTF1	-0.153273	4.71595	-3.44167	0.000809282	0.00759016	-0.77067
OCLN	0.107149	1.63998	3.4417	0.000809193	0.00759016	-0.770571
MAPK9	-0.167723	4.2026	-3.44046	0.000812557	0.00760513	-0.774308
CRMP1	-0.143477	4.7603	-3.4353	0.000826698	0.00762717	-0.789842
RAB3A	-0.284819	6.31324	-3.43572	0.000825532	0.00762717	-0.788571
ATP6V1A	-0.182705	4.30791	-3.43655	0.000823268	0.00762717	-0.786099
GPS2	0.0976211	5.79749	3.43586	0.000825162	0.00762717	-0.788168
EPHA5	-0.139056	0.957464	-3.43738	0.000820973	0.00762717	-0.783586
SCN2B	-0.187782	3.68652	-3.43732	0.000821133	0.00762717	-0.783761
KCND2	-0.132862	1.45703	-3.4387	0.000817366	0.00762717	-0.779621
TCF3	0.0890649	3.63882	3.43213	0.000835503	0.00767713	-0.79938
PSPC1	-0.134896	4.19423	-3.4327	0.000833921	0.00767713	-0.797673
TAB3	-0.0899131	1.96227	-3.43145	0.000837397	0.00767897	-0.801419
PAM	-0.13903	4.98459	-3.4263	0.000851925	0.00778068	-0.8169
DPYS	-0.136439	1.46946	-3.42645	0.000851476	0.00778068	-0.816426
STMN1	-0.212602	8.28608	-3.42269	0.000862231	0.00785896	-0.827722
HYAL2	0.17924	3.68562	3.42199	0.000864248	0.00786153	-0.829825
ATP1A3	-0.306381	5.89934	-3.41922	0.000872252	0.00791844	-0.83812
FMR1	-0.0851083	3.94575	-3.41661	0.000879871	0.00797163	-0.845946
WDR47	-0.1563	3.67847	-3.41412	0.000887183	0.007993	-0.853392
DZANK1	-0.107681	1.91838	-3.41348	0.000889073	0.007993	-0.855307
SLC8A2	-0.231796	3.13773	-3.41281	0.000891052	0.007993	-0.857307
BNIP3	-0.110338	5.10017	-3.41306	0.000890323	0.007993	-0.85657
SV2B	-0.240383	3.45195	-3.41337	0.000889414	0.007993	-0.855652
NDUFB5	-0.111595	6.11335	-3.41154	0.000894833	0.00801106	-0.861116
GTDC1	-0.101139	3.39695	-3.40404	0.000917421	0.00819708	-0.883539
ARL1	-0.109965	3.85655	-3.40317	0.000920078	0.00820464	-0.88614
GABRA1	-0.234636	4.28986	-3.39778	0.000936672	0.00822983	-0.902214
HDAC9	-0.104136	2.02696	-3.39761	0.000937205	0.00822983	-0.902725
BCAP29	-0.0925279	4.38034	-3.39662	0.000940277	0.00822983	-0.905668
TMEM30A	-0.114707	5.03426	-3.4004	0.000928559	0.00822983	-0.894391
DACH2	-0.15394	1.77537	-3.39661	0.000940304	0.00822983	-0.905693
CYP2E1	-0.176635	2.46212	-3.39914	0.000932448	0.00822983	-0.89815
NDUFA2	-0.109307	6.18878	-3.40159	0.000924905	0.00822983	-0.890846
LANCL2	-0.111718	3.32824	-3.39589	0.000942561	0.00822983	-0.90785
TAF1D	-0.0872696	6.43055	-3.39643	0.000940881	0.00822983	-0.906245
PKIA	-0.12829	4.18875	-3.39665	0.000940179	0.00822983	-0.905574
PLCXD3	-0.142228	1.39741	-3.39578	0.000942888	0.00822983	-0.908161
NDUFA9	-0.121413	4.75617	-3.39393	0.000948687	0.00826452	-0.913674
GABRA3	-0.194645	2.12747	-3.38996	0.000961241	0.00832881	-0.925492
NECAB1	-0.202087	5.25073	-3.3898	0.00096176	0.00832881	-0.925978
GABRB3	-0.203443	3.19014	-3.39008	0.000960861	0.00832881	-0.925136
PRKCE	-0.196322	2.99703	-3.38928	0.00096342	0.00832881	-0.927528
TRIM23	-0.129075	3.06074	-3.38467	0.000978233	0.0084195	-0.941243
ATMIN	-0.0922649	3.45002	-3.38428	0.000979474	0.0084195	-0.942382
ACTG1	-0.137686	8.61982	-3.38428	0.000979487	0.0084195	-0.942394
MBTPS2	-0.0907121	1.69404	-3.37978	0.000994149	0.0085072	-0.955746
ATP2B3	-0.189256	2.42601	-3.37974	0.000994302	0.0085072	-0.955885
LZTFL1	-0.133104	2.52749	-3.37943	0.000995323	0.0085072	-0.956807
TCEAL9	0.0995479	5.54106	3.37813	0.000999586	0.00852754	-0.960647
RTN3	-0.194168	7.65021	-3.37678	0.00100404	0.00854946	-0.964645
RPGRIP1L	-0.0856213	1.50277	-3.37617	0.00100609	0.00855079	-0.966472
GOLT1B	-0.124618	3.08041	-3.37415	0.00101281	0.00859184	-0.972458
IMMT	-0.124668	4.4902	-3.37346	0.00101512	0.00859529	-0.9745
YWHAH	-0.243573	7.42117	-3.37057	0.00102484	0.00866139	-0.98306
MKNK2	0.176515	4.84846	3.36871	0.00103113	0.00866607	-0.988559
RHEB	-0.103565	6.22796	-3.36897	0.00103025	0.00866607	-0.987796
SLC35A1	-0.12273	3.59536	-3.36965	0.00102794	0.00866607	-0.985781
FBLN1	0.128194	3.72507	3.36519	0.00104317	0.00873484	-0.998985
B3GNTL1	-0.142751	2.03361	-3.36533	0.00104269	0.00873484	-0.998573
MARK1	-0.122079	2.22605	-3.36377	0.00104806	0.00874351	-1.00319
BORCS8	-0.148341	4.29546	-3.36385	0.00104779	0.00874351	-1.00295
CITED2	-0.18541	3.07885	-3.36191	0.00105449	0.00878097	-1.00868
COX4I1	-0.109865	9.28685	-3.35978	0.00106191	0.00881036	-1.01498
EIF5A2	-0.114747	1.61814	-3.36018	0.00106051	0.00881036	-1.01379
CACNA2D1	-0.13693	2.533	-3.35878	0.00106542	0.00882334	-1.01794
RIMS3	-0.211336	4.28707	-3.35812	0.00106771	0.00882618	-1.01987
TTC19	-0.124304	4.24323	-3.35601	0.00107515	0.00884479	-1.0261
MAVS	0.0875303	3.01569	3.35637	0.00107389	0.00884479	-1.02505
MCF2	-0.161575	2.09299	-3.35554	0.00107684	0.00884479	-1.02751
TKFC	-0.126669	3.36624	-3.35527	0.00107778	0.00884479	-1.02829
SALL1	0.147643	2.97352	3.35319	0.00108519	0.00887351	-1.03445
FRMPD4	-0.152133	1.74406	-3.35346	0.0010842	0.00887351	-1.03363
RCOR2	-0.15981	1.73007	-3.35058	0.00109451	0.00893355	-1.04212
PRMT6	-0.0928445	1.87429	-3.34927	0.00109923	0.00895594	-1.04599
HACE1	-0.135847	2.86072	-3.34827	0.00110285	0.00895597	-1.04894
BCL7C	0.0824587	3.50254	3.34763	0.00110516	0.00895597	-1.05082
PLCL2	-0.131194	1.82643	-3.34773	0.00110479	0.00895597	-1.05052
COX10	-0.0712998	1.53793	-3.34668	0.00110863	0.00896801	-1.05363
OXR1	-0.173732	4.25763	-3.3461	0.00111073	0.00896899	-1.05533
FSTL5	-0.135878	1.05235	-3.34544	0.00111314	0.00897248	-1.05728
CACNB1	-0.175191	4.0085	-3.34348	0.00112031	0.00898373	-1.06303
PITPNM3	-0.1424	3.05136	-3.34343	0.00112049	0.00898373	-1.06318
ARL6IP6	0.106862	2.87007	3.34373	0.00111941	0.00898373	-1.06232
VDAC3	-0.157696	6.23028	-3.34129	0.00112838	0.00903104	-1.06948
DNA2	0.0998278	1.27263	3.34024	0.00113228	0.00904623	-1.07257
RAPGEF3	0.161965	5.51299	3.33804	0.00114046	0.00907962	-1.07904
FDX2	-0.149313	4.93278	-3.33848	0.00113881	0.00907962	-1.07774
AVL9	-0.101759	2.58674	-3.33504	0.00115172	0.00910519	-1.08785
GLRB	-0.217559	3.49179	-3.33517	0.00115123	0.00910519	-1.08746
CMTM3	0.106834	2.54919	3.33556	0.00114975	0.00910519	-1.08631
CHP1	-0.113383	4.0056	-3.33622	0.00114728	0.00910519	-1.08438
RNF14	-0.0928758	4.02592	-3.3332	0.00115867	0.00912967	-1.09325
CENPB	0.111152	5.49833	3.33316	0.00115884	0.00912967	-1.09338
ACO2	-0.104911	6.51672	-3.33254	0.00116118	0.00913224	-1.09519
IPCEF1	-0.183618	2.92249	-3.33156	0.00116493	0.00914582	-1.09808
RASGRP1	-0.148006	1.69554	-3.3293	0.00117356	0.00919765	-1.1047
LRRC8B	-0.132345	2.72591	-3.32686	0.00118297	0.00925535	-1.11186
ATP5F1A	-0.136845	7.35171	-3.32521	0.00118934	0.00928914	-1.11668
UQCR10	-0.101621	6.5283	-3.32451	0.00119205	0.00929433	-1.11873
RPL15	-0.0866443	8.7659	-3.32063	0.00120727	0.00939676	-1.1301
CDH26	0.0977848	1.14593	3.3183	0.00121646	0.00939985	-1.1369
MSI1	0.118294	2.48625	3.31795	0.00121787	0.00939985	-1.13794
TMX1	0.106907	2.4857	3.31791	0.00121804	0.00939985	-1.13806
NKD1	0.0705268	1.13246	3.31922	0.00121283	0.00939985	-1.13422
SPTSSB	-0.188324	2.20602	-3.31931	0.00121249	0.00939985	-1.13397
PAK3	-0.124064	4.28827	-3.31571	0.00122678	0.0094512	-1.14447
HTR2A	-0.165262	2.8875	-3.31439	0.00123208	0.00945782	-1.14834
MEIS3	-0.190948	4.83787	-3.31465	0.00123103	0.00945782	-1.14758
CHCHD6	-0.159341	4.23133	-3.31394	0.0012339	0.00945782	-1.14966
UPRT	-0.0931337	2.28041	-3.31173	0.0012428	0.00950931	-1.15611
TIPRL	-0.115393	2.92732	-3.31022	0.00124892	0.00950931	-1.16051
ATP5PF	-0.104475	7.1901	-3.3102	0.00124902	0.00950931	-1.16058
CREG2	-0.201811	4.03634	-3.31081	0.00124655	0.00950931	-1.15881
SZRD1	0.0891288	4.13424	3.30901	0.00125386	0.00951421	-1.16405
UNC79	-0.118558	1.91017	-3.30939	0.00125232	0.00951421	-1.16295
TMEM35A	-0.200993	2.8652	-3.30757	0.00125976	0.00953776	-1.16825
TOX	-0.109148	2.41648	-3.30722	0.00126117	0.00953776	-1.16926
EMB	-0.08602	0.923224	-3.30653	0.00126403	0.00954345	-1.17129
RFTN1	-0.140162	3.25285	-3.3028	0.00127944	0.00964369	-1.18215
SNU13	-0.134879	6.3813	-3.30015	0.00129051	0.00967885	-1.18987
HSPG2	0.152448	2.36306	3.30018	0.00129038	0.00967885	-1.18977
VAMP2	-0.152641	7.56472	-3.30043	0.00128933	0.00967885	-1.18905
KYAT3	-0.135174	2.89033	-3.29919	0.00129457	0.00969323	-1.19268
NRIP3	-0.176682	2.84149	-3.29722	0.00130286	0.00973917	-1.1984
MKLN1	0.117606	3.10218	3.29609	0.00130765	0.00974282	-1.20168
UBLCP1	-0.135799	4.24975	-3.29642	0.00130624	0.00974282	-1.20072
MORF4L2	-0.150791	6.54245	-3.29382	0.00131733	0.00979886	-1.2083
HNRNPF	0.0996283	4.56337	3.2916	0.00132683	0.00985331	-1.21473
RAPGEF4	-0.142302	6.22676	-3.28869	0.00133942	0.00988201	-1.22319
KCNT2	-0.0879388	0.969497	-3.2887	0.00133938	0.00988201	-1.22317
ATP5MG	-0.103502	7.153	-3.28912	0.00133756	0.00988201	-1.22195
EIF1AX	-0.0956713	4.58	-3.29003	0.00133361	0.00988201	-1.2193
CYP20A1	0.076338	2.0664	3.28808	0.00134209	0.00988562	-1.22497
DLG3	-0.156327	3.0007	-3.28714	0.00134615	0.00989942	-1.22768
NUDT2	-0.123569	3.92741	-3.28623	0.00135016	0.00990806	-1.23034
TMEM196	-0.117231	0.969843	-3.28587	0.00135169	0.00990806	-1.23136
PIGM	0.0807472	1.84078	3.28525	0.00135442	0.00991197	-1.23316
PCNP	-0.0934911	5.45629	-3.28448	0.0013578	0.0099207	-1.2354
PCSK2	-0.196546	2.87731	-3.28167	0.00137022	0.00998949	-1.24355
HNRNPA3	-0.0782602	5.772	-3.28135	0.00137163	0.00998949	-1.24447
KIFAP3	-0.145214	4.76694	-3.28052	0.00137534	0.00999489	-1.24689
GFM1	-0.107301	3.5986	-3.2802	0.00137678	0.00999489	-1.24783
ST6GAL2	-0.105955	1.5523	-3.27831	0.00138519	0.0100175	-1.25328
CDC123	-0.105184	4.49007	-3.27801	0.00138653	0.0100175	-1.25415
RIT2	-0.215413	2.72613	-3.27835	0.00138501	0.0100175	-1.25316
CDK5R1	-0.206151	4.2881	-3.27585	0.00139626	0.0100718	-1.26041
GRIA3	-0.182192	4.52608	-3.27494	0.00140037	0.0100785	-1.26304
TUBA4A	-0.247739	5.57329	-3.27297	0.00140931	0.0100785	-1.26873
SPAG16	-0.0984982	4.20959	-3.2732	0.00140827	0.0100785	-1.26807
PPM1L	-0.108736	2.15204	-3.27355	0.0014067	0.0100785	-1.26708
SLBP	-0.116675	4.02782	-3.27439	0.00140285	0.0100785	-1.26462
UBXN2A	0.0693384	2.4681	3.2727	0.00141054	0.0100785	-1.26952
TBL1X	0.0973576	2.78917	3.26788	0.00143268	0.0101897	-1.28345
ANKRD13C	-0.0929018	2.60024	-3.26803	0.001432	0.0101897	-1.28303
LHFPL4	-0.171565	2.71184	-3.26784	0.00143286	0.0101897	-1.28357
HCN1	-0.202318	1.8169	-3.26732	0.00143528	0.010191	-1.28508
DIRAS1	-0.209396	4.6372	-3.26386	0.00145138	0.0102891	-1.29506
FCGRT	0.113455	4.84421	3.26275	0.00145657	0.0103098	-1.29825
GAPDH	-0.110502	10.3855	-3.25952	0.0014718	0.0104014	-1.30756
ADGRB3	-0.132855	3.25778	-3.25693	0.00148416	0.0104398	-1.31504
SH2D6	0.149609	1.45863	3.25698	0.00148388	0.0104398	-1.31487
NRGN	-0.243171	9.36701	-3.25731	0.00148231	0.0104398	-1.31392
TPGS2	-0.112172	4.91018	-3.25419	0.00149731	0.010516	-1.32293
TBC1D30	-0.115975	1.43683	-3.25302	0.00150296	0.010523	-1.3263
NTPCR	-0.103411	4.70478	-3.25322	0.00150196	0.010523	-1.32571
SCN3B	-0.177752	4.11565	-3.25138	0.00151089	0.0105622	-1.33101
WSB2	-0.105854	5.64184	-3.25053	0.00151502	0.0105748	-1.33345
RASAL2	-0.093032	2.00341	-3.2462	0.00153625	0.0107065	-1.34589
PDCD5	-0.110586	6.13821	-3.24108	0.00156174	0.0108507	-1.3606
BASP1	-0.215344	7.05701	-3.24131	0.00156055	0.0108507	-1.35993
LDLRAP1	0.167085	2.94068	3.23517	0.00159161	0.0110413	-1.37754
AFF3	-0.114459	1.84824	-3.23348	0.00160023	0.0110672	-1.38237
DNAJC19	-0.0957699	4.55652	-3.23361	0.00159954	0.0110672	-1.38199
FUNDC1	-0.108694	4.12521	-3.23209	0.00160739	0.0110998	-1.38636
GLRX5	-0.0893468	4.59878	-3.23024	0.00161693	0.0111487	-1.39165
EIF3M	-0.0995221	5.3234	-3.22697	0.00163391	0.0112231	-1.40098
TUBA8	-0.235919	3.32648	-3.22674	0.00163515	0.0112231	-1.40166
SH3BGRL2	-0.123121	3.26926	-3.22712	0.00163314	0.0112231	-1.40056
FGF14	-0.1247	1.48678	-3.22569	0.00164062	0.0112421	-1.40464
SH3D21	-0.103494	1.25041	-3.22526	0.00164289	0.0112421	-1.40588
SMS	-0.130483	4.84485	-3.22478	0.00164544	0.0112426	-1.40726
SMYD3	-0.141412	3.26494	-3.22413	0.00164882	0.0112487	-1.4091
BAG4	-0.13968	2.95877	-3.22354	0.00165197	0.0112533	-1.41081
PAFAH1B1	-0.121772	5.0996	-3.22005	0.00167045	0.0113621	-1.42074
C1QL3	-0.177886	1.38415	-3.21893	0.00167646	0.0113858	-1.42395
DLAT	-0.0988716	2.86799	-3.21717	0.00168588	0.0114327	-1.42896
CENPH	-0.0836178	1.17689	-3.21643	0.00168987	0.0114426	-1.43107
CPNE5	-0.177171	4.2927	-3.21459	0.00169986	0.0114865	-1.43633
TRPC1	-0.100792	2.21739	-3.2143	0.00170142	0.0114865	-1.43715
RIIAD1	-0.176855	2.10451	-3.21199	0.00171402	0.0115543	-1.44374
DSCAM	-0.0754852	1.39376	-3.21096	0.00171963	0.0115745	-1.44665
CDC42EP4	0.138428	5.07657	3.21051	0.00172212	0.0115745	-1.44795
CLVS2	-0.126948	1.54993	-3.20788	0.00173658	0.0116544	-1.45541
PCSK1N	-0.185015	7.67746	-3.20539	0.00175045	0.0117301	-1.46252
TMEM141	-0.120033	5.21118	-3.20378	0.00175941	0.0117727	-1.46707
WASF2	0.111502	4.1106	3.20273	0.00176531	0.0117788	-1.47006
EID1	-0.116703	6.42165	-3.20269	0.00176552	0.0117788	-1.47017
PPP1R14B	0.0948848	5.02135	3.20092	0.0017755	0.011828	-1.4752
RAMAC	-0.109308	3.19502	-3.20005	0.00178042	0.0118433	-1.47767
EMD	-0.109499	4.68215	-3.19942	0.00178401	0.0118434	-1.47947
PBX3	0.0709751	2.14254	3.19913	0.00178566	0.0118434	-1.48029
TAF3	0.0861322	3.10952	3.19834	0.00179015	0.0118558	-1.48254
NOL4	-0.11308	2.65975	-3.19388	0.00181567	0.0119376	-1.49517
TMX4	-0.112373	3.8072	-3.19459	0.00181157	0.0119376	-1.49315
VWA5B2	-0.173694	4.49596	-3.19451	0.00181202	0.0119376	-1.49337
KCNC2	-0.22003	3.39237	-3.19556	0.00180599	0.0119376	-1.4904
EPHX4	-0.162219	2.64438	-3.1939	0.00181558	0.0119376	-1.49512
ACTB	-0.124171	9.80361	-3.1933	0.00181901	0.01194	-1.49681
ARHGEF19	0.0979733	0.997175	3.19291	0.00182131	0.01194	-1.49794
MTPAP	-0.0677999	1.756	-3.18948	0.00184122	0.0120531	-1.50764
MAPK8IP2	-0.142558	5.76796	-3.18764	0.00185197	0.0120566	-1.51283
TRAPPC13	-0.107306	3.01784	-3.18691	0.00185627	0.0120566	-1.5149
TATDN1	-0.108378	3.84592	-3.18719	0.00185464	0.0120566	-1.51411
KCNB1	-0.157897	2.84477	-3.18865	0.00184608	0.0120566	-1.50999
PITPNA	-0.104806	4.67233	-3.18814	0.00184906	0.0120566	-1.51143
MARCKS	-0.0924301	4.93064	-3.18667	0.00185772	0.0120566	-1.5156
STARD8	0.128754	1.88906	3.18409	0.00187297	0.0121381	-1.52289
RNF150	-0.0687041	1.47222	-3.18258	0.00188192	0.0121787	-1.52714
EPS15	-0.104986	4.60978	-3.18103	0.00189118	0.0122212	-1.53152
SLIT2	-0.128265	2.04715	-3.18057	0.00189395	0.0122217	-1.53283
CGNL1	0.117761	2.82322	3.17903	0.0019032	0.0122585	-1.53717
KCTD8	-0.126959	2.00719	-3.17872	0.00190507	0.0122585	-1.53804
TRMT9B	-0.10681	1.93969	-3.17787	0.00191023	0.0122743	-1.54046
GLMN	-0.140347	3.00308	-3.17562	0.00192386	0.0123374	-1.5468
SMIM17	-0.128951	0.873279	-3.17535	0.0019255	0.0123374	-1.54756
RPA2	-0.112313	4.09447	-3.17376	0.00193523	0.0123796	-1.55205
SULT4A1	-0.262365	5.35661	-3.1731	0.00193926	0.0123796	-1.55391
GPR19	-0.0867427	1.8428	-3.17293	0.00194029	0.0123796	-1.55438
DLD	-0.109762	4.04504	-3.17225	0.0019445	0.012389	-1.55631
PRICKLE3	0.0906909	1.3139	3.17081	0.00195332	0.0124103	-1.56035
PKM	-0.138806	8.21247	-3.17124	0.00195069	0.0124103	-1.55914
CERS2	0.122953	5.39714	3.17033	0.00195634	0.0124121	-1.56172
VAMP4	-0.0916201	2.80865	-3.16854	0.00196742	0.0124475	-1.56676
COPG1	-0.154219	5.74295	-3.16886	0.00196544	0.0124475	-1.56586
PTH1R	0.134597	4.59793	3.16799	0.0019708	0.0124515	-1.56829
CLDN5	0.165233	6.55753	3.16456	0.00199227	0.0125696	-1.57795
NKX2.2	0.11485	2.45294	3.15649	0.0020436	0.01286	-1.60061
TMEM130	-0.212905	5.74282	-3.15644	0.00204397	0.01286	-1.60077
FAM241B	-0.173215	4.07665	-3.15395	0.00206002	0.012943	-1.60775
PIP5K1B	-0.134914	2.23023	-3.15158	0.00207544	0.0129859	-1.61439
LRRC4C	-0.0929949	3.49707	-3.15172	0.00207455	0.0129859	-1.614
DZIP3	-0.0911879	4.13333	-3.1521	0.00207204	0.0129859	-1.61293
RSPO2	-0.155619	2.68838	-3.15105	0.00207891	0.0129896	-1.61588
DROSHA	-0.104889	5.02219	-3.15039	0.00208322	0.0129986	-1.61772
SLIRP	-0.112052	7.00559	-3.14989	0.00208653	0.0130014	-1.61914
HACL1	-0.114131	2.85775	-3.14684	0.00210661	0.0131085	-1.62767
BTBD10	-0.152359	3.6047	-3.14601	0.0021121	0.0131246	-1.62998
LEO1	-0.0813779	3.34141	-3.14245	0.00213588	0.0132541	-1.63995
RLIM	-0.0911761	2.54956	-3.14155	0.00214196	0.0132635	-1.64248
OGA	-0.10092	5.55611	-3.14135	0.00214324	0.0132635	-1.64302
RTP1	-0.0998891	0.912754	-3.13974	0.00215413	0.0133127	-1.64753
MOB3A	0.0838991	3.02892	3.13866	0.00216147	0.0133399	-1.65056
AIG1	-0.100683	4.76113	-3.13811	0.0021652	0.0133447	-1.65209
EIPR1	-0.118146	3.78778	-3.13586	0.00218049	0.0133948	-1.65836
PIAS2	-0.0884323	2.6646	-3.13561	0.0021822	0.0133948	-1.65905
AIF1L	0.137926	5.03431	3.13565	0.00218197	0.0133948	-1.65896
PVALB	-0.318149	4.94474	-3.13448	0.00218994	0.0134241	-1.66221
EID2	-0.147862	3.48833	-3.13379	0.00219469	0.013435	-1.66413
PRPS1	-0.10293	3.4845	-3.13322	0.00219864	0.0134411	-1.66574
SMIM10L1	-0.0766517	2.79997	-3.13117	0.00221281	0.0135095	-1.67145
ARHGEF3	-0.161696	3.00864	-3.12932	0.00222568	0.0135515	-1.67661
DNAJB14	-0.0992425	2.98696	-3.12973	0.00222278	0.0135515	-1.67546
GPC1	-0.135941	5.1766	-3.12888	0.00222872	0.0135518	-1.67783
CLVS1	-0.127069	1.60892	-3.12836	0.00223237	0.0135558	-1.67928
SYN1	-0.257922	6.31594	-3.12668	0.00224413	0.013609	-1.68396
IRF7	0.182232	3.2946	3.12554	0.00225212	0.0136392	-1.68712
GSK3B	-0.0982978	2.64016	-3.12474	0.0022578	0.0136553	-1.68936
VPS35	-0.11372	4.60676	-3.12405	0.00226268	0.0136666	-1.69129
CCNG1	0.0913273	4.53764	3.12308	0.00226953	0.0136897	-1.69397
ALKBH8	-0.0601732	1.19251	-3.12241	0.00227431	0.0137003	-1.69585
ELAVL2	-0.17573	3.09745	-3.12135	0.00228183	0.0137273	-1.69878
LIN7A	-0.104318	2.06746	-3.11956	0.00229464	0.0137861	-1.70376
BRINP1	-0.127496	3.83894	-3.11773	0.0023078	0.013792	-1.70885
PPP2R5E	-0.0683587	3.07514	-3.11885	0.0022997	0.013792	-1.70573
VSTM2A	-0.228528	2.9209	-3.11801	0.0023058	0.013792	-1.70808
CCDC13	-0.0900619	1.81675	-3.11798	0.00230599	0.013792	-1.70815
DPP6	-0.153976	4.59542	-3.11504	0.00232725	0.0138899	-1.71632
CRY1	0.101181	2.63444	3.11126	0.00235483	0.014036	-1.72679
MGST3	-0.096784	7.21917	-3.10949	0.0023679	0.0140954	-1.73171
CLSTN3	-0.246986	4.34963	-3.10624	0.002392	0.0142202	-1.74072
EPHX1	0.146795	6.37107	3.1051	0.00240047	0.0142518	-1.74386
ZIC4	0.0987361	1.7906	3.10225	0.00242192	0.0143603	-1.75177
STEAP2	-0.164577	3.03253	-3.10137	0.00242849	0.0143805	-1.75418
GPALPP1	-0.0875767	3.36492	-3.10037	0.0024361	0.0144067	-1.75696
DDHD2	-0.109766	4.29558	-3.09987	0.00243988	0.0144102	-1.75833
SPTB	-0.134085	1.89554	-3.09843	0.0024508	0.0144559	-1.76231
RABGAP1L	-0.100274	3.2673	-3.09547	0.00247347	0.0145706	-1.77049
POLD1	0.123913	2.54979	3.09392	0.00248543	0.0145842	-1.77477
MYEF2	-0.0839249	3.89935	-3.09473	0.0024792	0.0145842	-1.77254
TRAPPC1	-0.111209	6.20896	-3.0942	0.00248322	0.0145842	-1.77398
PHF24	-0.196775	3.66041	-3.09326	0.00249056	0.0145954	-1.7766
LRRC32	0.182745	3.96847	3.09224	0.00249845	0.0146227	-1.77942
PDE1A	-0.163978	2.76762	-3.09062	0.00251099	0.0146771	-1.78386
GLS2	-0.227092	3.50612	-3.0898	0.00251744	0.0146959	-1.78614
PTPN21	0.0680366	1.86168	3.08775	0.00253345	0.0147359	-1.79177
SH3GL2	-0.26963	4.84701	-3.08786	0.00253264	0.0147359	-1.79149
MED14	-0.0974002	2.58496	-3.08768	0.00253405	0.0147359	-1.79199
ATP2A2	-0.125029	5.34438	-3.08667	0.00254197	0.014763	-1.79476
DIRAS2	-0.232118	3.82312	-3.08343	0.00256761	0.0148928	-1.80367
RXFP1	-0.181492	1.95495	-3.08215	0.00257781	0.0149328	-1.80719
TMEM14A	-0.139174	5.11928	-3.08111	0.00258611	0.0149618	-1.81005
NETO2	-0.120561	1.729	-3.07971	0.00259741	0.0149889	-1.81392
SLC26A6	0.121697	2.91193	3.08003	0.00259483	0.0149889	-1.81304
MTBP	-0.0745057	0.899208	-3.07648	0.00262346	0.0151199	-1.82278
HMGCLL1	-0.142586	1.95565	-3.0755	0.00263144	0.0151275	-1.82548
PRKAA2	-0.0795702	1.6157	-3.07566	0.00263018	0.0151275	-1.82505
APOO	-0.140032	5.22642	-3.07425	0.00264165	0.0151669	-1.82892
ORC5	-0.12253	2.40771	-3.07295	0.0026523	0.0152088	-1.83249
MCTS1	-0.112118	4.40626	-3.06944	0.00268124	0.0153553	-1.84212
ZC3H15	-0.10831	5.64234	-3.06589	0.00271073	0.0155045	-1.85183
TCOF1	0.113587	3.93357	3.06545	0.00271445	0.0155062	-1.85305
KPNB1	-0.0895412	5.19888	-3.06478	0.00272003	0.0155186	-1.85487
TMEM59L	-0.190269	6.82713	-3.06418	0.0027251	0.0155211	-1.85652
PIN1	-0.152604	6.58329	-3.06391	0.00272733	0.0155211	-1.85725
TMEM150A	0.0874601	3.0713	3.06209	0.00274274	0.0155892	-1.86225
NCEH1	-0.161875	2.85504	-3.06121	0.00275013	0.0156116	-1.86463
ZCCHC24	0.123556	5.15254	3.05677	0.00278806	0.0158071	-1.87679
GLTP	0.152878	4.63318	3.05576	0.00279675	0.0158366	-1.87955
HIVEP2	-0.111256	2.57189	-3.05496	0.0028036	0.0158413	-1.88172
EIF3K	-0.1061	6.92646	-3.05485	0.00280458	0.0158413	-1.88203
DLX5	-0.0958215	0.861508	-3.05296	0.00282094	0.0159028	-1.88719
PPARGC1A	-0.0946215	1.89739	-3.05238	0.00282599	0.0159028	-1.88877
COL1A2	0.140705	2.53441	3.05269	0.0028233	0.0159028	-1.88793
APEH	-0.119473	4.4941	-3.05129	0.00283543	0.0159361	-1.89173
CALM1	-0.103788	8.44945	-3.05001	0.00284669	0.0159795	-1.89524
KIF17	-0.156792	2.97975	-3.04694	0.00287366	0.0160949	-1.90361
CDK20	-0.139927	2.78987	-3.04686	0.00287435	0.0160949	-1.90382
ROBO2	-0.140493	1.65241	-3.04555	0.00288592	0.0161398	-1.90738
REPS2	-0.145107	2.51317	-3.04478	0.00289279	0.0161583	-1.90949
LIMD2	-0.146264	3.76759	-3.04295	0.00290904	0.016229	-1.91446
PCMT1	-0.16147	5.62053	-3.04192	0.0029183	0.0162606	-1.91727
WDR17	-0.112791	2.10739	-3.0389	0.00294549	0.016392	-1.92549
CRTAC1	-0.191573	3.18182	-3.03544	0.0029769	0.0165465	-1.9349
TMEM65	-0.0789204	1.76996	-3.03348	0.00299476	0.0166253	-1.9402
SLC2A1	0.136835	5.55396	3.03185	0.00300977	0.0166475	-1.94463
PGM2L1	-0.168013	3.38543	-3.03185	0.00300976	0.0166475	-1.94462
UBL5	-0.100275	8.22192	-3.03245	0.00300427	0.0166475	-1.94301
ALKBH3	-0.117267	3.41647	-3.03075	0.00301996	0.0166834	-1.94762
RNASEK	-0.097068	7.56392	-3.02993	0.00302749	0.0167047	-1.94983
SLC35F1	-0.120148	3.2311	-3.02908	0.00303544	0.0167282	-1.95215
CNGB1	-0.127869	1.29256	-3.02771	0.00304816	0.0167778	-1.95586
NDUFA8	-0.104173	6.26526	-3.02709	0.00305394	0.0167893	-1.95753
WASL	-0.099192	3.9122	-3.02304	0.00309203	0.016978	-1.96851
RNF130	0.134728	5.53914	3.02236	0.00309841	0.0169925	-1.97034
SNCG	-0.19822	7.25741	-3.01923	0.00312823	0.0170733	-1.97882
CALHM6	-0.147189	1.50753	-3.01943	0.0031263	0.0170733	-1.97828
TLK1	-0.087142	3.11836	-3.01969	0.00312382	0.0170733	-1.97757
DDOST	-0.0981651	4.58323	-3.01999	0.00312091	0.0170733	-1.97675
ATP6V1C1	-0.137737	4.10343	-3.01601	0.00315908	0.017221	-1.98751
DCLK1	-0.203865	3.90475	-3.01422	0.00317642	0.0172947	-1.99236
HPF1	-0.113312	4.49617	-3.01124	0.00320533	0.0174311	-2.00038
BAMBI	0.0912951	2.67777	3.009	0.00322736	0.0175299	-2.00644
BTF3L4	-0.0981696	3.77418	-3.00835	0.00323374	0.0175435	-2.00819
BACE2	0.124725	1.95937	3.00777	0.00323942	0.0175533	-2.00974
ATP2B1	-0.14411	5.1102	-3.00698	0.00324726	0.0175538	-2.01188
ANAPC15	-0.107754	5.69098	-3.00713	0.00324571	0.0175538	-2.01146
HLF	-0.158113	3.51761	-3.00476	0.00326923	0.0176515	-2.01785
ACSF2	0.112459	3.89017	3.00215	0.00329529	0.017771	-2.02488
EFNB1	0.0793137	1.94088	3.00066	0.00331022	0.0178058	-2.02888
COQ10B	-0.086231	3.22376	-3.00011	0.00331583	0.0178058	-2.03037
CRY2	-0.124885	4.09882	-2.99995	0.00331746	0.0178058	-2.03081
LRRC2	-0.135341	1.82129	-3.00004	0.00331646	0.0178058	-2.03054
ACSL3	-0.10528	4.49091	-2.99756	0.00334163	0.0179143	-2.03723
NUDT7	-0.105487	2.54209	-2.99704	0.00334683	0.017921	-2.03861
NLK	-0.132024	3.92478	-2.99479	0.0033698	0.0180227	-2.04466
MRPS22	-0.0988205	4.15829	-2.99411	0.00337678	0.0180387	-2.04649
ST8SIA5	-0.133242	2.32598	-2.99349	0.0033831	0.0180512	-2.04814
RAB5A	-0.0832375	4.41698	-2.99056	0.0034134	0.0181914	-2.05603
RILPL2	0.0572993	1.69067	2.99009	0.00341822	0.0181957	-2.05728
NKRF	-0.126455	2.62687	-2.98949	0.00342447	0.0182076	-2.05889
SLC30A9	-0.110009	3.51065	-2.98424	0.00347931	0.0184751	-2.07294
TPP2	-0.081011	3.35068	-2.98351	0.00348701	0.0184751	-2.07489
PDF	-0.122462	1.93724	-2.98376	0.00348447	0.0184751	-2.07425
ABCG4	-0.145743	1.85008	-2.98265	0.00349617	0.0185019	-2.07721
KCNAB2	-0.194693	5.45734	-2.97935	0.0035312	0.0186655	-2.08602
MICU3	-0.120317	3.80577	-2.97794	0.00354632	0.0187236	-2.0898
CDC42	-0.104925	5.51595	-2.9775	0.00355108	0.0187269	-2.09098
SLC3A2	0.101367	6.44157	2.97603	0.0035669	0.0187884	-2.09491
WDR7	-0.134458	2.98482	-2.9751	0.00357686	0.018819	-2.09738
HAUS5	0.117521	2.67504	2.97214	0.003609	0.0189661	-2.10528
L2HGDH	-0.0686095	1.678	-2.9707	0.00362471	0.0190222	-2.10912
RPL4	-0.0924125	9.17786	-2.9704	0.00362807	0.0190222	-2.10994
RPL10A	-0.0948004	8.22798	-2.96958	0.00363705	0.0190472	-2.11212
SPA17	-0.117343	2.62059	-2.96859	0.00364787	0.0190818	-2.11475
SFPQ	-0.0803978	6.75777	-2.96723	0.00366291	0.0191384	-2.11838
GNB1	-0.0899824	6.61548	-2.96608	0.00367558	0.0191728	-2.12143
MACROD2	-0.0973832	2.62351	-2.96587	0.00367796	0.0191728	-2.122
SLC25A46	-0.0999044	3.00845	-2.96427	0.00369571	0.0192432	-2.12626
UBE2N	-0.106746	4.50652	-2.96335	0.003706	0.0192525	-2.12871
NCKIPSD	-0.149206	4.45102	-2.96349	0.0037044	0.0192525	-2.12833
EAPP	-0.0984298	4.27445	-2.96085	0.00373396	0.0193153	-2.13535
ITPR1	-0.16298	5.05243	-2.96183	0.00372296	0.0193153	-2.13274
POLL	-0.116301	3.21582	-2.96096	0.0037328	0.0193153	-2.13507
NOL8	0.090033	4.10863	2.96075	0.00373514	0.0193153	-2.13563
ATP6V1H	-0.147503	6.44446	-2.96017	0.00374167	0.019327	-2.13717
RAB39B	-0.110573	2.37387	-2.95969	0.00374709	0.0193329	-2.13845
MDK	-0.153057	3.66916	-2.95878	0.00375729	0.0193409	-2.14085
GOT1	-0.201401	5.03656	-2.95857	0.00375967	0.0193409	-2.14141
TRIM66	-0.073369	1.28975	-2.95842	0.00376144	0.0193409	-2.14182
PPHLN1	-0.0925892	3.84963	-2.95474	0.00380327	0.0195117	-2.15159
BHLHB9	-0.107661	2.03613	-2.95479	0.00380272	0.0195117	-2.15146
EMC4	-0.0969469	5.92175	-2.95379	0.00381415	0.0195453	-2.15411
RPAIN	-0.11033	4.49276	-2.94894	0.00387017	0.0197877	-2.16698
TMEM63C	-0.155966	2.33343	-2.94926	0.00386645	0.0197877	-2.16613
PPIA	-0.121338	9.85868	-2.94851	0.00387515	0.0197877	-2.16811
CTXN3	-0.201217	2.75445	-2.94819	0.00387892	0.0197877	-2.16897
EVL	-0.122708	7.06475	-2.94537	0.00391188	0.0199334	-2.17644
PID1	-0.0871138	2.78709	-2.94409	0.00392686	0.0199439	-2.17981
PBXIP1	0.161304	5.97491	2.94473	0.00391939	0.0199439	-2.17813
RGS7BP	-0.144068	1.64576	-2.94407	0.00392715	0.0199439	-2.17988
TXNDC9	-0.0914053	2.85074	-2.94283	0.00394176	0.0199957	-2.18315
RPL3	-0.0855007	9.16625	-2.93785	0.00400106	0.0202654	-2.19633
DYNC1LI1	-0.108314	3.43683	-2.93761	0.00400387	0.0202654	-2.19695
HELQ	-0.0698856	1.60843	-2.93668	0.00401502	0.0202991	-2.1994
NAA35	-0.0579564	2.73319	-2.93552	0.004029	0.0203064	-2.20246
UQCRQ	-0.097719	7.50347	-2.93545	0.00402989	0.0203064	-2.20266
FAM185A	-0.0724763	1.5147	-2.93581	0.0040255	0.0203064	-2.2017
ACSL4	-0.105628	2.81467	-2.93314	0.00405781	0.0204243	-2.20875
SCN2A	-0.120941	4.09547	-2.93056	0.00408922	0.0205596	-2.21555
LRRTM1	-0.150085	2.26015	-2.92952	0.00410199	0.0205916	-2.21829
SLC9A6	-0.144783	4.23005	-2.9293	0.00410469	0.0205916	-2.21887
COX6B1	-0.102593	8.44821	-2.92718	0.00413076	0.0206766	-2.22446
OGDHL	-0.150672	4.1924	-2.92721	0.00413038	0.0206766	-2.22438
PDHA1	-0.118741	6.07848	-2.92531	0.00415397	0.0207699	-2.2294
RPL6	-0.0782844	8.42072	-2.92458	0.00416301	0.0207921	-2.23131
FBXL16	-0.16367	6.98862	-2.92291	0.00418381	0.020873	-2.2357
DDX1	-0.120573	5.14997	-2.92154	0.00420095	0.0209354	-2.23931
LARGE1	-0.13029	2.83062	-2.92087	0.00420936	0.0209543	-2.24107
SLITRK4	-0.130881	2.81451	-2.91953	0.00422619	0.021015	-2.24459
PSMB2	-0.10234	4.07884	-2.91912	0.0042314	0.0210178	-2.24567
ARAP1	0.110724	5.07222	2.91858	0.00423812	0.0210282	-2.24707
CEP170B	-0.149179	3.46583	-2.9182	0.00424295	0.021029	-2.24807
AKAP11	-0.108747	3.1674	-2.91721	0.00425548	0.0210403	-2.25067
TRIM37	-0.153499	3.98139	-2.91692	0.00425915	0.0210403	-2.25143
FHOD1	0.0956571	3.22833	2.91748	0.00425205	0.0210403	-2.24996
SLC25A1	0.101696	4.54823	2.91155	0.00432784	0.0213563	-2.26553
SLC25A40	-0.108469	2.34374	-2.91052	0.0043411	0.0213985	-2.26822
PRKD2	0.0965406	3.26806	2.90751	0.00438019	0.0215121	-2.27612
COBL	0.0927343	4.63323	2.90583	0.00440214	0.0215121	-2.28052
MDFI	0.0861073	1.31336	2.90722	0.00438399	0.0215121	-2.27688
PPP2CA	-0.119677	5.02445	-2.90635	0.00439535	0.0215121	-2.27916
TRUB2	-0.100762	3.66877	-2.90586	0.00440167	0.0215121	-2.28043
UBE2E3	-0.0896846	5.00975	-2.90588	0.00440149	0.0215121	-2.28039
RTN4RL1	-0.156342	2.03617	-2.90781	0.00437624	0.0215121	-2.27532
PRR22	-0.111571	1.40571	-2.90713	0.00438514	0.0215121	-2.27711
ACVR2A	-0.0805947	1.72076	-2.9048	0.00441557	0.0215396	-2.2832
ANO6	0.0967993	2.12275	2.90467	0.00441728	0.0215396	-2.28354
TNFRSF21	-0.113066	3.06523	-2.90232	0.00444821	0.0216671	-2.28969
SPATA13	0.128066	2.87283	2.90158	0.00445802	0.0216916	-2.29163
MTCH2	-0.0949302	4.14458	-2.90069	0.00446984	0.0217257	-2.29396
CDCA5	-0.0961135	0.846548	-2.89935	0.00448756	0.0217885	-2.29744
VPS50	-0.11645	2.77192	-2.89752	0.00451207	0.0218586	-2.30224
GLS	-0.177032	4.61656	-2.89711	0.00451748	0.0218586	-2.30329
RAMP1	0.11341	6.46172	2.89695	0.00451969	0.0218586	-2.30372
KIF13B	0.111124	2.8136	2.89611	0.00453096	0.0218586	-2.30591
DDR1	0.140184	5.73421	2.89618	0.00453001	0.0218586	-2.30573
ATXN7L3B	-0.0994467	3.64068	-2.89659	0.00452446	0.0218586	-2.30465
DCTN3	-0.11184	6.15356	-2.89503	0.00454543	0.0219051	-2.30872
TTC39B	-0.0773985	1.49548	-2.89132	0.00459571	0.0221239	-2.3184
PLIN3	0.153593	3.71693	2.88829	0.00463711	0.0222995	-2.32629
UBE2K	-0.0860043	3.66331	-2.88726	0.00465127	0.0223202	-2.32897
SCAI	-0.108125	2.05341	-2.88747	0.00464833	0.0223202	-2.32842
EXOSC9	-0.0998738	3.39698	-2.88655	0.00466109	0.0223436	-2.33083
USO1	-0.0765795	3.53784	-2.88185	0.00472625	0.022632	-2.34304
CHIC1	-0.0981611	2.29071	-2.88144	0.00473199	0.0226356	-2.34411
RBFA	-0.0915444	2.7138	-2.88058	0.004744	0.0226691	-2.34634
GATB	-0.132052	4.6882	-2.87892	0.00476733	0.0227566	-2.35065
MTMR6	-0.0947435	2.58002	-2.87769	0.00478466	0.0228153	-2.35384
DNM2	0.0856323	4.75853	2.87513	0.00482102	0.0229533	-2.3605
CHM	-0.115534	2.82703	-2.87493	0.00482375	0.0229533	-2.361
NDRG3	-0.140653	4.80128	-2.8741	0.00483557	0.0229728	-2.36315
PSMD12	-0.0964454	3.49586	-2.87394	0.00483797	0.0229728	-2.36358
CHCHD3	-0.0780454	3.67037	-2.8727	0.00485562	0.0230324	-2.36678
LRP12	-0.0746276	2.07955	-2.87225	0.00486211	0.0230391	-2.36796
DHDDS	-0.0988748	3.50615	-2.87104	0.00487946	0.023064	-2.37109
RAP2A	-0.0935543	3.89469	-2.87082	0.00488265	0.023064	-2.37167
ABCB8	-0.0935984	3.60172	-2.87087	0.00488189	0.023064	-2.37153
CNPY2	-0.10377	5.91664	-2.87023	0.00489104	0.0230796	-2.37317
KLHL5	0.0900201	4.00731	2.86981	0.00489723	0.0230848	-2.37429
LSMEM2	0.126595	1.18558	2.86895	0.00490963	0.0231192	-2.37651
GSPT2	-0.0927849	2.30884	-2.86616	0.00495008	0.0232854	-2.38372
SSX2IP	-0.114052	3.33897	-2.86491	0.00496827	0.0233226	-2.38694
GNAL	-0.0997089	2.85936	-2.86505	0.00496629	0.0233226	-2.38659
METTL16	0.0846083	3.35718	2.86211	0.00500935	0.0234183	-2.39418
MECP2	0.0610841	3.47531	2.86316	0.00499392	0.0234183	-2.39147
NRIP1	-0.0640192	1.64382	-2.86234	0.00500595	0.0234183	-2.39358
HSPA1A	0.283797	7.12604	2.86212	0.00500928	0.0234183	-2.39416
ERH	-0.0802914	5.93777	-2.86173	0.00501496	0.0234204	-2.39516
SHISA9	-0.10934	2.13073	-2.86138	0.0050202	0.0234207	-2.39608
SLMAP	0.0673046	3.61633	2.86061	0.00503161	0.0234498	-2.39807
PLXNA4	-0.114102	1.62028	-2.85668	0.00508999	0.0236975	-2.40821
ATP10D	0.0664248	1.61486	2.85411	0.00512855	0.0238525	-2.41483
RAP1GAP2	-0.161039	3.37627	-2.85375	0.0051339	0.0238529	-2.41575
RUNDC3B	-0.101416	2.98343	-2.85236	0.00515486	0.023912	-2.41933
CCDC121	0.0770658	1.80619	2.85221	0.00515718	0.023912	-2.41972
RRAS	0.0925085	4.08359	2.84909	0.00520455	0.024107	-2.42775
PACRG	-0.0968316	2.09498	-2.84866	0.00521109	0.0241086	-2.42885
CDC42EP2	0.122098	2.91831	2.84808	0.00522002	0.0241086	-2.43036
GNPDA2	-0.0857086	3.07237	-2.84802	0.00522088	0.0241086	-2.4305
RELCH	-0.0975338	2.63962	-2.84738	0.00523067	0.0241293	-2.43215
RNPEPL1	0.0912871	4.353	2.84547	0.00526008	0.0242403	-2.43707
TANC2	-0.0958802	2.50503	-2.84356	0.00528959	0.0243268	-2.44198
JUP	0.114334	3.1274	2.84389	0.00528451	0.0243268	-2.44113
GNB5	-0.129555	4.09006	-2.84162	0.00531959	0.0244399	-2.44694
CASKIN2	0.0882816	3.25222	2.84098	0.00532965	0.0244613	-2.4486
ATP6V1F	-0.111472	7.19179	-2.83579	0.00541106	0.0247847	-2.4619
SPTBN2	-0.19845	5.72608	-2.83602	0.00540748	0.0247847	-2.46132
NDUFV2	-0.103048	6.23978	-2.83375	0.00544343	0.0249078	-2.46713
KLHL18	-0.108285	2.98167	-2.83249	0.00546356	0.0249626	-2.47037
MTUS2	-0.109725	1.42006	-2.83131	0.00548228	0.0249626	-2.47337
PCGF6	-0.0792258	1.86383	-2.83175	0.00547533	0.0249626	-2.47226
SNRK	-0.0772262	2.88708	-2.83127	0.00548295	0.0249626	-2.47348
ZDHHC22	-0.143819	3.36886	-2.83135	0.00548162	0.0249626	-2.47327
EIF3H	-0.0731069	6.07836	-2.82977	0.00550702	0.0250291	-2.47732
PRKAG1	-0.0808645	4.32128	-2.82967	0.00550861	0.0250291	-2.47758
PAIP2	-0.100698	6.0526	-2.8289	0.00552096	0.0250355	-2.47954
FAM216A	-0.144816	3.86949	-2.8289	0.00552107	0.0250355	-2.47956
SOX10	0.16645	4.81356	2.82775	0.0055395	0.0250473	-2.48248
GSTZ1	-0.133553	3.21976	-2.82771	0.00554026	0.0250473	-2.4826
PLCG1	0.120961	5.90729	2.828	0.00553544	0.0250473	-2.48184
TOX2	-0.132046	2.85841	-2.82707	0.00555049	0.0250685	-2.48422
DPP9	0.0733401	3.28858	2.82657	0.00555871	0.0250807	-2.48551
VSTM4	0.0664086	2.12314	2.82594	0.00556887	0.0251015	-2.48712
PRKCZ	-0.161645	5.69608	-2.824	0.00560043	0.0252186	-2.49207
GABRB2	-0.177359	4.19904	-2.81945	0.00567502	0.0255258	-2.50367
MAP3K11	0.0970171	4.59979	2.81916	0.00567991	0.0255258	-2.50442
ADAM22	-0.114644	2.64922	-2.81804	0.00569844	0.0255837	-2.50728
APMAP	-0.1132	4.99308	-2.81357	0.00577289	0.0258685	-2.51865
HMGN1	-0.0843395	5.57503	-2.81355	0.0057733	0.0258685	-2.51872
USP14	-0.0833867	3.43237	-2.81028	0.0058284	0.0260896	-2.52704
GRIA2	-0.13158	5.04298	-2.80805	0.0058661	0.0262324	-2.53269
FAM234B	-0.13557	2.9603	-2.80741	0.00587715	0.0262559	-2.53433
RNASEH2C	0.0920397	4.67222	2.80706	0.00588296	0.026256	-2.5352
PRKD3	0.068401	2.11948	2.80654	0.00589194	0.0262701	-2.53654
CDH20	0.132043	3.60395	2.80587	0.00590333	0.0262951	-2.53823
CUL5	-0.0666248	2.5368	-2.80505	0.00591747	0.0263321	-2.54032
SNAPC4	-0.10364	2.23202	-2.80461	0.0059249	0.0263393	-2.54142
TAX1BP1	-0.07686	5.61283	-2.80202	0.00596958	0.0263851	-2.548
RASGRF2	-0.124175	2.61242	-2.80199	0.00597013	0.0263851	-2.54808
NRBF2	-0.0918622	2.78142	-2.80287	0.0059549	0.0263851	-2.54585
ALDOA	-0.123387	9.25904	-2.80279	0.00595633	0.0263851	-2.54606
SGSM1	-0.13478	2.33468	-2.80364	0.00594165	0.0263851	-2.54389
CACNB4	-0.125796	3.15759	-2.80229	0.00596502	0.0263851	-2.54733
MLKL	0.136019	2.09426	2.80112	0.00598513	0.0264256	-2.55028
ATP1B1	-0.196384	7.11935	-2.79922	0.00601828	0.0265461	-2.55512
PHF10	0.0676721	4.09718	2.79832	0.00603397	0.0265894	-2.55739
ARMCX1	-0.0896272	3.64297	-2.79765	0.00604563	0.0266149	-2.55909
SYNPO	-0.155351	5.16418	-2.79672	0.0060619	0.0266606	-2.56144
SHROOM2	-0.103216	2.10637	-2.7962	0.00607105	0.0266749	-2.56276
STX12	-0.0805725	4.5597	-2.79505	0.00609133	0.0267381	-2.56568
CACNB2	-0.12113	2.96264	-2.79174	0.00614982	0.0269687	-2.57404
DMKN	-0.139528	3.44846	-2.78919	0.00619526	0.0271417	-2.58048
VBP1	-0.0858221	4.77574	-2.78765	0.00622278	0.0272359	-2.58436
UBQLN1	-0.109843	4.30836	-2.78707	0.00623328	0.0272556	-2.58584
COX5A	-0.113577	7.08154	-2.78653	0.00624291	0.0272714	-2.58719
STK38	0.0705528	2.98394	2.78534	0.0062644	0.0273389	-2.59019
GOPC	-0.0813765	3.42546	-2.78487	0.00627288	0.0273495	-2.59138
TTLL7	0.125424	5.04735	2.78389	0.00629077	0.0274011	-2.59387
YWHAB	-0.123638	7.2845	-2.78263	0.00631361	0.0274742	-2.59704
ARHGAP32	-0.111746	3.47889	-2.78208	0.00632366	0.0274915	-2.59843
CDH18	-0.151933	3.84426	-2.78053	0.00635194	0.027588	-2.60233
CADPS	-0.160143	5.36813	-2.77878	0.00638395	0.0277005	-2.60673
CEP104	0.0715086	3.55068	2.77583	0.00643845	0.0278569	-2.61416
LRRTM2	-0.120614	2.08268	-2.77611	0.00643322	0.0278569	-2.61345
CAMK2N2	-0.138708	4.46185	-2.77623	0.00643103	0.0278569	-2.61315
TXNDC16	-0.077297	1.82932	-2.77297	0.00649164	0.0279553	-2.62135
MMD	-0.0920601	3.89142	-2.77347	0.00648236	0.0279553	-2.6201
LTBR	0.120319	3.33126	2.77285	0.00649394	0.0279553	-2.62166
NKX6.2	0.20486	5.29486	2.77285	0.00649381	0.0279553	-2.62165
MSL2	0.0696191	2.35858	2.77359	0.00648017	0.0279553	-2.61981
RPL17	-0.0806273	8.99854	-2.77262	0.00649823	0.0279553	-2.62224
DBNL	-0.107211	4.65933	-2.77226	0.00650486	0.0279573	-2.62313
COMMD4	-0.110999	5.20609	-2.77133	0.00652241	0.0280062	-2.62549
ZDHHC21	-0.0833789	2.11787	-2.7689	0.00656807	0.0281755	-2.63159
TMEM109	0.0690755	4.57631	2.76748	0.00659495	0.0282579	-2.63515
ANKRD33B	-0.0916771	1.60014	-2.76722	0.00659976	0.0282579	-2.63579
GSKIP	-0.101971	2.96972	-2.76456	0.00665043	0.028448	-2.64247
COX7C	-0.0803291	8.76948	-2.76369	0.00666692	0.0284917	-2.64464
SMARCA4	-0.0994215	5.60867	-2.76334	0.00667367	0.0284936	-2.64552
CHRD	-0.137472	3.84279	-2.76219	0.00669567	0.0285342	-2.6484
MAPK8	-0.098329	2.84125	-2.76219	0.00669578	0.0285342	-2.64841
VIM	0.124141	7.53955	2.76183	0.00670258	0.0285364	-2.6493
SCFD1	-0.0910841	4.61406	-2.76051	0.00672811	0.0286182	-2.65262
PAN2	0.12055	4.94401	2.75937	0.00675001	0.0286844	-2.65546
CHD5	-0.145044	4.73514	-2.75875	0.00676199	0.0287084	-2.65701
MZT1	-0.115136	3.23106	-2.75791	0.00677836	0.0287509	-2.65912
DMTN	-0.17074	6.26613	-2.75727	0.0067908	0.0287767	-2.66072
CYGB	-0.135913	2.57806	-2.75382	0.00685812	0.0290181	-2.66934
CLN8	0.0833312	2.45156	2.7537	0.00686058	0.0290181	-2.66965
SPIN1	-0.0956963	4.37302	-2.75303	0.00687363	0.0290462	-2.67131
MRPS7	-0.0824154	4.83297	-2.75183	0.00689725	0.0291189	-2.6743
MAGI3	-0.0751991	2.74896	-2.75085	0.00691677	0.0291741	-2.67677
NDUFA12	-0.074249	6.60776	-2.75029	0.00692771	0.0291931	-2.67815
EPM2AIP1	-0.0990734	3.06812	-2.74685	0.0069962	0.0294543	-2.68674
SSB	-0.0843255	6.49902	-2.74291	0.0070754	0.0297601	-2.69656
NUP50	-0.0706126	2.79974	-2.74187	0.0070964	0.0297777	-2.69915
NFKB1	0.0641953	2.22443	2.74192	0.00709543	0.0297777	-2.69903
GCC1	0.0632644	1.8562	2.74172	0.00709933	0.0297777	-2.69951
DNAJC6	-0.153393	4.31982	-2.74084	0.00711717	0.029825	-2.7017
KIF3A	-0.110552	6.28925	-2.73936	0.00714733	0.0299237	-2.70539
MRPL55	-0.122436	5.38751	-2.73749	0.00718557	0.030056	-2.71004
ADAM11	-0.168927	3.67	-2.73673	0.00720113	0.0300655	-2.71193
ASPHD1	-0.104153	5.68871	-2.73675	0.00720066	0.0300655	-2.71187
VDAC2	-0.092676	5.87921	-2.73571	0.00722196	0.0301248	-2.71445
PPP4R4	-0.106736	1.89637	-2.73427	0.00725172	0.030221	-2.71804
PCSK6	0.171759	3.40529	2.7337	0.00726354	0.0302425	-2.71946
FBXO34	-0.125332	2.81234	-2.73297	0.00727868	0.0302777	-2.72127
FLNC	0.106709	1.33854	2.73232	0.007292	0.0302977	-2.72287
TCAF1	-0.105653	4.88324	-2.73209	0.00729687	0.0302977	-2.72345
HSPBP1	-0.116331	4.8826	-2.73016	0.00733693	0.0304083	-2.72822
SCRN3	-0.0814429	2.95848	-2.73033	0.00733345	0.0304083	-2.72781
WDR82	-0.0756331	4.39961	-2.7275	0.00739262	0.0306111	-2.73482
DCTPP1	-0.0984052	3.52464	-2.72499	0.00744561	0.0308024	-2.74104
AZIN1	-0.0930128	4.38816	-2.72381	0.00747064	0.0308777	-2.74397
OSCP1	-0.112552	3.32316	-2.72317	0.00748427	0.0309059	-2.74556
EMILIN1	0.111168	2.70423	2.72057	0.00753969	0.0311064	-2.75199
CDKL5	-0.0961631	2.42455	-2.71947	0.00756307	0.0311744	-2.75469
CD47	-0.0977668	4.43151	-2.7187	0.00757969	0.0312146	-2.7566
APBA2	-0.12602	5.00173	-2.71821	0.00759022	0.0312193	-2.75781
MRPL54	-0.0977857	5.17604	-2.71801	0.00759464	0.0312193	-2.75832
GSR	-0.0772409	2.98796	-2.71741	0.0076075	0.0312439	-2.75979
TOX4	-0.0671001	3.85454	-2.71677	0.00762124	0.0312595	-2.76136
TFEB	0.134983	4.04792	2.71659	0.00762511	0.0312595	-2.7618
PFDN2	-0.0869117	6.88026	-2.71585	0.00764107	0.0312966	-2.76363
CEP68	-0.0782032	2.68906	-2.715	0.00765951	0.0313155	-2.76573
CPEB3	-0.101701	2.50008	-2.7151	0.00765743	0.0313155	-2.76549
SLC2A13	-0.120845	2.38434	-2.71105	0.00774573	0.0316394	-2.77548
ST8SIA3	-0.154787	5.58289	-2.71068	0.00775381	0.0316439	-2.77639
SLC39A1	0.103197	4.10033	2.70941	0.00778181	0.0316442	-2.77952
MFSD6	-0.136403	4.11124	-2.70951	0.00777947	0.0316442	-2.77926
LINGO1	-0.165107	4.57587	-2.70967	0.00777613	0.0316442	-2.77889
SAP25	0.164221	2.20029	2.71026	0.00776302	0.0316442	-2.77742
MTHFD1L	-0.0960848	2.0637	-2.70907	0.00778934	0.0316464	-2.78037
PDGFRB	0.100816	4.2966	2.70862	0.00779916	0.0316579	-2.78146
OSGEP	-0.135553	5.05005	-2.70816	0.00780933	0.0316708	-2.7826
NRG3	-0.0989835	2.79571	-2.70603	0.00785651	0.0318336	-2.78784
DNAJC5	-0.12026	4.69474	-2.70563	0.00786529	0.0318407	-2.78882
CBLN2	-0.199332	3.4875	-2.70526	0.00787369	0.0318463	-2.78974
INPP4A	-0.111765	3.1466	-2.70475	0.00788495	0.0318532	-2.79099
MRPL32	-0.10327	4.6233	-2.70423	0.00789651	0.0318532	-2.79226
RPL41	-0.0734973	10.4929	-2.70452	0.00789017	0.0318532	-2.79156
SYNGR3	-0.190664	5.10469	-2.7021	0.0079441	0.0320167	-2.79749
HS1BP3	0.071923	2.93415	2.70116	0.00796539	0.032074	-2.79982
RPL24	-0.0836471	9.17629	-2.69971	0.00799785	0.0321761	-2.80336
ARL8B	-0.104773	4.94273	-2.69911	0.00801142	0.0322021	-2.80484
TCERG1	-0.0962313	5.22946	-2.69876	0.00801931	0.0322052	-2.8057
ELOVL4	-0.147709	2.87079	-2.69823	0.00803148	0.0322255	-2.80702
TMEM198	-0.104618	2.47559	-2.69692	0.00806115	0.0323159	-2.81022
TM7SF2	-0.115279	4.5592	-2.6951	0.00810266	0.032425	-2.81469
MB21D2	-0.0841853	1.15923	-2.69535	0.00809684	0.032425	-2.81407
MPP1	-0.126214	4.50034	-2.69441	0.00811824	0.0324586	-2.81637
APLP2	-0.0832181	6.34187	-2.69402	0.00812716	0.0324656	-2.81732
MMP17	-0.160003	4.68525	-2.69181	0.00817809	0.0326403	-2.82276
NOS3	0.148145	2.63088	2.69006	0.00821836	0.0327721	-2.82703
FKBP3	-0.104128	6.27423	-2.68948	0.00823177	0.0327968	-2.82845
GIT1	0.0859352	5.78284	2.68638	0.00830387	0.0330549	-2.83603
CYP26B1	-0.115284	1.39575	-2.68572	0.00831942	0.0330878	-2.83766
FUT11	0.0695659	3.50765	2.68321	0.00837821	0.0332923	-2.84378
GIGYF2	0.0448841	3.58872	2.6827	0.00839021	0.0333108	-2.84502
KCNK1	-0.165568	3.57656	-2.68184	0.00841047	0.033338	-2.84712
CARNMT1	-0.0636721	1.4596	-2.68179	0.00841178	0.033338	-2.84726
DHX57	-0.095337	3.09239	-2.68071	0.00843728	0.0334098	-2.84989
NDUFA3	-0.0862912	7.55254	-2.67966	0.00846226	0.0334795	-2.85246
SMIM27	-0.0946038	3.63151	-2.67894	0.00847918	0.0335172	-2.85419
KIF21A	-0.0839821	5.36741	-2.67836	0.00849304	0.0335354	-2.85561
TMEM63A	0.196742	4.92335	2.67813	0.00849859	0.0335354	-2.85618
KLHL42	-0.0788116	3.06516	-2.6758	0.00855426	0.0337257	-2.86186
TMEM160	-0.108892	6.38874	-2.67512	0.00857055	0.0337605	-2.86351
TMSB4X	-0.092418	10.4698	-2.67413	0.00859451	0.0338255	-2.86594
CEP63	-0.0674961	3.99659	-2.67319	0.00861698	0.0338845	-2.8682
TEP1	0.0802898	2.40233	2.67246	0.00863476	0.0339249	-2.87
DNAL1	-0.0518687	2.29235	-2.67122	0.00866478	0.0340072	-2.87301
MRPS23	-0.106528	3.7631	-2.67097	0.00867072	0.0340072	-2.87361
HK1	-0.120292	5.2023	-2.66877	0.00872431	0.0341679	-2.87896
ZFP2	-0.0631995	1.65558	-2.66867	0.00872677	0.0341679	-2.8792
CDC5L	-0.0559718	2.902	-2.66777	0.00874871	0.0341732	-2.88138
ELK3	0.0703031	1.51836	2.66796	0.00874408	0.0341732	-2.88092
UCK1	0.0588304	4.44273	2.66769	0.00875075	0.0341732	-2.88159
ZBTB40	0.0568428	1.91002	2.66709	0.00876554	0.0342015	-2.88305
MAMLD1	-0.071416	2.30664	-2.66581	0.00879694	0.0342649	-2.88616
CCNA2	0.0884212	1.21406	2.66607	0.00879059	0.0342649	-2.88553
RRP7A	-0.0938222	3.46125	-2.66128	0.0089089	0.0346712	-2.89714
CCT8	-0.107276	5.41624	-2.6607	0.00892332	0.0346975	-2.89855
CLEC2L	-0.194725	3.83299	-2.66015	0.00893704	0.0347211	-2.89988
CRBN	-0.0856656	4.20235	-2.65951	0.0089531	0.0347239	-2.90144
GGNBP2	-0.0830782	5.48694	-2.65951	0.00895304	0.0347239	-2.90143
PRSS36	-0.0814641	0.873312	-2.65899	0.00896603	0.0347443	-2.90269
CCDC92B	-0.0811824	0.982165	-2.65865	0.00897471	0.0347482	-2.90353
REX1BD	-0.125208	6.06415	-2.65765	0.00899972	0.0348153	-2.90595
GNA12	0.103655	4.82323	2.65642	0.00903061	0.034905	-2.90892
VMP1	-0.0915125	3.90994	-2.6555	0.00905381	0.034951	-2.91115
LYL1	0.0965147	2.02503	2.65529	0.00905911	0.034951	-2.91166
MRTFB	-0.119953	3.51643	-2.65503	0.00906566	0.034951	-2.91228
RPS4X	-0.0731948	7.62195	-2.64815	0.00924105	0.0355969	-2.92891
CLNS1A	-0.0671125	5.34876	-2.64753	0.00925705	0.0356282	-2.93041
EEA1	-0.0701253	2.85027	-2.64608	0.00929453	0.0357325	-2.93391
NUDT10	-0.148743	2.48808	-2.64587	0.00929993	0.0357325	-2.93442
CUX2	-0.121265	2.10896	-2.64395	0.00934978	0.0358936	-2.93905
TPCN2	-0.0850037	2.37047	-2.64312	0.00937141	0.0359462	-2.94106
NUMBL	-0.129635	3.92009	-2.64135	0.00941749	0.0360924	-2.94531
UTP18	-0.0910554	3.59581	-2.64049	0.00944004	0.0361482	-2.94739
PRKAR1B	-0.19189	6.75682	-2.64006	0.00945135	0.036161	-2.94842
RFC2	-0.0920847	3.02961	-2.63953	0.00946534	0.0361723	-2.94971
PNPT1	0.118808	3.82396	2.63934	0.00947028	0.0361723	-2.95016
CIT	-0.141986	4.01189	-2.63743	0.00952056	0.0363337	-2.95475
TOPORS	0.0623899	3.10416	2.63632	0.00955007	0.0364157	-2.95743
TXLNA	0.0698456	3.29997	2.63536	0.00957548	0.0364819	-2.95974
AK9	0.0782794	3.18237	2.63033	0.00970985	0.0369627	-2.97181
PTMS	0.0995915	7.38722	2.62966	0.0097279	0.0370003	-2.97342
IRAK1	0.0817929	4.14371	2.62524	0.00984771	0.0374246	-2.98402
IBTK	-0.0905109	3.14167	-2.62335	0.00989914	0.0375885	-2.98854
ABI1	-0.0750691	4.04746	-2.6209	0.00996661	0.037796	-2.99442
SMDT1	-0.0739784	6.36682	-2.62076	0.00997047	0.037796	-2.99475
BORCS7	-0.0744942	3.87462	-2.62031	0.00998279	0.0378111	-2.99582
BRD3OS	-0.0835772	3.74623	-2.61925	0.010012	0.0378902	-2.99836
RBM4	0.0785849	5.39548	2.61741	0.0100631	0.0380516	-3.00276
SPSB1	0.106309	1.9536	2.61571	0.0101105	0.038199	-3.00683
FBXW2	-0.065629	2.45507	-2.61412	0.0101548	0.0383345	-3.01062
TUBB4A	-0.17511	7.07703	-2.61222	0.010208	0.0384712	-3.01514
SATB2	-0.113407	2.73431	-2.61228	0.0102065	0.0384712	-3.01501
SCARB1	0.0889733	4.89443	2.60816	0.010323	0.0388344	-3.02483
PRXL2A	-0.0758222	6.68129	-2.60805	0.0103261	0.0388344	-3.02508
PSMA1	-0.0988925	5.56404	-2.60791	0.0103301	0.0388344	-3.02543
KATNAL1	-0.0621846	1.85392	-2.60731	0.0103472	0.0388662	-3.02685
PEX7	-0.0742931	2.13094	-2.60663	0.0103666	0.0389068	-3.02847
DDX39A	0.0947794	4.31873	2.60597	0.0103853	0.038945	-3.03004
SLC17A6	-0.118185	1.18269	-2.60446	0.0104287	0.0389787	-3.03364
FBXO11	-0.0845216	4.21521	-2.60451	0.0104271	0.0389787	-3.03351
VAMP1	-0.188005	5.20213	-2.60457	0.0104255	0.0389787	-3.03337
TSN	-0.0682453	4.07655	-2.60478	0.0104196	0.0389787	-3.03288
GRIP2	-0.0996503	1.60284	-2.60199	0.0104998	0.0391796	-3.03952
BRAF	-0.067037	2.88529	-2.60205	0.0104981	0.0391796	-3.03938
RNF2	-0.0644975	1.53691	-2.59497	0.0107042	0.0399095	-3.05619
SMAD9	0.0753551	2.18635	2.59263	0.0107729	0.0401326	-3.06172
FAM131A	-0.130899	4.95591	-2.5889	0.0108838	0.0405124	-3.07057
AKIRIN2	-0.0870836	4.04888	-2.58748	0.0109262	0.0406171	-3.07393
MEX3C	0.0679344	2.53812	2.58735	0.0109299	0.0406171	-3.07422
ARF4	-0.0771089	4.91868	-2.58553	0.0109846	0.040787	-3.07853
CD101	-0.103387	1.3682	-2.58248	0.0110766	0.0410952	-3.08574
PCNX4	-0.0750646	3.23903	-2.58146	0.0111075	0.041176	-3.08814
DAAM2	0.125249	5.00592	2.57832	0.0112032	0.0414379	-3.09555
B3GNT4	-0.106808	1.64889	-2.57824	0.0112056	0.0414379	-3.09574
BCL9L	0.0732319	1.63975	2.57853	0.0111968	0.0414379	-3.09505
PTPRB	0.095315	2.03451	2.57377	0.0113434	0.0418492	-3.10628
AMER2	0.132341	4.28673	2.57404	0.0113347	0.0418492	-3.10563
ZDHHC13	-0.0745537	2.05238	-2.57373	0.0113445	0.0418492	-3.10637
PHTF1	-0.104457	2.82332	-2.57228	0.0113895	0.0419809	-3.10979
KIF3B	-0.0639095	4.00492	-2.57164	0.0114094	0.0420199	-3.11129
EIF4G3	-0.0766551	3.98007	-2.56988	0.0114642	0.0421875	-3.11543
ZYX	-0.116128	5.53689	-2.569	0.0114916	0.042254	-3.11749
MRPS25	-0.0847152	4.94771	-2.56639	0.0115736	0.0425209	-3.12362
SLIT3	-0.0742185	1.20737	-2.56555	0.0116001	0.0425839	-3.1256
NCBP1	-0.0673365	2.78596	-2.56383	0.0116546	0.0427494	-3.12964
REEP6	-0.090266	3.30643	-2.56334	0.01167	0.0427711	-3.13078
RIMS4	-0.127064	3.48146	-2.56242	0.0116992	0.0428346	-3.13293
MCEE	-0.0848178	2.71256	-2.5622	0.0117062	0.0428346	-3.13345
VMAC	0.0567631	1.16026	2.55927	0.0118	0.043143	-3.14033
ANKRD34A	-0.133195	2.35414	-2.55503	0.0119367	0.0436075	-3.15026
MAPK4	0.119797	4.39275	2.55401	0.0119698	0.0436931	-3.15265
PHYH	-0.085101	4.08079	-2.55202	0.0120343	0.0438238	-3.15728
SLC38A1	-0.11415	3.25966	-2.55201	0.0120346	0.0438238	-3.1573
NARS	-0.0801018	5.79016	-2.55259	0.0120158	0.0438238	-3.15595
COPS3	-0.102912	4.4852	-2.55134	0.0120565	0.0438683	-3.15887
SV2A	-0.15556	5.2161	-2.55059	0.0120813	0.0439231	-3.16064
RHOBTB2	-0.124826	4.1002	-2.54734	0.0121879	0.044169	-3.16821
TBR1	-0.185224	3.42851	-2.54767	0.012177	0.044169	-3.16744
PEX5	0.0753964	4.51603	2.54754	0.0121813	0.044169	-3.16774
PRMT9	-0.0742943	1.91339	-2.54813	0.0121621	0.044169	-3.16638
ALS2	-0.0770841	2.54266	-2.54615	0.0122272	0.044276	-3.17098
PGRMC1	-0.118784	5.48649	-2.54542	0.0122517	0.0443291	-3.1727
KSR2	-0.0746359	0.847848	-2.54107	0.0123965	0.0448173	-3.18282
INSIG2	-0.0762086	3.02923	-2.54057	0.0124132	0.044842	-3.18399
TANC1	0.0738592	2.04899	2.53979	0.0124394	0.0449009	-3.1858
RHBDD2	-0.112968	6.65571	-2.539	0.0124661	0.0449612	-3.18764
GRM1	-0.0907948	1.24244	-2.53807	0.0124975	0.0450386	-3.18981
CBX1	-0.0623659	5.26847	-2.53735	0.0125218	0.0450906	-3.19149
DDX42	-0.071646	5.05771	-2.53676	0.0125417	0.0451263	-3.19285
CNKSR2	-0.124732	4.02116	-2.53635	0.0125555	0.0451401	-3.1938
TFG	-0.073388	4.46971	-2.53539	0.0125881	0.0452214	-3.19603
DOP1B	-0.0683314	1.7082	-2.53382	0.0126417	0.0453436	-3.19968
KCNJ4	-0.18789	4.29264	-2.53381	0.0126421	0.0453436	-3.19972
SYT1	-0.11647	7.94896	-2.53299	0.0126699	0.0454073	-3.20161
CAB39	-0.0922079	4.22072	-2.53084	0.0127435	0.0456349	-3.20659
HEATR5B	-0.0709507	1.96479	-2.5285	0.0128241	0.0458148	-3.21201
N4BP3	-0.0711143	1.00339	-2.52899	0.0128075	0.0458148	-3.2109
NDUFA13	-0.0876505	7.94735	-2.52869	0.0128178	0.0458148	-3.21159
CDH10	-0.115867	3.2076	-2.52807	0.012839	0.045832	-3.21301
TMED8	-0.063183	2.23288	-2.52651	0.0128931	0.0459889	-3.21663
HCCS	-0.0775904	2.4269	-2.52566	0.0129226	0.0460214	-3.21859
RFC3	-0.0537114	1.04259	-2.5257	0.0129213	0.0460214	-3.21851
CAPRIN2	-0.116507	3.9915	-2.52474	0.0129546	0.0460994	-3.22073
RAPH1	-0.0790497	0.905242	-2.52058	0.0131007	0.0465824	-3.23036
NALCN	-0.0886335	2.48554	-2.51939	0.0131424	0.0466943	-3.2331
MTMR1	-0.0745934	2.71397	-2.51903	0.0131551	0.0467027	-3.23393
DYNLL2	-0.0844067	5.07686	-2.51866	0.0131681	0.0467122	-3.23478
TRHDE	-0.078625	1.25482	-2.51781	0.0131985	0.0467835	-3.23676
NDUFA11	-0.09087	7.11544	-2.51499	0.0132986	0.0471014	-3.24326
CCDC106	-0.09454	4.52263	-2.51439	0.0133202	0.0471409	-3.24465
YPEL5	-0.10162	5.30474	-2.51282	0.0133764	0.0473029	-3.24827
IFRD1	0.0917811	4.16569	2.51126	0.0134322	0.0474634	-3.25185
BAX	0.0834057	4.56103	2.51042	0.0134625	0.0475332	-3.25378
PRKAR2B	-0.114601	3.74071	-2.51009	0.0134745	0.0475386	-3.25455
PIK3CB	-0.105636	3.30724	-2.50803	0.0135491	0.0476906	-3.25929
SLC12A7	0.103973	3.24941	2.50803	0.0135492	0.0476906	-3.2593
HS3ST2	-0.187909	2.71584	-2.50807	0.0135477	0.0476906	-3.2592
GALNT13	-0.0734125	1.76273	-2.50741	0.0135716	0.0477323	-3.26071
ADSL	-0.0851306	3.3145	-2.50511	0.0136556	0.0479907	-3.26602
ROCK2	-0.0719208	3.64229	-2.5042	0.0136889	0.048058	-3.26811
PLA1A	0.166672	2.04114	2.504	0.013696	0.048058	-3.26855
UBE2W	-0.0744769	2.52591	-2.50256	0.0137492	0.0481327	-3.27188
IK	-0.0675231	5.70579	-2.50275	0.0137421	0.0481327	-3.27144
SBNO1	-0.0785244	3.50534	-2.50286	0.013738	0.0481327	-3.27118
EIF3C	-0.114741	7.50534	-2.50178	0.0137778	0.0481956	-3.27367
ASNS	-0.139612	5.22689	-2.49996	0.0138447	0.0483738	-3.27783
MFN2	-0.0659258	4.59822	-2.49982	0.0138501	0.0483738	-3.27816
CERS6	-0.0892063	2.16648	-2.49911	0.0138762	0.0484278	-3.27978
EHD1	0.0828999	3.51225	2.49863	0.0138941	0.0484527	-3.28088
MRPL13	-0.0842443	3.61714	-2.49671	0.0139656	0.0486647	-3.28529
SLC45A1	-0.107466	2.81098	-2.49538	0.0140151	0.0487998	-3.28833
SCN1A	-0.136374	2.8255	-2.49407	0.0140643	0.0489252	-3.29133
TAGLN2	0.125364	5.33559	2.49385	0.0140728	0.0489252	-3.29185
LMTK2	-0.118531	2.44773	-2.49242	0.0141263	0.0490738	-3.29511
MKKS	-0.0917355	3.76908	-2.49091	0.0141834	0.0491813	-3.29857
ANKRD6	-0.0731317	2.32081	-2.49017	0.0142115	0.0491813	-3.30027
MICU2	-0.0824976	4.48869	-2.49119	0.0141728	0.0491813	-3.29792
DCTN2	-0.102444	5.98306	-2.49028	0.0142071	0.0491813	-3.3
MVB12B	0.11039	3.74419	2.49058	0.0141958	0.0491813	-3.29932
CDADC1	-0.0760159	2.56107	-2.48917	0.0142492	0.049274	-3.30254
HGSNAT	-0.0928761	3.22365	-2.48843	0.0142772	0.0493333	-3.30423
FKRP	-0.0799323	2.8019	-2.48569	0.0143821	0.0496198	-3.3105
NANOS1	0.0808514	1.74528	2.48574	0.0143802	0.0496198	-3.31039
USP33	-0.086488	4.45914	-2.4851	0.0144046	0.0496304	-3.31184
CRTC3	0.0650923	3.06121	2.48503	0.014407	0.0496304	-3.31199
KCNH1	-0.124117	1.91189	-2.48408	0.0144435	0.0496474	-3.31416
TNFAIP8L3	-0.0981379	2.19289	-2.48388	0.0144515	0.0496474	-3.31463
NHEJ1	0.0632554	1.49886	2.48429	0.0144355	0.0496474	-3.31368
RGL2	0.0815477	4.6381	2.48348	0.0144668	0.0496474	-3.31554
YJEFN3	-0.137457	5.13165	-2.4837	0.0144584	0.0496474	-3.31504
TBCE	-0.0877645	4.05938	-2.48237	0.0145094	0.049756	-3.31806
CDC42EP1	0.154079	4.31943	2.48119	0.0145549	0.0498367	-3.32075
TMCO4	0.0686338	1.65052	2.4814	0.0145472	0.0498367	-3.32029
MAPRE3	-0.125777	5.74286	-2.48037	0.0145871	0.0499089	-3.32264
SOSTDC1	-0.130929	1.31639	-2.47977	0.0146101	0.0499501	-3.32399
ADPRHL1	-0.108936	2.00532	-2.47921	0.014632	0.0499673	-3.32527
NCKAP5L	0.0788827	3.03591	2.47892	0.0146432	0.0499673	-3.32593
WDR97	-0.0988483	1.34773	-2.47879	0.0146483	0.0499673	-3.32622
CRLS1	-0.0815778	3.62359	-2.47717	0.0147114	0.0501449	-3.32991
EEF1B2	-0.0801901	7.20831	-2.47433	0.0148228	0.0504488	-3.33638
ZDHHC17	-0.0828929	3.48782	-2.47448	0.0148169	0.0504488	-3.33603
DEPDC5	-0.10057	2.94638	-2.47173	0.0149254	0.0506862	-3.34228
LSM4	-0.0809638	5.65711	-2.47213	0.0149096	0.0506862	-3.34138
LY6E	-0.105374	6.3289	-2.47171	0.0149261	0.0506862	-3.34233
VPS33A	-0.0799577	2.58717	-2.47129	0.0149428	0.0507047	-3.34328
SELENOI	-0.0824477	2.26427	-2.4706	0.0149699	0.0507586	-3.34483
RPL7A	-0.0688045	8.74367	-2.4696	0.0150096	0.0508554	-3.34711
PLCB4	-0.0666736	1.59699	-2.468	0.0150735	0.0509956	-3.35075
RPL9	-0.0982249	9.18143	-2.46818	0.0150665	0.0509956	-3.35034
TWF2	-0.110513	4.1968	-2.46468	0.0152064	0.0514069	-3.35826
ATP6AP1	-0.114337	5.49513	-2.46289	0.0152789	0.0516134	-3.36233
CNN2	0.0881681	1.81228	2.46251	0.0152941	0.0516263	-3.36319
GTF2B	-0.077753	3.31673	-2.46121	0.0153466	0.0517648	-3.36612
RANBP9	-0.0845158	4.18667	-2.46022	0.0153871	0.0518628	-3.36837
PSD	-0.128985	6.65363	-2.45793	0.0154803	0.052126	-3.37354
MAPRE2	-0.0762885	5.15197	-2.45774	0.0154882	0.052126	-3.37398
MCM6	-0.0780546	2.22359	-2.45475	0.0156109	0.0524611	-3.38073
PHF20L1	-0.0562325	4.12172	-2.4548	0.0156087	0.0524611	-3.38061
ZHX2	0.0851615	2.77677	2.45361	0.0156579	0.0525379	-3.3833
RPRML	-0.184477	3.31628	-2.45363	0.0156568	0.0525379	-3.38324
SPRED3	-0.0837649	1.41834	-2.45335	0.0156686	0.0525379	-3.38388
STK40	0.0698102	3.16327	2.45256	0.015701	0.0526078	-3.38565
SLC25A32	-0.0851502	2.32084	-2.45133	0.0157522	0.0527402	-3.38844
GLCCI1	-0.0854571	2.61897	-2.45085	0.0157721	0.0527677	-3.38952
RAP1GDS1	-0.0977732	4.31071	-2.44981	0.0158156	0.0528742	-3.39187
FBXO41	-0.116325	3.86162	-2.44888	0.0158542	0.0529642	-3.39396
MTMR11	0.080164	2.31226	2.44508	0.0160135	0.053457	-3.40251
FLRT3	-0.105441	1.49093	-2.44453	0.0160368	0.0534953	-3.40375
DNAJC16	-0.0641266	2.17887	-2.44413	0.0160539	0.053513	-3.40466
BRD3	0.0516744	3.45492	2.44246	0.0161242	0.0537079	-3.4084
RHOG	0.120104	4.38021	2.44179	0.0161528	0.0537637	-3.40991
SLC39A10	-0.114686	3.39451	-2.44136	0.0161709	0.0537844	-3.41087
ASIC4	-0.0772485	1.83672	-2.44051	0.016207	0.0538648	-3.41277
RTN4RL2	-0.157276	3.11135	-2.43562	0.0164166	0.0545213	-3.42375
GCHFR	0.0950721	3.09876	2.43425	0.0164759	0.0546102	-3.42683
WDR12	-0.0885735	2.89215	-2.43416	0.0164795	0.0546102	-3.42702
ENAH	0.0707838	3.37781	2.43419	0.0164785	0.0546102	-3.42696
AP2S1	-0.115953	6.63881	-2.4327	0.016543	0.0547682	-3.4303
PARK7	-0.074298	7.77056	-2.4325	0.0165514	0.0547682	-3.43073
ATP6V0A1	-0.11296	6.43552	-2.42696	0.0167934	0.0555287	-3.44313
RBM27	-0.0503436	2.31086	-2.42654	0.016812	0.0555495	-3.44407
NAPG	-0.0931692	3.75084	-2.42591	0.0168395	0.0555997	-3.44547
API5	-0.0729656	4.09106	-2.42464	0.0168956	0.0557444	-3.44831
PELI3	-0.126442	3.82925	-2.42082	0.0170651	0.0562628	-3.45683
TNFRSF1A	0.124912	4.36209	2.42022	0.0170922	0.0563112	-3.45818
ATXN7L3	-0.113381	5.07528	-2.41893	0.0171497	0.0564593	-3.46104
FSD1L	-0.0538712	2.24423	-2.41671	0.0172492	0.0567458	-3.46598
PAQR8	0.101354	4.88212	2.41604	0.0172796	0.0568044	-3.46748
NAGPA	-0.120984	4.31972	-2.41539	0.0173087	0.0568589	-3.46892
EXTL2	-0.10757	3.03958	-2.4139	0.0173764	0.0570398	-3.47225
AGO2	0.0709966	2.09134	2.41323	0.0174065	0.057058	-3.47372
SATB1	-0.0912634	4.05206	-2.41322	0.0174071	0.057058	-3.47375
TMUB1	0.0728156	4.37499	2.41197	0.0174641	0.0572034	-3.47654
NDUFAF3	-0.0778038	5.52436	-2.41162	0.0174798	0.0572136	-3.47731
PPP1R16A	0.0743092	4.82786	2.41082	0.0175164	0.0572918	-3.47909
ELL3	0.0665485	1.02695	2.40939	0.0175815	0.0574633	-3.48225
YWHAQ	-0.0835969	6.63281	-2.40907	0.0175964	0.0574706	-3.48297
GTF2F1	-0.0838175	4.84533	-2.40879	0.0176093	0.0574712	-3.4836
RASA1	-0.0877048	3.06476	-2.40808	0.0176416	0.0575354	-3.48516
STOML1	-0.122743	4.35254	-2.40584	0.0177447	0.0577468	-3.49013
FAM20B	-0.0789314	3.04514	-2.40632	0.0177228	0.0577468	-3.48908
SIRT7	0.0835832	3.69779	2.40588	0.0177432	0.0577468	-3.49005
ADHFE1	-0.118196	3.7429	-2.40525	0.0177722	0.0577685	-3.49145
DRAP1	-0.080107	6.41974	-2.40515	0.0177769	0.0577685	-3.49167
PSAT1	0.104145	5.79927	2.40473	0.017796	0.057788	-3.49259
RPS6KC1	-0.0715763	2.92245	-2.40447	0.0178084	0.057788	-3.49318
SEC23A	-0.0873086	3.07982	-2.40394	0.0178327	0.0578256	-3.49434
RAB18	-0.0752099	4.66551	-2.40321	0.0178666	0.0578938	-3.49596
PRKCI	-0.0805214	2.74983	-2.40192	0.0179269	0.0580062	-3.49883
PSMG4	-0.0907358	3.67039	-2.40214	0.0179162	0.0580062	-3.49832
KCNQ2	-0.108448	4.58916	-2.4003	0.0180024	0.0582091	-3.50241
PLCXD2	-0.0853704	1.05735	-2.39968	0.0180311	0.0582603	-3.50377
SLC9A1	-0.0991015	3.39665	-2.39756	0.0181306	0.0585399	-3.50845
RARS2	-0.0632757	2.53383	-2.39706	0.018154	0.0585739	-3.50956
GABARAP	-0.0637811	8.27371	-2.3962	0.0181948	0.0586635	-3.51146
SNRPD2	-0.0838432	7.15171	-2.39558	0.0182243	0.0586753	-3.51285
SYT12	-0.123387	2.98717	-2.39573	0.018217	0.0586753	-3.5125
UBTD2	0.0502035	2.12485	2.39453	0.0182738	0.0587929	-3.51516
CYP27A1	0.112475	4.24113	2.39424	0.0182874	0.058795	-3.51579
SPTSSA	0.0734721	3.2064	2.39316	0.0183387	0.058918	-3.51817
TRAM1L1	-0.0833499	1.7531	-2.39254	0.0183685	0.0589718	-3.51955
TRAPPC9	-0.0868067	3.10839	-2.38957	0.0185099	0.0593839	-3.52608
EBAG9	-0.0641514	3.80726	-2.38658	0.018654	0.0597887	-3.53268
PVRIG	0.0982556	1.04929	2.3864	0.0186625	0.0597887	-3.53307
PPAN	-0.0938841	3.87452	-2.38592	0.0186859	0.0598211	-3.53413
CAPNS1	-0.0915142	7.71304	-2.38537	0.0187122	0.0598633	-3.53533
SMIM13	-0.0888461	3.33925	-2.38405	0.0187761	0.0600252	-3.53823
ADPRH	0.0536555	0.956758	2.38321	0.0188173	0.0601146	-3.5401
PELI2	0.0507926	1.38201	2.38175	0.0188884	0.0602991	-3.5433
EFHD2	-0.127278	5.24088	-2.38096	0.0189267	0.060379	-3.54503
PGPEP1	0.0621358	3.09029	2.38025	0.0189614	0.0604469	-3.54658
TEX261	0.0649526	3.42437	2.37989	0.0189792	0.0604611	-3.54738
TRAPPC6A	-0.105338	4.16412	-2.37868	0.0190384	0.0605645	-3.55003
HSP90B1	-0.0829917	6.95766	-2.37891	0.0190271	0.0605645	-3.54953
RPLP0	-0.0729253	7.75644	-2.37616	0.0191628	0.0608749	-3.55557
MAP9	-0.124167	4.64372	-2.37629	0.0191564	0.0608749	-3.55529
AASDH	0.0838911	2.81878	2.37568	0.0191866	0.0609077	-3.55662
DNAAF1	-0.123217	2.89501	-2.37463	0.0192385	0.0610298	-3.55892
AMIGO1	-0.0987138	2.87271	-2.37331	0.0193038	0.061194	-3.5618
SAMD12	-0.0728267	2.16412	-2.37272	0.0193335	0.0612425	-3.5631
YTHDF2	-0.0742206	3.75907	-2.37246	0.0193461	0.0612425	-3.56366
MORN2	-0.080311	4.36642	-2.36766	0.0195868	0.061961	-3.57416
CLSTN2	-0.122993	1.63745	-2.36678	0.0196312	0.0620581	-3.57609
FEM1B	-0.0775574	3.32234	-2.36573	0.0196843	0.0621827	-3.57838
CDCA4	0.0417189	0.935887	2.36515	0.0197138	0.0622325	-3.57966
LRFN5	-0.0982871	2.94654	-2.36252	0.0198472	0.06261	-3.58538
UBB	-0.0759782	9.37873	-2.36146	0.0199016	0.0627379	-3.58771
EGLN1	0.0593127	3.2842	2.36097	0.0199265	0.0627726	-3.58877
AUP1	0.0830138	5.73363	2.35828	0.0200647	0.0631202	-3.59463
SNX14	-0.0846924	4.8924	-2.35836	0.0200603	0.0631202	-3.59445
UAP1	-0.0873193	3.36737	-2.35743	0.0201081	0.0631804	-3.59647
COPG2	-0.0839609	3.49728	-2.35736	0.0201117	0.0631804	-3.59662
B3GALT1	-0.0602928	1.61815	-2.35581	0.0201921	0.0633889	-3.60001
USP13	-0.0505846	1.34178	-2.35523	0.0202221	0.0634391	-3.60127
COMMD10	-0.0712515	2.95383	-2.35454	0.0202577	0.0635067	-3.60276
CMIP	-0.0880197	4.28089	-2.35412	0.0202796	0.0635317	-3.60368
NCDN	-0.168401	6.30774	-2.3529	0.020343	0.063686	-3.60632
UGCG	-0.0894335	2.49531	-2.34929	0.0205318	0.0641883	-3.61416
FAT3	-0.0816388	1.6186	-2.34939	0.0205268	0.0641883	-3.61395
MBLAC2	-0.0588033	1.5768	-2.34836	0.0205808	0.0642972	-3.61618
DFFA	0.0507602	3.81082	2.34752	0.0206253	0.064392	-3.61801
DLC1	0.0578836	3.33402	2.34644	0.020682	0.0645244	-3.62034
STAU2	-0.0814295	4.58655	-2.34491	0.020763	0.064688	-3.62366
TMEM70	-0.112268	3.87778	-2.34509	0.0207537	0.064688	-3.62327
MAGEE2	-0.0827652	0.946615	-2.34455	0.0207823	0.0647037	-3.62444
ST3GAL3	-0.0920955	3.99352	-2.34175	0.0209313	0.0651228	-3.6305
ALKBH7	-0.0724397	5.05732	-2.34127	0.0209572	0.0651585	-3.63155
RRN3	-0.063827	2.86757	-2.34038	0.0210046	0.0652612	-3.63346
POLR2E	-0.0924154	6.18323	-2.33877	0.0210913	0.0654409	-3.63695
AGTPBP1	-0.0983665	3.03437	-2.33879	0.0210902	0.0654409	-3.63691
SIRT3	-0.0957062	4.18444	-2.33771	0.0211482	0.0655615	-3.63923
UPF2	0.100841	4.49626	2.33751	0.0211591	0.0655615	-3.63967
MAD2L1BP	-0.0885344	2.82965	-2.3369	0.021192	0.0656129	-3.64099
TMEM132B	-0.0696591	2.72388	-2.33666	0.0212047	0.0656129	-3.6415
RPL10	-0.0652431	9.17922	-2.33628	0.0212253	0.0656319	-3.64232
RPUSD4	-0.073195	2.72334	-2.33502	0.0212935	0.0657979	-3.64504
SRPRA	-0.0792634	4.1433	-2.33414	0.0213415	0.0659011	-3.64694
ENPP5	-0.10175	2.68052	-2.3316	0.0214801	0.0661489	-3.65243
MYL12B	-0.0688737	6.21383	-2.33199	0.0214583	0.0661489	-3.65157
CBX6	-0.0832787	5.08124	-2.33227	0.0214435	0.0661489	-3.65098
FRRS1L	-0.103148	3.80482	-2.33183	0.0214674	0.0661489	-3.65192
PSTPIP1	0.0842829	2.22749	2.3305	0.0215399	0.066288	-3.65478
STAT3	0.0839367	4.72792	2.33009	0.0215628	0.0663134	-3.65568
ARID2	0.0571879	2.12244	2.32951	0.0215943	0.066365	-3.65691
ATXN7L1	-0.0465926	1.47263	-2.32918	0.0216126	0.0663762	-3.65763
AGK	-0.0904333	3.60888	-2.32749	0.0217057	0.066572	-3.66127
PROCR	0.0782315	1.44814	2.3276	0.0216998	0.066572	-3.66104
GALNT6	0.146917	2.22221	2.32666	0.0217516	0.0666676	-3.66306
SH3BP5	-0.108507	4.07579	-2.32558	0.0218114	0.0668057	-3.66538
SLC12A4	0.0863309	3.38231	2.32462	0.0218643	0.0669225	-3.66743
CBX3	-0.0601798	5.53422	-2.32246	0.0219846	0.0672452	-3.67208
RPSA	-0.0699051	8.53804	-2.32042	0.022099	0.0675496	-3.67647
CNTN3	-0.11728	1.86005	-2.31971	0.0221387	0.0675796	-3.67798
BCL11A	-0.134473	4.53851	-2.31973	0.0221374	0.0675796	-3.67794
TOMM6	-0.0653004	6.49946	-2.31905	0.0221758	0.0676475	-3.6794
SRP19	-0.0752036	5.36278	-2.31666	0.0223103	0.0680118	-3.68452
ATF2	-0.0778236	3.48525	-2.31567	0.0223663	0.0680947	-3.68664
STAM	-0.0815822	2.78489	-2.31565	0.0223675	0.0680947	-3.68668
TRIM46	-0.105038	2.42447	-2.31483	0.0224143	0.0681454	-3.68845
CCDC186	-0.0868995	3.4392	-2.31498	0.0224057	0.0681454	-3.68813
PRSS23	0.08143	2.07772	2.31244	0.0225498	0.0685115	-3.69355
ZDHHC2	0.064976	2.36476	2.3117	0.0225921	0.0685481	-3.69513
MFSD8	-0.0875847	3.06632	-2.31184	0.0225844	0.0685481	-3.69484
SUFU	0.0506364	2.07212	2.3102	0.0226784	0.0687094	-3.69835
MRNIP	-0.083826	4.46599	-2.31043	0.0226649	0.0687094	-3.69785
RUSC2	-0.103099	4.17779	-2.30998	0.0226908	0.0687094	-3.69881
SRM	-0.0718901	5.4663	-2.30869	0.0227651	0.0688479	-3.70158
CRK	0.0434061	4.1731	2.30865	0.0227669	0.0688479	-3.70165
POU3F4	0.0568062	0.958771	2.30717	0.0228522	0.0690597	-3.7048
ARL2BP	-0.0710329	4.4208	-2.30567	0.0229394	0.0692768	-3.70802
MAPK10	-0.0875656	5.58734	-2.30486	0.0229861	0.0693718	-3.70974
GPT	0.100931	2.80805	2.30429	0.023019	0.0694247	-3.71095
LIMK1	-0.120563	4.7855	-2.30211	0.0231464	0.0697627	-3.71561
STAG1	0.0486015	2.03734	2.30112	0.023204	0.0698432	-3.71771
VIP	-0.134508	1.7719	-2.30128	0.0231947	0.0698432	-3.71737
EIF3F	-0.0630443	5.72781	-2.29942	0.0233035	0.0700962	-3.72132
PIN4	-0.0696272	3.63764	-2.29812	0.0233803	0.0702806	-3.7241
KCNJ3	-0.131788	3.06205	-2.29768	0.0234064	0.0703122	-3.72504
HLX	0.0694352	1.08994	2.29686	0.0234544	0.0704098	-3.72677
SRP68	-0.0698649	4.7577	-2.29656	0.0234725	0.0704174	-3.72742
TCEA2	-0.0864331	6.55238	-2.29588	0.0235126	0.0704911	-3.72886
FOXN2	0.0756046	2.06552	2.29505	0.0235617	0.0705917	-3.73063
USP47	0.05795	4.85828	2.29226	0.0237277	0.0709951	-3.73655
NEU1	-0.0798296	3.49121	-2.29243	0.0237174	0.0709951	-3.73619
MAP3K4	-0.0663745	3.3343	-2.29073	0.023819	0.0712211	-3.73979
SNRNP25	-0.0796769	5.67652	-2.29045	0.0238359	0.0712216	-3.74039
TSPAN5	-0.0862613	4.37072	-2.2902	0.0238506	0.0712216	-3.74091
OSBPL6	-0.0700536	2.60225	-2.28849	0.0239538	0.071428	-3.74455
TNFAIP2	-0.0894849	3.36547	-2.28847	0.0239548	0.071428	-3.74459
PARG	-0.0648626	1.98693	-2.28827	0.023967	0.071428	-3.74502
HSPA4L	-0.0831591	2.21537	-2.28787	0.0239908	0.0714519	-3.74585
CEP152	0.0674006	1.43564	2.28676	0.0240578	0.0716044	-3.74821
JDP2	0.0792489	3.84122	2.28613	0.024096	0.071669	-3.74954
FLCN	0.0938456	4.65826	2.28588	0.0241111	0.071669	-3.75007
CLTA	-0.0872637	6.64389	-2.2838	0.0242373	0.0719967	-3.75447
SARDH	-0.082515	1.58829	-2.28337	0.024263	0.072026	-3.75537
UBFD1	-0.0725471	3.02119	-2.2824	0.0243221	0.0721247	-3.75742
IER3IP1	-0.0579371	2.55942	-2.28231	0.0243281	0.0721247	-3.75763
NACA	-0.0611804	8.9567	-2.28051	0.0244376	0.0724019	-3.76141
PEMT	-0.0792819	4.02903	-2.27958	0.024495	0.072477	-3.76339
CHD7	0.103431	3.49779	2.27967	0.0244895	0.072477	-3.7632
RBM18	-0.0620678	2.3627	-2.27916	0.0245206	0.0725054	-3.76427
PDE4D	-0.0635399	1.94152	-2.27832	0.0245726	0.0726117	-3.76605
CTDSP1	0.0833343	4.37677	2.27619	0.0247037	0.0729516	-3.77054
GTPBP6	0.0814426	4.88505	2.27548	0.0247477	0.0730339	-3.77204
RPL31	-0.0694063	10.2548	-2.27448	0.0248093	0.0731681	-3.77413
WBP4	-0.0723315	4.32328	-2.27408	0.0248343	0.0731941	-3.77498
MAST3	-0.114953	4.37421	-2.27206	0.0249603	0.0735178	-3.77925
ORC4	-0.0787247	2.95625	-2.27022	0.0250752	0.073808	-3.78311
INTS12	0.0556695	3.01177	2.26969	0.0251083	0.0738575	-3.78422
CFLAR	0.0938946	3.76515	2.26813	0.0252063	0.0740976	-3.7875
UBR3	-0.0822838	3.6038	-2.26785	0.0252242	0.0741024	-3.7881
OLFM2	0.0919024	6.10382	2.26236	0.0255718	0.0750694	-3.79962
GLDC	-0.0677961	3.26535	-2.26213	0.0255866	0.0750694	-3.80011
ACTR3	-0.0828981	3.96998	-2.26153	0.0256245	0.0751319	-3.80135
RPL35A	-0.0623983	8.57951	-2.26057	0.0256862	0.0752644	-3.80338
PSMA5	-0.0753645	4.06254	-2.25948	0.0257556	0.0754188	-3.80565
CUL1	-0.0741041	3.84451	-2.25893	0.0257913	0.0754412	-3.80681
LDB1	-0.0828869	3.62038	-2.25884	0.0257966	0.0754412	-3.80698
RAD1	-0.0627388	2.56498	-2.25729	0.0258967	0.0755878	-3.81024
ARMCX2	-0.089008	3.94146	-2.25749	0.0258837	0.0755878	-3.80982
AP2A1	-0.103086	5.25591	-2.25743	0.0258874	0.0755878	-3.80994
ZBTB16	0.0798617	4.23843	2.25675	0.0259315	0.0756405	-3.81137
NOL6	-0.0949524	3.28015	-2.25616	0.0259695	0.0757026	-3.8126
SOCS3	0.222436	3.24147	2.25395	0.0261126	0.0760709	-3.81722
PDIK1L	-0.0568718	1.6473	-2.25367	0.0261306	0.0760743	-3.8178
CNOT7	-0.0581225	3.75255	-2.25306	0.0261702	0.0761406	-3.81908
ENKUR	-0.0846978	2.32493	-2.25184	0.0262499	0.0763235	-3.82163
C2CD2L	-0.0998993	3.75373	-2.2514	0.0262783	0.0763571	-3.82254
DYRK1B	-0.0944991	3.03975	-2.25075	0.0263206	0.0763821	-3.82389
MAN2A1	0.113231	3.43817	2.25092	0.0263097	0.0763821	-3.82355
DTNBP1	-0.0688609	4.49599	-2.24995	0.026373	0.0764483	-3.82556
MANBAL	-0.0686175	4.74452	-2.24967	0.0263915	0.0764483	-3.82615
PDCD2L	-0.0852849	2.56816	-2.24946	0.0264051	0.0764483	-3.82659
CPLANE1	-0.0589311	2.25104	-2.24937	0.0264109	0.0764483	-3.82677
PBX1	-0.0618311	3.47322	-2.24911	0.0264285	0.0764504	-3.82733
LEPROTL1	-0.0578921	3.26644	-2.24835	0.0264778	0.0764953	-3.8289
MRPL24	-0.0823545	5.3091	-2.24853	0.0264664	0.0764953	-3.82854
RIDA	-0.089575	5.86563	-2.24722	0.0265522	0.0766614	-3.83126
SLC8A1	-0.0826392	1.67272	-2.2462	0.0266196	0.0768068	-3.83339
SGSM2	-0.0900726	6.0983	-2.24589	0.0266401	0.0768074	-3.83403
FBXO28	-0.0616864	2.3602	-2.24569	0.0266537	0.0768074	-3.83446
SYNE2	0.0601442	2.85706	2.24402	0.0267638	0.0770756	-3.83792
KRT18	0.104858	0.842393	2.24298	0.0268333	0.0771748	-3.8401
COG6	-0.0605396	2.36373	-2.24235	0.0268752	0.0771748	-3.84141
ABRAXAS2	-0.0588652	2.21052	-2.24275	0.0268484	0.0771748	-3.84058
DDX23	0.0665201	4.4815	2.24253	0.0268632	0.0771748	-3.84104
PDE2A	-0.115325	5.19397	-2.24222	0.0268834	0.0771748	-3.84167
WEE1	0.0592363	0.91733	2.24139	0.0269391	0.0772368	-3.84341
SMAD3	-0.0552498	2.6812	-2.24163	0.0269228	0.0772368	-3.8429
TCTA	-0.0669376	4.23384	-2.24064	0.0269888	0.0773304	-3.84496
TOMM40	-0.0884476	4.4053	-2.23924	0.0270826	0.0775501	-3.84787
RNF31	-0.0823023	4.50534	-2.2383	0.0271457	0.0776817	-3.84982
LRPAP1	-0.0998193	5.80029	-2.23791	0.027172	0.0777077	-3.85063
TTC21A	-0.0861575	3.05703	-2.23761	0.0271922	0.0777166	-3.85126
EIF2AK1	-0.0696363	4.37887	-2.23715	0.027223	0.0777554	-3.85221
FAM98B	-0.0611966	2.86761	-2.23615	0.0272901	0.0778981	-3.85428
TRMO	-0.0581406	2.29727	-2.23575	0.0273173	0.0779267	-3.85511
DGKE	-0.0765318	2.18791	-2.23399	0.0274363	0.0782168	-3.85876
STRAP	-0.0731171	6.01713	-2.23359	0.0274634	0.0782447	-3.85959
ELFN2	-0.0841965	2.57635	-2.23184	0.0275827	0.0785352	-3.86322
ATP5F1E	-0.0630716	4.90065	-2.23143	0.0276103	0.0785645	-3.86406
SETBP1	-0.053255	1.53537	-2.22846	0.0278132	0.0790921	-3.87021
CALHM2	0.0612552	2.45508	2.22676	0.0279302	0.0793752	-3.87373
LRRC28	-0.0558568	2.26958	-2.22555	0.0280133	0.0795612	-3.87622
MRPL50	-0.0600652	2.69616	-2.22434	0.028097	0.0796559	-3.87872
CSNK1G3	-0.0481932	2.37426	-2.22431	0.0280994	0.0796559	-3.87879
IQCB1	-0.0611395	2.67285	-2.2246	0.0280791	0.0796559	-3.87819
STX2	0.0502749	2.82466	2.22377	0.0281367	0.0797118	-3.8799
PEX3	-0.0787621	2.57975	-2.22286	0.0281994	0.0798396	-3.88177
RPL7	-0.0610351	9.20585	-2.22253	0.0282229	0.0798561	-3.88247
DDX39B	-0.0763706	6.89245	-2.22225	0.0282422	0.079861	-3.88304
RGS11	-0.0980891	5.37508	-2.22021	0.0283844	0.080213	-3.88725
ALG1	-0.0677461	2.66965	-2.21987	0.0284081	0.08023	-3.88795
RGMA	0.0933627	4.95182	2.21931	0.0284469	0.0802394	-3.88909
UBXN2B	-0.0565998	2.59989	-2.21938	0.028442	0.0802394	-3.88895
THSD1	0.0719329	2.1977	2.21855	0.0285001	0.0803394	-3.89066
LAMTOR2	-0.0741177	5.40956	-2.21806	0.028535	0.0803877	-3.89168
ATRN	-0.0724099	2.74672	-2.21573	0.0286986	0.0807984	-3.89647
TFR2	-0.109874	2.34874	-2.21423	0.0288045	0.0809959	-3.89956
UBE2O	-0.0997033	3.55725	-2.21428	0.0288007	0.0809959	-3.89945
TMEM126B	-0.0713208	5.23089	-2.21237	0.028936	0.0813153	-3.90337
GLIS2	0.0570082	2.32781	2.20969	0.0291267	0.0818004	-3.90887
CSK	0.0573019	4.20015	2.20899	0.0291768	0.0818902	-3.91031
GRM2	-0.114478	2.56464	-2.20835	0.0292226	0.0819679	-3.91162
FMO5	0.057195	1.4116	2.20602	0.0293902	0.0823405	-3.91641
CNTN4	-0.0826894	2.17459	-2.206	0.0293917	0.0823405	-3.91646
DNM3	-0.0883062	3.42037	-2.20538	0.0294359	0.0824132	-3.91771
MECOM	0.0823193	1.68034	2.20457	0.0294947	0.0824992	-3.91938
ELOB	-0.0712064	7.65988	-2.20445	0.029503	0.0824992	-3.91962
VPS41	-0.0621072	4.09463	-2.20358	0.0295662	0.082625	-3.92141
PCCB	-0.0689631	3.67867	-2.20265	0.0296337	0.0827625	-3.92332
SELENON	0.060968	4.40263	2.20237	0.029654	0.082768	-3.92389
ASAP1	-0.05383	3.30458	-2.20109	0.0297467	0.0829248	-3.9265
CKAP5	-0.0752017	4.07347	-2.20125	0.0297352	0.0829248	-3.92618
RPUSD2	-0.0768128	2.34285	-2.20061	0.0297815	0.0829705	-3.92748
CUEDC2	-0.0782372	5.76046	-2.19891	0.0299056	0.0832652	-3.93096
CASTOR1	0.0920872	3.37385	2.19791	0.0299787	0.0834173	-3.933
PAK5	-0.0840208	2.51982	-2.19683	0.0300581	0.0835827	-3.93521
HNRNPA0	-0.0596555	2.75403	-2.1966	0.030075	0.0835827	-3.93568
MVB12A	0.0659667	3.69412	2.1952	0.0301778	0.083817	-3.93853
CCNH	-0.0875752	4.72724	-2.19419	0.030252	0.0839227	-3.94058
PIP4P2	-0.0720716	3.24962	-2.19418	0.0302529	0.0839227	-3.94061
B3GNT7	-0.0685064	1.33074	-2.1938	0.0302808	0.0839487	-3.94138
LDHB	-0.0693625	8.93173	-2.19256	0.0303724	0.0841146	-3.9439
CHMP2A	-0.0689393	6.64537	-2.19249	0.0303778	0.0841146	-3.94405
ZFAND5	-0.0794886	6.08457	-2.18955	0.030596	0.0845282	-3.95003
TMEM104	0.0664485	2.35709	2.1897	0.0305852	0.0845282	-3.94974
LLGL1	0.0900946	4.00452	2.19018	0.0305491	0.0845282	-3.94875
NEDD1	0.0466961	1.27325	2.18948	0.0306018	0.0845282	-3.95019
GBF1	-0.0711807	3.08576	-2.18798	0.0307137	0.0847855	-3.95324
NCAN	0.10963	4.89976	2.18634	0.0308364	0.0849795	-3.95657
FAM53B	0.0908688	3.57473	2.1864	0.030832	0.0849795	-3.95645
RPL36A	-0.062545	8.82986	-2.18629	0.0308402	0.0849795	-3.95667
CNIH1	-0.0660493	4.7401	-2.18495	0.0309404	0.085152	-3.95938
ATG4C	0.0847093	2.86795	2.18501	0.0309363	0.085152	-3.95927
DSN1	-0.0771124	2.06552	-2.18401	0.0310114	0.0852954	-3.96129
CLASRP	0.0947464	5.98191	2.18332	0.0310637	0.0853876	-3.9627
TAF11	-0.0654574	3.81156	-2.18178	0.0311798	0.0856547	-3.96582
CCDC3	-0.10022	3.74002	-2.18135	0.0312126	0.0856928	-3.9667
FABP5	-0.147113	5.64836	-2.1777	0.0314906	0.0864038	-3.9741
EIF4EBP1	0.0837767	2.55323	2.17555	0.0316554	0.0868032	-3.97845
FRMD8	0.0673193	2.78077	2.17428	0.0317526	0.0869645	-3.98101
PTEN	-0.0498365	3.41566	-2.17438	0.031745	0.0869645	-3.98081
IQCC	-0.0598168	1.5375	-2.17262	0.0318809	0.087263	-3.98437
HSPA13	-0.0745471	3.04878	-2.17101	0.0320055	0.0875514	-3.98763
FAM217B	-0.0743803	3.87658	-2.1703	0.0320607	0.0876493	-3.98906
MYO9B	0.0961248	5.29859	2.1686	0.0321925	0.0879566	-3.99248
SCARF1	0.0693319	2.22531	2.16576	0.0324144	0.0885096	-3.99821
RNGTT	-0.0482708	1.7601	-2.1644	0.032521	0.0886962	-4.00095
CHAMP1	-0.050228	2.00177	-2.16414	0.0325415	0.0886962	-4.00147
PLEKHM1	0.0681519	3.41342	2.16422	0.0325351	0.0886962	-4.00131
PSMD4	-0.0796939	6.80113	-2.16282	0.032646	0.0889275	-4.00414
OVGP1	-0.0968378	2.26113	-2.16136	0.0327607	0.0891862	-4.00706
ZBTB11	-0.063969	2.15697	-2.1607	0.0328131	0.0892753	-4.00839
RAD23B	-0.0673577	4.1305	-2.15914	0.0329371	0.0895589	-4.01154
MAP4K2	0.0664285	3.64992	2.15758	0.0330612	0.0898425	-4.01467
CDC73	0.0477444	2.2408	2.1564	0.0331552	0.0900438	-4.01703
NUP58	-0.0589473	2.7631	-2.15526	0.0332468	0.0902385	-4.01933
UBE3C	-0.062311	3.01381	-2.15444	0.0333118	0.0903068	-4.02095
MED8	-0.061728	3.65864	-2.15454	0.0333044	0.0903068	-4.02077
CDHR3	-0.0753243	2.2824	-2.15375	0.0333675	0.0904036	-4.02234
DCK	-0.0716739	2.86628	-2.15235	0.03348	0.0905459	-4.02515
NOC4L	-0.0837226	2.87327	-2.15267	0.0334541	0.0905459	-4.0245
RPS18	-0.0717726	9.43009	-2.15243	0.033474	0.0905459	-4.025
SLC7A11	0.0897976	2.83953	2.14823	0.0338136	0.091339	-4.0334
STOX2	-0.0828517	3.01722	-2.14832	0.0338062	0.091339	-4.03321
TULP3	0.074558	2.76993	2.14753	0.0338704	0.0914117	-4.03479
MORF4L1	-0.0647648	7.09232	-2.14741	0.0338808	0.0914117	-4.03505
GALT	-0.0769195	4.55252	-2.14572	0.0340184	0.0917282	-4.03842
RPL12	-0.0678063	8.15959	-2.14324	0.0342213	0.0922204	-4.04336
PAIP2B	0.123064	3.91435	2.14229	0.0342999	0.0923772	-4.04527
ESRRG	-0.0716708	1.2773	-2.14128	0.0343827	0.0925453	-4.04728
COX11	-0.0708704	4.4133	-2.14016	0.034475	0.0927387	-4.0495
COMMD9	-0.0806771	4.75778	-2.13944	0.0345347	0.0928441	-4.05094
TOP3A	-0.0717191	3.22477	-2.13867	0.0345987	0.0929059	-4.05248
SDHAF3	-0.0695695	2.80471	-2.13868	0.0345975	0.0929059	-4.05245
MEGF9	0.0629045	3.76291	2.13772	0.0346774	0.0930619	-4.05437
CUL2	-0.0727589	2.6794	-2.13572	0.0348439	0.0933982	-4.05835
NRXN2	-0.0953118	5.53073	-2.13582	0.0348361	0.0933982	-4.05816
GOT2	-0.0971589	5.00684	-2.13503	0.0349014	0.093497	-4.05972
RUSC1	-0.106869	4.53373	-2.13474	0.034926	0.0935076	-4.0603
XRCC6	-0.0764474	5.84508	-2.13375	0.0350086	0.0936733	-4.06226
DTX2	0.0732691	2.42794	2.13253	0.035111	0.0938364	-4.06469
ATF4	0.0777367	6.96915	2.13277	0.0350909	0.0938364	-4.06421
CYSTM1	0.0655182	5.41125	2.13173	0.0351783	0.0939609	-4.06628
TMX2	-0.0656471	5.24033	-2.13148	0.0351997	0.0939626	-4.06679
CCDC85A	-0.0978412	1.04866	-2.13057	0.035276	0.0941108	-4.06858
FAM13A	-0.0798417	3.2369	-2.13021	0.0353062	0.0941361	-4.0693
NOMO1	-0.0950037	4.80895	-2.12943	0.0353719	0.0942558	-4.07084
TXNL1	-0.0687758	4.73507	-2.12603	0.0356601	0.0949423	-4.07757
RAB1A	-0.0687771	5.82701	-2.12566	0.0356925	0.0949423	-4.07833
PLK5	0.0897857	1.91425	2.12568	0.0356903	0.0949423	-4.07828
MAPK1	-0.0727789	3.8345	-2.12232	0.0359773	0.0955876	-4.08492
NPM3	-0.0879587	2.99233	-2.12248	0.035964	0.0955876	-4.08461
AKAP13	0.0831921	4.51678	2.12116	0.0360776	0.095798	-4.08723
EIF3D	-0.0669377	4.9178	-2.11962	0.0362094	0.0960917	-4.09025
VCPIP1	-0.0507576	1.68916	-2.11935	0.0362327	0.0960972	-4.09079
POLR1C	-0.0708214	3.56078	-2.11799	0.0363507	0.0963537	-4.09348
FBXO36	-0.0459597	1.44021	-2.11625	0.0365012	0.0966962	-4.09691
GPATCH4	-0.0675116	4.95409	-2.1152	0.0365925	0.0968814	-4.09898
KIT	-0.0871168	1.56986	-2.1149	0.0366188	0.0968943	-4.09958
STEAP1	-0.0682093	1.07198	-2.11323	0.0367645	0.0972231	-4.10287
LGR5	0.0915222	1.11351	2.11281	0.0368009	0.0972627	-4.10369
OGFOD1	-0.0645923	2.82806	-2.112	0.0368717	0.0973929	-4.10528
KLHDC4	-0.0835808	3.94756	-2.11065	0.0369907	0.0976502	-4.10795
PCDH20	-0.063902	1.34253	-2.109	0.0371353	0.097975	-4.11118
CYC1	-0.0685485	5.79803	-2.10836	0.0371926	0.098069	-4.11246
ELMO1	-0.114223	5.45133	-2.10619	0.037384	0.0985164	-4.11671
GABBR2	-0.108433	4.78377	-2.10474	0.037513	0.0987988	-4.11956
FBLL1	-0.120191	3.79572	-2.10391	0.0375871	0.0989364	-4.1212
COPE	-0.0690463	6.39352	-2.10067	0.037876	0.0995937	-4.12753
TSHZ3	-0.0557029	1.68559	-2.10056	0.0378857	0.0995937	-4.12775
PUS1	-0.0820706	3.6173	-2.10038	0.0379028	0.0995937	-4.12812
CCNC	-0.0712761	3.7492	-2.09969	0.0379641	0.099697	-4.12946
DMXL1	-0.0575487	2.94462	-2.09901	0.0380251	0.0997993	-4.13078
ELAVL4	-0.115868	4.78665	-2.09804	0.0381128	0.0999716	-4.13269
GNPTG	-0.0690846	5.99082	-2.09588	0.0383077	0.100397	-4.13691
ZSCAN25	-0.0418409	1.2525	-2.09576	0.0383191	0.100397	-4.13716
RPL14	-0.0575777	8.63477	-2.09439	0.0384429	0.100663	-4.13982
PDHB	-0.0683648	5.0162	-2.0939	0.0384876	0.100721	-4.14078
ATP5MC2	-0.0612835	7.15593	-2.0902	0.0388254	0.101488	-4.14801
PPP4R2	0.0591742	3.57577	2.09034	0.038812	0.101488	-4.14772
KAT7	-0.0650387	3.26194	-2.08842	0.038988	0.101854	-4.15146
CHCHD10	-0.0776586	7.34711	-2.08706	0.0391133	0.102123	-4.15412
CPSF4	-0.0726094	4.35866	-2.08538	0.0392687	0.102469	-4.15739
ARHGAP44	-0.104563	3.3512	-2.0828	0.039508	0.102987	-4.16241
EHBP1	-0.0662133	3.89123	-2.08275	0.0395124	0.102987	-4.1625
SMAD2	0.0553235	3.86268	2.08233	0.0395515	0.10303	-4.16332
YME1L1	-0.0504766	3.94378	-2.08131	0.0396471	0.103219	-4.16531
RC3H2	-0.0477166	2.45068	-2.07994	0.0397747	0.103492	-4.16797
C1QBP	-0.0738566	5.64754	-2.07818	0.0399399	0.103803	-4.17139
BRI3	0.043373	5.75376	2.07824	0.0399337	0.103803	-4.17126
GLT8D2	-0.0538076	1.41754	-2.07739	0.0400136	0.103934	-4.17291
GLT8D1	-0.0726225	4.39325	-2.07634	0.0401124	0.104072	-4.17494
RBBP7	-0.0692367	5.52681	-2.07634	0.0401123	0.104072	-4.17494
IGBP1	-0.0647389	4.39823	-2.07552	0.0401897	0.104093	-4.17653
ANKRD54	-0.0583684	4.05285	-2.07584	0.0401599	0.104093	-4.17592
STAC3	-0.0674431	1.44776	-2.07562	0.0401801	0.104093	-4.17634
RASSF1	0.0558212	3.59076	2.07458	0.0402784	0.104145	-4.17835
METAP1	-0.0604654	2.81369	-2.07459	0.0402775	0.104145	-4.17833
SEC22B	-0.0473299	2.94474	-2.0748	0.0402577	0.104145	-4.17793
LIPE	0.140005	4.21787	2.07422	0.0403127	0.104174	-4.17905
TRNT1	-0.0561728	2.85684	-2.07202	0.040521	0.104593	-4.18331
ARPC1B	0.0907342	4.18519	2.07217	0.0405074	0.104593	-4.18303
ERO1A	-0.0607884	2.92849	-2.06976	0.040737	0.10509	-4.18769
DNAJB9	-0.0653504	3.21986	-2.06904	0.0408053	0.105207	-4.18907
PSMD1	-0.0769623	5.62561	-2.06872	0.0408362	0.105226	-4.1897
RABGAP1	-0.0463378	3.86662	-2.06761	0.0409419	0.105292	-4.19183
THRB	-0.090596	3.50924	-2.06805	0.0409005	0.105292	-4.19099
CCDC88B	0.0803175	3.63751	2.06748	0.0409545	0.105292	-4.19208
FAM78B	-0.068349	1.83299	-2.06762	0.0409411	0.105292	-4.19181
SH3RF1	-0.0447672	2.20254	-2.06673	0.0410268	0.105418	-4.19354
PDK3	-0.0527524	0.950216	-2.06513	0.0411801	0.10572	-4.19661
TUBB2B	-0.146143	7.15636	-2.06502	0.0411912	0.10572	-4.19683
ANP32B	0.0864419	5.96974	2.06397	0.0412927	0.105921	-4.19886
LBR	0.0600156	2.41996	2.06323	0.0413636	0.106042	-4.20027
PLEC	0.0831009	4.89109	2.06184	0.0414991	0.10633	-4.20297
HSD11B1	0.117409	2.62703	2.06116	0.0415646	0.106437	-4.20427
FBXL15	-0.105421	4.19266	-2.05904	0.0417713	0.106846	-4.20836
ZXDB	-0.0426569	1.27516	-2.05923	0.0417526	0.106846	-4.20799
RASD1	-0.127074	5.79024	-2.05862	0.0418117	0.106889	-4.20915
NKAIN1	-0.0994139	1.87587	-2.05772	0.0418994	0.107053	-4.21088
SLC39A8	0.0590695	2.41395	2.05594	0.0420746	0.10744	-4.21431
ZMIZ2	-0.0784798	5.26102	-2.05547	0.0421204	0.107496	-4.21521
GRAMD1A	0.0635575	4.33968	2.05503	0.0421639	0.107547	-4.21606
TMEM98	0.120631	4.10302	2.05463	0.042203	0.107548	-4.21682
ARFGAP3	0.0498819	3.30069	2.05454	0.0422121	0.107548	-4.217
CDC27	-0.0569886	3.04366	-2.05377	0.0422879	0.10762	-4.21848
UBE3A	-0.0716417	5.40481	-2.0539	0.042275	0.10762	-4.21822
OCRL	-0.0699582	2.80144	-2.05189	0.042473	0.108031	-4.22207
ZRSR2	0.049849	4.37419	2.05098	0.0425637	0.108201	-4.22383
MAGI2	-0.0496185	3.46889	-2.05029	0.0426314	0.108312	-4.22513
SACM1L	-0.0669305	3.64548	-2.04973	0.0426871	0.108393	-4.22621
TRABD	0.0705187	3.88953	2.04507	0.0431522	0.109512	-4.23512
CHCHD5	-0.0651557	4.00344	-2.04445	0.0432146	0.109609	-4.23631
CC2D1B	0.0638363	3.35473	2.04297	0.0433635	0.109925	-4.23914
HYOU1	-0.077719	4.5683	-2.04215	0.0434458	0.110069	-4.2407
PGBD5	-0.0964967	2.83345	-2.04193	0.0434689	0.110069	-4.24113
MCUR1	0.0461316	3.50989	2.04161	0.0435004	0.110088	-4.24173
SRA1	-0.0665749	4.17987	-2.03988	0.0436759	0.11047	-4.24504
GRB2	-0.0674536	5.00408	-2.03921	0.0437439	0.11058	-4.24632
PDS5B	0.0802732	5.60403	2.03761	0.0439065	0.110929	-4.24936
VXN	-0.0682695	4.94134	-2.03734	0.0439339	0.110937	-4.24988
ENTPD4	-0.0711664	3.08428	-2.03656	0.0440131	0.111075	-4.25136
HMGCR	-0.0932082	3.3584	-2.03573	0.0440978	0.11118	-4.25293
RBM34	-0.0537066	5.15212	-2.03567	0.0441038	0.11118	-4.25305
RSPO3	0.0814836	1.64513	2.03444	0.0442305	0.111437	-4.2554
GUK1	-0.0597705	8.2706	-2.03302	0.044376	0.111742	-4.2581
ABCF3	-0.0814372	4.88092	-2.03245	0.0444344	0.111826	-4.25918
ATE1	-0.0523068	2.40163	-2.03166	0.0445156	0.111969	-4.26068
LRRC4	-0.101794	3.26572	-2.03084	0.0445997	0.112118	-4.26223
WDR91	-0.067643	2.76995	-2.02983	0.0447043	0.112319	-4.26415
LRRC8A	0.0826767	5.20366	2.02957	0.0447311	0.112324	-4.26464
DDX11	0.108554	2.78667	2.02821	0.0448718	0.112591	-4.26722
NTMT1	-0.0794583	4.04514	-2.02806	0.0448872	0.112591	-4.2675
RAB3GAP2	-0.0529569	3.0598	-2.02558	0.0451453	0.113176	-4.27221
SRPK2	-0.069797	6.13072	-2.02443	0.0452652	0.113323	-4.27438
CHST1	-0.0877064	4.44735	-2.02466	0.0452418	0.113323	-4.27396
ZDHHC20	0.0971334	3.61828	2.0243	0.0452792	0.113323	-4.27463
CX3CL1	-0.106339	3.96911	-2.02232	0.0454862	0.113778	-4.27838
EEF1D	0.0703074	7.68799	2.02101	0.0456236	0.114	-4.28085
DCUN1D4	-0.0652471	3.46422	-2.021	0.0456253	0.114	-4.28088
HNRNPR	-0.0564188	4.92116	-2.01956	0.0457769	0.114316	-4.2836
BABAM1	-0.0854998	5.72231	-2.01887	0.0458495	0.114393	-4.2849
UBXN7	0.0397909	2.45419	2.01879	0.0458583	0.114393	-4.28505
CASD1	-0.0754704	3.88877	-2.01711	0.0460364	0.114774	-4.28823
WDR3	-0.0403856	1.05838	-2.01539	0.046219	0.115122	-4.29147
PSMC5	-0.0722927	6.66074	-2.01474	0.0462872	0.115122	-4.29268
GALE	-0.0829807	3.76495	-2.01495	0.0462651	0.115122	-4.29229
SYNE1	-0.0706064	5.20927	-2.0146	0.0463028	0.115122	-4.29296
PHKG2	-0.0803612	4.14631	-2.0152	0.0462385	0.115122	-4.29182
CRTC1	-0.0779354	3.93188	-2.01376	0.0463917	0.115246	-4.29453
TAF1	-0.0589297	2.58256	-2.01365	0.0464038	0.115246	-4.29474
TRMT112	-0.0659098	6.95046	-2.01232	0.0465455	0.115535	-4.29724
RB1CC1	-0.0676376	5.59332	-2.0119	0.046591	0.115584	-4.29804
COA6	-0.0887047	4.85812	-2.00963	0.0468343	0.116061	-4.30231
STK38L	-0.0524124	2.62701	-2.00979	0.0468177	0.116061	-4.30202
CNTN1	-0.0810818	5.10696	-2.00694	0.0471246	0.116716	-4.30737
TTC9	-0.0815491	2.04737	-2.00601	0.0472253	0.116902	-4.30911
ZC3H12B	-0.0431795	1.18919	-2.00211	0.0476491	0.117887	-4.31642
CCDC120	0.0493757	1.71999	2.00132	0.0477352	0.118035	-4.3179
PTCD3	-0.0591665	4.2348	-2.00099	0.0477715	0.118061	-4.31852
PGBD1	-0.067879	2.23986	-2.0002	0.0478583	0.11821	-4.32001
ECE2	-0.0772963	2.93848	-1.99957	0.0479268	0.118315	-4.32117
PSIP1	-0.0659365	6.65229	-1.99793	0.0481077	0.118633	-4.32426
PLXNB3	0.134873	6.05827	1.99796	0.0481039	0.118633	-4.32419
MAP2K4	-0.102953	3.81841	-1.99705	0.0482042	0.118806	-4.32589
RASAL1	-0.12093	3.6569	-1.99402	0.0485395	0.119502	-4.33156
GMPR	0.120901	4.06437	1.99414	0.0485266	0.119502	-4.33134
LONRF1	-0.0559263	3.17457	-1.99297	0.0486555	0.119723	-4.33351
PER2	-0.0492094	1.53401	-1.99229	0.0487311	0.119844	-4.33478
SLC35F3	-0.096524	2.08342	-1.99096	0.04888	0.120145	-4.33727
ANXA2	0.115841	4.52248	1.98635	0.0493963	0.121348	-4.34585
NRXN1	-0.09548	5.54157	-1.98545	0.0494972	0.12153	-4.34752
KCNA5	-0.0492652	1.0272	-1.98511	0.0495354	0.121542	-4.34815
ABCE1	-0.0582934	3.17	-1.98493	0.0495558	0.121542	-4.34848
UCHL3	-0.0630884	3.61252	-1.98248	0.0498338	0.121976	-4.35305
PDLIM4	0.109432	3.30662	1.98257	0.049823	0.121976	-4.35287
ABHD13	-0.0450022	1.67503	-1.98203	0.0498841	0.121976	-4.35387
RAB40C	-0.0985678	4.25328	-1.98237	0.049846	0.121976	-4.35325
HNRNPUL2	-0.0579826	4.96126	-1.98194	0.0498943	0.121976	-4.35404
TXNDC5	0.062887	3.36116	1.98236	0.0498469	0.121976	-4.35326
PPM1H	-0.079522	2.6894	-1.98083	0.0500205	0.122218	-4.3561
RNF216	0.0437643	3.23694	1.97934	0.0501905	0.122436	-4.35887
UBAP2	0.0439332	3.37577	1.97977	0.0501414	0.122436	-4.35807
DENND6B	-0.0865152	3.5196	-1.97942	0.0501814	0.122436	-4.35872
TMEM222	-0.0667783	4.84238	-1.97807	0.0503352	0.122657	-4.36121
STK39	-0.0762023	4.09457	-1.97815	0.0503263	0.122657	-4.36107
CAMTA2	-0.0986958	5.4994	-1.97718	0.0504373	0.122773	-4.36287
NMRAL1	-0.0892198	4.95988	-1.9772	0.0504348	0.122773	-4.36283
GPD1L	-0.0733279	3.31296	-1.9751	0.0506757	0.123287	-4.36671
MYH9	0.0592236	4.7514	1.97407	0.0507949	0.123504	-4.36863
FAM98C	-0.0690443	4.2096	-1.97386	0.0508194	0.123504	-4.36902
TMEM68	-0.0504098	2.31446	-1.97229	0.0510008	0.123879	-4.37192
RPS6KA1	0.071846	2.62761	1.97199	0.0510347	0.123894	-4.37246
RAC1	-0.0658433	7.53133	-1.97055	0.0512019	0.124105	-4.37513
UBE2Q2	-0.0410252	3.65846	-1.97089	0.0511623	0.124105	-4.3745
NRBP2	-0.0792378	5.18758	-1.97053	0.0512038	0.124105	-4.37516
PFDN5	-0.0587066	8.72874	-1.96909	0.0513711	0.124444	-4.37782
ITM2B	-0.0563818	7.91141	-1.96876	0.0514101	0.124472	-4.37844
MTA3	-0.0593165	3.42137	-1.96772	0.0515308	0.124698	-4.38034
DCTN4	-0.0558557	4.00621	-1.9672	0.0515921	0.12478	-4.38131
FGFR1	0.0612535	4.17216	1.96638	0.0516872	0.124943	-4.38281
HOMER1	-0.0980503	4.61884	-1.96613	0.0517163	0.124947	-4.38327
GLIPR1	-0.0619563	1.48706	-1.96582	0.0517534	0.124952	-4.38386
ARHGAP35	0.0498472	4.06821	1.96541	0.0518011	0.124952	-4.38461
PEG10	-0.117072	5.80814	-1.9656	0.0517794	0.124952	-4.38426
ZMYND8	0.0614405	4.46066	1.96501	0.0518479	0.124998	-4.38534
CSNK1A1	-0.0568715	4.54942	-1.96461	0.0518946	0.125044	-4.38607
PGM5	0.0593503	1.18588	1.9641	0.0519548	0.125123	-4.38702
CLSTN1	-0.0939893	7.29649	-1.96315	0.0520668	0.125325	-4.38877
NBN	-0.0515774	2.79949	-1.96192	0.052211	0.125606	-4.39102
PTGES	0.0560758	1.28896	1.9608	0.0523439	0.125859	-4.39309
FASTKD2	-0.0509392	2.09587	-1.95962	0.0524837	0.126128	-4.39526
RTKN	0.125587	5.00528	1.9589	0.0525683	0.126264	-4.39657
EIF2B2	0.058582	4.30218	1.95793	0.0526839	0.126475	-4.39836
PRKAG2	-0.0727675	3.97615	-1.95736	0.0527512	0.126569	-4.3994
GPATCH3	-0.0656388	2.69583	-1.9569	0.0528068	0.126636	-4.40025
DDT	-0.0676445	5.67917	-1.95591	0.0529246	0.126717	-4.40206
BRMS1L	-0.0600813	2.67329	-1.95599	0.0529149	0.126717	-4.40192
FOXJ3	-0.0605786	3.40528	-1.95603	0.0529107	0.126717	-4.40185
SLCO2B1	0.0887546	4.13044	1.95554	0.0529685	0.126755	-4.40274
PMM1	-0.0815075	4.90439	-1.95522	0.0530073	0.126781	-4.40333
EFNA1	0.111012	4.13085	1.95424	0.0531241	0.126993	-4.40512
PIRT	0.103793	0.985066	1.95332	0.0532345	0.12719	-4.40681
NOA1	-0.0470006	1.7646	-1.95179	0.0534176	0.127493	-4.4096
PSMB3	-0.0753671	6.15975	-1.952	0.0533924	0.127493	-4.40922
GFPT1	-0.0471795	1.87706	-1.951	0.0535128	0.127653	-4.41105
FAM168B	-0.0564231	4.69115	-1.95028	0.0535999	0.127793	-4.41237
COX6A1	-0.058562	9.27687	-1.95	0.0536338	0.127807	-4.41288
ERP44	-0.0438027	2.55388	-1.94919	0.0537316	0.127973	-4.41436
CYP46A1	-0.0809889	5.04294	-1.94398	0.0543647	0.129412	-4.42388
LANCL1	-0.0890611	4.51624	-1.94217	0.0545852	0.129869	-4.42716
ADGRB2	-0.0929639	5.72389	-1.94136	0.0546845	0.130037	-4.42864
SOGA1	0.0514012	2.33805	1.94088	0.0547439	0.13011	-4.42952
PECR	-0.045972	1.72816	-1.93989	0.0548657	0.130331	-4.43132
BMPR2	-0.0591818	2.92472	-1.93934	0.0549331	0.130423	-4.43232
NOS1AP	-0.0769237	3.37773	-1.939	0.0549751	0.130454	-4.43294
SMYD2	-0.119738	4.35214	-1.93864	0.0550195	0.130481	-4.43359
U2AF1	0.0882656	4.03608	1.93844	0.055044	0.130481	-4.43396
ATP5F1D	-0.0716102	7.24852	-1.93746	0.0551658	0.13066	-4.43575
RNF122	0.0599937	1.00855	1.93736	0.0551773	0.13066	-4.43592
IRAK3	0.0534133	1.00343	1.93544	0.0554156	0.131105	-4.43941
CORO2A	-0.0616242	1.31058	-1.93538	0.0554229	0.131105	-4.43952
ARMC1	-0.0575256	3.69977	-1.93455	0.0555264	0.131221	-4.44103
THAP12	-0.0409325	3.19305	-1.93452	0.0555298	0.131221	-4.44108
PRKAB2	-0.0505287	2.30621	-1.93417	0.0555727	0.131254	-4.44171
TOM1	-0.0781374	4.25038	-1.93274	0.0557506	0.131503	-4.4443
MINK1	0.0777774	5.63151	1.93276	0.0557482	0.131503	-4.44427
SYS1	0.0543241	3.21172	1.93262	0.0557655	0.131503	-4.44452
ZBTB4	-0.0510773	4.46366	-1.93161	0.0558916	0.131732	-4.44635
WAC	0.0479982	4.88412	1.92964	0.0561386	0.132059	-4.44992
WDR36	-0.0418151	1.54119	-1.92957	0.0561471	0.132059	-4.45004
TFB2M	-0.0575744	1.71824	-1.92986	0.0561116	0.132059	-4.44953
PACSIN3	0.073263	3.66029	1.92991	0.0561052	0.132059	-4.44944
SLC27A1	0.0741061	4.53349	1.9288	0.0562443	0.132219	-4.45145
ERI2	-0.0580941	2.14076	-1.92847	0.0562855	0.132248	-4.45204
FAM220A	-0.0714142	3.12966	-1.92822	0.0563167	0.132252	-4.45249
FAM135B	-0.0684546	1.42394	-1.92773	0.0563789	0.132261	-4.45338
SNAPC3	-0.0533538	2.93526	-1.92786	0.0563627	0.132261	-4.45315
ARID5A	0.0752403	3.42138	1.92582	0.0566199	0.132758	-4.45684
IL10RB	0.0618699	2.92459	1.92537	0.0566765	0.132822	-4.45765
PLTP	0.0854503	5.37139	1.92429	0.0568133	0.133074	-4.4596
PLCH1	-0.063477	1.48123	-1.9234	0.0569256	0.133262	-4.4612
TMEM175	-0.0926595	5.14706	-1.92319	0.0569528	0.133262	-4.46158
GDPD1	-0.0724525	3.1855	-1.92227	0.0570699	0.133467	-4.46325
GOLPH3	0.0493321	3.94398	1.92168	0.0571446	0.133573	-4.46431
ERP29	-0.0655624	4.83781	-1.92093	0.0572404	0.133676	-4.46566
OTUD3	-0.0750229	2.04063	-1.92087	0.0572477	0.133676	-4.46577
DPH6	-0.0592042	1.6519	-1.92037	0.0573114	0.133687	-4.46667
ASNSD1	-0.0595553	4.0907	-1.92042	0.0573048	0.133687	-4.46657
MYLIP	0.05721	2.79966	1.9175	0.0576789	0.134337	-4.47184
FCHO1	0.0992139	4.09219	1.9177	0.057654	0.134337	-4.47149
ZFP91	0.0391965	3.725	1.91754	0.0576739	0.134337	-4.47177
SOX9	0.103069	4.40914	1.91701	0.0577425	0.134416	-4.47273
ALDH18A1	-0.045139	2.81352	-1.91635	0.0578268	0.134543	-4.47391
NOVA1	-0.0660296	5.77287	-1.91596	0.0578774	0.134592	-4.47462
DTNB	-0.0849111	4.81672	-1.91548	0.0579393	0.134597	-4.47548
ENDOV	-0.0645279	3.63264	-1.91568	0.0579129	0.134597	-4.47511
MGAT4C	-0.0563861	1.22692	-1.91389	0.0581443	0.135004	-4.47834
PEF1	-0.0651911	5.022	-1.9109	0.0585311	0.135833	-4.4837
RYBP	0.0599908	2.59958	1.9092	0.0587528	0.136278	-4.48675
MAD2L2	0.0645684	4.19149	1.90808	0.0588985	0.136476	-4.48876
NDEL1	-0.0818351	4.10433	-1.90808	0.0588987	0.136476	-4.48876
KLHL29	-0.0733435	1.65453	-1.90721	0.0590123	0.13667	-4.49032
OSBPL7	0.0795916	3.49254	1.90552	0.0592339	0.137097	-4.49334
YY1	0.0439891	4.19915	1.90534	0.0592573	0.137097	-4.49366
TRMT10C	-0.0633063	3.50187	-1.90419	0.059408	0.137375	-4.49571
EEF1G	-0.0489631	7.98898	-1.90316	0.0595437	0.137619	-4.49755
SRSF2	-0.0676013	5.87736	-1.90227	0.0596609	0.137819	-4.49914
RLF	-0.0488125	1.96205	-1.90195	0.0597033	0.137847	-4.49972
RPL38	-0.0567828	9.88585	-1.90069	0.0598703	0.138162	-4.50197
ADPGK	-0.0566748	3.21739	-1.8991	0.0600808	0.138577	-4.5048
SPEG	-0.0802495	4.16881	-1.89863	0.0601439	0.138652	-4.50565
ACOX1	-0.0497371	3.00851	-1.8983	0.0601869	0.138681	-4.50623
METTL4	0.0529563	1.82331	1.898	0.0602273	0.138703	-4.50677
SGPP1	-0.0594395	2.76654	-1.89412	0.0607462	0.139827	-4.51369
TXN2	-0.053814	5.45495	-1.89162	0.0610816	0.140528	-4.51813
CPSF3	-0.0624995	3.06119	-1.89033	0.0612557	0.140857	-4.52042
EMC7	-0.0544161	5.21279	-1.89002	0.0612977	0.140882	-4.52097
IFT81	-0.0501942	2.91602	-1.88947	0.061371	0.140979	-4.52194
NAPEPLD	-0.0684814	3.69211	-1.88782	0.061595	0.141422	-4.52487
HECTD1	-0.0626168	4.68043	-1.8869	0.0617203	0.141638	-4.52651
BRI3BP	-0.0477935	2.71243	-1.88593	0.0618519	0.141868	-4.52823
MIER2	0.0564084	3.47674	1.88488	0.0619942	0.142077	-4.53008
GLYR1	-0.0569075	4.6091	-1.88411	0.0620999	0.142077	-4.53145
TMEM234	-0.0641927	2.88972	-1.8845	0.0620461	0.142077	-4.53075
RIC3	-0.0556358	4.24262	-1.8842	0.0620878	0.142077	-4.53129
GPD1	-0.0951604	1.69464	-1.88432	0.0620707	0.142077	-4.53107
GLB1L2	-0.0552903	1.11233	-1.88361	0.0621679	0.142161	-4.53233
KLHL24	0.0528404	3.17631	1.88332	0.062208	0.142181	-4.53285
AREL1	-0.0539602	2.62214	-1.88206	0.0623808	0.142217	-4.53508
SLC25A16	-0.0531413	2.46013	-1.88228	0.0623496	0.142217	-4.53468
FBXW9	-0.0731782	1.8611	-1.88234	0.0623422	0.142217	-4.53458
ACSS1	0.0972561	4.86393	1.88287	0.0622692	0.142217	-4.53364
RELL2	-0.133234	3.666	-1.88225	0.0623539	0.142217	-4.53473
GPR37L1	0.0957245	4.69443	1.8808	0.0625534	0.142539	-4.53731
RBSN	-0.0472543	2.96634	-1.87948	0.0627348	0.14288	-4.53964
ATP13A3	-0.0507938	2.4999	-1.87896	0.0628067	0.142972	-4.54056
RAB14	-0.054443	4.50417	-1.87798	0.0629415	0.143207	-4.54228
GTPBP4	-0.0546071	4.11653	-1.87556	0.0632758	0.143895	-4.54654
DHRS4	0.0559732	3.78795	1.87525	0.0633191	0.143921	-4.54709
CHMP2B	-0.0554852	3.54159	-1.87471	0.0633937	0.144019	-4.54804
TXNDC17	-0.0618215	4.93757	-1.87448	0.0634266	0.144021	-4.54846
TARS2	-0.0724742	3.70604	-1.87343	0.0635718	0.144279	-4.5503
FNIP1	0.0564494	2.72991	1.87159	0.0638292	0.144718	-4.55355
PCDHAC2	0.109493	3.02091	1.8718	0.0637994	0.144718	-4.55317
RUNX1T1	-0.0552963	2.59391	-1.86805	0.0643254	0.14577	-4.55977
[truncated: 2,531 more rows]

## Sheet: Choline Genes Human Iba1
	logFC	AveExpr	t	P.Value	adj.P.Val	B
FCGRT	0.236505	4.84421	6.13523	1.27e-08	5.76e-05	9.35864
LYL1	0.226775	2.02503	5.58858	1.59e-07	0.000200298	7.039
PARVG	0.318015	2.14327	5.59546	1.54e-07	0.000200298	7.06746
CSF1R	0.355679	3.23131	5.56495	1.77e-07	0.000200298	6.94128
NCF4	0.230422	1.70824	5.33841	4.85e-07	0.000439786	6.01613
C3	0.405019	6.29269	5.13226	1.19e-06	0.000900395	5.19362
C1QC	0.504829	4.91933	5.07439	1.53e-06	0.000989775	4.96618
CMTM3	0.186409	2.54919	5.02015	1.93e-06	0.0010919	4.75445
PYCARD	0.243212	2.202	4.92831	2.85e-06	0.00143229	4.39912
IL17RA	0.120785	1.75316	4.89752	3.24e-06	0.0014673	4.28092
PROCR	0.18285	1.44814	4.7591	5.76e-06	0.00197023	3.75536
TMIGD3	0.28958	2.82825	4.7745	5.41e-06	0.00197023	3.81337
LAPTM5	0.327549	3.9408	4.74581	6.09e-06	0.00197023	3.70542
IL10RB	0.173216	2.92459	4.74796	6.04e-06	0.00197023	3.71349
ARPC1B	0.233749	4.18519	4.67833	8.03e-06	0.00242565	3.45321
STXBP2	0.235172	2.94619	4.59453	1.13e-05	0.00276376	3.14333
ARHGAP4	0.209137	3.17517	4.62113	1.01e-05	0.00276376	3.2413
TSPO	0.208329	4.67211	4.60186	1.1e-05	0.00276376	3.17028
RPS6KA1	0.190985	2.62761	4.58802	1.16e-05	0.00276376	3.11942
CSPG4	0.165893	2.39616	4.44527	2.05e-05	0.00464711	2.60074
TMEM106A	0.138106	0.973982	4.42795	2.2e-05	0.00473973	2.53855
SLC1A5	0.234002	1.50472	4.39335	2.52e-05	0.00495988	2.41485
UNC93B1	0.158399	2.75855	4.39701	2.48e-05	0.00495988	2.42793
DOK1	0.171964	2.36235	4.37911	2.66e-05	0.00502651	2.36416
DENND2A	0.147531	3.4551	4.33794	3.13e-05	0.00566869	2.21818
ADAM28	0.237323	1.64424	4.31851	3.37e-05	0.00571139	2.14962
SH2D6	0.235046	1.45863	4.31625	3.4e-05	0.00571139	2.14166
SH3TC1	0.230516	2.1649	4.28961	3.77e-05	0.0060469	2.04805
CMTM7	0.171224	1.42639	4.28311	3.87e-05	0.0060469	2.02526
MMP2	0.145291	1.13948	4.20955	5.14e-05	0.00759099	1.76918
MFNG	0.193804	1.90685	4.19894	5.35e-05	0.00759099	1.73252
LAMB2	0.219247	6.47965	4.19835	5.36e-05	0.00759099	1.73047
SUSD3	0.183074	1.17149	4.16287	6.14e-05	0.00842634	1.60831
DEF6	0.180177	1.91046	4.14377	6.6e-05	0.00854168	1.54288
ANXA2	0.280657	4.52248	4.15016	6.44e-05	0.00854168	1.56473
CIDEB	0.133915	1.18606	4.13472	6.83e-05	0.00859389	1.51194
LTBR	0.207242	3.33126	4.04133	9.7e-05	0.0118732	1.19561
ALOX5AP	0.300426	2.72858	4.02102	0.000104588	0.0121075	1.12752
HSPG2	0.22263	2.36306	4.02303	0.000103813	0.0121075	1.13423
RGS19	0.166072	2.35276	4.01511	0.000106909	0.0121075	1.10775
TEP1	0.141711	2.40233	3.99533	0.00011504	0.0127105	1.04173
AAMDC	0.174557	4.34421	3.97111	0.000125797	0.0132525	0.961251
BHLHE22	-0.143765	1.15003	-3.97536	0.000123842	0.0132525	0.975351
MAN2B1	0.156882	3.48705	3.90459	0.000160516	0.0164625	0.742039
PSTPIP1	0.165815	2.22749	3.89947	0.000163534	0.0164625	0.725296
TCN2	0.205528	3.30185	3.87911	0.000176089	0.017341	0.65884
CCDC85A	-0.20792	1.04866	-3.86026	0.000188531	0.0177926	0.597529
RNASE6	0.217215	1.68516	3.86363	0.000186249	0.0177926	0.60846
ECSCR	0.267497	2.09207	3.8386	0.000203863	0.0188469	0.527345
GGT1	0.143493	2.85614	3.8228	0.00021578	0.0195497	0.47637
COL1A2	0.210559	2.53441	3.81317	0.000223372	0.0198407	0.445356
ADPRH	0.100684	0.956758	3.78847	0.00024401	0.021257	0.366123
CNN2	0.159807	1.81228	3.77164	0.000259101	0.021701	0.312346
FBLN1	0.173573	3.72507	3.76798	0.000262501	0.021701	0.300665
HLX	0.134219	1.08994	3.76368	0.000266538	0.021701	0.286992
RAB13	0.180183	5.12881	3.76146	0.000268654	0.021701	0.279908
PLA1A	0.296368	2.04114	3.75688	0.000273059	0.021701	0.265343
AKAP13	0.172488	4.51678	3.73686	0.000293138	0.0228951	0.201806
WASF2	0.154643	4.1106	3.67968	0.000358484	0.0275243	0.0217926
HOMER3	0.16477	4.40793	3.66619	0.000375798	0.0281292	-0.0203613
NINJ1	0.123531	4.39117	3.66392	0.000378782	0.0281292	-0.0274265
ACAN	0.123075	1.00518	3.65895	0.000385416	0.0281603	-0.0429398
CFLAR	0.176361	3.76515	3.5952	0.000480751	0.0335046	-0.24022
APOC1	0.279116	4.84517	3.60401	0.000466364	0.0335046	-0.213123
C1QL3	-0.240594	1.38415	-3.59584	0.000479691	0.0335046	-0.238251
SYNGR2	0.199123	4.75493	3.57466	0.000515932	0.0353669	-0.303183
SLC4A2	0.202393	4.41749	3.57065	0.000523087	0.0353669	-0.315458
MPST	0.173904	4.19955	3.56421	0.000534761	0.0356246	-0.335126
TCF3	0.112278	3.63882	3.55005	0.000561306	0.035943	-0.37828
SLCO2B1	0.190166	4.13044	3.55116	0.00055918	0.035943	-0.374902
RHOG	0.207845	4.38021	3.54899	0.000563345	0.035943	-0.38151
SP100	0.17546	3.21707	3.51102	0.000641051	0.0393142	-0.496522
GNAI2	0.104336	6.37249	3.51705	0.000628079	0.0393142	-0.478335
TMEM196	-0.152248	0.969843	-3.51048	0.000642219	0.0393142	-0.49814
HMG20B	0.159182	4.47125	3.49782	0.000670369	0.0399575	-0.536293
CLDN5	0.221538	6.55753	3.49987	0.000665724	0.0399575	-0.53011
HDAC1	0.141227	3.93076	3.49142	0.000685014	0.0403002	-0.555508
N4BP3	-0.11702	1.00339	-3.48345	0.000703704	0.0408689	-0.579435
A2M	0.188188	5.27404	3.45896	0.000764129	0.0438165	-0.652625
ARHGEF1	0.158543	5.14917	3.44907	0.000789906	0.0441762	-0.682086
ORAI1	0.147891	2.1685	3.44982	0.00078792	0.0441762	-0.67985
HYAL2	0.22004	3.68562	3.43566	0.000826129	0.0453428	-0.721885
MDFI	0.122318	1.31336	3.42175	0.000865362	0.0453428	-0.763049
TBX2	0.168844	2.68903	3.42318	0.000861261	0.0453428	-0.758835
CTDSP1	0.149225	4.37677	3.42287	0.00086214	0.0453428	-0.759741
TMCO4	0.113087	1.65052	3.41987	0.000870821	0.0453428	-0.768628
HCN1	-0.258934	1.8169	-3.43376	0.00083139	0.0453428	-0.727517
VASP	0.142628	3.28543	3.41634	0.000881103	0.0453568	-0.779038
ESAM	0.175738	4.37567	3.40916	0.000902406	0.0459315	-0.800224
PKN1	0.114286	5.40197	3.39833	0.000935424	0.0461118	-0.83208
LRMDA	0.150419	1.86805	3.39799	0.000936488	0.0461118	-0.833087
EML3	0.185923	4.77196	3.4023	0.000923196	0.0461118	-0.820417
PABPC1	0.107412	7.06943	3.36787	0.00103449	0.0489194	-0.921255
PADI2	0.175954	5.07705	3.36722	0.0010367	0.0489194	-0.923149
ITGA5	0.217023	2.36078	3.36804	0.00103391	0.0489194	-0.920762
APOD	0.19977	8.08835	3.37299	0.00101718	0.0489194	-0.906311
CKLF	0.120013	3.91565	3.35475	0.00108016	0.0504444	-0.959496
HS6ST2	-0.158342	0.998851	-3.35119	0.00109286	0.0505096	-0.96984
PCDHGC5	-0.224435	1.22793	-3.34814	0.00110385	0.0505096	-0.978699
TAGLN2	0.201072	5.33559	3.33627	0.00114762	0.0509676	-1.01309
ZCCHC24	0.16383	5.15254	3.33791	0.00114149	0.0509676	-1.00836
PCSK1	-0.278354	1.77838	-3.33817	0.0011405	0.0509676	-1.00759
DLEU7	-0.146704	1.52846	-3.33252	0.00116182	0.0510973	-1.02397
GABRA4	-0.155153	1.37924	-3.32363	0.00119604	0.0520967	-1.04964
XK	-0.141269	1.05164	-3.31356	0.00123599	0.0533243	-1.07869
ARHGAP22	0.167615	3.51416	3.30549	0.00126886	0.0542258	-1.10187
CYP20A1	0.0936125	2.0664	3.29893	0.00129624	0.0548782	-1.12073
TCF7L1	0.110405	1.98723	3.29589	0.00130908	0.0549088	-1.12944
CFH	0.201411	3.26724	3.29058	0.00133181	0.0553497	-1.14464
PLAC9	0.160943	3.14008	3.28013	0.00137767	0.0565829	-1.17453
OCLN	0.12536	1.63998	3.27816	0.00138647	0.0565829	-1.18015
NDST3	-0.141355	1.09636	-3.27315	0.00140913	0.0568504	-1.19446
MYO1C	0.118624	3.05421	3.27118	0.00141812	0.0568504	-1.20007
ACSF2	0.148732	3.89017	3.26832	0.00143128	0.0568745	-1.20822
MOCS1	0.100727	3.10658	3.2614	0.00146357	0.0576518	-1.22789
MPZL1	0.083105	3.30619	3.2434	0.0015508	0.0605616	-1.27894
TSC22D4	0.163612	8.02243	3.23944	0.00157059	0.06081	-1.29012
PTTG1IP	0.164456	5.7764	3.23265	0.00160517	0.0611043	-1.30931
DDAH2	0.139832	4.93955	3.23343	0.00160118	0.0611043	-1.30711
STAB1	0.272933	3.86247	3.22574	0.00164103	0.0619488	-1.32877
PLTP	0.169507	5.37139	3.20697	0.00174234	0.0646952	-1.38152
SLC4A10	-0.226292	3.03993	-3.20921	0.00172995	0.0646952	-1.37524
CNPY3	0.109858	4.5457	3.18877	0.00184611	0.0679908	-1.43242
UCP2	0.217569	2.40992	3.18056	0.00189478	0.0692206	-1.45531
PPM1E	-0.166001	1.27838	-3.16756	0.00197425	0.0715467	-1.49142
RRAS	0.124507	4.08359	3.15936	0.00202604	0.0717027	-1.51417
CCDC88B	0.146738	3.63751	3.16226	0.00200759	0.0717027	-1.50614
CHD7	0.172026	3.49779	3.16165	0.00201143	0.0717027	-1.50782
PRICKLE3	0.110151	1.3139	3.14745	0.00210341	0.0723769	-1.54709
SZRD1	0.103758	4.13424	3.13617	0.00217922	0.0723769	-1.57817
TNFRSF1A	0.19507	4.36209	3.14119	0.00214513	0.0723769	-1.56433
CD81	0.128233	8.24588	3.15252	0.00207014	0.0723769	-1.53309
SORBS3	0.125803	5.37752	3.13013	0.00222083	0.0723769	-1.59477
MIF4GD	0.122237	3.41399	3.13435	0.00219167	0.0723769	-1.58317
GSN	0.18463	6.87809	3.14852	0.00209634	0.0723769	-1.54413
DISP1	0.0612999	0.935138	3.1349	0.00218787	0.0723769	-1.58165
AKAP5	-0.170247	1.71956	-3.13293	0.00220145	0.0723769	-1.58708
ACSL5	0.207548	2.71033	3.1418	0.00214106	0.0723769	-1.56267
PLCXD2	-0.133991	1.05735	-3.13118	0.00221358	0.0723769	-1.5919
RFXANK	0.120003	5.34372	3.11961	0.00229514	0.0727062	-1.62364
MAVS	0.100145	3.01569	3.12131	0.00228294	0.0727062	-1.61897
BCL7C	0.0946852	3.50254	3.12576	0.00225141	0.0727062	-1.60677
CASTOR1	0.15679	3.37385	3.1223	0.00227593	0.0727062	-1.61627
CAMK4	-0.158417	1.56338	-3.11597	0.00232136	0.0730259	-1.6336
FMO5	0.0967569	1.4116	3.11353	0.00233908	0.0730761	-1.64027
VIP	-0.218105	1.7719	-3.1057	0.00239684	0.0738272	-1.66166
KCNV1	-0.198909	1.63393	-3.10723	0.0023855	0.0738272	-1.6575
KCND2	-0.147965	1.45703	-3.10368	0.00241202	0.0738272	-1.66719
SPTSSB	-0.216403	2.20602	-3.10058	0.00243538	0.0740422	-1.67564
COTL1	0.120374	5.57224	3.09785	0.00245616	0.074176	-1.68308
TMEM178B	-0.134968	1.58944	-3.08951	0.00252057	0.075617	-1.70576
EPHA5	-0.154074	0.957464	-3.0853	0.0025537	0.0761069	-1.7172
ID3	0.228288	5.30603	3.08209	0.00257921	0.0763649	-1.7259
PFN1	0.111343	6.27595	3.07412	0.00264362	0.0767939	-1.7475
EFEMP2	0.119711	4.62928	3.07745	0.0026165	0.0767939	-1.73847
ARAP1	0.142096	5.07222	3.07401	0.00264456	0.0767939	-1.74781
METTL16	0.11042	3.35718	3.06984	0.00267881	0.077293	-1.75907
HAUS4	0.114941	3.21626	3.05214	0.00282901	0.0811103	-1.80679
ARHGAP15	0.102156	1.08424	3.0438	0.00290252	0.0826944	-1.82922
RGCC	0.197988	6.69866	3.03648	0.0029684	0.0831791	-1.84884
RTKN	0.232677	5.00528	3.03379	0.00299298	0.0831791	-1.85604
LRRC32	0.219679	3.96847	3.03445	0.00298691	0.0831791	-1.85427
SMIM17	-0.15138	0.873279	-3.0371	0.00296277	0.0831791	-1.84718
ATG4A	0.0806769	2.20135	3.02881	0.00303892	0.0835613	-1.86935
BMP1	0.112887	2.5485	3.02831	0.00304362	0.0835613	-1.8707
RNF130	0.164911	5.53914	3.0247	0.00307737	0.0839788	-1.88033
TMEM198B	0.122244	3.72795	3.02264	0.00309684	0.0840042	-1.88584
SPTB	-0.159973	1.89554	-3.01609	0.00315939	0.0851908	-1.9033
PLIN3	0.195459	3.71693	3.01395	0.00318004	0.0852402	-1.90899
GLTP	0.184297	4.63318	3.00806	0.0032376	0.0862726	-1.92464
TRHDE	-0.113322	1.25482	-3.00002	0.00331775	0.0873802	-1.94598
KSR2	-0.106698	0.847848	-3.00194	0.00329846	0.0873802	-1.9409
PREX1	0.154537	5.17305	2.99763	0.00334193	0.0875082	-1.95232
CALB1	-0.182214	1.38879	-2.99449	0.00337393	0.0878386	-1.96063
DTX2	0.123289	2.42794	2.98781	0.00344302	0.0878513	-1.9783
PSD4	0.127585	1.87322	2.99226	0.00339686	0.0878513	-1.96653
CLVS2	-0.14538	1.54993	-2.98695	0.003452	0.0878513	-1.98057
FLNA	0.155249	5.96224	2.98978	0.00342251	0.0878513	-1.97309
CSK	0.0927688	4.20015	2.97313	0.00359933	0.0910891	-2.017
CNTN3	-0.181001	1.86005	-2.96861	0.00364883	0.0918288	-2.0289
LHPP	0.184036	6.34831	2.96444	0.00369492	0.091967	-2.03983
NELL1	-0.205309	1.68617	-2.96519	0.00368668	0.091967	-2.03789
RAB27B	-0.158597	1.03724	-2.95886	0.00375759	0.0927398	-2.05448
PSME1	0.10048	5.56822	2.95563	0.00379431	0.0927398	-2.06294
ELK3	0.094568	1.51836	2.95444	0.00380786	0.0927398	-2.06605
ARHGAP27	0.121329	2.66347	2.95482	0.00380353	0.0927398	-2.06505
RHBDF1	0.119168	3.3884	2.94471	0.00392079	0.0947176	-2.09148
AIF1L	0.159138	5.03431	2.94385	0.00393089	0.0947176	-2.09372
CERS2	0.140113	5.39714	2.93677	0.00401522	0.0962378	-2.11218
EIF5A2	-0.123755	1.61814	-2.93099	0.00408518	0.0973993	-2.1272
TMED1	0.11294	3.55659	2.92407	0.00417052	0.0989134	-2.14517
RGS7BP	-0.174904	1.64576	-2.92038	0.00421677	0.0994895	-2.15476
SHANK2	-0.155403	2.16155	-2.91848	0.0042407	0.0995355	-2.15967
MVP	0.187917	4.36611	2.90885	0.00436402	0.101117	-2.18458
ZBTB7B	0.122457	2.85479	2.908	0.00437504	0.101117	-2.18677
TNIP2	0.129348	3.44961	2.90944	0.00435639	0.101117	-2.18306
MTUS2	-0.137209	1.42006	-2.89933	0.00448913	0.103227	-2.20912
ALDH3B1	0.0892542	1.39658	2.89263	0.00457925	0.103909	-2.22637
MCAM	0.149968	4.21878	2.8739	0.00483989	0.103909	-2.27438
HADHA	0.103613	5.39012	2.88413	0.00469592	0.103909	-2.24819
SMOX	0.154339	5.33738	2.87545	0.00481779	0.103909	-2.27041
VAT1	0.110386	4.39697	2.87577	0.00481315	0.103909	-2.26958
GABRG2	-0.289351	3.57689	-2.87917	0.00476523	0.103909	-2.2609
FHOD1	0.116163	3.22833	2.8954	0.00454182	0.103909	-2.21925
G3BP2	-0.152057	4.27072	-2.87965	0.00475843	0.103909	-2.25966
PRICKLE1	-0.164455	2.03763	-2.87396	0.00483904	0.103909	-2.27423
SLC39A1	0.13385	4.10033	2.88483	0.0046862	0.103909	-2.2464
LMNA	0.164137	4.91698	2.88965	0.00461982	0.103909	-2.23402
IFI27	0.155963	6.83566	2.88362	0.00470298	0.103909	-2.2495
MOB3A	0.0947741	3.02892	2.88126	0.00473581	0.103909	-2.25553
SGTB	-0.169445	3.09264	-2.88247	0.00471898	0.103909	-2.25244
HSD17B10	0.109034	4.85037	2.87091	0.00488274	0.104334	-2.28202
GRM7	-0.12587	1.36205	-2.86433	0.00497819	0.105618	-2.2988
DDR1	0.169671	5.73421	2.86356	0.00498947	0.105618	-2.30076
EEF1D	0.119579	7.68799	2.85882	0.00505949	0.106602	-2.31283
SLC2A1	0.158286	5.55396	2.85513	0.00511452	0.107263	-2.3222
TMEM104	0.104425	2.35709	2.8533	0.00514206	0.107343	-2.32685
OPLAH	0.160238	2.55639	2.84762	0.00522849	0.108647	-2.34128
LITAF	0.156269	4.2888	2.84217	0.00531251	0.109401	-2.35508
CYFIP1	0.0904365	3.93369	2.84213	0.0053131	0.109401	-2.35518
PARP10	0.122487	3.52858	2.83682	0.00539629	0.110612	-2.36862
SLC17A6	-0.156382	1.18269	-2.83186	0.00547499	0.111719	-2.38115
SPATA13	0.152978	2.87283	2.82882	0.0055237	0.112208	-2.38881
PGPEP1	0.0892171	3.09029	2.82177	0.00563841	0.114027	-2.40658
MAPKAPK2	0.127158	3.90123	2.81669	0.00572223	0.114395	-2.41933
ANKRD33B	-0.114009	1.60014	-2.81705	0.00571632	0.114395	-2.41844
FSTL5	-0.141617	1.05235	-2.81306	0.0057829	0.114395	-2.42845
TMEM220	0.106144	1.58157	2.81339	0.00577736	0.114395	-2.42762
FAM169A	-0.123359	1.43899	-2.8157	0.00573884	0.114395	-2.42184
TRAF4	0.149909	3.71345	2.80474	0.00592419	0.115178	-2.4493
CD82	0.15657	4.15843	2.80581	0.00590588	0.115178	-2.44663
MVB12A	0.101868	3.69412	2.80754	0.00587643	0.115178	-2.44231
CHML	-0.120474	1.34083	-2.80604	0.005902	0.115178	-2.44606
S100A1	0.124144	8.46338	2.80286	0.00595661	0.115314	-2.45401
SLC25A1	0.11966	4.54823	2.79339	0.00612217	0.117889	-2.47768
CD34	0.197283	3.42525	2.79228	0.00614167	0.117889	-2.48042
SOX10	0.200671	4.81356	2.78414	0.00628783	0.119721	-2.50072
ACADS	0.126396	3.40466	2.78377	0.00629437	0.119721	-2.50162
JUP	0.137023	3.1274	2.78256	0.00631641	0.119721	-2.50463
SMTN	0.184856	4.29453	2.78042	0.00635546	0.119959	-2.50995
NDUFA4L2	0.138415	4.93861	2.77726	0.00641352	0.120553	-2.51779
RARRES2	0.116036	5.04836	2.77395	0.00647493	0.121204	-2.526
LIN7A	-0.113898	2.06746	-2.76112	0.00671796	0.12183	-2.55776
TMC6	0.223285	4.6552	2.76372	0.00666803	0.12183	-2.55133
FKBP10	0.145162	4.14894	2.76484	0.00664655	0.12183	-2.54855
BRD4	0.103075	4.94326	2.76048	0.00673027	0.12183	-2.55934
KLF15	0.179831	3.94721	2.76103	0.00671968	0.12183	-2.55798
NEUROD6	-0.224477	2.67096	-2.76168	0.00670716	0.12183	-2.55637
PPP1R14B	0.101109	5.02135	2.75944	0.00675042	0.12183	-2.56191
AGBL4	-0.133084	1.21715	-2.76845	0.00657809	0.12183	-2.53963
KIF13B	0.129966	2.8136	2.76067	0.00672666	0.12183	-2.55887
ITPKB	0.19206	5.55131	2.75654	0.00680664	0.122357	-2.56905
ELOVL1	0.185705	5.09579	2.75098	0.0069158	0.123475	-2.58276
ADCYAP1	-0.19352	1.5267	-2.7506	0.00692334	0.123475	-2.58369
NCEH1	-0.178969	2.85504	-2.74625	0.00700993	0.124043	-2.59439
TMEM140	0.138777	2.31144	2.74727	0.00698942	0.124043	-2.59187
CYP27A1	0.156416	4.24113	2.74236	0.00708813	0.124939	-2.60394
COMT	0.11156	6.19021	2.74047	0.00712649	0.125128	-2.60859
SH3BGRL3	0.100373	5.82121	2.73771	0.00718275	0.125146	-2.61535
PHYKPL	0.12543	4.23983	2.7384	0.00716854	0.125146	-2.61365
RPGRIP1L	-0.0859534	1.50277	-2.72769	0.00739049	0.127782	-2.63987
PAQR8	0.139043	4.88212	2.7279	0.007386	0.127782	-2.63935
VIM	0.149418	7.53955	2.71478	0.0076661	0.127882	-2.67134
GSTP1	0.0987553	7.35177	2.72047	0.0075435	0.127882	-2.65749
TRIP6	0.142144	4.26541	2.70866	0.00779997	0.127882	-2.68621
UBE2W	-0.0985163	2.52591	-2.71967	0.00756053	0.127882	-2.65943
CHRAC1	0.110004	2.49766	2.70572	0.00786513	0.127882	-2.69335
RAB34	0.153963	4.6327	2.70722	0.00783188	0.127882	-2.68972
GNL3L	0.0719487	2.06793	2.71125	0.00774319	0.127882	-2.67993
HIGD1B	0.165237	5.11349	2.71772	0.00760257	0.127882	-2.66419
SUCLA2	-0.139941	4.49155	-2.70522	0.00787621	0.127882	-2.69456
SERF2	0.08846	8.81102	2.7104	0.00776165	0.127882	-2.68198
RNPEPL1	0.106827	4.353	2.71461	0.00766991	0.127882	-2.67177
NOTCH1	0.116636	2.78716	2.71124	0.00774338	0.127882	-2.67996
ANGPT1	0.101125	0.938565	2.71643	0.00763042	0.127882	-2.66733
STAT3	0.118631	4.72792	2.7144	0.00767442	0.127882	-2.67227
CLN3	0.10853	3.44114	2.7142	0.00767882	0.127882	-2.67276
PLXNB3	0.220392	6.05827	2.70637	0.00785075	0.127882	-2.69178
SAP25	0.200939	2.20029	2.71102	0.00774806	0.127882	-2.68047
ZDBF2	-0.0979154	1.42235	-2.70107	0.00796901	0.128927	-2.70462
UHRF1	0.108402	1.15067	2.69703	0.00806049	0.129943	-2.71441
CD63	0.100812	8.44298	2.69189	0.00817795	0.131369	-2.72683
RAPGEF3	0.162079	5.51299	2.68772	0.00827442	0.13152	-2.73689
TFEB	0.163535	4.04792	2.689	0.00824468	0.13152	-2.7338
MAL2	-0.25626	2.96926	-2.68849	0.00825652	0.13152	-2.73503
MCM8	0.077431	1.09611	2.68596	0.00831553	0.131711	-2.74114
BBX	0.115551	4.04067	2.67763	0.00851234	0.134358	-2.76119
CDKN2C	0.11425	3.19209	2.66294	0.00886971	0.136771	-2.79643
SSPN	0.127009	3.26067	2.65923	0.00896208	0.136771	-2.8053
TST	0.144759	4.18606	2.66539	0.00880923	0.136771	-2.79057
PCTP	0.0762624	2.17351	2.65962	0.00895222	0.136771	-2.80436
TRPT1	0.0954025	4.55644	2.65903	0.00896711	0.136771	-2.80578
GPR158	-0.19637	2.30028	-2.66947	0.00870924	0.136771	-2.78079
CASP7	0.12265	2.5609	2.66828	0.00873835	0.136771	-2.78365
EHBP1L1	0.10827	4.05094	2.65975	0.00894892	0.136771	-2.80404
FBXO34	-0.149742	2.81234	-2.66546	0.00880732	0.136771	-2.79038
KRT222	-0.184284	2.69547	-2.66171	0.0089002	0.136771	-2.79937
GNA12	0.126565	4.82323	2.65161	0.00915452	0.138696	-2.82348
LMTK2	-0.153783	2.44773	-2.65271	0.0091265	0.138696	-2.82086
OLFM3	-0.205223	2.03961	-2.64635	0.00928963	0.139337	-2.83602
NMI	0.116804	2.01609	2.64399	0.00935063	0.139337	-2.84162
SELENBP1	0.145743	4.95334	2.64562	0.00930831	0.139337	-2.83774
NTNG1	-0.123712	1.94617	-2.64613	0.00929517	0.139337	-2.83653
GM2A	0.101366	3.26551	2.64457	0.0093356	0.139337	-2.84024
GRAP	0.0947642	1.38667	2.64157	0.00941367	0.139359	-2.84736
VSTM2A	-0.239589	2.9209	-2.64244	0.00939101	0.139359	-2.8453
NR1D2	-0.105657	3.35178	-2.63861	0.00949134	0.140051	-2.85439
LAMC3	0.122733	2.17451	2.6336	0.00962421	0.141349	-2.86627
CNR1	-0.173466	1.819	-2.62946	0.0097353	0.141349	-2.87608
NKX6.2	0.238408	5.29486	2.62948	0.00973479	0.141349	-2.87604
CD151	0.114876	5.20367	2.63006	0.00971919	0.141349	-2.87467
KCNQ5	-0.210937	2.38675	-2.63137	0.00968402	0.141349	-2.87157
CDC42EP1	0.198081	4.31943	2.61499	0.0101326	0.146224	-2.91025
GREM2	-0.134232	1.24632	-2.61427	0.0101528	0.146224	-2.91194
IRF7	0.188667	3.2946	2.61373	0.0101679	0.146224	-2.91321
RTP1	-0.10275	0.912754	-2.60801	0.0103293	0.147609	-2.92666
FXYD1	0.137439	7.65012	2.60871	0.0103094	0.147609	-2.925
SCRIB	0.0973926	5.33562	2.6058	0.0103925	0.148043	-2.93185
MAGEE2	-0.111803	0.946615	-2.6034	0.0104611	0.148554	-2.93747
WDR47	-0.148078	3.67847	-2.5918	0.0107996	0.149801	-2.96463
PDGFRB	0.118172	4.2966	2.58905	0.0108813	0.149801	-2.97105
EVI2A	0.22687	4.87559	2.5923	0.010785	0.149801	-2.96347
PTPRB	0.117296	2.03451	2.59056	0.0108364	0.149801	-2.96752
ITGB4	0.237669	5.13919	2.59551	0.0106903	0.149801	-2.95595
RILPL2	0.0611893	1.69067	2.58847	0.0108985	0.149801	-2.97239
CLSTN2	-0.163757	1.63745	-2.58795	0.0109142	0.149801	-2.97362
BMPER	-0.135721	1.60779	-2.59328	0.010756	0.149801	-2.96118
FAT3	-0.109405	1.6186	-2.58689	0.0109457	0.149801	-2.97608
SPTSSA	0.0971546	3.2064	2.59875	0.0105958	0.149801	-2.94838
CRYL1	0.103656	5.47433	2.58855	0.0108962	0.149801	-2.97221
NINJ2	0.204045	2.8903	2.59333	0.0107544	0.149801	-2.96105
CTNS	0.0918083	2.292	2.58147	0.0111092	0.150047	-2.98871
CUX2	-0.144976	2.10896	-2.58064	0.0111347	0.150047	-2.99065
TANC1	0.0916126	2.04899	2.5782	0.0112092	0.150047	-2.99633
RNF11	-0.113347	5.56552	-2.5798	0.0111602	0.150047	-2.9926
STARD8	0.129267	1.88906	2.57645	0.0112628	0.150047	-3.00039
PLCB3	0.116241	2.5917	2.57701	0.0112455	0.150047	-2.99909
PARM1	-0.218893	2.52654	-2.57555	0.0112904	0.150047	-3.00248
FRMPD4	-0.145736	1.74406	-2.57757	0.0112283	0.150047	-2.99778
DSEL	0.0762105	1.51494	2.57597	0.0112776	0.150047	-3.00152
BHLHB9	-0.115765	2.03613	-2.5754	0.0112949	0.150047	-3.00282
TTC33	-0.0919738	2.00638	-2.57077	0.0114385	0.15151	-3.01358
CYP26B1	-0.135184	1.39575	-2.56817	0.0115198	0.152143	-3.0196
ZBTB16	0.110021	4.23843	2.55742	0.0118615	0.153808	-3.04447
IFT57	-0.117042	3.17578	-2.55695	0.0118766	0.153808	-3.04555
B4GALT6	-0.176662	2.64574	-2.5583	0.0118333	0.153808	-3.04244
ABHD13	-0.0702624	1.67503	-2.55922	0.0118039	0.153808	-3.04033
UBXN10	-0.0978124	0.97263	-2.55917	0.0118055	0.153808	-3.04044
LZTFL1	-0.125593	2.52749	-2.55568	0.0119176	0.153808	-3.04848
AMER2	0.160825	4.28673	2.55626	0.0118991	0.153808	-3.04715
WDR81	0.0940424	2.72794	2.55841	0.0118296	0.153808	-3.04218
SLC35D2	0.148389	2.97582	2.5543	0.0119624	0.153948	-3.05167
CACNA1G	-0.142457	1.80953	-2.54424	0.012293	0.154372	-3.07484
NKAIN4	0.161082	3.91889	2.54294	0.0123362	0.154372	-3.07781
SLC12A9	0.113796	3.43515	2.5459	0.012238	0.154372	-3.07102
VSTM4	0.0735546	2.12314	2.54411	0.0122973	0.154372	-3.07513
ILK	0.0772793	5.59647	2.54698	0.012202	0.154372	-3.06852
MMRN2	0.126602	2.42873	2.54797	0.0121694	0.154372	-3.06625
NRROS	0.0772655	0.950842	2.54587	0.0122388	0.154372	-3.07108
WSB2	-0.103276	5.64184	-2.55045	0.012088	0.154372	-3.06054
CSRNP3	-0.119343	1.84193	-2.54395	0.0123028	0.154372	-3.07551
PPP1R14C	-0.158874	2.39245	-2.54987	0.0121069	0.154372	-3.06187
STAU2	-0.107405	4.58655	-2.53891	0.0124713	0.155585	-3.08707
IRAK3	0.0845358	1.00343	2.53327	0.0126626	0.155585	-3.09999
KLHL29	-0.117819	1.65453	-2.53442	0.0126235	0.155585	-3.09737
CDH8	-0.13405	1.79309	-2.53296	0.0126734	0.155585	-3.10072
RNF166	0.0920662	3.6594	2.53781	0.0125086	0.155585	-3.0896
ERC2	-0.105744	3.11733	-2.53312	0.0126677	0.155585	-3.10033
PRELP	0.143567	3.14252	2.53301	0.0126717	0.155585	-3.1006
CARNMT1	-0.0736673	1.4596	-2.5294	0.0127954	0.156658	-3.10885
SH3BP4	0.121079	2.71426	2.52712	0.0128744	0.1572	-3.11407
AEBP1	0.203813	4.90159	2.52399	0.0129831	0.157452	-3.1212
LDLRAP1	0.162029	2.94068	2.52206	0.0130509	0.157452	-3.12562
KCNT2	-0.0840788	0.969497	-2.5252	0.0129409	0.157452	-3.11844
PLXNB2	0.0963085	4.78058	2.52173	0.0130624	0.157452	-3.12636
TMEM200C	-0.086478	1.09817	-2.52154	0.0130689	0.157452	-3.12679
PPP4R4	-0.120885	1.89637	-2.52008	0.0131203	0.157653	-3.13012
FBLN7	-0.173046	1.57115	-2.51898	0.0131595	0.157705	-3.13264
FLRT3	-0.132635	1.49093	-2.51778	0.0132019	0.157796	-3.13537
NAA30	-0.0853826	2.50827	-2.51659	0.0132441	0.157884	-3.13808
CDK14	-0.171537	3.23068	-2.50324	0.0137264	0.15829	-3.16839
TULP3	0.105637	2.76993	2.50525	0.0136527	0.15829	-3.16383
RASGRF2	-0.137037	2.61242	-2.51198	0.0134089	0.15829	-3.14856
MXI1	0.095692	5.25847	2.50958	0.0134955	0.15829	-3.15402
PDLIM2	0.0967575	4.91443	2.50686	0.0135939	0.15829	-3.16017
DPYS	-0.124854	1.46946	-2.50724	0.0135802	0.15829	-3.15932
FAM135B	-0.107845	1.42394	-2.51028	0.01347	0.15829	-3.15241
TMEM219	0.0722931	6.32816	2.50946	0.0134997	0.15829	-3.15428
MAD2L1	-0.114504	1.40479	-2.50773	0.0135626	0.15829	-3.15822
GALNT10	0.0880221	2.17738	2.51286	0.0133772	0.15829	-3.14656
RET	-0.125019	1.15793	-2.51313	0.0133677	0.15829	-3.14595
TMX3	-0.100545	3.07378	-2.50445	0.013682	0.15829	-3.16564
MAP3K11	0.106087	4.59979	2.50308	0.0137324	0.15829	-3.16876
HNRNPF	0.0943266	4.56337	2.50109	0.0138055	0.158728	-3.17326
BEND6	-0.123821	3.91045	-2.49831	0.0139084	0.159506	-3.17954
HSD17B4	0.0900992	6.60335	2.49259	0.0141225	0.160475	-3.19247
EMILIN1	0.125089	2.70423	2.49039	0.0142054	0.160475	-3.19743
RGS3	0.103574	3.99584	2.49293	0.0141098	0.160475	-3.19171
LBR	0.0879208	2.41996	2.49202	0.014144	0.160475	-3.19376
RAB3C	-0.20148	2.39424	-2.49127	0.0141722	0.160475	-3.19545
LMBRD2	0.143667	4.13551	2.49239	0.0141298	0.160475	-3.19291
PHLDB1	0.181572	6.06148	2.48479	0.0144187	0.162076	-3.21003
GPR22	-0.164399	2.56091	-2.48488	0.0144156	0.162076	-3.20985
CYB561A3	0.0829794	2.88594	2.48278	0.0144963	0.162545	-3.21457
ZBTB11	-0.0892604	2.15697	-2.48082	0.0145717	0.162586	-3.21896
ZIC4	0.0979719	1.7906	2.48141	0.0145489	0.162586	-3.21764
PLXNB1	0.166914	6.30725	2.47975	0.0146134	0.16265	-3.22137
PLK2	-0.20301	3.91943	-2.47746	0.0147026	0.163242	-3.22652
TNKS1BP1	0.084502	4.50702	2.47636	0.0147454	0.163317	-3.22898
CLN8	0.092148	2.45156	2.47497	0.0148	0.163522	-3.2321
AKAP11	-0.11308	3.1674	-2.45485	0.0156091	0.164911	-3.27705
NCKAP1	-0.116357	4.74197	-2.45521	0.0155946	0.164911	-3.27627
CPEB3	-0.113425	2.50008	-2.46238	0.0153017	0.164911	-3.26027
DEK	0.0940704	5.39963	2.4601	0.0153945	0.164911	-3.26537
GALNT6	0.189751	2.22221	2.46323	0.0152674	0.164911	-3.25837
PLPP2	0.201841	3.97361	2.46422	0.0152277	0.164911	-3.25617
SLC2A13	-0.135334	2.38434	-2.46929	0.0150244	0.164911	-3.24482
PLCL2	-0.120455	1.82643	-2.46071	0.0153697	0.164911	-3.264
SLC38A10	0.105894	4.42484	2.46096	0.0153596	0.164911	-3.26345
MCM7	0.11329	4.70203	2.46383	0.0152431	0.164911	-3.25703
NETO2	-0.119797	1.729	-2.46728	0.015105	0.164911	-3.24934
EGR3	-0.162077	2.38995	-2.45567	0.0155753	0.164911	-3.27523
VWA1	0.170463	5.27842	2.45231	0.015714	0.164911	-3.28271
KCTD8	-0.122289	2.00719	-2.4621	0.0153134	0.164911	-3.26091
NKRF	-0.128725	2.62687	-2.45848	0.0154604	0.164911	-3.26898
EIF4EBP1	0.115082	2.55323	2.45677	0.0155304	0.164911	-3.27279
ESRRG	-0.100116	1.2773	-2.46084	0.0153644	0.164911	-3.26371
MYO6	0.144203	5.1893	2.46633	0.0151427	0.164911	-3.25144
ECI2	0.0983744	4.81971	2.45281	0.0156934	0.164911	-3.2816
PJA2	-0.139408	5.2833	-2.45451	0.0156232	0.164911	-3.27781
PLXNA4	-0.12086	1.62028	-2.45201	0.0157266	0.164911	-3.28338
PARG	-0.0849246	1.98693	-2.45829	0.015468	0.164911	-3.26939
TRPM4	0.0824156	2.84124	2.44876	0.0158616	0.165943	-3.29059
THSD1	0.0966123	2.1977	2.44735	0.0159208	0.166178	-3.29374
GSK3B	-0.0955519	2.64016	-2.44535	0.0160047	0.166394	-3.29816
OXR1	-0.158636	4.25763	-2.44511	0.016015	0.166394	-3.29871
PRKCE	-0.177074	2.99703	-2.44343	0.0160858	0.166747	-3.30242
SATB2	-0.130098	2.73431	-2.44122	0.0161794	0.166954	-3.30732
COLGALT1	0.115269	3.64347	2.44183	0.0161537	0.166954	-3.30598
MGST1	0.175095	6.34602	2.43799	0.0163175	0.16755	-3.31448
HS1BP3	0.0798037	2.93415	2.43727	0.0163481	0.16755	-3.31606
RPLP1	0.0793166	8.732	2.43882	0.0162819	0.16755	-3.31264
NDE1	0.14497	2.8401	2.43549	0.016425	0.167813	-3.32002
PDE10A	-0.0964296	1.39163	-2.43437	0.0164731	0.167813	-3.32248
CACNA2D1	-0.124037	2.533	-2.43365	0.0165044	0.167813	-3.32408
RAPH1	-0.0934936	0.905242	-2.43324	0.016522	0.167813	-3.32498
MECOM	0.110582	1.68034	2.43203	0.0165745	0.167904	-3.32765
DGKB	-0.141956	1.86664	-2.43001	0.0166623	0.167904	-3.3321
FTH1	0.0967464	11.6227	2.42709	0.0167904	0.167904	-3.33855
FAM167B	0.202177	1.66345	2.42754	0.0167708	0.167904	-3.33756
SLC39A10	-0.139703	3.39451	-2.43073	0.0166312	0.167904	-3.33052
ZBTB48	0.114755	4.1869	2.42871	0.0167194	0.167904	-3.33498
FMN1	-0.0948705	1.06376	-2.42878	0.0167163	0.167904	-3.33482
YAF2	0.107768	4.99415	2.41902	0.0171485	0.168446	-3.35631
TUSC3	-0.174181	3.44389	-2.42022	0.0170947	0.168446	-3.35367
ZBTB17	0.107241	4.60151	2.42406	0.016924	0.168446	-3.34522
RNF6	-0.107668	3.31642	-2.41833	0.0171793	0.168446	-3.35782
HIP1R	0.138561	6.08402	2.41865	0.017165	0.168446	-3.35712
SLC16A3	0.157912	2.43812	2.42043	0.0170854	0.168446	-3.35321
EPHX1	0.142251	6.37107	2.42204	0.0170136	0.168446	-3.34966
CTDSP2	0.100384	4.56732	2.42112	0.0170546	0.168446	-3.35169
CCDC159	0.119024	5.24629	2.42427	0.0169148	0.168446	-3.34476
ST6GAL1	0.096609	3.19937	2.41564	0.0173002	0.168607	-3.36372
ZFAND1	-0.0998551	3.49972	-2.41702	0.0172383	0.168607	-3.36071
STK38	0.0754064	2.98394	2.41531	0.0173151	0.168607	-3.36445
RAMP1	0.116784	6.46172	2.4132	0.0174106	0.168607	-3.36907
ALDH7A1	0.115397	5.17214	2.41302	0.017419	0.168607	-3.36948
SNX33	0.0919186	2.37014	2.41312	0.0174143	0.168607	-3.36925
SLC25A32	-0.102553	2.32084	-2.41199	0.0174655	0.168697	-3.37172
CDKN3	-0.120671	1.65022	-2.40491	0.0177905	0.168827	-3.38722
SLC32A1	-0.183075	1.2314	-2.40469	0.0178007	0.168827	-3.3877
ATRNL1	-0.178212	2.49249	-2.40584	0.0177474	0.168827	-3.38518
PDE4D	-0.0819795	1.94152	-2.41003	0.0175549	0.168827	-3.37601
ADGRE5	0.124906	2.15848	2.39959	0.018038	0.168827	-3.39883
UNC79	-0.107578	1.91017	-2.40378	0.0178427	0.168827	-3.38968
PSAT1	0.127605	5.79927	2.40908	0.0175985	0.168827	-3.3781
CNKSR2	-0.14488	4.02116	-2.4018	0.0179349	0.168827	-3.39401
HTR5A	-0.174642	1.7809	-2.40054	0.0179939	0.168827	-3.39677
LRP5	0.106458	2.03535	2.40137	0.0179548	0.168827	-3.39494
TMEM100	0.103624	1.51656	2.40035	0.0180025	0.168827	-3.39718
RGMB	-0.113636	2.28174	-2.40088	0.0179777	0.168827	-3.39601
ZHX2	0.102063	2.77677	2.40177	0.0179363	0.168827	-3.39408
MRTFB	-0.133873	3.51643	-2.41003	0.017555	0.168827	-3.37602
TSPAN4	0.0921943	3.28757	2.40096	0.0179739	0.168827	-3.39584
DNM2	0.0881781	4.75853	2.39575	0.0182189	0.169714	-3.40721
BRMS1L	-0.0891851	2.67329	-2.39329	0.0183352	0.169714	-3.41256
SALL1	0.13181	2.97352	2.39282	0.0183575	0.169714	-3.41358
BBS2	0.105366	6.00457	2.39324	0.0183378	0.169714	-3.41267
ADPRHL1	-0.129028	2.00532	-2.39667	0.0181754	0.169714	-3.4052
GABRG3	-0.0886909	0.983097	-2.39407	0.0182981	0.169714	-3.41086
PKNOX2	-0.137869	2.87321	-2.38935	0.0185235	0.170899	-3.42114
PDLIM4	0.16004	3.30662	2.38805	0.018586	0.171127	-3.42396
MCF2	-0.143782	2.09299	-2.38623	0.0186737	0.171586	-3.42791
TRIM23	-0.113835	3.06074	-2.38364	0.0187992	0.172041	-3.43353
SCN1A	-0.159795	2.8255	-2.3837	0.0187962	0.172041	-3.4334
TRIM62	0.0899199	2.07795	2.38009	0.0189722	0.173274	-3.44122
SMC4	0.114927	3.19465	2.37689	0.0191293	0.174291	-3.44813
CENPB	0.0990776	5.49833	2.37556	0.0191952	0.174291	-3.45102
PPM1L	-0.0984995	2.15204	-2.37471	0.0192375	0.174291	-3.45286
TRMT9B	-0.0994227	1.93969	-2.37476	0.019235	0.174291	-3.45275
PRR18	0.203586	4.05511	2.37379	0.0192828	0.174353	-3.45483
TTLL7	0.131923	5.04735	2.37292	0.019326	0.174396	-3.45671
NUCKS1	0.133493	7.88889	2.36886	0.019529	0.175181	-3.46547
HNRNPUL1	0.0715885	5.0203	2.36894	0.0195255	0.175181	-3.46532
MLIP	-0.13706	1.45167	-2.3691	0.0195171	0.175181	-3.46496
IDH1	0.0755446	3.54618	2.36686	0.0196301	0.17574	-3.46979
ENAH	0.0842214	3.37781	2.36511	0.0197185	0.175837	-3.47356
PGAP1	-0.0656429	1.65066	-2.3653	0.0197087	0.175837	-3.47314
MARK1	-0.107366	2.22605	-2.36276	0.0198381	0.175898	-3.47862
PTPRO	-0.12839	1.71621	-2.36268	0.0198419	0.175898	-3.47879
BAG4	-0.127728	2.95877	-2.36281	0.0198354	0.175898	-3.47851
RXFP1	-0.172896	1.95495	-2.36182	0.0198857	0.175942	-3.48063
NMRK1	-0.11336	3.85196	-2.35724	0.020121	0.177444	-3.49048
LRRC4C	-0.086567	3.49707	-2.35623	0.020173	0.177444	-3.49264
GFPT1	-0.0691595	1.87706	-2.35639	0.0201651	0.177444	-3.49231
HSPA13	-0.0985462	3.04878	-2.35478	0.0202481	0.177759	-3.49575
SRP72	0.0971943	5.24471	2.35401	0.0202884	0.177768	-3.49742
MAPK8	-0.103291	2.84125	-2.3518	0.0204032	0.178086	-3.50214
ARHGEF19	0.0899874	0.997175	2.35253	0.0203652	0.178086	-3.50058
PRKD3	0.0707211	2.11948	2.35017	0.0204885	0.178487	-3.50563
PLD2	0.114279	4.02365	2.34861	0.0205704	0.178674	-3.50897
DAD1	0.0821618	6.39502	2.34751	0.0206284	0.178674	-3.51132
MID1IP1	0.161497	5.75392	2.34788	0.0206088	0.178674	-3.51053
IFI35	0.132268	3.25461	2.34596	0.0207105	0.179043	-3.51465
BRWD1	-0.135077	4.11912	-2.34398	0.0208156	0.179609	-3.51888
ATP6V1C1	-0.132758	4.10343	-2.34137	0.0209544	0.179779	-3.52443
SNX22	0.145169	3.53221	2.3425	0.0208941	0.179779	-3.52203
LDB2	-0.186943	3.91311	-2.34203	0.0209193	0.179779	-3.52303
R3HDM1	-0.153336	4.20212	-2.33932	0.0210646	0.180226	-3.52882
CRTC3	0.0751314	3.06121	2.33881	0.0210919	0.180226	-3.5299
PDP1	-0.18586	3.83893	-2.33818	0.0211259	0.180226	-3.53125
NUDT1	0.106374	3.40454	2.33659	0.0212118	0.180619	-3.53464
RASSF2	0.134619	4.36833	2.33384	0.0213608	0.181026	-3.54049
PLCB4	-0.0772677	1.59699	-2.33264	0.0214262	0.181026	-3.54304
RPN2	0.0779396	4.47361	2.33237	0.0214409	0.181026	-3.54361
CALML4	0.100819	2.51843	2.33192	0.0214656	0.181026	-3.54457
DYNC1LI1	-0.106532	3.43683	-2.3313	0.0214994	0.181026	-3.54589
SOSTDC1	-0.151193	1.31639	-2.33414	0.0213445	0.181026	-3.53985
PTBP1	0.0815612	4.20629	2.32802	0.0216795	0.181634	-3.55286
RAP2A	-0.0938661	3.89469	-2.32779	0.0216918	0.181634	-3.55333
FAM81A	-0.164034	3.13478	-2.32802	0.0216795	0.181634	-3.55286
UBXN2A	0.0615805	2.4681	2.32644	0.0217667	0.181925	-3.55621
PITPNM3	-0.123839	3.05136	-2.32147	0.0220429	0.183219	-3.56673
HMGCLL1	-0.13389	1.95565	-2.3217	0.0220303	0.183219	-3.56626
SCAI	-0.107662	2.05341	-2.32217	0.0220039	0.183219	-3.56526
ELAVL2	-0.162482	3.09745	-2.3172	0.0222827	0.183744	-3.57576
CHD5	-0.150513	4.73514	-2.3187	0.0221986	0.183744	-3.57261
RGS4	-0.225725	4.88075	-2.3184	0.022215	0.183744	-3.57322
DYSF	0.180187	3.88477	2.31606	0.0223472	0.183744	-3.57817
SLC50A1	0.0880941	2.90092	2.31602	0.0223494	0.183744	-3.57826
ARL6IP6	0.0927241	2.87007	2.31653	0.0223205	0.183744	-3.57718
MSRB1	0.0852793	3.42959	2.3148	0.0224187	0.18398	-3.58084
NMNAT2	-0.208236	3.17856	-2.31408	0.0224596	0.183982	-3.58236
AFDN	0.0749952	5.24526	2.31334	0.0225018	0.183995	-3.58392
SOGA1	0.0743893	2.33805	2.31251	0.0225492	0.184051	-3.58568
POLM	0.0880151	2.54069	2.30956	0.0227178	0.184761	-3.59189
LONRF2	-0.136717	2.729	-2.31018	0.0226824	0.184761	-3.59059
SUN2	0.168393	5.93614	2.30672	0.0228816	0.184766	-3.59788
HMGCR	-0.128587	3.3584	-2.30745	0.0228395	0.184766	-3.59634
PACSIN3	0.106404	3.66029	2.30717	0.0228557	0.184766	-3.59693
MVB12B	0.125589	3.74419	2.30805	0.0228045	0.184766	-3.59506
ALS2	-0.0853909	2.54266	-2.29467	0.0235874	0.185365	-3.62318
DDX11	0.149401	2.78667	2.293	0.0236864	0.185365	-3.62667
LMCD1	0.0921245	2.48433	2.29875	0.023346	0.185365	-3.61462
CLASRP	0.121655	5.98191	2.29682	0.0234596	0.185365	-3.61866
ATP6V1A	-0.153391	4.30791	-2.29648	0.02348	0.185365	-3.61938
TSHZ3	-0.074231	1.68559	-2.29761	0.0234133	0.185365	-3.61702
LLGL1	0.115464	4.00452	2.29957	0.0232978	0.185365	-3.6129
SYT4	-0.246319	3.1993	-2.29987	0.0232803	0.185365	-3.61227
RPS11	0.0756915	9.66828	2.29413	0.0236192	0.185365	-3.62431
RCN3	0.10988	2.85305	2.30164	0.0231769	0.185365	-3.60856
GTF3C6	0.0750622	5.31488	2.29114	0.0237977	0.185365	-3.63057
FAAP20	0.0752514	5.13028	2.29086	0.0238144	0.185365	-3.63115
STEAP1	-0.0905831	1.07198	-2.30282	0.0231079	0.185365	-3.60608
BRD3	0.0594553	3.45492	2.29199	0.0237467	0.185365	-3.62879
RNASEH2C	0.0929453	4.67222	2.29269	0.0237047	0.185365	-3.62731
CLVS1	-0.116258	1.60892	-2.29696	0.0234518	0.185365	-3.61838
FAM89A	0.114971	2.91479	2.3	0.0232727	0.185365	-3.612
SOCS3	0.27654	3.24147	2.29227	0.0237299	0.185365	-3.6282
ARL4C	-0.126156	3.66674	-2.29199	0.0237469	0.185365	-3.62879
TMEM63A	0.207971	4.92335	2.29595	0.0235112	0.185365	-3.62049
CHIC1	-0.0966637	2.29071	-2.29085	0.0238151	0.185365	-3.63118
ODF3B	0.159239	1.63658	2.2881	0.0239799	0.186278	-3.63692
CTSO	0.0954206	2.41909	2.28753	0.0240146	0.186278	-3.63812
ATF2	-0.0940051	3.48525	-2.28577	0.0241206	0.18678	-3.64179
HLF	-0.149242	3.51761	-2.28226	0.0243337	0.188109	-3.6491
MYO9B	0.123404	5.29859	2.28085	0.0244203	0.188457	-3.65206
ADGRL2	-0.10902	3.07129	-2.27993	0.0244768	0.188571	-3.65398
WDR70	0.0899644	4.27955	2.27722	0.024643	0.189208	-3.6596
NFATC4	0.120749	4.12441	2.2776	0.02462	0.189208	-3.65883
POFUT1	0.0580163	2.08039	2.27642	0.0246924	0.189267	-3.66127
LRRTM2	-0.122176	2.08268	-2.27492	0.0247852	0.189657	-3.66439
SELENON	0.0768593	4.40263	2.27349	0.0248739	0.190015	-3.66735
PDE5A	0.0828812	1.73795	2.27278	0.0249186	0.190036	-3.66885
INTS13	0.0851199	3.17174	2.26749	0.0252498	0.190675	-3.67981
FBXW4	0.0887532	5.24678	2.26684	0.0252908	0.190675	-3.68116
CYSTM1	0.084987	5.41125	2.26674	0.0252971	0.190675	-3.68137
ABCG4	-0.137834	1.85008	-2.27064	0.0250521	0.190675	-3.67328
ANO6	0.0937202	2.12275	2.26829	0.0251992	0.190675	-3.67815
PACS2	0.105769	5.86592	2.2678	0.0252303	0.190675	-3.67917
GPRASP1	-0.16395	3.72708	-2.26697	0.0252823	0.190675	-3.68088
ECHDC2	0.105641	6.04791	2.26523	0.0253923	0.191075	-3.68449
PTH1R	0.119997	4.59793	2.2628	0.0255467	0.191918	-3.68952
EDEM2	0.0864339	2.5055	2.2618	0.0256108	0.192081	-3.6916
PARP12	0.0975469	2.35555	2.25772	0.0258719	0.192809	-3.70002
TYK2	0.0908153	5.90835	2.25499	0.0260483	0.192809	-3.70565
CACYBP	-0.130463	5.54012	-2.25619	0.0259708	0.192809	-3.70318
ACVR2A	-0.0777242	1.72076	-2.25939	0.025765	0.192809	-3.69658
PAK6	-0.142695	2.72002	-2.2553	0.0260283	0.192809	-3.70502
CPT2	0.088005	2.82546	2.25504	0.026045	0.192809	-3.70555
NOS3	0.15333	2.63088	2.25581	0.0259952	0.192809	-3.70396
B3GALNT1	-0.108459	2.97209	-2.25518	0.0260357	0.192809	-3.70525
ARID5A	0.106937	3.42138	2.25069	0.0263277	0.194559	-3.7145
POU2F2	0.099422	2.53188	2.24911	0.0264317	0.195009	-3.71777
CALHM2	0.0755572	2.45508	2.24699	0.0265706	0.195715	-3.72211
MLKL	0.134974	2.09426	2.24608	0.0266311	0.195842	-3.724
DAGLA	-0.107925	2.45084	-2.24465	0.0267255	0.196218	-3.72693
HIVEP2	-0.101699	2.57189	-2.24299	0.0268358	0.196391	-3.73035
TTC39B	-0.074458	1.49548	-2.24347	0.0268036	0.196391	-3.72935
SYT13	-0.210149	3.35007	-2.24089	0.0269751	0.197092	-3.73463
PGBD5	-0.129021	2.83345	-2.23998	0.0270361	0.19722	-3.7365
TASP1	-0.0997378	1.54162	-2.23838	0.0271437	0.197412	-3.73979
HTR2A	-0.139908	2.8875	-2.23829	0.0271496	0.197412	-3.73998
ACY1	0.0933463	3.44891	2.23705	0.0272331	0.197702	-3.74252
PLEKHG3	0.152179	4.1348	2.23475	0.0273883	0.19851	-3.74722
CDKL5	-0.0974995	2.42455	-2.23184	0.0275855	0.199259	-3.75316
MAP4K3	-0.075393	2.90699	-2.22107	0.0283273	0.199259	-3.77511
RASSF1	0.0729025	3.59076	2.22163	0.0282884	0.199259	-3.77398
PLOD1	0.0819827	4.33121	2.2237	0.0281445	0.199259	-3.76976
TSPAN15	0.185378	3.99917	2.22647	0.0279537	0.199259	-3.76413
RP2	0.057533	1.02101	2.23228	0.0275555	0.199259	-3.75226
NME4	0.0674366	5.35577	2.22395	0.0281274	0.199259	-3.76926
ST6GALNAC5	-0.163851	2.30646	-2.23009	0.0277048	0.199259	-3.75673
MORF4L2	-0.127653	6.54245	-2.22504	0.0280523	0.199259	-3.76704
AFF3	-0.0985049	1.84824	-2.22427	0.028105	0.199259	-3.7686
CDC42EP2	0.118358	2.91831	2.22782	0.0278606	0.199259	-3.76137
GRIA4	-0.129034	3.49405	-2.22638	0.0279598	0.199259	-3.76431
MAIP1	-0.0878322	2.64776	-2.22125	0.0283146	0.199259	-3.77474
ARHGEF3	-0.143636	3.00864	-2.22767	0.0278706	0.199259	-3.76167
UBE2V2	-0.119638	4.91726	-2.22296	0.0281958	0.199259	-3.77126
MB21D2	-0.0858914	1.15923	-2.22711	0.0279093	0.199259	-3.76282
SRPK3	0.133555	2.38313	2.22886	0.0277893	0.199259	-3.75925
KCNIP4	-0.184087	3.38419	-2.22869	0.0278009	0.199259	-3.7596
STMP1	0.0590498	3.58491	2.22189	0.0282701	0.199259	-3.77344
S100A16	0.111455	5.10837	2.21871	0.0284924	0.200109	-3.77991
GSKIP	-0.101099	2.96972	-2.21564	0.0287083	0.201313	-3.78615
DPP10	-0.128925	2.72458	-2.2146	0.0287816	0.201516	-3.78826
TIPRL	-0.0967263	2.92732	-2.21294	0.0288993	0.202027	-3.79163
CYCS	-0.106508	5.80247	-2.21154	0.0289987	0.20241	-3.79447
METRN	0.0887932	7.22596	2.2098	0.0291224	0.202961	-3.79798
DFFA	0.0585427	3.81082	2.20879	0.0291943	0.203149	-3.80002
ATL2	-0.0828485	3.04188	-2.20677	0.0293394	0.203534	-3.80411
OPA1	-0.104565	3.69302	-2.207	0.0293231	0.203534	-3.80366
PGM5	0.0811307	1.18588	2.20479	0.0294821	0.204211	-3.80812
SNRK	-0.0744797	2.88708	-2.20385	0.0295499	0.204368	-3.81002
EHBP1	-0.0854358	3.89123	-2.20218	0.0296711	0.204893	-3.81339
UBE2K	-0.0812838	3.66331	-2.19916	0.0298903	0.205894	-3.81947
MED11	0.0902036	4.04737	2.19894	0.0299069	0.205894	-3.81993
PLLP	0.183454	5.66365	2.19768	0.0299992	0.206216	-3.82247
ARHGAP19	0.0700252	1.72574	2.19606	0.030118	0.206719	-3.82572
TSPAN13	-0.189872	4.38963	-2.19502	0.0301943	0.206929	-3.82781
WBP1L	0.0590499	3.79772	2.19233	0.0303934	0.207979	-3.83323
LIX1	0.117142	2.75496	2.18759	0.0307461	0.209759	-3.84274
TMEM65	-0.0708839	1.76996	-2.18783	0.0307281	0.209759	-3.84226
MYL6	0.0802754	8.82062	2.18512	0.0309312	0.210122	-3.84768
LRRTM1	-0.139	2.26015	-2.18318	0.0310776	0.210122	-3.85157
PBXIP1	0.148691	5.97491	2.18342	0.0310598	0.210122	-3.8511
NUDT21	-0.0925862	3.84478	-2.18399	0.0310162	0.210122	-3.84995
CERCAM	0.229219	7.05945	2.18471	0.0309619	0.210122	-3.8485
FCHSD1	0.100282	3.07967	2.18465	0.0309667	0.210122	-3.84863
SH3TC2	0.138327	1.83189	2.18251	0.0311282	0.21015	-3.85291
RIMS3	-0.172524	4.28707	-2.18189	0.0311749	0.210152	-3.85415
ARHGAP44	-0.13348	3.3512	-2.17731	0.0315237	0.210387	-3.86331
RETSAT	0.0917484	3.77019	2.17815	0.0314598	0.210387	-3.86164
PIP5K1B	-0.11659	2.23023	-2.17953	0.0313542	0.210387	-3.85887
KCNK1	-0.166184	3.57656	-2.17813	0.0314613	0.210387	-3.86168
DAAM2	0.130406	5.00592	2.17717	0.0315348	0.210387	-3.8636
BTBD8	-0.130122	3.50908	-2.18002	0.0313172	0.210387	-3.8579
HAUS7	0.095446	5.34678	2.17883	0.0314079	0.210387	-3.86028
CCKBR	-0.166875	2.50807	-2.17601	0.0316236	0.210669	-3.86591
RAC1	0.0885184	7.53133	2.17383	0.0317911	0.211474	-3.87026
TSPYL5	-0.101254	2.16348	-2.17098	0.0320114	0.212627	-3.87594
ZC3H12B	-0.0570185	1.18919	-2.169	0.0321646	0.212658	-3.87987
ERBIN	0.134633	4.66335	2.1685	0.0322039	0.212658	-3.88087
PRR5L	0.109629	1.8837	2.16921	0.0321483	0.212658	-3.87945
PLAC8	0.165924	1.30895	2.16971	0.03211	0.212658	-3.87847
CC2D1B	0.0825665	3.35473	2.16536	0.0324492	0.213967	-3.88711
ADAM22	-0.10905	2.64922	-2.16194	0.0327189	0.214681	-3.89392
RASAL2	-0.0776018	2.00341	-2.1614	0.0327614	0.214681	-3.89498
HSD3B7	0.11377	2.04174	2.1624	0.032682	0.214681	-3.89299
NDFIP2	-0.130933	3.55308	-2.15873	0.0329734	0.214681	-3.90028
KIF1C	0.143886	5.81939	2.16032	0.0328465	0.214681	-3.89712
P2RX4	0.0830416	2.65844	2.15988	0.0328814	0.214681	-3.89799
AK9	0.0794162	3.18237	2.16171	0.032737	0.214681	-3.89437
ANAPC16	0.0741587	5.2714	2.15865	0.0329796	0.214681	-3.90044
NIPAL4	0.135083	1.29429	2.15859	0.0329841	0.214681	-3.90055
FAM53B	0.109753	3.57473	2.15786	0.0330421	0.21475	-3.90199
GMPPA	0.0984622	3.85912	2.15684	0.0331238	0.214973	-3.90402
CDK5RAP2	0.0830574	4.55898	2.15486	0.0332823	0.215384	-3.90794
CRB2	0.132399	2.82043	2.15535	0.0332426	0.215384	-3.90696
DLD	-0.0929603	4.04504	-2.14784	0.0338487	0.215943	-3.92179
CD200	-0.157494	3.73831	-2.15006	0.0336691	0.215943	-3.91743
POLDIP3	0.0798669	4.51106	2.1455	0.0340397	0.215943	-3.92641
FGF14	-0.104133	1.48678	-2.15047	0.0336357	0.215943	-3.91661
ARHGEF9	-0.128739	4.24748	-2.14496	0.0340838	0.215943	-3.92747
DCLK1	-0.180898	3.90475	-2.14623	0.0339804	0.215943	-3.92498
IFNAR2	0.0750296	2.51434	2.14545	0.0340439	0.215943	-3.92651
HECTD2	-0.0875272	1.96071	-2.14736	0.0338879	0.215943	-3.92274
NDRG2	0.0960936	9.54327	2.15169	0.0335374	0.215943	-3.91421
ABTB2	0.0758434	1.65458	2.14684	0.0339303	0.215943	-3.92377
CDYL2	-0.0750803	1.72245	-2.14851	0.0337946	0.215943	-3.92048
OPCML	-0.161007	2.86496	-2.15004	0.0336706	0.215943	-3.91747
PSMB10	0.0774578	5.44445	2.1516	0.0335444	0.215943	-3.91438
SLC26A6	0.105797	2.91193	2.14537	0.0340501	0.215943	-3.92666
DBNDD2	0.168165	7.59067	2.14755	0.0338722	0.215943	-3.92236
REEP1	-0.157389	3.0134	-2.14148	0.0343699	0.215944	-3.93433
GDAP1	-0.145523	3.71469	-2.1418	0.0343435	0.215944	-3.9337
ALKBH8	-0.0515591	1.19251	-2.14267	0.0342718	0.215944	-3.93198
RPL11	0.0759601	8.91193	2.14294	0.0342494	0.215944	-3.93145
POLD4	0.095372	4.25119	2.14167	0.0343542	0.215944	-3.93396
PLCD1	0.116299	4.18888	2.1424	0.0342941	0.215944	-3.93252
TBL1X	0.0799218	2.78917	2.13918	0.0345602	0.216839	-3.93886
HSPA4L	-0.0953268	2.21537	-2.13832	0.0346314	0.216853	-3.94054
SGSM1	-0.127456	2.33468	-2.138	0.0346581	0.216853	-3.94118
PTPN4	-0.0874066	2.19237	-2.13613	0.0348132	0.217522	-3.94483
CDH20	0.124614	3.60395	2.13516	0.0348947	0.217659	-3.94675
DNALI1	0.0837604	3.00708	2.13472	0.0349312	0.217659	-3.94761
CERS6	-0.0938001	2.16648	-2.13333	0.0350475	0.218084	-3.95033
MTHFD2	0.127238	2.18105	2.12853	0.0354517	0.218202	-3.95973
ZMAT5	0.0726273	3.91892	2.12892	0.0354191	0.218202	-3.95897
NAPB	-0.202821	5.4622	-2.12859	0.035447	0.218202	-3.95962
ATAD1	-0.0800604	3.29168	-2.13092	0.0352498	0.218202	-3.95505
RPL37	0.0786557	9.06675	2.12853	0.0354516	0.218202	-3.95972
NSG1	-0.207069	3.90591	-2.13032	0.0353002	0.218202	-3.95622
EPHX4	-0.135476	2.64438	-2.13024	0.0353073	0.218202	-3.95638
SH3BGRL2	-0.101892	3.26926	-2.13131	0.035217	0.218202	-3.95428
RGS7	-0.172666	3.4295	-2.12758	0.0355327	0.218403	-3.96159
NUP214	0.0872467	3.82791	2.12265	0.0359531	0.220389	-3.97122
GATAD1	0.075265	4.14252	2.12267	0.0359509	0.220389	-3.97117
CDK18	0.176577	6.0847	2.12109	0.0360869	0.220789	-3.97426
PNMA8C	-0.14796	2.65724	-2.12075	0.0361158	0.220789	-3.97492
CHGB	-0.247914	3.9054	-2.11837	0.036321	0.221148	-3.97955
CLDN12	-0.0873409	3.00487	-2.11922	0.0362475	0.221148	-3.97789
YWHAZ	-0.128366	6.76294	-2.11844	0.0363154	0.221148	-3.97943
SEC14L1	0.0919064	5.16013	2.11781	0.0363699	0.221148	-3.98065
GGACT	0.0739724	1.13166	2.11664	0.0364714	0.221468	-3.98293
NOL4	-0.0936823	2.65975	-2.1128	0.0368057	0.22201	-3.99039
UXT	0.0755914	5.2941	2.11313	0.0367769	0.22201	-3.98975
EFNA1	0.146462	4.13085	2.11352	0.0367428	0.22201	-3.98899
KCNJ12	-0.069802	1.02619	-2.11363	0.0367336	0.22201	-3.98879
RPS28	0.0722309	8.72473	2.11323	0.0367682	0.22201	-3.98956
FGD4	0.0603084	1.96588	2.11185	0.036889	0.222217	-3.99224
CEP152	0.0763158	1.43564	2.11036	0.0370199	0.222422	-3.99513
PNMA2	-0.167499	4.62176	-2.11034	0.0370213	0.222422	-3.99517
PIK3CB	-0.109522	3.30724	-2.10954	0.0370919	0.222551	-3.99672
HACE1	-0.107547	2.86072	-2.10771	0.0372531	0.222928	-4.00027
NAP1L5	-0.192716	4.66767	-2.10778	0.0372467	0.222928	-4.00013
CITED2	-0.14616	3.07885	-2.10627	0.037381	0.223227	-4.00307
SH3D21	-0.0847086	1.25041	-2.10604	0.0374015	0.223227	-4.00351
ABL1	0.0729869	3.36748	2.09678	0.0382304	0.223811	-4.02141
AVL9	-0.0803111	2.58674	-2.0934	0.0385369	0.223811	-4.02793
PLCH1	-0.0845796	1.48123	-2.10191	0.0377692	0.223811	-4.0115
GLS	-0.1594	4.61656	-2.09731	0.0381822	0.223811	-4.02038
GRIA2	-0.121747	5.04298	-2.09332	0.0385443	0.223811	-4.02808
RAB9B	-0.10653	2.09109	-2.096	0.0383005	0.223811	-4.02291
TRAFD1	0.0874026	3.1237	2.10036	0.0379082	0.223811	-4.0145
SLIT2	-0.106248	2.04715	-2.10397	0.0375852	0.223811	-4.00752
SHROOM2	-0.0960333	2.10637	-2.09696	0.0382139	0.223811	-4.02106
GRM1	-0.0925233	1.24244	-2.09661	0.0382455	0.223811	-4.02173
GPRASP2	-0.162123	3.23523	-2.09501	0.03839	0.223811	-4.02481
GABRB3	-0.158351	3.19014	-2.09506	0.038386	0.223811	-4.02473
ENTPD3	-0.132677	1.46795	-2.09917	0.0380144	0.223811	-4.01679
CLIC4	0.130468	4.49011	2.09713	0.0381985	0.223811	-4.02073
GPR27	-0.0896653	2.95467	-2.09284	0.0385877	0.223811	-4.029
CNP	0.174058	7.46334	2.10187	0.0377723	0.223811	-4.01157
RAB6A	-0.10086	5.63354	-2.09871	0.0380558	0.223811	-4.01768
DPY19L2	-0.110153	1.91233	-2.09919	0.0380127	0.223811	-4.01675
CALHM6	0.127237	1.50753	2.09231	0.0386358	0.223811	-4.03002
SH2D5	-0.1812	3.06394	-2.096	0.038301	0.223811	-4.02292
ZXDB	-0.0531215	1.27516	-2.09929	0.0380041	0.223811	-4.01656
SMIM13	-0.0959	3.33925	-2.09244	0.0386245	0.223811	-4.02978
HAUS5	0.103598	2.67504	2.10321	0.037653	0.223811	-4.00899
MAGEE1	-0.169027	2.98233	-2.09082	0.0387724	0.224315	-4.0329
PPP3CB	-0.13711	4.71823	-2.08732	0.039093	0.22496	-4.03961
FLNC	0.101028	1.33854	2.08772	0.0390568	0.22496	-4.03885
PRRG3	-0.114247	1.61304	-2.08806	0.0390254	0.22496	-4.0382
ATP2B2	-0.160196	4.03176	-2.08825	0.0390081	0.22496	-4.03784
CCDC92B	-0.0788206	0.982165	-2.0869	0.0391321	0.22496	-4.04042
KRTCAP3	0.0919142	1.63512	2.08579	0.0392349	0.225265	-4.04256
PRODH	0.199916	5.09166	2.08273	0.0395187	0.225371	-4.04843
SSX2IP	-0.103101	3.33897	-2.08356	0.0394413	0.225371	-4.04684
ANP32B	0.106746	5.96974	2.0845	0.0393536	0.225371	-4.04502
EEF1A1	0.0707909	10.4672	2.08367	0.0394306	0.225371	-4.04662
MAPK7	0.0593097	2.18193	2.08267	0.0395236	0.225371	-4.04854
LRRC8B	-0.104168	2.72591	-2.08237	0.0395518	0.225371	-4.04912
PAK1	-0.202914	4.6332	-2.0797	0.0398006	0.226219	-4.05422
NRIP1	-0.0577948	1.64382	-2.07985	0.0397867	0.226219	-4.05394
GPCPD1	-0.118709	2.77104	-2.07906	0.0398604	0.226275	-4.05545
MZT1	-0.107596	3.23106	-2.07839	0.0399232	0.226348	-4.05673
HSCB	0.0704577	3.40893	2.07745	0.0400116	0.226566	-4.05853
ABHD5	0.0613861	2.46651	2.06931	0.0407836	0.227092	-4.07409
PTCD2	-0.074089	1.63763	-2.06698	0.0410068	0.227092	-4.07852
DYNC1I2	0.0825987	6.78588	2.07416	0.0403222	0.227092	-4.06483
FAM234B	-0.124302	2.9603	-2.07314	0.0404186	0.227092	-4.06677
XRN2	0.0503479	3.09631	2.06937	0.0407776	0.227092	-4.07396
UPRT	-0.073242	2.28041	-2.072	0.0405265	0.227092	-4.06894
METAP2	0.0847711	6.45426	2.07351	0.040384	0.227092	-4.06607
PHC2	0.0857961	4.97877	2.06732	0.0409737	0.227092	-4.07787
FADS2	0.10836	5.69095	2.0725	0.0404791	0.227092	-4.06799
NREP	-0.127234	4.79742	-2.07319	0.0404139	0.227092	-4.06668
CCDC25	0.0993575	5.38054	2.06775	0.0409322	0.227092	-4.07704
BTBD10	-0.12541	3.6047	-2.06839	0.0408712	0.227092	-4.07583
CSNK1G3	-0.0549094	2.37426	-2.06713	0.0409915	0.227092	-4.07822
EPS8	0.0843593	2.98813	2.07047	0.0406725	0.227092	-4.07186
PMF1	0.0918628	4.20516	2.07265	0.0404654	0.227092	-4.06771
TMEM150A	0.0737408	3.0713	2.067	0.0410042	0.227092	-4.07847
CAVIN3	0.11682	2.53569	2.06939	0.0407753	0.227092	-4.07392
TMEM70	-0.122067	3.87778	-2.074	0.0403371	0.227092	-4.06513
ZMAT4	-0.149751	2.53313	-2.06585	0.0411153	0.227414	-4.08067
NAP1L2	-0.192964	4.51919	-2.06432	0.0412626	0.227951	-4.08358
SIRT2	0.0964617	6.25366	2.06019	0.0416623	0.229625	-4.09142
ADGRB3	-0.105522	3.25778	-2.06014	0.0416671	0.229625	-4.09151
NR1H3	0.0788792	3.71814	2.05661	0.0420126	0.230129	-4.09822
UCHL5	-0.0942129	3.40322	-2.05681	0.0419927	0.230129	-4.09783
BATF2	0.0811011	1.06712	2.0578	0.0418956	0.230129	-4.09595
CHM	-0.10288	2.82703	-2.05821	0.0418557	0.230129	-4.09518
CRIP1	0.151539	3.74299	2.05713	0.0419616	0.230129	-4.09723
PFN2	-0.127959	6.70538	-2.05385	0.042283	0.231052	-4.10343
MELTF	-0.0719706	2.22481	-2.05408	0.0422606	0.231052	-4.103
GPS2	0.0735983	5.79749	2.05325	0.0423426	0.231099	-4.10457
VRK2	0.107635	2.0866	2.05159	0.0425069	0.231392	-4.10772
MAP4K4	0.120734	5.94469	2.05104	0.0425611	0.231392	-4.10875
RASGRP1	-0.11478	1.69554	-2.05191	0.0424755	0.231392	-4.10712
ANXA4	0.0668055	3.41838	2.05064	0.0426007	0.231392	-4.10951
PABPC1L	0.0843484	2.77365	2.04929	0.0427348	0.231843	-4.11206
DNAJA2	-0.0927013	4.50463	-2.04547	0.0431165	0.23242	-4.11927
KRT18	0.117423	0.842393	2.04611	0.0430519	0.23242	-4.11806
SLC27A1	0.0958965	4.53349	2.04465	0.043199	0.23242	-4.12082
RNF128	-0.0859155	1.06556	-2.04576	0.0430878	0.23242	-4.11873
DNAJB14	-0.0811558	2.98696	-2.04463	0.0432003	0.23242	-4.12085
ALCAM	0.103872	4.22526	2.04705	0.0429581	0.23242	-4.11629
TSPYL4	-0.127432	4.54511	-2.04727	0.0429363	0.23242	-4.11587
ACSS1	0.128693	4.86393	2.04222	0.0434435	0.23294	-4.1254
TAB3	-0.0675069	1.96227	-2.04214	0.0434514	0.23294	-4.12555
CBS	0.140401	4.91775	2.04278	0.043387	0.23294	-4.12435
P2RX7	0.147486	4.12911	2.04056	0.0436112	0.233375	-4.12853
CCDC184	-0.173809	2.97287	-2.04032	0.0436355	0.233375	-4.12898
MYH9	0.0747359	4.7514	2.03928	0.0437404	0.23366	-4.13092
SEC23A	-0.0911832	3.07982	-2.03874	0.0437954	0.233679	-4.13194
RLIM	-0.0740489	2.54956	-2.03756	0.0439149	0.234035	-4.13415
SCAMP4	0.077934	4.18823	2.03707	0.0439655	0.234035	-4.13508
CYB5R3	0.0785	6.09082	2.03538	0.0441373	0.2344	-4.13824
GLRB	-0.167153	3.49179	-2.03538	0.0441376	0.2344	-4.13825
RFTN2	0.127192	3.57495	2.03383	0.0442965	0.234969	-4.14116
KCNQ3	-0.113927	2.39515	-2.0324	0.0444435	0.235473	-4.14385
RALGDS	0.119738	5.75809	2.0285	0.0448461	0.237051	-4.15115
NRIP3	-0.136744	2.84149	-2.02889	0.0448053	0.237051	-4.15041
RHBDL2	0.0892133	2.09164	2.02762	0.0449372	0.237256	-4.15279
SNAP91	-0.177402	4.46803	-2.02586	0.0451198	0.237369	-4.15607
ERGIC1	0.061916	4.12503	2.02578	0.045129	0.237369	-4.15624
NRG1	-0.111217	1.39937	-2.0254	0.0451682	0.237369	-4.15694
YWHAG	-0.168415	6.34602	-2.02652	0.0450516	0.237369	-4.15485
ZC2HC1A	-0.0998754	2.75461	-2.02241	0.0454806	0.237907	-4.16252
GAL3ST1	0.140621	2.92667	2.02333	0.045385	0.237907	-4.16081
MTMR6	-0.0828803	2.58002	-2.02271	0.0454493	0.237907	-4.16196
PARP14	0.0973034	2.24301	2.02339	0.0453785	0.237907	-4.1607
NFIC	0.0621618	5.12386	2.01982	0.0457528	0.239054	-4.16734
CNTNAP2	-0.137289	3.44709	-2.01869	0.0458725	0.239404	-4.16946
DNAJA4	-0.103293	4.71685	-2.01769	0.045978	0.239466	-4.17131
CASKIN2	0.0779638	3.25222	2.01758	0.0459902	0.239466	-4.17153
CNTRL	0.0604839	2.24871	2.01627	0.046129	0.239913	-4.17396
CNGB1	-0.106244	1.29256	-2.01349	0.0464253	0.240677	-4.17914
WDR7	-0.113545	2.98482	-2.01339	0.0464353	0.240677	-4.17931
PRSS23	0.0872167	2.07772	2.01407	0.0463633	0.240677	-4.17806
HERC2	0.0467174	5.18019	2.01192	0.0465931	0.241219	-4.18206
SCN2A	-0.103396	4.09547	-2.00994	0.0468055	0.241559	-4.18573
NDEL1	-0.105257	4.10433	-2.00981	0.0468187	0.241559	-4.18596
NKIRAS2	0.0469657	2.74172	2.01064	0.0467298	0.241559	-4.18442
BAMBI	0.0760512	2.67777	2.00727	0.0470925	0.242144	-4.19067
NKD1	0.0536866	1.13246	2.00816	0.0469971	0.242144	-4.18903
ZDHHC21	-0.0750668	2.11787	-2.00769	0.0470477	0.242144	-4.1899
BDH2	0.102923	4.98669	2.00587	0.0472441	0.242648	-4.19326
MCTP1	-0.119047	2.4867	-2.00498	0.0473407	0.242869	-4.19491
GABRA1	-0.174633	4.28986	-2.00423	0.047422	0.243011	-4.1963
NFKB1	0.0581359	2.22443	2.00132	0.0477397	0.24377	-4.20169
WDR17	-0.0927966	2.10739	-2.00021	0.0478608	0.24377	-4.20373
APCDD1	0.112896	4.05467	1.99999	0.0478853	0.24377	-4.20414
ZFYVE9	-0.0851293	3.03763	-2.00029	0.0478527	0.24377	-4.20359
GNG4	-0.0758542	2.24821	-2.00204	0.0476607	0.24377	-4.20035
VCPIP1	-0.0586844	1.68916	-1.99992	0.0478929	0.24377	-4.20427
OCIAD2	-0.110256	4.17132	-1.99933	0.0479574	0.243778	-4.20536
VMA21	-0.0631104	2.88252	-1.99892	0.0480021	0.243778	-4.20611
BACE2	0.103479	1.95937	1.99773	0.0481329	0.244168	-4.2083
ICAM5	-0.186913	3.43495	-1.9958	0.0483457	0.244194	-4.21186
A2ML1	0.12007	1.82491	1.99655	0.0482632	0.244194	-4.21048
TNXB	0.0964242	3.36696	1.99573	0.0483536	0.244194	-4.21199
RACK1	0.0605805	8.05897	1.99581	0.0483453	0.244194	-4.21185
FAM117B	-0.0663787	1.58505	-1.99378	0.0485694	0.245011	-4.21558
TXLNA	0.0653256	3.29997	1.99066	0.048917	0.245629	-4.22133
SNX10	-0.163219	4.32326	-1.98686	0.0493426	0.245629	-4.22831
TRIM37	-0.130259	3.98139	-1.98543	0.0495039	0.245629	-4.23094
TMEM109	0.0616694	4.57631	1.98967	0.0490275	0.245629	-4.22315
EXOC8	-0.0651257	1.43269	-1.98832	0.0491792	0.245629	-4.22564
GDF1	0.102107	4.53152	1.9896	0.0490358	0.245629	-4.22328
UCK1	0.0542443	4.44273	1.98539	0.0495082	0.245629	-4.23101
PIGM	0.0613641	1.84078	1.98493	0.0495596	0.245629	-4.23184
NFIB	0.065755	4.21482	1.99139	0.0488351	0.245629	-4.21998
SCOC	-0.112795	5.5475	-1.98509	0.0495416	0.245629	-4.23155
ALDH16A1	0.100149	2.54013	1.9918	0.0487896	0.245629	-4.21923
KCNAB1	-0.110781	2.69039	-1.98527	0.0495218	0.245629	-4.23123
TOMM20	-0.123777	5.40281	-1.98675	0.0493549	0.245629	-4.22851
ATP2A2	-0.100788	5.34438	-1.98778	0.0492391	0.245629	-4.22662
CHUK	0.0626389	2.35092	1.98922	0.0490784	0.245629	-4.22398
RGL2	0.0806399	4.6381	1.98945	0.0490524	0.245629	-4.22356
USP40	0.0810554	3.78089	1.98175	0.0499198	0.247144	-4.23767
WDR1	0.0719552	4.82526	1.97907	0.0502255	0.247471	-4.24259
TRIM9	-0.115316	4.69813	-1.9785	0.0502905	0.247471	-4.24363
SLC12A4	0.0905191	3.38231	1.98039	0.0500747	0.247471	-4.24017
FGF13	-0.150146	3.35375	-1.97987	0.0501341	0.247471	-4.24112
RPL10	0.0680202	9.17922	1.97891	0.0502438	0.247471	-4.24288
GRM2	-0.125958	2.56464	-1.9783	0.0503136	0.247471	-4.244
INTS12	0.0596228	3.01177	1.97772	0.050379	0.247524	-4.24504
ELOC	-0.0690293	5.92006	-1.9771	0.0504506	0.247607	-4.24618
YWHAH	-0.179863	7.42117	-1.97299	0.0509231	0.249386	-4.25368
RELA	0.0889239	4.20311	1.97323	0.0508958	0.249386	-4.25325
SLC35B2	0.0955736	3.73136	1.97049	0.0512122	0.25026	-4.25823
KCNB1	-0.122509	2.84477	-1.97061	0.0511986	0.25026	-4.25802
TOX	-0.0817871	2.41648	-1.96809	0.0514919	0.251356	-4.26261
ATP2B3	-0.13886	2.42601	-1.96505	0.0518473	0.251444	-4.26814
ACSL4	-0.0883148	2.81467	-1.96592	0.0517458	0.251444	-4.26656
MAP3K1	0.0415434	1.3344	1.96276	0.0521159	0.251444	-4.27228
CAP2	-0.177622	4.24743	-1.96178	0.0522315	0.251444	-4.27406
MIIP	0.0908175	4.04194	1.96415	0.0519533	0.251444	-4.26977
IPO13	0.110988	5.22245	1.96517	0.0518334	0.251444	-4.26792
NKX2.2	0.0896857	2.45294	1.96502	0.0518514	0.251444	-4.2682
GMPR	0.145609	4.06437	1.96224	0.0521772	0.251444	-4.27323
UBXN7	0.0473545	2.45419	1.96373	0.0520028	0.251444	-4.27054
SLC3A2	0.0835073	6.44157	1.9633	0.0520531	0.251444	-4.27132
SWI5	0.0703281	3.89076	1.96652	0.0516752	0.251444	-4.26546
MBLAC2	-0.0605027	1.5768	-1.96226	0.0521751	0.251444	-4.2732
TLK1	-0.0708207	3.11836	-1.96337	0.052045	0.251444	-4.27119
CREG2	-0.150463	4.03634	-1.95945	0.0525077	0.252505	-4.2783
TBC1D30	-0.0877975	1.43683	-1.95814	0.0526636	0.252986	-4.28068
RPS2	0.0753864	8.14584	1.95665	0.0528405	0.253567	-4.28337
ENTPD2	0.134627	3.29267	1.95564	0.0529603	0.253846	-4.28518
BTG2	0.108492	4.00019	1.95522	0.0530108	0.253846	-4.28595
PCMT1	-0.129817	5.62053	-1.95466	0.0530773	0.253897	-4.28695
SPRYD7	-0.0799152	3.05776	-1.95402	0.053154	0.253995	-4.28811
SLC25A40	-0.0907606	2.34374	-1.95285	0.0532942	0.254014	-4.29023
ANKRD13A	0.0770792	3.42122	1.95285	0.0532948	0.254014	-4.29023
C1QL1	0.0840792	4.13337	1.95215	0.0533788	0.254014	-4.2915
DIRAS2	-0.184072	3.82312	-1.95212	0.0533822	0.254014	-4.29155
NDP	0.0862998	4.14082	1.95152	0.0534548	0.254093	-4.29264
HPRT1	-0.173987	4.80387	-1.95105	0.0535109	0.254093	-4.29348
GDPD2	0.128655	2.34059	1.95017	0.0536167	0.254328	-4.29506
PGLS	0.0742234	4.39875	1.94929	0.0537234	0.254568	-4.29666
RPL12	0.0756424	8.15959	1.94841	0.0538301	0.254807	-4.29825
SLBP	-0.0873155	4.02782	-1.94698	0.0540033	0.255094	-4.30082
PNMA8A	-0.15731	4.24424	-1.94698	0.0540032	0.255094	-4.30082
SMS	-0.0988536	4.84485	-1.94342	0.0544364	0.256637	-4.30722
CACNB2	-0.104885	2.96264	-1.94337	0.0544434	0.256637	-4.30732
DACH2	-0.111093	1.77537	-1.94085	0.0547518	0.257514	-4.31185
HOPX	-0.114097	6.52545	-1.94046	0.0547999	0.257514	-4.31255
NANOS1	0.0779816	1.74528	1.94053	0.0547907	0.257514	-4.31241
DHCR7	0.100052	4.25759	1.93985	0.0548742	0.257596	-4.31363
ATE1	-0.0611479	2.40163	-1.93934	0.0549368	0.257623	-4.31455
DLL4	0.116388	2.22402	1.93753	0.0551601	0.257698	-4.31779
SLC8A1	-0.0876497	1.67272	-1.93723	0.0551977	0.257698	-4.31834
PDE2A	-0.122577	5.19397	-1.93783	0.0551241	0.257698	-4.31727
SLC2A10	0.0603633	1.13999	1.93691	0.0552373	0.257698	-4.31891
TMEM170B	-0.0605061	2.49586	-1.93741	0.0551755	0.257698	-4.31802
KIF3C	-0.126643	4.43679	-1.93576	0.0553799	0.257862	-4.32098
HSD11B1	0.135169	2.62703	1.93571	0.0553862	0.257862	-4.32107
AGAP2	-0.13794	5.1729	-1.93383	0.0556195	0.258417	-4.32443
PIP4K2C	-0.105468	3.52581	-1.93392	0.0556078	0.258417	-4.32426
GOLT1B	-0.0900749	3.08041	-1.93213	0.0558312	0.258869	-4.32747
NAP1L3	-0.17149	5.10164	-1.93223	0.0558192	0.258869	-4.3273
JAZF1	-0.107852	2.78381	-1.93091	0.0559834	0.259045	-4.32965
SALL3	0.101426	2.48432	1.93109	0.0559611	0.259045	-4.32933
GLCCI1	-0.0830638	2.61897	-1.9291	0.0562111	0.259195	-4.33289
GAD1	-0.187831	3.36053	-1.92792	0.0563592	0.259195	-4.33499
CNDP2	0.0763634	6.22574	1.92831	0.0563097	0.259195	-4.33429
ACTR2	-0.0914143	5.03281	-1.92926	0.056191	0.259195	-4.3326
LHFPL4	-0.127555	2.71184	-1.92992	0.0561074	0.259195	-4.33141
MPHOSPH8	0.0690463	6.99778	1.92848	0.0562892	0.259195	-4.334
CEP170B	-0.122804	3.46583	-1.92486	0.0567451	0.260441	-4.34045
YIF1A	0.0833071	4.80758	1.92521	0.0567008	0.260441	-4.33982
ELOVL4	-0.130788	2.87079	-1.92402	0.0568521	0.260646	-4.34195
INSIG2	-0.0713872	3.02923	-1.9236	0.0569049	0.260646	-4.34269
TTC9	-0.0957503	2.04737	-1.92298	0.0569841	0.260652	-4.3438
THRB	-0.10328	3.50924	-1.92268	0.0570213	0.260652	-4.34432
EEF1G	0.0604243	7.98898	1.92134	0.0571923	0.261171	-4.34672
MCUR1	0.0531606	3.50989	1.92045	0.0573057	0.261425	-4.3483
PRKAR2B	-0.108328	3.74071	-1.91849	0.0575562	0.26219	-4.35178
HSPA12A	-0.0841173	4.51277	-1.91823	0.0575893	0.26219	-4.35224
MANBA	0.0563914	2.49403	1.91663	0.0577953	0.262864	-4.35509
NPTN	-0.151229	5.95337	-1.9152	0.057979	0.262908	-4.35762
REPS2	-0.11432	2.51317	-1.91592	0.0578866	0.262908	-4.35635
GSTK1	0.0698886	5.34357	1.91546	0.057946	0.262908	-4.35717
ABRAXAS2	-0.0618015	2.21052	-1.91453	0.0580659	0.263039	-4.35882
MT3	0.0834923	10.7376	1.91265	0.0583088	0.263302	-4.36215
SLC8B1	0.0744221	3.13765	1.91341	0.0582097	0.263302	-4.36079
AUP1	0.0829988	5.73363	1.91239	0.0583419	0.263302	-4.3626
ZDHHC17	-0.0791647	3.48782	-1.91228	0.0583566	0.263302	-4.3628
MAP2K4	-0.120656	3.81841	-1.91058	0.0585764	0.263542	-4.3658
FAM50A	0.0822744	5.89574	1.91032	0.0586108	0.263542	-4.36627
RNGTT	-0.0523281	1.7601	-1.91081	0.0585472	0.263542	-4.3654
PREPL	-0.144184	5.42955	-1.91008	0.0586425	0.263542	-4.3667
HHAT	-0.0504282	1.12572	-1.9074	0.0589918	0.264325	-4.37143
POLD1	0.0957728	2.54979	1.90748	0.0589809	0.264325	-4.37128
NAPG	-0.0904709	3.75084	-1.9078	0.0589389	0.264325	-4.37072
RSPO2	-0.118212	2.68838	-1.9064	0.0591221	0.264647	-4.37319
PCNP	-0.068313	5.45629	-1.90532	0.0592643	0.265002	-4.3751
POU2F1	0.0639965	2.57081	1.90446	0.0593768	0.265002	-4.37662
MTMR12	-0.0541392	2.33478	-1.9048	0.0593324	0.265002	-4.37602
RIMS4	-0.116871	3.48146	-1.90307	0.0595606	0.265382	-4.37908
MAN2A1	0.117813	3.43817	1.90292	0.0595792	0.265382	-4.37933
FUCA2	0.0656038	2.97295	1.9023	0.0596616	0.265488	-4.38043
HACD1	0.0734802	1.83108	1.9006	0.0598862	0.266226	-4.38342
ECH1	0.0785842	6.09363	1.8982	0.060205	0.267381	-4.38765
LIG4	-0.0722732	2.49826	-1.89636	0.0604503	0.268207	-4.39088
BCL2L12	0.0688453	1.50281	1.89383	0.0607881	0.269442	-4.39532
PPP2CA	-0.097301	5.02445	-1.89304	0.0608942	0.269484	-4.3967
THOC2	0.0699237	5.21872	1.89266	0.0609451	0.269484	-4.39737
ANKRD34A	-0.122182	2.35414	-1.89244	0.0609759	0.269484	-4.39777
FAH	0.0755094	3.27964	1.89125	0.061135	0.269661	-4.39984
SLITRK5	-0.0672532	1.29541	-1.89143	0.0611112	0.269661	-4.39953
HDAC9	-0.0731971	2.02696	-1.88968	0.061348	0.270337	-4.40261
TMBIM6	0.067111	7.10698	1.88876	0.0614713	0.270617	-4.40421
NUDT11	-0.144977	2.66798	-1.88736	0.0616617	0.271192	-4.40666
SLC8A2	-0.162	3.13773	-1.88589	0.0618612	0.271542	-4.40923
ATRAID	0.0679861	4.84638	1.88603	0.0618425	0.271542	-4.40899
PPP1R2	-0.0786213	3.68949	-1.88477	0.0620146	0.271782	-4.4112
ROBO2	-0.108904	1.65241	-1.88461	0.062036	0.271782	-4.41147
ANKRD17	0.0740536	5.36089	1.88386	0.0621379	0.271966	-4.41278
MOB4	-0.0656422	3.37825	-1.88288	0.0622723	0.272028	-4.41449
BBS7	-0.0933187	2.48748	-1.88319	0.0622292	0.272028	-4.41394
SLC25A46	-0.0792644	3.00845	-1.88138	0.0624779	0.272664	-4.41711
MAGI3	-0.0639223	2.74896	-1.88018	0.0626423	0.273074	-4.4192
LARGE1	-0.104688	2.83062	-1.87908	0.0627933	0.273074	-4.42111
ZFP62	0.0710639	3.36985	1.87924	0.0627717	0.273074	-4.42084
NDUFAF8	0.0697062	6.06103	1.87894	0.0628131	0.273074	-4.42136
GNB5	-0.106724	4.09006	-1.87767	0.0629884	0.273312	-4.42357
CDK5R2	-0.169001	3.41199	-1.87774	0.0629794	0.273312	-4.42346
MAG	0.205844	5.80695	1.87591	0.0632323	0.273846	-4.42664
GPX1	0.0726787	6.64086	1.87604	0.0632147	0.273846	-4.42642
CDK2AP2	0.0837443	4.97099	1.87486	0.0633783	0.274216	-4.42847
PITPNC1	0.098366	4.38303	1.8733	0.0635946	0.274889	-4.43117
IQCK	0.0722412	2.87788	1.8725	0.0637064	0.275109	-4.43256
NUP58	-0.0628336	2.7631	-1.86956	0.0641174	0.275426	-4.43766
ITPR1	-0.128705	5.05243	-1.8705	0.0639855	0.275426	-4.43603
KALRN	-0.115268	4.50264	-1.86959	0.0641135	0.275426	-4.43762
RRP1B	0.0423515	2.36053	1.87052	0.0639827	0.275426	-4.436
TRAPPC6B	-0.10818	3.28115	-1.86915	0.0641748	0.275426	-4.43837
SESTD1	0.0775069	3.12765	1.86893	0.0642054	0.275426	-4.43875
SPRED3	-0.0789462	1.41834	-1.87057	0.0639765	0.275426	-4.43592
B4GALT4	0.0707678	2.96311	1.86807	0.0643273	0.275688	-4.44025
PROB1	0.0586444	1.31188	1.86755	0.0643996	0.275738	-4.44115
LIPE	0.154703	4.21787	1.86711	0.0644619	0.275743	-4.44191
FANCE	0.0462969	1.10653	1.86529	0.0647187	0.2765	-4.44506
OLA1	-0.108721	4.71541	-1.86499	0.0647609	0.2765	-4.44558
SBNO2	0.0999032	2.87566	1.86007	0.06546	0.277913	-4.45408
SPIN1	-0.0805241	4.37302	-1.86171	0.0652257	0.277913	-4.45124
TMEM258	0.0773458	5.96391	1.86108	0.065316	0.277913	-4.45234
UBQLN1	-0.0913532	4.30836	-1.86123	0.0652938	0.277913	-4.45207
FBXO28	-0.0629222	2.3602	-1.86074	0.0653647	0.277913	-4.45293
FAM174A	-0.0946598	3.90389	-1.86031	0.0654254	0.277913	-4.45366
COL9A1	0.102867	2.25309	1.85556	0.0661067	0.27935	-4.46186
PLPPR5	-0.0921484	1.51583	-1.85621	0.0660127	0.27935	-4.46074
SGPP2	-0.0743722	1.50079	-1.85662	0.0659542	0.27935	-4.46004
VASN	0.105822	2.89412	1.85692	0.0659101	0.27935	-4.45951
PSMD12	-0.0777133	3.49586	-1.85573	0.0660813	0.27935	-4.46156
ACSL3	-0.0815359	4.49091	-1.85478	0.0662186	0.279381	-4.4632
BLM	0.0636749	1.90955	1.85465	0.0662373	0.279381	-4.46343
SUFU	0.0500836	2.07212	1.8541	0.0663168	0.279456	-4.46437
RNF2	-0.0570879	1.53691	-1.85256	0.0665386	0.28013	-4.46701
TMEFF1	-0.0954686	1.28564	-1.85191	0.0666326	0.280265	-4.46813
HAUS1	0.0695074	2.69969	1.85095	0.0667719	0.280331	-4.46978
RPS23	0.0689123	9.62175	1.85137	0.0667107	0.280331	-4.46906
MSI1	0.0831917	2.48625	1.8489	0.0670701	0.281086	-4.47331
KCTD3	0.0654364	3.76709	1.84886	0.0670759	0.281086	-4.47337
CCDC136	-0.117353	4.53255	-1.84738	0.0672923	0.281732	-4.47592
MON1B	0.0481005	3.39186	1.84628	0.0674526	0.282066	-4.4778
PPIP5K2	-0.0696057	2.71156	-1.84555	0.0675589	0.282066	-4.47904
PLCXD3	-0.0977886	1.39741	-1.84592	0.0675052	0.282066	-4.47842
STIM2	0.0624445	3.41662	1.8449	0.0676552	0.282178	-4.48017
MOSPD2	0.0897483	2.39145	1.84452	0.0677102	0.282178	-4.48081
NLK	-0.101771	3.92478	-1.84405	0.0677795	0.282207	-4.48162
TAF4B	-0.0702723	1.25585	-1.84333	0.0678853	0.282388	-4.48285
HNMT	0.069766	2.69774	1.84003	0.0683721	0.284152	-4.48849
MAPK9	-0.113519	4.2026	-1.83849	0.0686001	0.284352	-4.49112
ACTR6	-0.0776039	3.96769	-1.83801	0.0686713	0.284352	-4.49194
ARSA	0.0818296	4.71686	1.83807	0.068663	0.284352	-4.49184
MAD2L2	0.0762031	4.19149	1.83922	0.0684924	0.284352	-4.48988
CACNB4	-0.10272	3.15759	-1.83594	0.0689791	0.285365	-4.49547
CORT	-0.113863	2.12219	-1.83517	0.0690941	0.28558	-4.49678
PSENEN	0.071715	5.218	1.83472	0.0691607	0.285595	-4.49754
RBFOX1	-0.152239	5.05682	-1.83387	0.0692887	0.285746	-4.499
PHF24	-0.146351	3.66041	-1.83274	0.0694571	0.285746	-4.50091
VGF	-0.22881	3.03049	-1.83237	0.0695127	0.285746	-4.50154
UEVLD	0.0500188	2.48256	1.83287	0.0694381	0.285746	-4.5007
PNOC	-0.103168	0.781841	-1.83341	0.0693575	0.285746	-4.49978
BTF3L4	-0.0748382	3.77418	-1.8312	0.0696884	0.286209	-4.50354
ANKRD6	-0.0664912	2.32081	-1.82921	0.069989	0.286923	-4.50693
RASA1	-0.0823344	3.06476	-1.82926	0.0699815	0.286923	-4.50684
BMT2	-0.0618577	1.78896	-1.8287	0.070066	0.286979	-4.50779
KIT	-0.0925336	1.56986	-1.82776	0.0702081	0.287302	-4.50939
PIGV	0.0588799	2.32284	1.82501	0.0706238	0.287962	-4.51404
TFR2	-0.111524	2.34874	-1.82513	0.0706058	0.287962	-4.51384
DNAJB9	-0.0708	3.21986	-1.82551	0.070549	0.287962	-4.51321
HEPACAM	0.125543	5.27293	1.82621	0.0704428	0.287962	-4.51202
PEG3	-0.115131	4.17147	-1.82431	0.0707309	0.288139	-4.51523
PRKAA2	-0.0591873	1.6157	-1.82383	0.0708039	0.288178	-4.51605
PDIK1L	-0.0566684	1.6473	-1.82292	0.0709425	0.288224	-4.51759
CDC42EP4	0.0989817	5.07657	1.82324	0.0708933	0.288224	-4.51704
SH3GL2	-0.199714	4.84701	-1.82191	0.0710977	0.288596	-4.51931
HADH	0.0557998	3.77597	1.82133	0.0711862	0.288696	-4.52029
MRPS30	-0.0871936	3.08691	-1.81925	0.0715054	0.288848	-4.52381
GTDC1	-0.0683898	3.39695	-1.819	0.0715425	0.288848	-4.52422
GABBR2	-0.115212	4.78377	-1.81952	0.0714628	0.288848	-4.52334
ATP10D	0.0528629	1.61486	1.82061	0.0712965	0.288848	-4.52151
PPP3R1	-0.144948	5.63799	-1.81953	0.0714621	0.288848	-4.52333
PPP1R12A	0.0831314	6.67011	1.81775	0.0717356	0.289112	-4.52634
ZNFX1	0.0435609	2.66244	1.81815	0.0716738	0.289112	-4.52566
GRAMD1C	0.100434	3.25605	1.81666	0.0719041	0.289534	-4.52818
ST8SIA5	-0.101207	2.32598	-1.81552	0.0720798	0.289984	-4.5301
FXYD3	0.1048	2.09059	1.81246	0.0725541	0.291633	-4.53526
ATG16L2	0.0754633	3.96788	1.81139	0.0727195	0.292039	-4.53705
RLF	-0.0569077	1.96205	-1.8108	0.0728123	0.292152	-4.53805
ALDH4A1	0.10669	4.92576	1.80969	0.0729852	0.292587	-4.53992
NRM	0.0612353	1.92315	1.80918	0.0730644	0.292645	-4.54077
CDK20	-0.10418	2.78987	-1.80871	0.0731385	0.292683	-4.54156
CUL2	-0.0757288	2.6794	-1.80756	0.073319	0.292807	-4.5435
LRRC4	-0.111243	3.26572	-1.80774	0.0732904	0.292807	-4.54319
GPER1	0.0984321	3.45737	1.80728	0.0733633	0.292807	-4.54397
EFR3A	-0.0841563	3.75168	-1.80685	0.0734299	0.292815	-4.54469
NUBP1	0.0550449	3.07044	1.80378	0.0739128	0.293192	-4.54983
KXD1	0.0589518	5.20974	1.80509	0.0737066	0.293192	-4.54764
SH2B3	0.0452041	2.02864	1.80408	0.0738656	0.293192	-4.54933
RBCK1	0.0744745	5.40193	1.80381	0.0739094	0.293192	-4.5498
CTR9	0.0530186	3.68788	1.8046	0.0737834	0.293192	-4.54846
TMEM256	0.0723363	5.34035	1.80533	0.0736689	0.293192	-4.54724
RBM18	-0.0605116	2.3627	-1.80218	0.0741671	0.293686	-4.55253
FAM47E	-0.0940449	3.25596	-1.8025	0.0741153	0.293686	-4.55198
NCKAP5L	0.0708907	3.03591	1.79937	0.0746122	0.29519	-4.55722
PTPN21	0.0496907	1.86168	1.79685	0.0750139	0.296321	-4.56144
ZKSCAN1	0.0766665	4.0345	1.7965	0.0750697	0.296321	-4.56202
SERINC1	-0.0864243	6.8933	-1.79589	0.0751684	0.296321	-4.56305
CNRIP1	-0.0972869	4.93213	-1.79619	0.0751202	0.296321	-4.56255
ARIH1	-0.0708519	3.64091	-1.79551	0.0752284	0.296321	-4.56368
TMEM50A	0.0545195	5.03166	1.79512	0.0752903	0.296321	-4.56432
NDFIP1	-0.110356	5.58486	-1.79281	0.0756627	0.297528	-4.56819
USP47	0.0558798	4.85828	1.79214	0.0757707	0.297694	-4.56931
NEDD1	0.0469836	1.27325	1.78992	0.0761287	0.298583	-4.573
PTP4A3	0.111588	4.06865	1.79021	0.076081	0.298583	-4.57251
ORC4	-0.07648	2.95625	-1.78838	0.0763772	0.299298	-4.57555
DIRAS1	-0.144708	4.6372	-1.78778	0.0764752	0.299423	-4.57656
NOL3	0.0739378	4.47743	1.78657	0.0766725	0.299937	-4.57857
TUBA4A	-0.170558	5.57329	-1.78546	0.0768531	0.300125	-4.58042
DLC1	0.0543962	3.33402	1.78583	0.076792	0.300125	-4.57979
PBX3	0.0498029	2.14254	1.78317	0.077227	0.301066	-4.58421
MED12	0.0710401	2.79542	1.7834	0.0771896	0.301066	-4.58383
LAP3	0.0873467	4.57916	1.78231	0.077368	0.301356	-4.58564
CDKL2	-0.0610428	1.77249	-1.78075	0.0776234	0.302091	-4.58822
DNAJC6	-0.124118	4.31982	-1.78024	0.0777074	0.302158	-4.58907
KLHL5	0.069722	4.00731	1.77931	0.0778604	0.302494	-4.5906
QTRT1	0.0877828	6.23486	1.77861	0.0779767	0.302686	-4.59177
PAFAH1B1	-0.0846728	5.0996	-1.77666	0.0782992	0.30323	-4.595
ALAD	0.07083	5.06947	1.77654	0.0783176	0.30323	-4.59518
SLC9A6	-0.109907	4.23005	-1.77716	0.0782156	0.30323	-4.59416
MATR3	-0.0856283	6.74097	-1.77319	0.0788745	0.305125	-4.60072
ST6GAL2	-0.0723046	1.5523	-1.7725	0.0789898	0.305277	-4.60186
LEMD3	-0.0582179	2.45029	-1.77215	0.0790485	0.305277	-4.60244
POLR2F	0.0745593	6.04795	1.76905	0.0795659	0.306105	-4.60753
PRDX1	0.0647635	7.95819	1.76917	0.0795474	0.306105	-4.60735
KDSR	0.0667687	3.96215	1.76959	0.079476	0.306105	-4.60665
RANBP6	-0.0776736	2.75601	-1.76885	0.0796009	0.306105	-4.60788
RPL13A	0.0651458	9.16947	1.76959	0.0794761	0.306105	-4.60665
FEM1B	-0.0716467	3.32234	-1.76836	0.079683	0.306161	-4.60868
POLR2J	0.0517117	5.27218	1.76385	0.0804437	0.306677	-4.6161
HEATR5B	-0.0613467	1.96479	-1.7632	0.0805525	0.306677	-4.61715
ACADVL	0.0825768	8.25921	1.76533	0.0801925	0.306677	-4.61366
PDS5B	0.0853873	5.60403	1.7642	0.0803834	0.306677	-4.61551
COX7A2L	-0.0850485	5.82062	-1.76392	0.080431	0.306677	-4.61597
NEK9	0.0695667	4.25451	1.7656	0.0801472	0.306677	-4.61322
PCSK2	-0.133507	2.87731	-1.76542	0.0801774	0.306677	-4.61351
ERCC5	0.0587516	4.97641	1.76565	0.0801382	0.306677	-4.61313
TBR1	-0.159345	3.42851	-1.76635	0.0800211	0.306677	-4.61199
EIF5B	0.0644284	5.25534	1.76315	0.0805619	0.306677	-4.61724
FBXO41	-0.103753	3.86162	-1.76402	0.0804147	0.306677	-4.61582
ZDHHC22	-0.111665	3.36886	-1.76053	0.081007	0.307854	-4.62154
STAC3	0.0703376	1.44776	1.76092	0.0809403	0.307854	-4.6209
SMC3	0.0541494	3.9905	1.75867	0.0813237	0.308798	-4.62458
CIT	-0.117568	4.01189	-1.75644	0.0817048	0.309726	-4.62822
MOSMO	-0.0737042	3.30218	-1.75648	0.081698	0.309726	-4.62816
CGNL1	0.0819126	2.82322	1.75597	0.0817862	0.309776	-4.629
RUNDC3B	-0.0779598	2.98343	-1.75519	0.0819201	0.310023	-4.63027
UBFD1	-0.0687907	3.02119	-1.75369	0.0821788	0.310484	-4.63273
TK1	0.06892	1.19108	1.75391	0.0821409	0.310484	-4.63237
DPP9	0.0567694	3.28858	1.7528	0.082331	0.3108	-4.63417
SCN2B	-0.121389	3.68652	-1.75212	0.0824488	0.310985	-4.63528
CLSTN3	-0.17511	4.34963	-1.75162	0.0825357	0.311054	-4.6361
LINGO1	-0.132856	4.57587	-1.75066	0.082702	0.311422	-4.63767
MYH14	0.0653366	3.91783	1.74601	0.0835106	0.31354	-4.64524
PRKACB	-0.102702	5.25909	-1.74596	0.0835188	0.31354	-4.64532
GABPB2	0.0516084	2.14966	1.74638	0.0834459	0.31354	-4.64464
DCK	-0.0715829	2.86628	-1.74583	0.0835414	0.31354	-4.64553
RAB18	-0.0675637	4.66551	-1.74501	0.0836845	0.313817	-4.64686
CHD9	0.0798327	5.04568	1.74285	0.0840626	0.314974	-4.65036
PAK5	-0.0820951	2.51982	-1.74162	0.08428	0.315528	-4.65237
SPAG9	0.0688775	4.91591	1.74095	0.084397	0.315705	-4.65345
TMEM98	0.12548	4.10302	1.73821	0.0848806	0.316798	-4.65789
ADRB1	-0.0676578	2.68961	-1.73836	0.0848546	0.316798	-4.65765
ATP6V1G1	-0.0665093	5.65712	-1.73811	0.0848992	0.316798	-4.65806
RAP1GAP2	-0.122477	3.37627	-1.73656	0.0851726	0.317503	-4.66056
LONRF1	-0.0598245	3.17457	-1.73625	0.0852282	0.317503	-4.66106
DHRS4	0.0634916	3.78795	1.73564	0.0853368	0.317646	-4.66205
ADD3	0.0760437	5.74575	1.73448	0.0855432	0.317892	-4.66393
SATB1	-0.0812022	4.05206	-1.73474	0.0854967	0.317892	-4.66351
HIVEP1	-0.0480812	2.12348	-1.7339	0.0856463	0.318014	-4.66486
KCNC2	-0.150407	3.39237	-1.733	0.0858064	0.318129	-4.66631
KLK6	0.173878	4.42686	1.73255	0.0858878	0.318129	-4.66705
RPL23A	0.0583354	8.89788	1.73266	0.0858683	0.318129	-4.66687
TANC2	-0.072873	2.50503	-1.72979	0.0863814	0.318924	-4.6715
SLC35A4	0.0537329	3.8809	1.72994	0.086354	0.318924	-4.67125
IRAK1	0.0670456	4.14371	1.73095	0.0861736	0.318924	-4.66963
TXNDC5	0.0673791	3.36116	1.72977	0.086384	0.318924	-4.67152
NRBF2	-0.0706896	2.78142	-1.72791	0.0867195	0.319367	-4.67452
LRFN2	-0.0989544	1.40322	-1.72821	0.0866648	0.319367	-4.67404
GRIK2	-0.124164	2.53063	-1.72703	0.0868777	0.319367	-4.67594
GHDC	0.0636012	3.53388	1.72676	0.086927	0.319367	-4.67638
GPC2	0.0480394	0.971589	1.72856	0.0866023	0.319367	-4.67348
NEFL	-0.134456	6.87259	-1.72687	0.086906	0.319367	-4.67619
RBM41	0.0459324	2.61947	1.72635	0.0870006	0.319378	-4.67703
BTD	0.0770077	2.6633	1.72521	0.0872062	0.319874	-4.67886
DDX39A	0.0778861	4.31873	1.72292	0.087621	0.321135	-4.68254
LRP1	0.0679988	5.51587	1.72127	0.0879221	0.321718	-4.6852
DCP2	-0.0584679	2.29494	-1.72163	0.0878562	0.321718	-4.68462
RTN4RL1	-0.115792	2.03617	-1.72056	0.088051	0.32193	-4.68633
DMKN	-0.107358	3.44846	-1.7193	0.0882809	0.32251	-4.68835
PRKD2	0.0714276	3.26806	1.7189	0.0883538	0.322516	-4.68899
PAQR6	0.106034	6.99553	1.71757	0.088597	0.323144	-4.69112
MTA3	-0.0635076	3.42137	-1.71589	0.0889053	0.32354	-4.69381
TMTC4	0.124104	3.27541	1.71608	0.08887	0.32354	-4.6935
PCSK6	0.13441	3.40529	1.71581	0.08892	0.32354	-4.69394
SLC38A1	-0.0951566	3.25966	-1.71317	0.0894069	0.32427	-4.69816
POLE4	0.0681602	5.48082	1.71368	0.0893116	0.32427	-4.69734
CDK5R1	-0.136218	4.2881	-1.71321	0.0893991	0.32427	-4.69809
RPLP2	0.0686735	8.37155	1.71352	0.0893417	0.32427	-4.6976
ITFG1	-0.10487	4.06857	-1.71179	0.0896618	0.324934	-4.70036
MAP3K4	-0.0612347	3.3343	-1.71122	0.0897664	0.324963	-4.70126
PPIB	0.0756079	6.39393	1.71097	0.0898131	0.324963	-4.70167
COL16A1	0.127137	5.73896	1.70966	0.0900558	0.325062	-4.70375
ENTPD4	-0.0734554	3.08428	-1.70975	0.090039	0.325062	-4.70361
RPL36A	0.0602866	8.82986	1.70971	0.090048	0.325062	-4.70368
DLAT	-0.0661715	2.86799	-1.70707	0.0905382	0.326543	-4.70788
ATP6V1G2	-0.135541	6.20915	-1.70621	0.0906998	0.326866	-4.70926
LPIN1	0.0627792	4.47093	1.7051	0.0909071	0.326871	-4.71102
ETNK1	-0.0753887	2.90098	-1.70577	0.0907803	0.326871	-4.70994
FAM168B	-0.0605546	4.69115	-1.70504	0.0909177	0.326871	-4.71111
PER2	-0.0516589	1.53401	-1.70272	0.0913528	0.328175	-4.7148
ARMCX1	-0.067992	3.64297	-1.69976	0.0919093	0.328351	-4.71949
PHF10	0.0513326	4.09718	1.70044	0.0917815	0.328351	-4.71841
CAB39	-0.0769177	4.22072	-1.7007	0.091733	0.328351	-4.71801
ADAM15	0.088983	5.03168	1.70144	0.0915925	0.328351	-4.71682
JOSD2	0.080514	5.13232	1.70041	0.091788	0.328351	-4.71847
ALKBH3	-0.0825926	3.41647	-1.69996	0.0918722	0.328351	-4.71918
FUT11	0.0549164	3.50765	1.70116	0.0916469	0.328351	-4.71728
BCAT2	0.0768712	4.80909	1.69596	0.0926293	0.329535	-4.72551
HABP4	-0.0832937	5.50365	-1.696	0.0926214	0.329535	-4.72544
CHL1	-0.103009	3.64051	-1.69533	0.0927499	0.329535	-4.72651
PAN2	0.0925333	4.94401	1.69754	0.0923294	0.329535	-4.72301
CDCA5	-0.0703657	0.846548	-1.69586	0.0926489	0.329535	-4.72567
AASDHPPT	-0.10457	4.07764	-1.69558	0.0927024	0.329535	-4.72611
DPM3	0.062944	6.057	1.69679	0.092472	0.329535	-4.7242
FHL3	0.051424	2.48079	1.69439	0.0929285	0.329652	-4.72799
CDC42SE1	0.0549655	4.32006	1.6947	0.0928698	0.329652	-4.72751
DHX8	0.0642446	3.336	1.69186	0.0934121	0.329946	-4.73199
OSBPL8	-0.0646034	2.92148	-1.69219	0.0933482	0.329946	-4.73147
RIT2	-0.140592	2.72613	-1.69286	0.093221	0.329946	-4.73042
ASRGL1	0.0599679	5.80883	1.69304	0.0931852	0.329946	-4.73012
EXTL2	-0.0933795	3.03958	-1.69176	0.0934307	0.329946	-4.73215
ENC1	-0.204893	5.20148	-1.69167	0.0934482	0.329946	-4.73229
PHLPP2	-0.0559728	1.87463	-1.69092	0.0935909	0.330192	-4.73347
PRICKLE2	-0.0679592	2.24718	-1.68978	0.0938103	0.330709	-4.73527
EDIL3	0.117043	4.78603	1.68727	0.0942931	0.332152	-4.73922
IPCEF1	-0.117639	2.92249	-1.68625	0.0944904	0.332589	-4.74083
HERC3	-0.0712575	2.55913	-1.68533	0.0946678	0.332774	-4.74228
FAM193B	0.0656294	5.43912	1.68423	0.0948811	0.332774	-4.74401
SMPD1	0.0719323	4.58169	1.68352	0.0950173	0.332774	-4.74511
FAM241B	-0.116535	4.07665	-1.68406	0.0949125	0.332774	-4.74426
ANO5	-0.0696538	1.8929	-1.68474	0.0947815	0.332774	-4.7432
B3GALT1	-0.0532885	1.61815	-1.68332	0.0950572	0.332774	-4.74544
TSPYL1	-0.129308	5.74581	-1.68445	0.0948379	0.332774	-4.74366
WDR37	-0.0648232	2.62549	-1.68244	0.0952287	0.333038	-4.74682
RCOR2	-0.101613	1.73007	-1.68217	0.0952799	0.333038	-4.74724
GLG1	0.0556832	4.74727	1.68116	0.0954763	0.333106	-4.74882
RPL28	0.064193	8.96442	1.68094	0.0955199	0.333106	-4.74917
DHX38	0.0610669	4.57821	1.68127	0.0954551	0.333106	-4.74865
DNPEP	0.0611383	4.20369	1.67896	0.0959057	0.334195	-4.75227
TRABD	0.0711812	3.88953	1.67802	0.0960906	0.334581	-4.75375
HCFC2	-0.0517268	1.86406	-1.67647	0.0963932	0.335377	-4.75617
SELENOI	-0.0693058	2.26427	-1.67456	0.0967699	0.336172	-4.75917
C2CD2L	-0.0917654	3.75373	-1.67456	0.0967696	0.336172	-4.75916
PLA2G6	0.0882334	4.1798	1.67375	0.0969285	0.336465	-4.76042
ITM2C	0.0822353	8.36939	1.6729	0.0970966	0.336532	-4.76175
TAP2	0.0987646	3.56961	1.67293	0.0970897	0.336532	-4.7617
KLHL7	-0.0711404	3.18354	-1.67205	0.097264	0.336629	-4.76308
RAB11FIP4	-0.0667805	4.19957	-1.672	0.0972731	0.336629	-4.76315
MKLN1	0.0753772	3.10218	1.6704	0.0975917	0.336941	-4.76566
DHRS1	0.0794424	3.70334	1.67005	0.0976609	0.336941	-4.7662
IL17RC	0.0734119	3.88121	1.6706	0.0975508	0.336941	-4.76534
SAP30L	0.0525313	3.2634	1.67007	0.0976558	0.336941	-4.76616
FGFR1OP2	-0.0700605	4.50617	-1.66884	0.0979006	0.337273	-4.76809
PRKCSH	0.0761977	6.6133	1.66881	0.097906	0.337273	-4.76813
RTN4R	-0.1082	3.83116	-1.66816	0.0980362	0.337338	-4.76915
TEX261	0.0563507	3.42437	1.66797	0.0980737	0.337338	-4.76944
CNOT2	0.0570726	4.56181	1.6673	0.0982074	0.337541	-4.77049
SCARB1	0.0707309	4.89443	1.66676	0.098314	0.337652	-4.77132
RNH1	0.0825244	5.64315	1.66427	0.0988114	0.339103	-4.77519
GABRA3	-0.121026	2.12747	-1.66201	0.0992663	0.339891	-4.77871
RPS6	0.0647742	9.14176	1.66224	0.0992196	0.339891	-4.77835
BASP1	-0.139504	7.05701	-1.66219	0.0992299	0.339891	-4.77843
ODR4	0.0590819	3.17074	1.66102	0.0994636	0.34031	-4.78023
PCM1	0.052873	5.23311	1.65944	0.0997821	0.340885	-4.78268
BAX	0.0684609	4.56103	1.65978	0.0997148	0.340885	-4.78216
FAM78B	-0.0674702	1.83299	-1.65803	0.100067	0.3416	-4.78487
SFT2D1	0.0674008	5.04731	1.65655	0.100368	0.34237	-4.78716
NR1D1	-0.0794477	4.48577	-1.65543	0.100594	0.342625	-4.78889
ENGASE	0.0715208	3.57441	1.65568	0.100545	0.342625	-4.78851
DNAJC21	0.0485425	4.42231	1.65459	0.100765	0.34295	-4.79019
RPL19	0.0578309	9.03306	1.65416	0.100853	0.34299	-4.79085
ATXN7L3	-0.0960204	5.07528	-1.65276	0.101138	0.343443	-4.79301
RPS8	0.0604132	8.77937	1.65306	0.101077	0.343443	-4.79256
MBTPS2	-0.0561508	1.69404	-1.65036	0.101628	0.343681	-4.79671
PDCD7	0.0458841	4.36221	1.6497	0.101765	0.343681	-4.79774
ZDHHC2	0.0573753	2.36476	1.65081	0.101537	0.343681	-4.79603
S100PBP	0.0593114	2.82132	1.64945	0.101815	0.343681	-4.79811
ATG4C	0.0789105	2.86795	1.64966	0.101772	0.343681	-4.7978
FGF2	0.0910548	2.8499	1.65199	0.101295	0.343681	-4.7942
PLEKHA6	-0.068298	3.56762	-1.65084	0.10153	0.343681	-4.79597
NEK5	0.0434947	1.02772	1.65023	0.101657	0.343681	-4.79693
APOE	0.0941089	9.33049	1.64595	0.102535	0.345855	-4.8035
RELCH	-0.0704926	2.63962	-1.64495	0.102743	0.346299	-4.80505
MTA1	0.0674683	5.24043	1.64453	0.102828	0.346329	-4.80569
ARFIP1	0.0603524	2.88253	1.64395	0.102948	0.346475	-4.80658
PCDHAC2	0.118003	3.02091	1.64342	0.103058	0.346587	-4.80739
GAREM2	0.120934	3.59974	1.643	0.103146	0.346625	-4.80804
HDAC7	0.0644604	3.90932	1.64124	0.10351	0.346844	-4.81073
NDST1	0.0661962	3.53636	1.64147	0.103463	0.346844	-4.81038
FBXO3	-0.0610031	3.67842	-1.64102	0.103557	0.346844	-4.81108
RPL27A	0.0609269	8.77682	1.64084	0.103594	0.346844	-4.81135
RGMA	0.0853034	4.95182	1.64215	0.103323	0.346844	-4.80935
LENG1	0.0577941	3.04961	1.639	0.103977	0.347802	-4.81417
RAB11FIP2	0.0670381	3.82827	1.63873	0.104033	0.347802	-4.81458
SDC4	0.131622	5.10259	1.63741	0.10431	0.348469	-4.81661
SLC45A4	-0.0898142	2.40617	-1.6363	0.104542	0.348988	-4.81831
AMIGO1	-0.0842759	2.87271	-1.6359	0.104627	0.349012	-4.81892
UBXN1	0.0594341	6.10688	1.63481	0.104854	0.349515	-4.82058
LGALSL	-0.0679324	2.17741	-1.63232	0.105379	0.350748	-4.82439
RPL8	0.0581072	9.15061	1.63255	0.10533	0.350748	-4.82403
ELMOD3	0.0620938	3.55886	1.63029	0.105807	0.351912	-4.82747
PGAM1	-0.0784022	6.85301	-1.62945	0.105985	0.352247	-4.82875
STXBP1	-0.148351	6.50082	-1.62879	0.106125	0.352362	-4.82976
KCNA2	-0.0966549	2.92056	-1.62855	0.106175	0.352362	-4.83012
ITPKA	-0.126297	4.43426	-1.62753	0.106392	0.352566	-4.83168
IDH3A	-0.0688721	4.93834	-1.62788	0.106318	0.352566	-4.83114
OGFRL1	0.0643644	4.00759	1.62414	0.107115	0.354442	-4.83683
CD47	-0.0728883	4.43151	-1.62438	0.107063	0.354442	-4.83646
GNB1	-0.0617667	6.61548	-1.62244	0.107479	0.354939	-4.83941
TPPP3	0.111802	6.0445	1.62234	0.1075	0.354939	-4.83956
SLC52A2	0.0578513	3.21204	1.62242	0.107483	0.354939	-4.83944
PIM2	-0.0827256	2.22978	-1.62038	0.107922	0.355637	-4.84254
DDIT4L	0.103534	2.19763	1.62097	0.107794	0.355637	-4.84163
PAM	-0.0835043	4.98459	-1.62026	0.107947	0.355637	-4.84272
TSKU	0.0483717	1.09888	1.61915	0.108185	0.35616	-4.84439
BLOC1S6	-0.0539688	3.82175	-1.61782	0.108473	0.356849	-4.84641
LHFPL6	0.0486724	4.32536	1.61717	0.108613	0.357052	-4.84739
NDN	-0.0865558	4.17033	-1.61623	0.108816	0.35746	-4.84881
YTHDC2	-0.0558063	2.31308	-1.61408	0.109281	0.358726	-4.85205
HBP1	0.0553923	3.85779	1.61317	0.10948	0.358975	-4.85343
FAM98B	-0.0545333	2.86761	-1.61301	0.109515	0.358975	-4.85367
PDF	-0.0831018	1.93724	-1.61229	0.109671	0.359225	-4.85475
PHF2	0.0474637	3.46765	1.61172	0.109796	0.359377	-4.85562
COQ10B	-0.0581144	3.22376	-1.60963	0.110251	0.360603	-4.85876
PPM1H	-0.0794622	2.6894	-1.60904	0.11038	0.360766	-4.85964
OSBPL7	0.0824001	3.49254	1.60558	0.11114	0.360949	-4.86485
SLC4A11	0.113656	1.89294	1.60676	0.110881	0.360949	-4.86308
RPLP0	0.0611162	7.75644	1.60732	0.110758	0.360949	-4.86224
PDGFB	0.0649254	2.50716	1.60407	0.111472	0.360949	-4.86711
LAMP5	-0.145202	3.10155	-1.60585	0.11108	0.360949	-4.86444
MAGI1	-0.0532221	3.00032	-1.60746	0.110727	0.360949	-4.86203
NUS1	-0.0534443	2.91691	-1.60609	0.111029	0.360949	-4.86409
ELAVL4	-0.109228	4.78665	-1.60427	0.111429	0.360949	-4.86682
TAF3	0.0546087	3.10952	1.60632	0.110977	0.360949	-4.86374
TTYH1	0.0769834	7.7187	1.60484	0.111302	0.360949	-4.86595
FOXN2	0.0653897	2.06552	1.60455	0.111366	0.360949	-4.86639
MYO18A	0.0689298	5.0673	1.60504	0.111258	0.360949	-4.86566
MBP	0.136885	11.3899	1.60593	0.111064	0.360949	-4.86433
TPP1	0.0699238	5.49453	1.60362	0.111572	0.361014	-4.86779
HCCS	-0.0611285	2.4269	-1.60101	0.11215	0.362367	-4.8717
ACTR3	-0.0725635	3.96998	-1.60106	0.112137	0.362367	-4.87162
PSME2	0.0612546	5.44099	1.5997	0.112441	0.363048	-4.87367
MRC2	0.0543012	1.97291	1.59887	0.112624	0.363197	-4.8749
CORO2A	-0.0625568	1.31058	-1.59829	0.112755	0.363197	-4.87578
ABCD4	0.0795461	5.1533	1.59868	0.112668	0.363197	-4.8752
B3GNT7	0.0616192	1.33074	1.59805	0.112807	0.363197	-4.87613
ELL3	0.0547117	1.02695	1.59767	0.112891	0.363208	-4.87669
FAM131A	-0.100533	4.95591	-1.59722	0.112993	0.363277	-4.87738
BIN1	0.104121	6.80235	1.59452	0.113595	0.364954	-4.8814
PDE1A	-0.10652	2.76762	-1.59394	0.113726	0.365116	-4.88227
LUM	0.0678643	1.03176	1.59252	0.114044	0.365877	-4.88438
PLK3	0.0749772	2.64855	1.59162	0.114247	0.366269	-4.88573
IFI44	0.0915194	3.24886	1.59054	0.11449	0.366529	-4.88733
RPL29	0.0572745	8.19991	1.5906	0.114475	0.366529	-4.88724
NHLRC1	-0.0587182	0.922388	-1.58915	0.114803	0.367012	-4.88939
INKA2	-0.0941676	2.03263	-1.58926	0.114779	0.367012	-4.88924
GNG2	-0.124708	3.69259	-1.5884	0.114972	0.367296	-4.89051
KIFAP3	-0.0889023	4.76694	-1.58668	0.115363	0.367507	-4.89307
GPT	0.0860649	2.80805	1.58746	0.115185	0.367507	-4.89191
MED16	0.0750645	4.74566	1.58669	0.115359	0.367507	-4.89305
S100A13	0.078627	7.12123	1.5871	0.115268	0.367507	-4.89245
PEX2	0.0595043	3.95097	1.58507	0.115728	0.368411	-4.89546
PPARGC1A	-0.0618076	1.89739	-1.58463	0.115828	0.36847	-4.89611
GPR37L1	0.0990144	4.69443	1.5834	0.116109	0.369104	-4.89794
ANKRD13C	-0.0569106	2.60024	-1.5824	0.116336	0.369568	-4.89942
SEZ6L	-0.100331	3.34266	-1.58124	0.1166	0.369979	-4.90113
ORC3	-0.0712393	3.1056	-1.58083	0.116695	0.369979	-4.90174
PPP1R1C	0.0565752	0.89265	1.58076	0.116711	0.369979	-4.90184
RPL18	0.0512865	9.06035	1.57937	0.11703	0.370561	-4.9039
ATP6AP2	-0.0851974	5.60962	-1.57924	0.117058	0.370561	-4.90408
UBR1	-0.0482684	1.9874	-1.57799	0.117345	0.370953	-4.90593
HNRNPA0	-0.0529299	2.75403	-1.57803	0.117336	0.370953	-4.90587
CCNG1	0.0581532	4.53764	1.57762	0.117432	0.370967	-4.90649
TMX1	0.0643729	2.4857	1.57681	0.117618	0.371296	-4.90768
RPS3	0.0596102	8.62482	1.57596	0.117814	0.371656	-4.90894
EMC2	0.0616417	5.38598	1.57433	0.118191	0.372213	-4.91134
VAMP4	-0.0574496	2.80865	-1.57428	0.118201	0.372213	-4.91141
MAPK4	0.0918729	4.39275	1.57412	0.118237	0.372213	-4.91164
AGO2	0.0574041	2.09134	1.57304	0.118487	0.372742	-4.91323
ACAD10	0.0483979	3.04279	1.57067	0.119038	0.373954	-4.91672
SLC25A19	0.0709392	2.65137	1.57102	0.118956	0.373954	-4.91621
DXO	0.0606576	3.63139	1.57027	0.11913	0.373985	-4.91731
FGF12	-0.116191	3.83108	-1.56949	0.119313	0.374185	-4.91846
ADCY8	0.0554965	2.3106	1.56929	0.119359	0.374185	-4.91875
ATXN1L	0.0476735	2.4785	1.56866	0.119505	0.374383	-4.91967
SSR1	0.052098	3.56951	1.56693	0.119909	0.375131	-4.92221
ZFP69	0.043856	1.43262	1.56694	0.119908	0.375131	-4.92221
SAMD12	-0.0595799	2.16412	-1.56599	0.12013	0.375563	-4.9236
AK2	0.0610896	5.00748	1.56454	0.12047	0.375821	-4.92572
CTPS2	0.0513825	1.8899	1.56212	0.121039	0.375821	-4.92926
EFNB1	0.0518837	1.94088	1.56175	0.121126	0.375821	-4.9298
NSL1	0.0554776	3.44781	1.56237	0.120981	0.375821	-4.9289
TMEM35A	-0.120131	2.8652	-1.55999	0.12154	0.375821	-4.93237
FAU	0.0572994	8.64074	1.56443	0.120497	0.375821	-4.92589
CSTB	0.0499386	4.92264	1.5603	0.121467	0.375821	-4.93192
CMTM5	0.132088	4.62888	1.56061	0.121396	0.375821	-4.93148
CAMTA1	0.0458388	5.94085	1.5629	0.120855	0.375821	-4.92812
IDH2	0.0768442	5.3081	1.56147	0.121191	0.375821	-4.93021
UBE2E2	-0.0950409	4.2649	-1.56323	0.120777	0.375821	-4.92763
BRICD5	0.105406	4.29084	1.56313	0.120801	0.375821	-4.92778
IGIP	-0.0510101	4.33487	-1.56245	0.120962	0.375821	-4.92879
NRG3	-0.071294	2.79571	-1.56108	0.121284	0.375821	-4.93078
TPCN1	0.0766899	4.38646	1.56002	0.121535	0.375821	-4.93234
INF2	0.0838077	5.83567	1.56192	0.121085	0.375821	-4.92955
PACSIN1	-0.138491	5.6385	-1.55943	0.121674	0.375978	-4.9332
NOP53	0.0612571	6.17464	1.5585	0.121895	0.376404	-4.93456
UBE3C	-0.0556197	3.01381	-1.55779	0.122063	0.376665	-4.93559
MAPK1	-0.0658917	3.8345	-1.55719	0.122203	0.3768	-4.93646
ELFN2	-0.0726246	2.57635	-1.5569	0.122273	0.3768	-4.93688
MORF4L1	-0.0579224	7.09232	-1.55582	0.122529	0.377334	-4.93846
MAP3K14	0.0577912	1.89398	1.55463	0.122814	0.377697	-4.9402
ATXN7L3B	-0.0669465	3.64068	-1.5549	0.12275	0.377697	-4.93981
RAMAC	-0.0670617	3.19502	-1.55377	0.123018	0.377991	-4.94145
ASPSCR1	0.0710834	4.58837	1.55353	0.123076	0.377991	-4.9418
ZYG11B	-0.0526592	2.9628	-1.55199	0.123444	0.378863	-4.94404
CASP8	0.0449601	1.13846	1.55157	0.123543	0.37891	-4.94464
SV2B	-0.1385	3.45195	-1.54722	0.124588	0.381857	-4.95095
SEC62	0.0746972	7.46286	1.54685	0.124678	0.381874	-4.95149
TMEM63C	-0.102688	2.33343	-1.546	0.124883	0.381903	-4.95272
TUBA8	-0.142947	3.32648	-1.54576	0.12494	0.381903	-4.95307
YJEFN3	-0.106373	5.13165	-1.5463	0.12481	0.381903	-4.95228
WASL	-0.0637708	3.9122	-1.54487	0.125156	0.382113	-4.95436
SHISA9	-0.0739803	2.13073	-1.54478	0.125178	0.382113	-4.95449
YTHDF3	-0.0507857	2.72208	-1.54391	0.125388	0.382498	-4.95575
CDK4	0.0466506	3.83639	1.54318	0.125566	0.382783	-4.95681
HMGCL	0.0638459	4.00793	1.54183	0.125893	0.383521	-4.95875
VPS50	-0.0776601	2.77192	-1.5404	0.126242	0.383552	-4.96083
TXNDC9	-0.0601001	2.85074	-1.54104	0.126087	0.383552	-4.9599
RAD23B	-0.0593525	4.1305	-1.54056	0.126202	0.383552	-4.96059
NTRK2	0.086602	6.62587	1.54099	0.126098	0.383552	-4.95997
TTC32	0.0755777	3.28007	1.53985	0.126376	0.383702	-4.96162
ZSWIM8	0.0740295	6.17375	1.53898	0.126586	0.384083	-4.96286
RRAGB	-0.0800322	3.41276	-1.53799	0.126829	0.384304	-4.96429
INIP	-0.0500613	3.12327	-1.538	0.126828	0.384304	-4.96429
CAD	0.0669421	3.42389	1.53719	0.127026	0.384645	-4.96546
PLCG1	0.0822988	5.90729	1.53621	0.127264	0.384895	-4.96686
DMTN	-0.118961	6.26613	-1.53615	0.127279	0.384895	-4.96694
BRI3BP	-0.0478085	2.71243	-1.53494	0.127578	0.385541	-4.96869
PHF21A	0.0486498	3.47099	1.529	0.129043	0.38945	-4.97722
GPR19	-0.0527998	1.8428	-1.52932	0.128962	0.38945	-4.97676
BCAP29	-0.0528052	4.38034	-1.52584	0.129826	0.390652	-4.98174
ARHGAP32	-0.0766809	3.47889	-1.52566	0.129872	0.390652	-4.982
GRHPR	0.067619	5.58611	1.52575	0.129849	0.390652	-4.98187
KCNH1	-0.0948305	1.91189	-1.52654	0.129652	0.390652	-4.98074
CYGB	-0.0942009	2.57806	-1.52621	0.129734	0.390652	-4.98121
ZC3H6	0.083608	4.52616	1.52391	0.130307	0.391698	-4.98449
SLC1A3	0.117167	7.76193	1.52278	0.130589	0.392028	-4.98611
SLC41A2	-0.0470213	1.24402	-1.52299	0.130538	0.392028	-4.98581
CPLANE1	-0.0493379	2.25104	-1.52221	0.130732	0.392196	-4.98692
LRRC40	-0.0676232	2.4115	-1.52068	0.131116	0.392432	-4.98911
CAND1	-0.0578405	3.76249	-1.52133	0.130952	0.392432	-4.98818
BTBD16	0.0949982	1.02662	1.52019	0.131238	0.392432	-4.9898
YIPF6	0.0391948	3.01952	1.52108	0.131016	0.392432	-4.98854
RALYL	-0.125128	3.82839	-1.52017	0.131244	0.392432	-4.98983
ALDH9A1	0.0698273	5.10981	1.51861	0.131637	0.392831	-4.99206
B3GALT2	-0.0857855	2.57612	-1.51906	0.131523	0.392831	-4.99142
ZSCAN2	0.0456216	1.47241	1.51861	0.131637	0.392831	-4.99206
CAMSAP1	-0.0512585	2.65873	-1.51533	0.132465	0.394781	-4.99673
PGAM2	0.130271	3.65341	1.51532	0.132465	0.394781	-4.99673
NENF	0.0667088	5.94409	1.51315	0.133016	0.395037	-4.99981
UBAP2	0.0413482	3.37577	1.51352	0.132923	0.395037	-4.9993
MFSD14B	0.0449759	3.36301	1.51343	0.132946	0.395037	-4.99942
SCFD2	-0.0585202	1.78526	-1.51294	0.133069	0.395037	-5.00011
OPALIN	0.137127	4.66696	1.51292	0.133074	0.395037	-5.00014
NELFE	0.0565632	5.04535	1.5132	0.133002	0.395037	-4.99974
ATP13A4	0.0964166	3.29643	1.51102	0.133556	0.395194	-5.00283
ARL8B	-0.0732636	4.94273	-1.51088	0.133594	0.395194	-5.00304
DCAF7	0.0319871	3.74698	1.51031	0.133738	0.395194	-5.00384
GCSH	0.0527224	5.56084	1.51039	0.133718	0.395194	-5.00373
CFAP70	0.0722289	2.26804	1.5118	0.13336	0.395194	-5.00174
BRI3	0.0388779	5.75376	1.51069	0.133642	0.395194	-5.00331
ALG11	0.0539999	2.25693	1.51165	0.133397	0.395194	-5.00194
TIMM13	0.0550511	4.97477	1.50971	0.133893	0.395393	-5.0047
RPL18A	0.055465	8.50539	1.50896	0.134083	0.395696	-5.00575
GRPEL2	-0.0470827	1.87237	-1.50825	0.134264	0.395974	-5.00676
MEF2D	-0.0597161	3.42508	-1.50772	0.1344	0.396117	-5.00751
FRRS1L	-0.0826635	3.80482	-1.50735	0.134495	0.39614	-5.00804
THOC7	-0.068494	5.23949	-1.50682	0.13463	0.396279	-5.00878
SLC30A9	-0.0697498	3.51065	-1.50456	0.135211	0.396508	-5.01198
COPS7A	-0.0758503	5.03119	-1.50413	0.13532	0.396508	-5.01258
TMEM132B	-0.0555963	2.72388	-1.50439	0.135252	0.396508	-5.0122
TRPC1	-0.0596803	2.21739	-1.5048	0.135147	0.396508	-5.01163
MAP4K2	0.0572236	3.64992	1.50433	0.135268	0.396508	-5.01229
CDCA4	0.0329038	0.935887	1.505	0.135097	0.396508	-5.01135
PLSCR3	0.0530625	3.05148	1.50454	0.135215	0.396508	-5.012
TFB2M	-0.0551114	1.71824	-1.50106	0.136111	0.398454	-5.0169
ENTR1	0.0637706	4.06233	1.50087	0.13616	0.398454	-5.01717
SAPCD1	0.0873746	1.60029	1.50009	0.136363	0.398788	-5.01827
CAPN5	-0.0599588	2.26258	-1.49932	0.136563	0.399117	-5.01936
SLC12A7	0.0771392	3.24941	1.49537	0.137589	0.401855	-5.0249
BLMH	0.0559966	3.26721	1.49325	0.13814	0.403044	-5.02787
NCOR1	0.0602857	6.17454	1.49313	0.138174	0.403044	-5.02805
MOBP	0.137653	7.09416	1.49261	0.138309	0.40318	-5.02877
OCIAD1	-0.0778529	6.38017	-1.49097	0.138737	0.403389	-5.03106
SENP5	-0.0494753	2.94992	-1.49185	0.138509	0.403389	-5.02984
CFAP97	0.0396725	2.12478	1.4914	0.138625	0.403389	-5.03046
MYRIP	-0.0631272	2.94459	-1.4912	0.138677	0.403389	-5.03074
MTPN	-0.0652815	4.98079	-1.48983	0.139038	0.404003	-5.03266
CTIF	0.0714485	6.02255	1.48941	0.139149	0.404068	-5.03325
PDCD2L	-0.0698701	2.56816	-1.48858	0.139365	0.404436	-5.0344
STX1B	-0.13229	4.59693	-1.48654	0.139903	0.405644	-5.03725
CCDC113	-0.0562932	1.78261	-1.48565	0.14014	0.405644	-5.0385
SNF8	0.0517713	5.62554	1.48623	0.139986	0.405644	-5.03768
EID2B	-0.0872605	2.45716	-1.48582	0.140094	0.405644	-5.03826
SSR4	0.0538018	6.10875	1.48487	0.140344	0.405976	-5.03957
ATP2B1	-0.0895289	5.1102	-1.48409	0.140553	0.406321	-5.04067
BAK1	0.0476136	2.36653	1.4833	0.140762	0.406665	-5.04177
DLG3	-0.0893936	3.0007	-1.48269	0.140924	0.406874	-5.04262
PLEKHG5	-0.113543	3.21167	-1.48198	0.141112	0.407157	-5.0436
KLHL42	-0.0544755	3.06516	-1.48103	0.141365	0.407394	-5.04493
RPS24	0.0513411	9.41814	1.48099	0.141374	0.407394	-5.04497
ANKHD1	0.0442073	4.89576	1.48009	0.141615	0.40757	-5.04623
ACKR3	0.075659	2.6147	1.48026	0.141568	0.40757	-5.04599
EIPR1	-0.0701047	3.78778	-1.47343	0.143398	0.408522	-5.05546
CHRD	-0.0919847	3.84279	-1.47665	0.142533	0.408522	-5.051
TMEM14A	-0.0841809	5.11928	-1.47774	0.142242	0.408522	-5.04949
USP14	-0.0548158	3.43237	-1.47468	0.143062	0.408522	-5.05373
STK24	-0.0541633	4.17289	-1.47479	0.143034	0.408522	-5.05358
HNRNPH2	-0.0617574	4.97618	-1.47311	0.143484	0.408522	-5.0559
ERMARD	0.0705731	3.88771	1.47657	0.142554	0.408522	-5.05111
GRIP2	-0.0703877	1.60284	-1.47371	0.143323	0.408522	-5.05507
TNFRSF21	-0.0721955	3.06523	-1.47593	0.142727	0.408522	-5.052
GOLGA7	0.0682866	5.37269	1.4731	0.143488	0.408522	-5.05592
PBRM1	0.0377481	2.78615	1.47557	0.142822	0.408522	-5.05249
ORC5	-0.0742582	2.40771	-1.47706	0.142424	0.408522	-5.05043
SNAPC3	-0.0503617	2.93526	-1.47838	0.14207	0.408522	-5.0486
KCTD5	0.0451087	2.90056	1.47545	0.142854	0.408522	-5.05266
SYNPO	-0.102561	5.16418	-1.47391	0.143268	0.408522	-5.05479
DMXL1	-0.0499466	2.94462	-1.47564	0.142803	0.408522	-5.0524
KLHL28	-0.0381836	1.46038	-1.4728	0.143569	0.408522	-5.05634
SLC35B4	-0.0468897	2.39135	-1.47448	0.143117	0.408522	-5.05401
CCDC86	0.0565682	2.96461	1.47245	0.143662	0.408529	-5.05681
LMBR1	-0.0546641	2.94368	-1.47088	0.144085	0.409476	-5.05898
CEP131	0.0756781	3.5375	1.46958	0.144437	0.409562	-5.06078
TACC1	0.0385156	5.31958	1.46943	0.144477	0.409562	-5.06098
CMIP	-0.0681804	4.28089	-1.46961	0.144429	0.409562	-5.06074
GAA	0.0760229	4.33309	1.46991	0.144348	0.409562	-5.06033
CALM1	-0.0629933	8.44945	-1.46901	0.14459	0.409627	-5.06156
MED1	0.0329652	2.35787	1.46797	0.144873	0.410033	-5.063
FRMD8	0.0561797	2.78077	1.46748	0.145005	0.410033	-5.06367
L3MBTL3	-0.0475764	1.72603	-1.46752	0.144996	0.410033	-5.06362
EEF2	0.0610412	8.88298	1.46641	0.145298	0.410604	-5.06515
FAM13A	-0.0678891	3.2369	-1.46589	0.145439	0.410681	-5.06587
SCN3B	-0.101512	4.11565	-1.46564	0.145506	0.410681	-5.06621
STAM	-0.0639533	2.78489	-1.46401	0.14595	0.41165	-5.06845
GOLGA4	0.054986	5.39827	1.46358	0.146069	0.41165	-5.06905
MAT2A	0.0703366	6.46626	1.46338	0.146122	0.41165	-5.06931
CRY2	-0.0766661	4.09882	-1.463	0.146225	0.411684	-5.06983
GYG1	0.0565194	4.1789	1.4616	0.14661	0.412511	-5.07176
RFTN1	-0.0786571	3.25285	-1.46105	0.146758	0.412672	-5.07251
LSMEM2	0.0808815	1.18558	1.4606	0.146882	0.412698	-5.07312
ZDHHC20	0.0864387	3.61828	1.46036	0.14695	0.412698	-5.07346
PIGN	0.0408319	1.91316	1.45996	0.147058	0.412748	-5.07401
INPP4A	-0.0753323	3.1466	-1.45819	0.147546	0.413859	-5.07644
CARF	0.0440136	1.61894	1.4543	0.148619	0.415622	-5.08176
MTA2	0.0616451	4.47384	1.45547	0.148294	0.415622	-5.08015
PID1	-0.054119	2.78709	-1.45505	0.148411	0.415622	-5.08073
CHEK2	0.0527309	1.42015	1.45482	0.148475	0.415622	-5.08105
CRYGS	0.0620873	2.5757	1.45424	0.148633	0.415622	-5.08183
CACNA1I	-0.0855729	2.25811	-1.45359	0.148816	0.415685	-5.08273
CCS	0.0666425	5.23564	1.4535	0.148839	0.415685	-5.08284
ELAVL1	0.0396288	3.38961	1.45233	0.149163	0.415821	-5.08444
ITFG2	0.0645969	3.73173	1.45298	0.148983	0.415821	-5.08355
PRRC2A	0.0599682	6.2982	1.45261	0.149086	0.415821	-5.08406
RHOBTB2	-0.0886604	4.1002	-1.45194	0.149271	0.415865	-5.08497
VPS35L	0.0498563	4.32688	1.45094	0.149549	0.416129	-5.08633
RPS17	0.049882	9.21854	1.45105	0.149518	0.416129	-5.08618
ARG2	-0.0741772	2.15754	-1.44918	0.150039	0.416469	-5.08873
EGLN1	0.0451936	3.2842	1.44969	0.149898	0.416469	-5.08804
DENND5B	-0.0494439	2.5727	-1.44985	0.149852	0.416469	-5.08782
EID2	-0.0863883	3.48833	-1.44933	0.149997	0.416469	-5.08853
P3H1	0.0596889	3.21576	1.44827	0.150294	0.416667	-5.08998
RPS6KC1	-0.0535564	2.92245	-1.44832	0.15028	0.416667	-5.08991
TRIM66	-0.0451279	1.28975	-1.44721	0.15059	0.416975	-5.09142
TBC1D9B	0.0494785	5.37359	1.44751	0.150506	0.416975	-5.09101
L2HGDH	-0.041961	1.678	-1.44462	0.151315	0.418046	-5.09493
UQCC1	-0.063476	4.13092	-1.44385	0.15153	0.418046	-5.09597
RAB3A	-0.15256	6.31324	-1.445	0.151208	0.418046	-5.09442
ABHD17B	0.073956	3.36017	1.44393	0.151509	0.418046	-5.09587
MRPL50	-0.0482967	2.69616	-1.4449	0.151237	0.418046	-5.09456
CLTC	-0.0798927	6.13515	-1.44438	0.151381	0.418046	-5.09525
CADM4	0.0552039	5.82583	1.44309	0.151743	0.41838	-5.097
SLC35F3	-0.086245	2.08342	-1.44262	0.151875	0.418488	-5.09764
ATP6V0C	-0.0856997	7.30506	-1.44183	0.152098	0.418848	-5.09871
PAIP2B	0.102374	3.91435	1.44131	0.152247	0.418927	-5.09942
FLAD1	0.0574953	3.69966	1.44107	0.152312	0.418927	-5.09974
TMEM59L	-0.112766	6.82713	-1.4398	0.152672	0.419247	-5.10146
CRYZ	-0.0642408	3.05626	-1.43902	0.152891	0.419247	-5.10251
GOT1	-0.123244	5.03656	-1.43905	0.152883	0.419247	-5.10247
GTF2B	-0.0565706	3.31673	-1.43966	0.152711	0.419247	-5.10165
ERO1A	-0.0522137	2.92849	-1.44007	0.152597	0.419247	-5.1011
NRXN2	-0.079356	5.53073	-1.4384	0.153068	0.41942	-5.10336
DMRT2	0.0792496	1.06258	1.43815	0.153139	0.41942	-5.1037
UXS1	-0.053173	3.44824	-1.43567	0.153843	0.421092	-5.10705
SDC3	0.0564025	5.12103	1.43508	0.154009	0.421293	-5.10783
DUSP15	0.0611184	2.69093	1.43428	0.154236	0.421515	-5.10891
OGDHL	-0.0928013	4.1924	-1.43414	0.154276	0.421515	-5.1091
PXMP2	0.0458988	3.96796	1.43355	0.154446	0.421723	-5.1099
GCLC	0.0621181	3.51381	1.43135	0.155072	0.422829	-5.11286
RSBN1	0.0430028	2.68341	1.43154	0.155018	0.422829	-5.1126
GGA1	0.0533607	4.63644	1.43099	0.155175	0.422829	-5.11334
ATOX1	0.0637894	5.93276	1.43082	0.155224	0.422829	-5.11357
LDLRAD4	0.0858985	3.37772	1.42995	0.155474	0.423256	-5.11474
MAMLD1	-0.04781	2.30664	-1.42855	0.155876	0.423442	-5.11663
NUP50	-0.0460351	2.79974	-1.42848	0.155895	0.423442	-5.11672
USP46	-0.0487922	3.75124	-1.42834	0.155936	0.423442	-5.11691
TMCO6	0.0478004	2.35645	1.42808	0.15601	0.423442	-5.11725
UBE2O	-0.0796849	3.55725	-1.42924	0.155676	0.423442	-5.11569
CDC27	-0.0488922	3.04366	-1.4275	0.156176	0.42364	-5.11803
ZIK1	-0.0350252	0.961254	-1.42629	0.156524	0.424328	-5.11965
MRPL24	0.0646146	5.3091	1.4239	0.157215	0.425948	-5.12286
FAM220A	-0.0649521	3.12966	-1.42349	0.157331	0.426007	-5.1234
PORCN	-0.0633074	3.01449	-1.42264	0.157579	0.426168	-5.12454
RPL41	0.048346	10.4929	1.42269	0.157563	0.426168	-5.12447
RAD1	-0.0489497	2.56498	-1.42146	0.157921	0.426839	-5.12612
CADPS	-0.102552	5.36813	-1.42013	0.158305	0.42762	-5.12789
SNAP25	-0.160174	8.65677	-1.41973	0.158421	0.427681	-5.12842
BCAT1	-0.0609851	1.78567	-1.4163	0.159421	0.427695	-5.133
DLGAP4	-0.0609389	4.33091	-1.41603	0.159501	0.427695	-5.13336
SRPK1	-0.0477147	3.42574	-1.41708	0.159194	0.427695	-5.13196
FGF9	-0.0929498	1.92169	-1.41662	0.159327	0.427695	-5.13257
CCDC88A	0.0673333	7.31326	1.41702	0.15921	0.427695	-5.13204
KLHDC10	-0.0425895	2.84656	-1.41682	0.159268	0.427695	-5.1323
UGCG	-0.0670465	2.49531	-1.41863	0.158742	0.427695	-5.12989
KCNJ3	-0.100734	3.06205	-1.41583	0.15956	0.427695	-5.13363
CRK	0.0330327	4.1731	1.4173	0.15913	0.427695	-5.13167
PDE12	-0.0359326	1.62495	-1.41687	0.159256	0.427695	-5.13224
CYB5RL	0.0294633	1.29276	1.41764	0.15903	0.427695	-5.13121
PIRT	0.0927567	0.985066	1.416	0.15951	0.427695	-5.13341
DNM1L	-0.0737399	4.68939	-1.41513	0.159763	0.427733	-5.13455
PLXNA1	-0.0728869	3.03038	-1.41518	0.15975	0.427733	-5.13449
DCHS1	0.0460445	1.57276	1.41314	0.160348	0.428793	-5.13721
NUDCD2	0.0548222	3.69985	1.41327	0.160307	0.428793	-5.13702
SOCS5	-0.0463415	2.40926	-1.41248	0.160539	0.428865	-5.13808
TALDO1	0.0713197	5.93996	1.4124	0.160564	0.428865	-5.13819
RNF122	0.0538695	1.00855	1.41175	0.160755	0.429122	-5.13905
MDH1	-0.122365	7.6021	-1.41012	0.161233	0.429892	-5.14121
RABEP2	0.0588172	3.10801	1.4102	0.16121	0.429892	-5.1411
RANBP9	-0.0601956	4.18667	-1.40817	0.161809	0.43092	-5.14379
WDR82	-0.0488629	4.39961	-1.40817	0.161808	0.43092	-5.14379
NRXN3	-0.0947558	3.96812	-1.40728	0.162073	0.431027	-5.14498
WAPL	0.0363237	2.91574	1.40641	0.162328	0.431027	-5.14612
GLT8D2	-0.0449814	1.41754	-1.4061	0.16242	0.431027	-5.14653
GRID2	0.0399065	0.901391	1.40742	0.16203	0.431027	-5.14478
ADPGK	0.0516917	3.21739	1.40651	0.162299	0.431027	-5.14599
SYT12	-0.0900577	2.98717	-1.40681	0.162212	0.431027	-5.1456
INA	-0.150994	4.76598	-1.40508	0.162724	0.43126	-5.14788
ZFP1	-0.0533095	2.55759	-1.40527	0.162668	0.43126	-5.14763
P4HB	0.0541699	6.16988	1.40485	0.162793	0.43126	-5.14819
CDH10	-0.0802265	3.2076	-1.40448	0.162902	0.431295	-5.14867
PIAS2	-0.0500098	2.6646	-1.40318	0.163288	0.431309	-5.15039
TTLL9	0.0461846	1.40404	1.40385	0.16309	0.431309	-5.14951
IMPA1	-0.0561743	3.43839	-1.40319	0.163286	0.431309	-5.15038
SACM1L	-0.0565884	3.64548	-1.40354	0.163182	0.431309	-5.14992
RAB39B	-0.0659204	2.37387	-1.40207	0.163618	0.431928	-5.15185
CYP4X1	-0.0801529	2.26193	-1.40172	0.163723	0.431955	-5.15232
VDAC3	-0.0840226	6.23028	-1.40082	0.16399	0.432407	-5.1535
KCNAB2	-0.115165	5.45734	-1.39945	0.164401	0.433106	-5.15531
GRAMD1A	0.0534251	4.33968	1.39885	0.16458	0.433106	-5.1561
UTP6	0.0665977	4.87776	1.39908	0.16451	0.433106	-5.15579
TMUB1	0.0524924	4.37499	1.39866	0.164638	0.433106	-5.15635
CEP68	-0.0503564	2.68906	-1.39725	0.165058	0.433961	-5.15819
CCND1	0.0638144	2.97256	1.39661	0.16525	0.434213	-5.15904
CRTC1	-0.0666189	3.93188	-1.39469	0.165828	0.435228	-5.16156
MGAT3	-0.0608658	3.90947	-1.39498	0.165741	0.435228	-5.16118
HK1	-0.0785387	5.2023	-1.39366	0.166139	0.435789	-5.16291
WDR36	-0.037191	1.54119	-1.39314	0.166295	0.435946	-5.16359
FAM20B	-0.0567613	3.04514	-1.39191	0.166665	0.436349	-5.1652
INVS	0.0365672	1.67045	1.39104	0.16693	0.436349	-5.16634
TMEM214	0.0501191	3.92156	1.39157	0.166769	0.436349	-5.16565
NSDHL	0.0546623	2.99867	1.39132	0.166845	0.436349	-5.16598
NOLC1	-0.0474706	4.11262	-1.39228	0.166555	0.436349	-5.16472
BRD3OS	-0.0554114	3.74623	-1.39063	0.167052	0.436417	-5.16687
PMS2	-0.0653166	2.13242	-1.38802	0.167843	0.43705	-5.17028
BLOC1S1	0.0563834	7.06285	1.38846	0.167711	0.43705	-5.16971
SNED1	-0.0589225	2.23186	-1.38761	0.16797	0.43705	-5.17083
C1QTNF4	-0.113474	4.29051	-1.38792	0.167875	0.43705	-5.17042
DAG1	0.0520365	3.37588	1.38769	0.167944	0.43705	-5.17072
SEMA4D	0.0949556	5.20609	1.38844	0.167718	0.43705	-5.16974
DYNLL2	-0.0579497	5.07686	-1.38762	0.167965	0.43705	-5.17081
TCOF1	0.0648377	3.93357	1.38657	0.168286	0.437369	-5.17218
ITGA8	0.0391604	1.1215	1.38677	0.168226	0.437369	-5.17193
ZMYND8	0.0534313	4.46066	1.38572	0.168544	0.437613	-5.17329
TMEM198	-0.0672475	2.47559	-1.38563	0.168573	0.437613	-5.17341
SOX9	0.091739	4.40914	1.38438	0.168951	0.43827	-5.17503
FOXJ1	0.10028	1.54098	1.38402	0.169063	0.43827	-5.1755
GCC1	0.0399655	1.8562	1.38353	0.169213	0.43827	-5.17614
TIMM23	-0.0689182	4.6774	-1.38369	0.169163	0.43827	-5.17593
VSNL1	-0.162963	7.23928	-1.38155	0.169818	0.439587	-5.17872
CC2D1A	0.0680356	5.77866	1.38016	0.170244	0.440303	-5.18052
DNM3	-0.0684467	3.42037	-1.38002	0.170289	0.440303	-5.18071
TMEM127	-0.0569025	3.44839	-1.37806	0.170892	0.441356	-5.18325
MED12L	-0.0429185	1.50132	-1.37806	0.170889	0.441356	-5.18324
SOAT1	0.037042	1.49264	1.37652	0.171365	0.441571	-5.18524
KCNQ2	-0.0773397	4.58916	-1.3766	0.171339	0.441571	-5.18514
PRKAR2A	0.0369038	2.92395	1.37657	0.171349	0.441571	-5.18518
ABI2	-0.0463832	4.53607	-1.37688	0.171255	0.441571	-5.18478
RPS9	0.0544028	8.93416	1.37561	0.171645	0.442043	-5.18642
QRSL1	0.0395055	1.92396	1.37324	0.172379	0.44368	-5.18949
ARFGEF2	-0.0558214	2.34708	-1.37237	0.172648	0.443869	-5.19061
SRC	-0.0606675	3.02681	-1.37269	0.172551	0.443869	-5.1902
NAA10	0.0557911	6.11976	1.37016	0.173337	0.445388	-5.19347
USP22	-0.0514323	5.2133	-1.36917	0.173644	0.445921	-5.19474
SLC25A28	0.0529695	5.7591	1.3671	0.174291	0.447077	-5.19741
ABHD3	0.0532039	2.84223	1.36728	0.174236	0.447077	-5.19718
PIP4P2	-0.0555895	3.24962	-1.36648	0.174483	0.447316	-5.1982
LEPROTL1	-0.0435625	3.26644	-1.3649	0.17498	0.448248	-5.20024
FKBP15	0.0413836	2.84807	1.36438	0.175143	0.448248	-5.20091
SLC39A8	0.0484308	2.41395	1.36453	0.175096	0.448248	-5.20071
RNF150	-0.0372228	1.47222	-1.36254	0.175721	0.449474	-5.20327
LFNG	0.079785	3.23906	1.3616	0.176016	0.449973	-5.20447
RSL1D1	0.0484395	5.10397	1.36091	0.176232	0.450271	-5.20535
GABRB2	-0.107424	4.19904	-1.36059	0.176336	0.450282	-5.20577
NCOA1	0.0357708	4.14218	1.35906	0.176818	0.451259	-5.20772
YPEL5	-0.0684743	5.30474	-1.3583	0.177057	0.451533	-5.20869
SLITRK4	-0.0765911	2.81451	-1.35809	0.177125	0.451533	-5.20897
NAGK	0.0531703	5.70517	1.35738	0.177347	0.451593	-5.20987
NR2C2	-0.0423355	2.68423	-1.35742	0.177336	0.451593	-5.20982
DDX39B	0.057712	6.89245	1.355	0.178104	0.453264	-5.21291
KIF21B	-0.0580604	2.51566	-1.35336	0.178626	0.454338	-5.215
NXPE3	0.051768	2.87042	1.35237	0.178939	0.454879	-5.21626
AP3S1	-0.0601331	5.54587	-1.35166	0.179167	0.455202	-5.21716
KCNF1	-0.105285	3.49663	-1.35061	0.179501	0.4556	-5.2185
UAP1L1	0.0620368	3.11422	1.35054	0.179525	0.4556	-5.21859
GLIS2	0.043133	2.32781	1.34953	0.179849	0.456029	-5.21988
GSPT2	-0.0548818	2.30884	-1.34938	0.179895	0.456029	-5.22006
SLC25A39	0.0553129	5.4411	1.34866	0.180127	0.456223	-5.22098
TTC9B	-0.0854051	5.70012	-1.34851	0.180173	0.456223	-5.22116
POLRMT	0.0656847	5.06404	1.34768	0.180442	0.456648	-5.22223
OCRL	-0.0567322	2.80144	-1.34663	0.180778	0.456989	-5.22356
DAPK1	-0.0754855	3.12729	-1.34682	0.180715	0.456989	-5.22331
MARK4	-0.0658271	4.02112	-1.34572	0.181069	0.45747	-5.22471
RNF14	-0.047629	4.02592	-1.34476	0.181378	0.457995	-5.22592
SLC39A7	0.0540798	4.71287	1.3437	0.181719	0.458601	-5.22726
PIGT	0.0612892	4.47443	1.34314	0.181903	0.458621	-5.22798
HNRNPLL	-0.0454798	2.93431	-1.34282	0.182004	0.458621	-5.22838
DUSP14	-0.0528543	3.10383	-1.34274	0.182031	0.458621	-5.22848
CBLN2	-0.123731	3.4875	-1.34103	0.182583	0.459756	-5.23064
LZTR1	0.0542263	4.28626	1.33981	0.18298	0.460224	-5.23219
LRRC8A	0.0674112	5.20366	1.33952	0.183074	0.460224	-5.23255
DNAJB12	0.046684	3.33229	1.34005	0.182901	0.460224	-5.23188
LRFN1	-0.0662023	2.35675	-1.33904	0.183227	0.460354	-5.23315
LRP12	-0.0437	2.07955	-1.33859	0.183375	0.46047	-5.23372
IQSEC1	-0.0664879	4.94334	-1.3362	0.184152	0.461653	-5.23673
PLK5	0.0698551	1.91425	1.33637	0.184095	0.461653	-5.23651
PRMT6	-0.0471075	1.87429	-1.3362	0.184151	0.461653	-5.23673
CEP104	0.043069	3.55068	1.3335	0.185034	0.463609	-5.24013
BCKDHB	0.0560981	2.68946	1.33145	0.185703	0.463857	-5.2427
KATNAL1	-0.0396625	1.85392	-1.33149	0.185692	0.463857	-5.24265
ILVBL	0.0597506	4.48259	1.33041	0.186045	0.463857	-5.244
SHOC2	0.0748641	5.26673	1.33131	0.18575	0.463857	-5.24287
SMNDC1	0.0397445	3.24087	1.33021	0.186112	0.463857	-5.24426
ABCC10	0.0604451	3.60827	1.33139	0.185725	0.463857	-5.24278
RMND5A	-0.0468459	3.33484	-1.33007	0.186156	0.463857	-5.24443
MTMR14	0.0460551	3.47328	1.33007	0.186157	0.463857	-5.24443
UBE2N	-0.0604506	4.50652	-1.33229	0.185429	0.463857	-5.24165
BMPR2	-0.0501243	2.92472	-1.33168	0.185628	0.463857	-5.24241
CACNB1	-0.0886228	4.0085	-1.32961	0.186308	0.463979	-5.24501
RECQL	0.0416203	1.90013	1.32926	0.186424	0.464013	-5.24545
RHEB	-0.0519034	6.22796	-1.32665	0.187281	0.465418	-5.2487
CD164	0.048522	4.7013	1.32661	0.187298	0.465418	-5.24877
TSEN54	0.0607131	4.473	1.32713	0.187123	0.465418	-5.24811
PITPNM2	-0.0533518	2.81902	-1.32478	0.1879	0.466403	-5.25104
BAG5	-0.0415996	2.85436	-1.32491	0.187856	0.466403	-5.25088
PARVB	0.0533823	3.29627	1.32428	0.188066	0.466561	-5.25167
PHPT1	0.0442161	6.27704	1.32354	0.188312	0.46666	-5.2526
ADAMTS13	0.0638379	3.31347	1.32361	0.188286	0.46666	-5.2525
HS3ST2	-0.123493	2.71584	-1.32165	0.188938	0.46794	-5.25495
INAFM2	0.0520021	3.57496	1.32136	0.189035	0.46794	-5.25531
FSD1L	-0.0365997	2.24423	-1.31979	0.189557	0.468976	-5.25727
CLYBL	-0.0496447	2.37146	-1.31762	0.19028	0.469247	-5.25996
SLC38A2	0.0906469	4.64615	1.31874	0.189907	0.469247	-5.25857
DOP1B	-0.0443567	1.7082	-1.31863	0.189942	0.469247	-5.25871
DEPTOR	0.0501388	2.35675	1.31778	0.190225	0.469247	-5.25976
ANKZF1	0.0688658	4.97888	1.31759	0.190289	0.469247	-5.25999
RCC1L	0.0453802	3.89723	1.31772	0.190247	0.469247	-5.25984
ATP1A3	-0.150372	5.89934	-1.31624	0.190742	0.47011	-5.26168
HSF2	-0.0524192	2.56758	-1.31529	0.19106	0.470636	-5.26285
PREX2	0.0612434	2.38364	1.31021	0.192765	0.470701	-5.26913
PSD	-0.0858074	6.65363	-1.31242	0.192023	0.470701	-5.26641
KCTD9	-0.0403189	2.04926	-1.31414	0.191443	0.470701	-5.26427
OAS2	0.0687365	1.24366	1.31092	0.192526	0.470701	-5.26826
CPEB4	-0.042458	3.33349	-1.31331	0.191722	0.470701	-5.2653
ZDHHC4	0.0482627	4.26047	1.31179	0.192233	0.470701	-5.26718
GAD2	-0.105084	2.20618	-1.30995	0.192852	0.470701	-5.26945
LRRC49	-0.0766513	3.68906	-1.31183	0.192219	0.470701	-5.26713
CTRL	0.0441978	1.29199	1.31005	0.192819	0.470701	-5.26933
PMVK	0.0498562	5.49523	1.31024	0.192756	0.470701	-5.2691
RCHY1	-0.0460539	3.69551	-1.3115	0.19233	0.470701	-5.26754
RPS14	0.0554431	9.76491	1.31053	0.192658	0.470701	-5.26874
DCXR	0.0516781	6.63906	1.31464	0.191277	0.470701	-5.26366
PITPNA	-0.0546846	4.67233	-1.31303	0.191817	0.470701	-5.26565
ZFP91	0.0330174	3.725	1.31031	0.192733	0.470701	-5.26902
FICD	0.036974	2.01537	1.31064	0.19262	0.470701	-5.2686
GIGYF2	0.0274737	3.58872	1.3131	0.191792	0.470701	-5.26556
PLAGL1	-0.0540322	1.56413	-1.30893	0.193199	0.471293	-5.27072
KCNJ4	-0.121086	4.29264	-1.30842	0.193368	0.471453	-5.27134
COASY	0.0582933	5.20363	1.30659	0.193988	0.47252	-5.2736
RECQL5	0.0601328	4.0235	1.30651	0.194015	0.47252	-5.2737
OSCP1	-0.0676351	3.32316	-1.30597	0.194198	0.472711	-5.27436
MINK1	0.0647879	5.63151	1.30482	0.194588	0.473407	-5.27578
MAPK8IP2	-0.0738952	5.76796	-1.30392	0.194894	0.473897	-5.27688
CDH26	0.0487804	1.14593	1.30211	0.195511	0.474284	-5.27911
CNOT6L	0.0337426	1.852	1.30294	0.195228	0.474284	-5.27809
ENHO	0.0688191	7.1178	1.30192	0.195577	0.474284	-5.27935
CHST2	-0.0526058	2.5742	-1.30206	0.195528	0.474284	-5.27917
PLEC	0.0649303	4.89109	1.30277	0.195286	0.474284	-5.2783
DDHD2	-0.0582454	4.29558	-1.30104	0.195874	0.47475	-5.28042
NDRG3	-0.0800338	4.80128	-1.3005	0.196061	0.474949	-5.28109
UBR4	0.0591666	5.63559	1.30006	0.196209	0.475055	-5.28162
DGKE	-0.055204	2.18791	-1.2991	0.196538	0.475596	-5.2828
MEST	-0.068413	3.10623	-1.2985	0.196745	0.475842	-5.28354
TSPAN5	-0.0606266	4.37072	-1.29614	0.19755	0.477535	-5.28642
UBE2E3	-0.0503232	5.00975	-1.29584	0.197655	0.477535	-5.28679
TCHP	0.0442399	3.69314	1.29491	0.197974	0.478051	-5.28792
BRINP1	-0.0669404	3.83894	-1.29398	0.198296	0.478554	-5.28906
RUSC1	-0.080206	4.53373	-1.29369	0.198394	0.478554	-5.28941
PPM1B	0.0452854	4.91808	1.29197	0.198987	0.479666	-5.29151
JPT1	-0.0831482	4.49283	-1.29174	0.199067	0.479666	-5.29179
PIN1	-0.0811942	6.58329	-1.29024	0.199586	0.480406	-5.29362
UPF2	0.0692048	4.49626	1.29042	0.199522	0.480406	-5.29339
TOGARAM1	-0.0499115	2.99677	-1.28973	0.19976	0.480571	-5.29423
MTMR1	-0.0475629	2.71397	-1.28753	0.200523	0.481712	-5.2969
FBL	0.0474647	5.56262	1.28743	0.20056	0.481712	-5.29703
KCTD20	0.0329081	3.30026	1.28677	0.200787	0.481712	-5.29783
UBR3	-0.0579505	3.6038	-1.28658	0.200855	0.481712	-5.29807
B3GNT4	-0.0666517	1.64889	-1.28784	0.200415	0.481712	-5.29653
YTHDF2	-0.0500621	3.75907	-1.28653	0.200873	0.481712	-5.29813
SMYD2	-0.0980251	4.35214	-1.28571	0.201155	0.482134	-5.29911
ASAP1	-0.038946	3.30458	-1.28478	0.201482	0.482406	-5.30025
CORO7	0.0672765	3.87481	1.28486	0.201453	0.482406	-5.30015
THPO	-0.0643462	1.49294	-1.28408	0.201724	0.482476	-5.30109
TOPORS	0.0380028	3.10416	1.28423	0.201671	0.482476	-5.30091
DNAJC5	-0.0714267	4.69474	-1.28261	0.202238	0.483196	-5.30288
KCNMA1	-0.0505819	4.30418	-1.28284	0.202159	0.483196	-5.3026
HMGN3	0.0451348	6.33557	1.28216	0.202396	0.483318	-5.30342
HAUS8	0.0507428	1.79977	1.2818	0.20252	0.483358	-5.30385
ATP6V1B2	-0.106167	5.83351	-1.28149	0.202629	0.483364	-5.30423
SLC6A15	-0.0799648	2.56943	-1.28107	0.202775	0.483458	-5.30473
TBC1D16	0.0558004	2.75636	1.28067	0.202915	0.483538	-5.30522
PCBP4	0.0665433	5.70032	1.28029	0.203049	0.483603	-5.30568
SCAMP3	0.0533233	4.63124	1.27908	0.203474	0.484251	-5.30714
DNER	0.0634151	4.97435	1.2789	0.203535	0.484251	-5.30735
PGAP2	0.0661737	3.71232	1.27848	0.203684	0.48435	-5.30786
RPS15A	0.0549852	8.42482	1.27663	0.204333	0.484417	-5.31009
PDCL	0.0339122	2.28435	1.27779	0.203925	0.484417	-5.30869
LRFN5	-0.0660736	2.94654	-1.27678	0.204283	0.484417	-5.30991
TMEM134	0.056734	4.72095	1.27695	0.204221	0.484417	-5.3097
GTPBP6	0.0567354	4.88505	1.27658	0.204353	0.484417	-5.31016
ADARB1	-0.0660288	2.78626	-1.27717	0.204145	0.484417	-5.30944
TRUB2	-0.0556829	3.66877	-1.27584	0.204613	0.484779	-5.31104
MRPS35	-0.0543001	3.91457	-1.27269	0.205725	0.486143	-5.31483
DDA1	-0.0616188	5.20018	-1.27284	0.205671	0.486143	-5.31464
OS9	0.0498699	5.9227	1.2735	0.205436	0.486143	-5.31385
RAP1GDS1	-0.0633477	4.31071	-1.27374	0.205354	0.486143	-5.31357
SMYD3	-0.0708321	3.26494	-1.27279	0.205689	0.486143	-5.31471
PHTF1	-0.0645152	2.82332	-1.27161	0.206105	0.486787	-5.31612
PDE4A	-0.0675802	3.50107	-1.27105	0.206304	0.487003	-5.31679
ESYT1	-0.0643623	3.75103	-1.26994	0.2067	0.487174	-5.31813
RICTOR	0.046565	2.84104	1.27023	0.206595	0.487174	-5.31777
SDHAF3	-0.0511787	2.80471	-1.27024	0.206591	0.487174	-5.31776
FBXO33	-0.0533621	3.1619	-1.26959	0.206824	0.487214	-5.31855
STX2	0.0355765	2.82466	1.26892	0.20706	0.487516	-5.31934
SPRED2	-0.0464627	3.15773	-1.26773	0.207484	0.488262	-5.32077
GLMP	0.0486204	3.44197	1.26728	0.207645	0.488386	-5.32131
FARSB	-0.0704766	3.24702	-1.26574	0.208193	0.489421	-5.32315
CNIH1	-0.047364	4.7401	-1.26392	0.208845	0.490191	-5.32533
SLC36A1	-0.0435577	1.57332	-1.26436	0.208685	0.490191	-5.32479
STEAP2	-0.0848587	3.03253	-1.26409	0.208783	0.490191	-5.32512
PTPN9	0.0506156	3.07889	1.26201	0.209527	0.491282	-5.32759
AP1S2	-0.0565436	3.91393	-1.2622	0.209458	0.491282	-5.32737
DPP7	0.0603953	7.42727	1.26078	0.20997	0.492067	-5.32906
GPD1L	-0.0577866	3.31296	-1.26001	0.210246	0.492457	-5.32998
AATK	0.089163	5.90096	1.25868	0.210724	0.493322	-5.33156
TRAPPC6A	0.0693383	4.16412	1.25804	0.210955	0.493608	-5.33232
TMEM94	0.0525918	5.63054	1.25664	0.211459	0.494278	-5.33398
BCL9L	0.0445993	1.63975	1.25683	0.211391	0.494278	-5.33375
MEGF9	0.0457785	3.76291	1.25595	0.211709	0.49435	-5.3348
AMT	0.0559604	3.10371	1.25606	0.211668	0.49435	-5.33466
SYN1	-0.131038	6.31594	-1.25469	0.212163	0.495156	-5.33629
SNX19	0.0491111	3.42156	1.25335	0.212651	0.49604	-5.33788
PSMD9	0.0473724	4.29292	1.25242	0.212986	0.496309	-5.33897
STMN1	-0.0992765	8.28608	-1.25262	0.212913	0.496309	-5.33874
COX5A	-0.0640487	7.08154	-1.25152	0.213312	0.496815	-5.34003
DCUN1D4	-0.0499221	3.46422	-1.25077	0.213586	0.497197	-5.34093
GFM1	-0.0519692	3.5986	-1.25013	0.213819	0.497483	-5.34168
VWA5B2	-0.0860792	4.49596	-1.24827	0.214498	0.498296	-5.34388
FUOM	0.0649308	1.66591	1.24838	0.214457	0.498296	-5.34374
MAP3K5	0.0470267	3.29053	1.24864	0.214362	0.498296	-5.34344
MMD	-0.0519463	3.89142	-1.24685	0.215014	0.499117	-5.34554
ZRSR2	0.0374723	4.37419	1.24669	0.215072	0.499117	-5.34573
DPH6	0.0473339	1.6519	1.24393	0.216082	0.501204	-5.34897
TFDP1	0.033894	3.5921	1.2431	0.216387	0.501656	-5.34995
RPL37A	0.0469452	10.9893	1.24152	0.21697	0.50275	-5.35181
NUDT4	-0.0661494	4.62367	-1.24013	0.217482	0.502906	-5.35344
ZDHHC13	-0.0449079	2.05238	-1.24066	0.217283	0.502906	-5.35281
TRIM33	0.0597779	4.34931	1.24098	0.217166	0.502906	-5.35243
ADH5	0.0433006	4.90217	1.24042	0.217374	0.502906	-5.35309
MFGE8	0.0496969	5.51129	1.23951	0.217707	0.502963	-5.35415
NABP1	0.0418456	1.265	1.23946	0.217728	0.502963	-5.35422
PTEN	-0.0351743	3.41566	-1.2382	0.218191	0.503774	-5.35569
COX11	-0.0507876	4.4133	-1.23777	0.218351	0.503887	-5.35619
INPP5A	-0.0459818	3.61662	-1.23643	0.218847	0.504648	-5.35776
CPNE5	-0.086472	4.2927	-1.23628	0.218903	0.504648	-5.35794
SLC35F6	0.0390649	2.66823	1.23438	0.219607	0.506012	-5.36015
SULT4A1	-0.12932	5.35661	-1.2336	0.219895	0.506417	-5.36105
SNRPG	0.047999	5.34017	1.23282	0.220186	0.506831	-5.36197
TUG1	0.0390242	4.10388	1.23232	0.220372	0.507	-5.36255
ATP1A2	0.0742959	7.94677	1.23132	0.220744	0.507094	-5.36371
RAB1A	-0.049369	5.82701	-1.23167	0.220612	0.507094	-5.3633
SLC25A44	-0.0506476	3.18336	-1.23131	0.220748	0.507094	-5.36373
SIL1	0.0534352	3.52696	1.22962	0.221377	0.507894	-5.36569
DNMT1	0.0482285	4.40303	1.22967	0.221359	0.507894	-5.36563
SERPINI1	-0.113176	7.12388	-1.22947	0.221433	0.507894	-5.36586
CNOT7	-0.0393291	3.75255	-1.22794	0.222006	0.508951	-5.36764
RABGAP1L	-0.0503037	3.2673	-1.22747	0.22218	0.509067	-5.36818
RARG	0.0429788	2.4894	1.2272	0.222281	0.509067	-5.36849
COX10	-0.0332504	1.53793	-1.22613	0.222684	0.509363	-5.36974
TTC19	-0.0576648	4.24323	-1.22217	0.224172	0.509363	-5.37432
NCDN	-0.108986	6.30774	-1.22352	0.223662	0.509363	-5.37275
PUM2	-0.0403009	3.74539	-1.22294	0.22388	0.509363	-5.37342
CHCHD3	-0.0418571	3.67037	-1.22457	0.223269	0.509363	-5.37154
CCSER2	0.0490139	4.4588	1.22394	0.223505	0.509363	-5.37227
RIC8B	-0.0341891	2.65239	-1.22185	0.224292	0.509363	-5.37468
CISD1	-0.0705512	4.95748	-1.22148	0.22443	0.509363	-5.37511
GSE1	-0.0437191	2.54453	-1.22137	0.224473	0.509363	-5.37524
COX16	0.0455406	4.65697	1.22612	0.222688	0.509363	-5.36975
ST6GALNAC4	0.044531	2.98653	1.22252	0.22404	0.509363	-5.37391
FBXO11	-0.0496044	4.21521	-1.2221	0.224196	0.509363	-5.37439
LIN7C	-0.0382589	2.65814	-1.22588	0.222777	0.509363	-5.37002
RNF180	-0.0279703	1.42715	-1.2228	0.223933	0.509363	-5.37358
SPTBN2	-0.107764	5.72608	-1.22464	0.223243	0.509363	-5.37146
PTDSS2	0.0617231	4.58022	1.22476	0.223198	0.509363	-5.37132
TNFAIP2	0.0593468	3.36547	1.22117	0.224547	0.509363	-5.37546
GDAP2	0.0328078	1.17252	1.2253	0.222995	0.509363	-5.3707
STRN3	-0.032699	2.86414	-1.22369	0.223597	0.509363	-5.37255
NDUFS1	-0.0549947	3.77287	-1.21878	0.22545	0.510365	-5.37822
CLIP2	0.0466718	5.23112	1.2183	0.225631	0.510365	-5.37877
[truncated: 2,531 more rows]

## Sheet: Choline Genes Human logPtau231 
	logFC	AveExpr	t	P.Value	adj.P.Val	B
ELOVL1	0.360317	5.08409	4.60379	1.11e-05	0.00704736	3.15303
LIPE	0.431628	4.20226	4.5803	1.22e-05	0.00704736	3.06776
SUN2	0.40051	5.9358	4.74498	6.22e-06	0.00704736	3.67136
FCHO1	0.333598	4.0905	4.57412	1.25e-05	0.00704736	3.04538
BIN1	0.339624	6.79159	4.57793	1.23e-05	0.00704736	3.05919
DHCR7	0.274586	4.25267	4.63902	9.59e-06	0.00704736	3.28141
PACS2	0.255097	5.85987	4.77477	5.51e-06	0.00704736	3.78204
MVB12B	0.291628	3.73946	4.64618	9.32e-06	0.00704736	3.30757
SIRT2	0.240491	6.24832	4.44874	2.05e-05	0.00730193	2.59574
RTKN	0.400078	4.99155	4.44333	2.1e-05	0.00730193	2.57653
EML2	0.28031	5.45646	4.4987	1.68e-05	0.00730193	2.77391
TMC6	0.425021	4.64422	4.49117	1.74e-05	0.00730193	2.74696
CC2D1B	0.198263	3.35599	4.46848	1.9e-05	0.00730193	2.66598
RHOG	0.307353	4.36716	4.41445	2.35e-05	0.00759767	2.47422
HAUS5	0.252082	2.67917	4.3944	2.54e-05	0.00767199	2.40347
TFEB	0.311969	4.03984	4.37243	2.77e-05	0.00783852	2.3262
APBA3	0.225478	3.34918	4.30229	3.64e-05	0.00794207	2.0813
EEF1D	0.212455	7.68277	4.28873	3.84e-05	0.00794207	2.03429
HSD17B4	0.181546	6.6015	4.28708	3.86e-05	0.00794207	2.02855
NKX6.2	0.460779	5.28291	4.32327	3.36e-05	0.00794207	2.15427
ZDHHC20	0.294534	3.6139	4.34342	3.1e-05	0.00794207	2.2246
MYO18A	0.21184	5.06081	4.29442	3.75e-05	0.00794207	2.05402
SYNJ2	0.276383	3.48217	4.13613	6.87e-05	0.00868145	1.51229
R3HCC1	0.201612	4.19818	4.10675	7.68e-05	0.00868145	1.41331
LHPP	0.301117	6.333	4.10988	7.59e-05	0.00868145	1.42385
SYNGR2	0.277763	4.74896	4.11863	7.34e-05	0.00868145	1.45326
RNF130	0.272799	5.53519	4.20343	5.32e-05	0.00868145	1.74085
IPO13	0.273202	5.21205	4.18394	5.73e-05	0.00868145	1.67439
RPS6KA1	0.215045	2.62271	4.12751	7.1e-05	0.00868145	1.4832
GLTP	0.305927	4.62858	4.19699	5.46e-05	0.00868145	1.71886
PLPP2	0.40667	3.96787	4.20925	5.21e-05	0.00868145	1.76072
SH2D6	0.284329	1.45317	4.24593	4.52e-05	0.00868145	1.88652
SLC38A10	0.210792	4.42132	4.16844	6.08e-05	0.00868145	1.62166
RHBDL2	0.213386	2.0856	4.17007	6.04e-05	0.00868145	1.62721
SLC4A2	0.283326	4.40961	4.13365	6.94e-05	0.00868145	1.50391
KLK6	0.479879	4.41427	4.12008	7.3e-05	0.00868145	1.45815
CLN3	0.194211	3.43439	4.1131	7.49e-05	0.00868145	1.43466
FAM53B	0.247437	3.5692	4.15665	6.36e-05	0.00868145	1.5817
CKLF	0.179565	3.91526	4.21025	5.19e-05	0.00868145	1.76417
SRCIN1	0.314868	4.84935	4.23249	4.76e-05	0.00868145	1.84036
ANAPC5	0.261133	5.70676	4.05333	9.37e-05	0.00906687	1.23471
MPST	0.242112	4.19613	4.07803	8.55e-05	0.00906687	1.31709
CNDP2	0.185369	6.21814	4.04636	9.62e-05	0.00906687	1.21152
SORT1	0.230467	5.18514	4.05181	9.43e-05	0.00906687	1.22965
CDC42EP2	0.254737	2.9181	4.0654	8.96e-05	0.00906687	1.27489
CYB561A3	0.1606	2.88524	4.05173	9.43e-05	0.00906687	1.22939
CCDC159	0.235314	5.2404	4.06698	8.91e-05	0.00906687	1.28017
DBNDD2	0.372508	7.57747	4.07631	8.6e-05	0.00906687	1.31131
DDX11	0.310279	2.78308	4.02536	0.000104003	0.00941019	1.14186
RGCC	0.311151	6.69818	4.0263	0.000103643	0.00941019	1.14496
COL16A1	0.346068	5.72917	4.00757	0.000111087	0.00985405	1.08303
CDC42EP1	0.357643	4.30429	3.99905	0.000114636	0.00997334	1.05496
DNM2	0.167813	4.7518	3.88082	0.00017663	0.0101127	0.669609
TSPAN15	0.372613	3.97784	3.83816	0.000206012	0.0101127	0.532678
MYO9B	0.250876	5.29151	3.93166	0.00014682	0.0101127	0.834266
POLR2F	0.190935	6.04338	3.87505	0.000180356	0.0101127	0.651026
ILVBL	0.202944	4.48118	3.86295	0.000188414	0.0101127	0.612123
PLIN3	0.305854	3.71131	3.91435	0.000156386	0.0101127	0.778022
MAG	0.491362	5.78112	3.86276	0.000188547	0.0101127	0.611492
SMG9	0.2512	5.12869	3.89729	0.000166392	0.0101127	0.722778
CCDC86	0.170653	2.954	3.87997	0.000177173	0.0101127	0.666874
MVK	0.206994	3.23016	3.8908	0.000170361	0.0101127	0.701786
PFKFB4	0.14923	1.84886	3.95952	0.000132589	0.0101127	0.925161
CDK18	0.384246	6.0779	3.90933	0.000159271	0.0101127	0.761735
DDX39A	0.207588	4.31925	3.90112	0.000164094	0.0101127	0.735166
PREX1	0.240159	5.16704	3.87014	0.00018359	0.0101127	0.635206
PIGT	0.205074	4.46897	3.8658	0.000186487	0.0101127	0.621272
MCM8	0.132496	1.0968	3.83073	0.000211583	0.0101127	0.508947
GAL3ST1	0.31332	2.91578	3.84194	0.000203228	0.0101127	0.544782
ARHGAP22	0.238019	3.5103	3.90875	0.000159606	0.0101127	0.759864
GPS2	0.162347	5.80182	3.83276	0.000210046	0.0101127	0.515433
TTLL7	0.252681	5.04636	3.83333	0.000209615	0.0101127	0.51726
PCSK6	0.356894	3.39444	3.89873	0.000165527	0.0101127	0.727419
PIGM	0.140599	1.84082	3.86662	0.000185933	0.0101127	0.623916
DIP2C	0.13166	3.11365	3.95429	0.000135158	0.0101127	0.90805
SLC35B2	0.217751	3.72403	3.83053	0.000211737	0.0101127	0.508303
UBXN1	0.165269	6.10266	3.8879	0.000172157	0.0101127	0.692445
SYVN1	0.171211	3.67069	3.84702	0.000199553	0.0101127	0.561015
MID1IP1	0.313998	5.755	3.82971	0.000212358	0.0101127	0.505699
R3HCC1L	0.138782	2.41083	3.84239	0.000202902	0.0101127	0.546211
SMPD1	0.191559	4.57542	3.83805	0.000206095	0.0101127	0.532322
MCM7	0.213678	4.69973	3.89739	0.000166336	0.0101127	0.723079
CERCAM	0.483651	7.03828	3.94933	0.000137637	0.0101127	0.891841
USP47	0.145122	4.86062	3.96711	0.000128944	0.0101127	0.95002
SPSB1	0.231562	1.95056	3.90508	0.000161749	0.0101127	0.747984
NINJ2	0.360317	2.87833	3.84704	0.000199539	0.0101127	0.561078
NIPAL4	0.282558	1.28138	3.86271	0.000188577	0.0101127	0.611349
DMRT2	0.247241	1.05123	3.88437	0.000174375	0.0101127	0.681049
PRR18	0.391342	4.04166	3.86295	0.000188419	0.0101127	0.612096
AATK	0.325676	5.89088	3.97068	0.000127269	0.0101127	0.961687
CLN8	0.17127	2.44935	3.86876	0.000184505	0.0101127	0.630781
BRICD5	0.30721	4.28614	3.89243	0.000169352	0.0101127	0.707076
TMEM63A	0.415637	4.91261	3.89625	0.000167021	0.0101127	0.71942
PLXNB3	0.384778	6.04362	3.97899	0.000123437	0.0101127	0.98896
NELFE	0.168499	5.04122	3.86169	0.000189278	0.0101127	0.608051
ZBTB17	0.20124	4.59878	3.81865	0.000220949	0.0103049	0.470435
TBC1D9B	0.152505	5.37218	3.8187	0.000220911	0.0103049	0.470587
VPS52	0.212269	4.90224	3.81442	0.000224318	0.0103553	0.456981
PHLDA3	0.281702	4.8556	3.80036	0.000235882	0.0107791	0.412303
SOX10	0.325271	4.80386	3.76806	0.000264629	0.0119718	0.310153
VAT1	0.174497	4.39567	3.76508	0.000267441	0.0119792	0.300767
FAM50A	0.191293	5.89468	3.75041	0.000281711	0.0123734	0.254619
CERS2	0.216329	5.39359	3.75215	0.000279975	0.0123734	0.260107
BMP1	0.168931	2.54932	3.74327	0.000288917	0.0125679	0.232204
NDE1	0.265976	2.83769	3.73868	0.000293632	0.0126513	0.217838
GGA1	0.163107	4.63434	3.72195	0.000311481	0.012695	0.165486
GRHPR	0.19367	5.58153	3.72801	0.000304896	0.012695	0.184442
RNPEPL1	0.176325	4.34919	3.72432	0.000308893	0.012695	0.172888
GSN	0.263834	6.86774	3.72535	0.000307776	0.012695	0.176101
LDLRAP1	0.286115	2.93432	3.72772	0.000305213	0.012695	0.183517
CNP	0.360528	7.44255	3.7289	0.000303947	0.012695	0.187205
TRAFD1	0.181116	3.1166	3.70469	0.000330964	0.0132503	0.111686
ARL8A	0.196731	5.56954	3.70559	0.000329921	0.0132503	0.114485
NUDCD2	0.165672	3.69092	3.70103	0.00033524	0.0133038	0.100304
CLASRP	0.232875	5.97557	3.69032	0.000348059	0.0136077	0.0670434
AUP1	0.190159	5.73356	3.68892	0.000349772	0.0136077	0.0626936
GALNT6	0.338571	2.21319	3.68717	0.000351923	0.0136077	0.0572603
KIF13B	0.208338	2.8082	3.68006	0.00036078	0.0138319	0.0352358
ABHD17B	0.22087	3.3565	3.67111	0.000372226	0.0141508	0.00756601
HID1	0.270089	5.06846	3.66871	0.000375354	0.0141508	0.000155697
PKN1	0.150503	5.39669	3.66356	0.000382148	0.0141708	-0.0157325
RNF220	0.226712	6.17037	3.66404	0.000381518	0.0141708	-0.0142711
FBL	0.158956	5.56259	3.66084	0.000385791	0.0141896	-0.0241348
SSNA1	0.17649	5.24971	3.65308	0.000396344	0.0144602	-0.0480306
POLD1	0.216357	2.5469	3.63716	0.000418873	0.0145768	-0.096969
COBL	0.17249	4.6343	3.6428	0.000410751	0.0145768	-0.0796386
SLC39A7	0.171905	4.70922	3.6377	0.000418091	0.0145768	-0.0953154
COLGALT1	0.206475	3.64624	3.64486	0.000407825	0.0145768	-0.0733114
PMF1	0.191146	4.19798	3.64472	0.000408022	0.0145768	-0.0737382
JOSD2	0.203727	5.12851	3.64124	0.000412986	0.0145768	-0.084442
TMEM98	0.307511	4.09386	3.63419	0.000423206	0.0146152	-0.106077
NCKAP5L	0.169233	3.03292	3.63146	0.000427227	0.0146422	-0.114443
TALDO1	0.214289	5.93265	3.62664	0.000434406	0.0147763	-0.129188
PRKCSH	0.194194	6.60819	3.61171	0.0004574	0.015328	-0.174812
MTA1	0.175036	5.23977	3.61342	0.00045472	0.015328	-0.169615
ITPK1	0.130086	6.48586	3.60041	0.000475566	0.0158196	-0.209251
TXLNA	0.140645	3.30078	3.59623	0.000482466	0.0158993	-0.221986
GNAZ	0.201979	4.11975	3.59437	0.000485553	0.0158993	-0.227623
PNPT1	0.238143	3.82818	3.58435	0.000502565	0.0158993	-0.25806
DHX38	0.154056	4.57558	3.5914	0.000490538	0.0158993	-0.236653
TRABD	0.179682	3.88539	3.58547	0.000500643	0.0158993	-0.254673
PAQR8	0.215041	4.88345	3.58714	0.000497774	0.0158993	-0.249594
SEMA4D	0.287096	5.19417	3.58955	0.000493665	0.0158993	-0.242268
ING5	0.16989	4.4719	3.58151	0.000507493	0.0159437	-0.266682
TRIM62	0.161547	2.0754	3.57783	0.000513925	0.0160345	-0.27781
RAPGEF4	-0.231842	6.22677	-3.56672	0.000533869	0.0163191	-0.311444
EVI2A	0.374119	4.8675	3.57002	0.000527861	0.0163191	-0.301447
DHRS1	0.200811	3.69966	3.56815	0.000531261	0.0163191	-0.30712
POLM	0.158646	2.53019	3.5612	0.000544023	0.016449	-0.328084
UCK1	0.115487	4.44031	3.55241	0.000560609	0.016449	-0.354604
PGAP2	0.215398	3.70976	3.55236	0.000560694	0.016449	-0.354737
PACSIN3	0.195972	3.6551	3.55087	0.000563569	0.016449	-0.359253
SEMA4C	0.210508	3.77298	3.55526	0.000555173	0.016449	-0.346001
INF2	0.224516	5.82901	3.55116	0.000562995	0.016449	-0.358353
UHRF1	0.171951	1.15441	3.55397	0.000557639	0.016449	-0.349914
JUP	0.211487	3.12449	3.54736	0.000570337	0.0165398	-0.369791
SLC25A1	0.183612	4.54436	3.53339	0.000598109	0.0166725	-0.411754
PIH1D1	0.184858	5.55327	3.53032	0.000604396	0.0166725	-0.420981
MAN2A1	0.260124	3.43644	3.53327	0.000598371	0.0166725	-0.412141
RAPGEF5	0.236104	4.03899	3.5378	0.000589215	0.0166725	-0.398534
CRTC3	0.135562	3.05681	3.53819	0.000588428	0.0166725	-0.397354
ENTR1	0.178279	4.06262	3.54227	0.000580328	0.0166725	-0.38512
WDR81	0.156187	2.72443	3.53115	0.000602692	0.0166725	-0.418489
TMEM151A	0.310688	4.14812	3.53549	0.000593869	0.0166725	-0.405476
CHRAC1	0.172911	2.49728	3.52616	0.000612984	0.0168069	-0.433429
NUDT1	0.191867	3.40084	3.52403	0.00061743	0.0168268	-0.439805
MED11	0.172381	4.04672	3.51593	0.000634618	0.0171917	-0.464023
PHLDB1	0.303343	6.0425	3.50831	0.000651207	0.0174323	-0.486779
CYP27A1	0.241072	4.23137	3.50943	0.000648754	0.0174323	-0.48345
MYH14	0.15405	3.91072	3.49953	0.000670825	0.0176093	-0.512945
BUD13	0.185192	2.90818	3.49669	0.00067728	0.0176093	-0.521387
AMER2	0.265229	4.28069	3.49764	0.000675117	0.0176093	-0.518568
VWA1	0.289043	5.2617	3.4991	0.000671801	0.0176093	-0.514228
CORO7	0.215013	3.86798	3.49901	0.000671997	0.0176093	-0.514485
CLIP2	0.157303	5.22818	3.49362	0.000684338	0.0176294	-0.530525
EML3	0.233488	4.76073	3.49215	0.000687731	0.0176294	-0.534883
ASPSCR1	0.18968	4.58577	3.49129	0.000689745	0.0176294	-0.537461
ABCD4	0.205308	5.149	3.48768	0.000698174	0.0177446	-0.548165
SLC12A9	0.187151	3.43136	3.48487	0.000704824	0.0178135	-0.556517
BCAR1	0.188268	4.46119	3.47413	0.000730748	0.0183248	-0.588338
ARHGEF1	0.194986	5.14052	3.46664	0.000749357	0.0183248	-0.610486
GCN1	0.194112	3.11827	3.47173	0.000736654	0.0183248	-0.595429
LENG1	0.145527	3.04919	3.4697	0.000741706	0.0183248	-0.601448
DXO	0.158667	3.62798	3.47048	0.000739769	0.0183248	-0.599144
IL10RB	0.162374	2.92251	3.46812	0.000745648	0.0183248	-0.606116
HIP1R	0.237416	6.07664	3.46237	0.000760174	0.0184894	-0.623106
MTMR14	0.140641	3.46794	3.45828	0.000770642	0.0186438	-0.635148
AAMDC	0.189964	4.33817	3.44887	0.000795302	0.0189058	-0.662874
ABHD6	0.183835	3.77742	3.44837	0.000796626	0.0189058	-0.664337
OCLN	0.160253	1.64905	3.44853	0.000796216	0.0189058	-0.663885
PRCD	0.284684	3.7478	3.44779	0.000798187	0.0189058	-0.666061
TCHP	0.139505	3.69423	3.44454	0.000806891	0.0189139	-0.675605
RAB4B	0.197373	5.48874	3.44496	0.000805775	0.0189139	-0.674387
DEDD	0.115296	3.45682	3.43609	0.000829982	0.0192083	-0.700431
MAP3K11	0.174769	4.59164	3.43529	0.00083219	0.0192083	-0.702769
WASHC1	0.244562	3.64244	3.43713	0.000827091	0.0192083	-0.697361
OSBPL7	0.209261	3.49262	3.42485	0.00086165	0.0192825	-0.733369
TRAF4	0.220456	3.70901	3.43207	0.000841163	0.0192825	-0.712203
HTATIP2	0.179408	3.96065	3.42846	0.000851349	0.0192825	-0.722791
ELMOD3	0.155131	3.55669	3.4284	0.000851535	0.0192825	-0.722982
NXPE3	0.155343	2.86886	3.42613	0.00085798	0.0192825	-0.729615
ATOX1	0.179848	5.92633	3.4236	0.000865239	0.0192825	-0.737024
LIME1	0.229496	3.90074	3.42505	0.00086106	0.0192825	-0.732766
MAVS	0.134222	3.01285	3.42183	0.000870331	0.0193009	-0.742184
PLLP	0.337063	5.64332	3.41586	0.000887768	0.0195915	-0.759626
TMEM258	0.16814	5.95759	3.40925	0.000907487	0.0198412	-0.778939
RACK1	0.123508	8.05589	3.40912	0.000907854	0.0198412	-0.779294
TMEM87A	0.170477	3.79987	3.40474	0.000921148	0.0200282	-0.792071
DYSF	0.318149	3.87581	3.40339	0.000925264	0.0200282	-0.795989
RBM5	0.197802	5.93611	3.39707	0.000944831	0.0202282	-0.814379
ACADVL	0.189675	8.25907	3.39481	0.000951922	0.0202282	-0.820948
TMTC4	0.291986	3.2692	3.39466	0.000952389	0.0202282	-0.821379
ANKS1B	0.209741	5.8128	3.39574	0.000949007	0.0202282	-0.818254
ITFG2	0.177526	3.72652	3.38422	0.000985827	0.0208406	-0.851691
HNRNPUL1	0.122505	5.0167	3.37541	0.00101488	0.021236	-0.877198
FLNC	0.193332	1.32888	3.37429	0.00101862	0.021236	-0.880423
ATRAID	0.144283	4.84025	3.37529	0.00101527	0.021236	-0.877534
MIIP	0.185186	4.03518	3.36183	0.00106124	0.0220233	-0.91641
TMEM109	0.123714	4.57148	3.35729	0.00107718	0.0222518	-0.929487
NHEJ1	0.126394	1.5024	3.3546	0.00108675	0.0223475	-0.937249
DUS3L	0.195019	3.59366	3.35116	0.00109907	0.0224986	-0.947138
COPA	0.163332	5.24623	3.34446	0.00112343	0.022791	-0.966368
PLA2G6	0.20987	4.17734	3.34537	0.00112012	0.022791	-0.963778
ATP13A1	0.186728	4.37736	3.34183	0.00113316	0.0227983	-0.973937
SIL1	0.172338	3.5254	3.34028	0.00113891	0.0227983	-0.978371
ATG4C	0.18946	2.87219	3.34097	0.00113635	0.0227983	-0.976398
TMEM104	0.148528	2.355	3.32607	0.001193	0.0234004	-1.01905
P3H1	0.162839	3.21592	3.3256	0.00119485	0.0234004	-1.02041
PGLS	0.150724	4.39207	3.32726	0.00118841	0.0234004	-1.01567
DFFA	0.105905	3.81088	3.32928	0.00118058	0.0234004	-1.00988
GAA	0.205003	4.33348	3.32566	0.00119462	0.0234004	-1.02024
DAD1	0.13844	6.39091	3.31894	0.00122106	0.0235582	-1.03943
CNPY3	0.140132	4.5431	3.31919	0.00122008	0.0235582	-1.03872
DPP9	0.128165	3.28627	3.31827	0.00122373	0.0235582	-1.04134
ANKZF1	0.205782	4.97497	3.32083	0.00121358	0.0235582	-1.03404
POMT2	0.182906	3.27523	3.3148	0.00123761	0.0236242	-1.05122
RTTN	0.144693	2.00293	3.31526	0.00123575	0.0236242	-1.04991
COASY	0.175014	5.2002	3.31209	0.00124858	0.0237335	-1.05896
GNL3L	0.106948	2.06701	3.31056	0.00125481	0.0237521	-1.06331
RING1	0.156818	4.7657	3.30914	0.0012606	0.0237622	-1.06735
BAG1	0.137931	5.93779	3.30406	0.00128158	0.0238594	-1.0818
UBR4	0.178445	5.63156	3.30506	0.00127743	0.0238594	-1.07897
LEMD2	0.154547	4.75736	3.30582	0.00127426	0.0238594	-1.07679
GDE1	0.158572	5.14983	3.28582	0.00135958	0.0241387	-1.13354
HOMER3	0.185151	4.40419	3.29641	0.00131377	0.0241387	-1.10353
CAD	0.169298	3.41886	3.28654	0.00135642	0.0241387	-1.1315
USP40	0.161178	3.7748	3.2963	0.00131424	0.0241387	-1.10384
ZKSCAN1	0.166672	4.0284	3.28754	0.00135203	0.0241387	-1.12866
PRKAB1	0.140741	3.36355	3.29571	0.00131677	0.0241387	-1.10553
QSOX1	0.155368	4.0782	3.28835	0.0013485	0.0241387	-1.12638
MAD2L2	0.160785	4.18515	3.28595	0.001359	0.0241387	-1.13316
NUDT13	0.113133	1.0776	3.28932	0.00134427	0.0241387	-1.12363
LDLRAD4	0.23173	3.3659	3.28559	0.00136061	0.0241387	-1.1342
PCNX3	0.143682	3.0452	3.2896	0.00134306	0.0241387	-1.12284
ORAI1	0.175166	2.16583	3.28897	0.00134579	0.0241387	-1.12461
NPTX2	0.356343	2.94566	3.28075	0.00138205	0.0244234	-1.14788
TMEM201	0.121922	2.52703	3.27801	0.00139431	0.024449	-1.15561
TXNDC5	0.152339	3.35817	3.27806	0.00139411	0.024449	-1.15549
POLDIP3	0.146791	4.50812	3.27486	0.00140859	0.0246041	-1.16452
FLAD1	0.154629	3.69492	3.26905	0.00143521	0.024782	-1.1809
SH3TC2	0.248953	1.82457	3.27095	0.00142644	0.024782	-1.17554
SPOCK3	0.258865	4.65892	3.26979	0.00143179	0.024782	-1.17882
FUCA2	0.134193	2.97213	3.26409	0.00145833	0.0248962	-1.19488
CSK	0.124999	4.20248	3.26448	0.00145647	0.0248962	-1.19377
RNASEH2C	0.159825	4.67207	3.26488	0.00145462	0.0248962	-1.19266
KLC4	0.165441	4.81518	3.25777	0.00148829	0.0251232	-1.21266
NSDHL	0.152482	2.99802	3.25924	0.00148125	0.0251232	-1.20852
RBM10	0.163369	4.1335	3.25857	0.00148445	0.0251232	-1.21041
SRSF4	0.11904	5.06098	3.25539	0.0014997	0.0251283	-1.21934
KIF5A	-0.191076	8.3771	-3.25553	0.00149901	0.0251283	-1.21894
ARHGEF2	0.194602	4.98269	3.25143	0.00151891	0.0253562	-1.23047
GIPC1	0.16933	5.88747	3.249	0.00153079	0.0254606	-1.23728
TMEM259	0.18196	6.05272	3.24629	0.00154414	0.0255887	-1.24487
ZFAND2B	0.16874	4.90868	3.23239	0.00161443	0.0263671	-1.28376
GHDC	0.142315	3.53169	3.23512	0.0016004	0.0263671	-1.27614
KCTD5	0.117571	2.89776	3.23432	0.00160447	0.0263671	-1.27836
RFWD3	0.107738	1.34413	3.23288	0.00161189	0.0263671	-1.28239
ECH1	0.159655	6.08737	3.22789	0.00163777	0.026402	-1.2963
ARHGEF18	0.128206	3.14751	3.2198	0.00168064	0.026402	-1.31886
MPDZ	0.139899	4.16634	3.22168	0.00167059	0.026402	-1.31363
NOL10	0.094882	2.65978	3.22997	0.00162697	0.026402	-1.29052
HS1BP3	0.126526	2.93307	3.21978	0.00168076	0.026402	-1.31893
FRMD8	0.14714	2.77952	3.2225	0.00166621	0.026402	-1.31133
WRAP53	0.181225	2.44234	3.22498	0.00165307	0.026402	-1.30442
ILK	0.118609	5.59504	3.22133	0.00167242	0.026402	-1.31458
ALCAM	0.196336	4.2241	3.22211	0.00166828	0.026402	-1.31242
BACE1	0.18378	4.03956	3.22549	0.00165041	0.026402	-1.30301
SZT2	0.147628	3.23648	3.22795	0.00163747	0.026402	-1.29614
TUBGCP6	0.18639	4.56748	3.21595	0.00170139	0.0266335	-1.32958
FBXW4	0.152081	5.2449	3.21283	0.00171836	0.0267861	-1.33824
GNAI2	0.118175	6.36801	3.21199	0.00172298	0.0267861	-1.34058
LLGL1	0.194889	4.00245	3.20881	0.00174049	0.0269396	-1.34941
SEC13	0.141565	4.79421	3.20804	0.00174476	0.0269396	-1.35155
SFT2D1	0.155739	5.04739	3.20557	0.00175848	0.0270591	-1.35839
TAF1C	0.168455	4.40246	3.20366	0.00176922	0.0271321	-1.3637
CALCOCO1	0.155294	5.4722	3.19771	0.00180298	0.0272799	-1.38019
AGPAT4	0.216178	2.83604	3.19935	0.00179359	0.0272799	-1.37563
RBM39	0.104143	6.57122	3.19914	0.00179481	0.0272799	-1.37622
PELP1	0.145391	4.77494	3.19788	0.00180199	0.0272799	-1.37971
PHYKPL	0.177949	4.23723	3.19316	0.00182916	0.0275837	-1.39276
RECQL5	0.174908	4.02108	3.19001	0.00184751	0.0277371	-1.40147
EDIL3	0.264334	4.78038	3.18931	0.00185159	0.0277371	-1.40339
DDRGK1	0.186564	5.85958	3.18411	0.00188237	0.0281051	-1.41777
SWI5	0.136372	3.88679	3.18154	0.0018977	0.0282408	-1.42484
FSCN1	0.202906	5.41267	3.17578	0.00193254	0.0285873	-1.4407
KXD1	0.12321	5.20409	3.17561	0.00193362	0.0285873	-1.44119
XAB2	0.177353	4.25842	3.17415	0.00194257	0.0286259	-1.44521
PHC2	0.156965	4.97146	3.17162	0.00195808	0.0287609	-1.45214
RNH1	0.185987	5.63436	3.16403	0.00200556	0.0289876	-1.47301
BAK1	0.121013	2.36286	3.166	0.00199314	0.0289876	-1.4676
RBCK1	0.156517	5.39762	3.16758	0.0019832	0.0289876	-1.46325
TST	0.209731	4.1794	3.16502	0.00199928	0.0289876	-1.47028
TNIP1	0.113421	4.2461	3.16488	0.00200018	0.0289876	-1.47067
RABEP2	0.156087	3.1011	3.16197	0.00201856	0.0290827	-1.47864
SLC27A1	0.178281	4.52872	3.15869	0.00203949	0.0291983	-1.48763
RALGDS	0.224201	5.7522	3.15889	0.00203826	0.0291983	-1.4871
HMG20B	0.17904	4.46828	3.15474	0.00206498	0.0292852	-1.49845
PLEKHG3	0.258235	4.1239	3.1548	0.00206461	0.0292852	-1.49829
SLC26A6	0.188274	2.91003	3.15623	0.00205534	0.0292852	-1.49437
CTTN	0.173733	5.94477	3.15218	0.00208167	0.0294228	-1.50546
METTL16	0.139876	3.35843	3.15126	0.00208769	0.0294228	-1.50797
ANKRD13A	0.148651	3.41617	3.14846	0.00210615	0.0294354	-1.51564
XRN2	0.0923721	3.09636	3.14871	0.00210449	0.0294354	-1.51495
SRPK3	0.228186	2.37652	3.14816	0.0021081	0.0294354	-1.51644
CTNS	0.13582	2.28817	3.14033	0.00216053	0.0296646	-1.53783
SEMA3C	0.144488	1.29182	3.13631	0.00218789	0.0296646	-1.54878
AIP	0.141758	5.5337	3.13601	0.00218997	0.0296646	-1.5496
ACAD10	0.114222	3.03632	3.14092	0.00215657	0.0296646	-1.53623
FKBP15	0.113597	2.84623	3.14441	0.00213312	0.0296646	-1.52671
TMEM62	0.150803	3.00275	3.14278	0.00214401	0.0296646	-1.53115
FDPS	0.163998	6.08022	3.13508	0.00219633	0.0296646	-1.55213
HACD1	0.145302	1.82946	3.13504	0.00219665	0.0296646	-1.55225
CDK10	0.238196	5.60691	3.13984	0.00216387	0.0296646	-1.53917
GPAA1	0.176742	5.23046	3.1387	0.00217159	0.0296646	-1.54227
ANKRD13B	0.206674	4.22006	3.13587	0.00219095	0.0296646	-1.54999
SLC8B1	0.145235	3.13045	3.13255	0.00221382	0.0296653	-1.55903
BLMH	0.140457	3.2667	3.13218	0.00221637	0.0296653	-1.56003
MVB12A	0.139069	3.68944	3.13376	0.00220548	0.0296653	-1.55574
STK19	0.178765	4.12343	3.13064	0.00222708	0.0297207	-1.56423
RFXANK	0.148585	5.33916	3.12701	0.00225245	0.0297272	-1.57408
HAUS1	0.140113	2.69428	3.12791	0.00224614	0.0297272	-1.57164
CHTOP	0.136493	4.92183	3.12596	0.00225991	0.0297272	-1.57695
TRA2A	0.144995	5.32522	3.12962	0.00223418	0.0297272	-1.56699
NCOR2	0.149316	4.94193	3.12495	0.00226699	0.0297272	-1.57968
MRPL38	0.163467	5.40488	3.12548	0.00226329	0.0297272	-1.57825
CTSF	0.18206	6.12371	3.12374	0.00227559	0.0297537	-1.58297
FAM171A1	0.14844	4.96915	3.1227	0.00228297	0.0297642	-1.58579
TARBP2	0.166581	3.34596	3.11641	0.00232821	0.0302667	-1.60285
RETSAT	0.156014	3.76102	3.11233	0.00235803	0.0305666	-1.61391
ALAD	0.148759	5.06748	3.10839	0.00238708	0.0307148	-1.62455
SPSB3	0.153526	4.90599	3.10802	0.00238983	0.0307148	-1.62556
SSR4	0.13412	6.10429	3.10957	0.00237833	0.0307148	-1.62136
SCAMP4	0.141578	4.18118	3.10244	0.00243168	0.0311641	-1.64064
CD82	0.211169	4.15152	3.10019	0.00244872	0.0312056	-1.64671
MIF4GD	0.148315	3.40583	3.10067	0.00244507	0.0312056	-1.64542
ABTB2	0.131057	1.65329	3.09845	0.002462	0.0312867	-1.65141
ROGDI	0.210829	6.07367	3.09744	0.0024697	0.0312967	-1.65412
KLHL3	0.128	2.21349	3.09583	0.00248212	0.0313313	-1.65848
TEX264	0.145869	4.56198	3.09439	0.00249321	0.0313313	-1.66235
TMUB1	0.138741	4.37188	3.09455	0.00249192	0.0313313	-1.66191
DENND2A	0.134581	3.45002	3.09113	0.0025185	0.0315614	-1.67112
THAP3	0.171344	3.98153	3.08187	0.00259175	0.0319729	-1.69602
SBF1	0.170486	5.68594	3.08191	0.00259141	0.0319729	-1.6959
SPG11	0.124131	4.09554	3.08162	0.00259373	0.0319729	-1.69668
PFN1	0.136495	6.26885	3.0839	0.00257552	0.0319729	-1.69056
USP34	0.126786	5.09727	3.08539	0.00256366	0.0319729	-1.68655
SLC35F6	0.115731	2.66492	3.08435	0.00257194	0.0319729	-1.68935
AK2	0.140669	4.99619	3.07646	0.00263547	0.032224	-1.71054
TMED1	0.145585	3.55178	3.07766	0.00262567	0.032224	-1.7073
TMEM198B	0.152263	3.72598	3.07695	0.00263149	0.032224	-1.70922
CDH20	0.215748	3.60649	3.07365	0.0026584	0.0323296	-1.71806
CNOT1	0.129379	4.22237	3.07366	0.00265832	0.0323296	-1.71803
DHX8	0.139798	3.33389	3.06307	0.00274659	0.0325277	-1.74637
LRCH4	0.149166	4.27312	3.07054	0.00268404	0.0325277	-1.72639
PDE10A	-0.148073	1.39475	-3.06425	0.0027366	0.0325277	-1.74321
PLCG1	0.197302	5.90746	3.06537	0.00272718	0.0325277	-1.74022
ANO4	0.182697	2.41558	3.06351	0.00274286	0.0325277	-1.74519
LMNA	0.212765	4.9062	3.06491	0.00273109	0.0325277	-1.74146
RPN1	0.153929	4.92924	3.06327	0.00274485	0.0325277	-1.74582
CRYL1	0.149318	5.46723	3.06793	0.00270574	0.0325277	-1.73337
TRMT61A	0.137375	2.88276	3.06618	0.00272041	0.0325277	-1.73807
TRIM39	0.0998299	2.34969	3.06875	0.00269891	0.0325277	-1.73118
MYL6	0.135287	8.81486	3.05965	0.00277562	0.0326154	-1.75549
LZTR1	0.148203	4.286	3.06051	0.00276832	0.0326154	-1.75321
UXT	0.132703	5.29382	3.05966	0.00277559	0.0326154	-1.75548
PTPN23	0.133313	3.45567	3.05739	0.002795	0.0326733	-1.76153
TYK2	0.149642	5.90747	3.05821	0.00278792	0.0326733	-1.75933
NUBP2	0.13734	4.79163	3.05438	0.00282101	0.0328078	-1.76956
TXNDC11	0.135671	3.31727	3.05494	0.00281615	0.0328078	-1.76807
AKR1B1	0.140351	5.42821	3.05138	0.00284712	0.0330145	-1.77755
AP5Z1	0.159097	3.92788	3.05066	0.00285338	0.0330145	-1.77945
MAT2A	0.174442	6.46878	3.04813	0.00287568	0.0331877	-1.7862
TUBGCP2	0.177923	4.75498	3.04632	0.00289168	0.0332874	-1.79101
GLG1	0.120666	4.74399	3.04377	0.00291437	0.0334635	-1.79779
SGTA	0.145202	5.15454	3.04201	0.00293009	0.0335589	-1.80245
P4HB	0.139257	6.16448	3.03827	0.00296392	0.0338605	-1.8124
LBR	0.130313	2.41943	3.03655	0.00297952	0.033953	-1.81695
MTG2	0.147049	4.36822	3.03509	0.00299285	0.0340193	-1.82081
METAP1D	0.112947	1.7147	3.03172	0.00302386	0.0342856	-1.82974
DDX31	0.116725	1.93089	3.02996	0.00304019	0.0343315	-1.83441
CENPB	0.153921	5.49571	3.02965	0.00304309	0.0343315	-1.83523
NGDN	0.155599	4.65941	3.02801	0.0030584	0.034333	-1.83958
DNAJB12	0.125267	3.32778	3.02826	0.00305598	0.034333	-1.8389
SCAMP3	0.150013	4.62601	3.02698	0.003068	0.0343555	-1.84229
DTX2	0.15302	2.42306	3.01639	0.00316869	0.0347457	-1.87026
PRUNE2	0.20481	4.81291	3.01636	0.00316899	0.0347457	-1.87034
EHD1	0.147396	3.50379	3.02033	0.00313084	0.0347457	-1.85985
HTRA2	0.131309	4.1418	3.01623	0.00317029	0.0347457	-1.87069
STK16	0.13695	3.46021	3.01647	0.00316793	0.0347457	-1.87005
CYP20A1	0.10565	2.06602	3.01918	0.00314192	0.0347457	-1.86291
TTC13	0.115318	2.34202	3.01958	0.003138	0.0347457	-1.86183
SSH3	0.171887	3.46174	3.02178	0.00311704	0.0347457	-1.85603
PTDSS2	0.182191	4.58069	3.01526	0.00317965	0.0347457	-1.87324
LSMEM2	0.19611	1.16992	3.01584	0.00317404	0.0347457	-1.87172
BRF1	0.162982	4.11672	3.01063	0.00322471	0.0351533	-1.88542
AKAP8	0.111103	2.98739	3.0094	0.00323689	0.0352012	-1.88869
PCBP4	0.184581	5.69022	3.00711	0.00325949	0.035362	-1.89471
CTPS1	0.169421	2.584	3.00512	0.00327922	0.0354406	-1.89993
TTLL11	0.163987	2.04102	3.0048	0.0032824	0.0354406	-1.90077
DCUN1D3	0.0781498	1.23509	3.00193	0.00331111	0.0356654	-1.9083
LRRC45	0.183045	3.0896	2.99714	0.00335959	0.0361017	-1.92088
VPS37C	0.106608	2.7782	2.99491	0.00338238	0.0362604	-1.92672
MRPL24	0.162421	5.30379	2.99399	0.00339189	0.0362764	-1.92915
CD151	0.160397	5.20191	2.99172	0.00341522	0.0364398	-1.93508
MTA2	0.151329	4.46939	2.99011	0.00343193	0.0364461	-1.9393
MED16	0.169219	4.73849	2.99056	0.00342725	0.0364461	-1.93812
GRAMD1A	0.136747	4.33721	2.98933	0.00344008	0.0364471	-1.94135
SLC25A39	0.146849	5.43806	2.98751	0.00345911	0.0365328	-1.94612
SPAST	0.107359	2.48578	2.98678	0.00346678	0.0365328	-1.94803
URB2	0.08038	0.933088	2.98624	0.00347239	0.0365328	-1.94943
MRPS5	0.155347	5.64752	2.9822	0.00351506	0.0368959	-1.95999
GORASP1	0.141137	4.34491	2.97695	0.00357129	0.0373993	-1.9737
NDUFS7	0.1742	6.32672	2.9741	0.00360206	0.0375346	-1.98111
INTS12	0.108472	3.01379	2.97346	0.00360909	0.0375346	-1.9828
DIPK1C	0.223053	2.99581	2.97484	0.00359405	0.0375346	-1.97919
CARS2	0.135702	4.61138	2.97003	0.00364659	0.0377643	-1.99173
NDUFV3	0.102979	3.42308	2.96991	0.00364788	0.0377643	-1.99203
ASL	0.177305	3.24978	2.96859	0.00366242	0.0378283	-1.99547
NOL3	0.147008	4.47184	2.96497	0.00370256	0.0381498	-2.00488
PAOX	0.152405	2.27399	2.96427	0.00371041	0.0381498	-2.00671
TSPO	0.173912	4.66756	2.95939	0.00376522	0.0385447	-2.01937
PLXNB1	0.243791	6.3027	2.95933	0.00376587	0.0385447	-2.01952
PAN2	0.194691	4.94558	2.95674	0.00379534	0.0386714	-2.02625
SLC52A2	0.12658	3.20943	2.95697	0.00379273	0.0386714	-2.02566
PPM1B	0.124046	4.92099	2.95434	0.00382282	0.0388639	-2.03248
SF3B5	0.148551	5.63251	2.95302	0.00383801	0.0389308	-2.0359
ZFP62	0.132564	3.37428	2.95062	0.00386567	0.0391237	-2.0421
WDR90	0.157927	3.60896	2.94856	0.00388965	0.0392786	-2.04743
STK38	0.111706	2.98797	2.94433	0.0039393	0.0396913	-2.05838
ACADS	0.163574	3.39656	2.94058	0.00398377	0.0400502	-2.06806
RGL2	0.144345	4.64021	2.9397	0.00399424	0.0400664	-2.07032
VPS35L	0.120913	4.32395	2.93755	0.00402004	0.0402031	-2.07588
ANP32B	0.182927	5.96789	2.93708	0.00402564	0.0402031	-2.07708
MAN2B1	0.148412	3.47828	2.93465	0.00405506	0.0402326	-2.08335
S100PBP	0.127026	2.81944	2.93316	0.00407306	0.0402326	-2.08718
KDSR	0.133681	3.96019	2.93501	0.00405062	0.0402326	-2.08241
USF1	0.158986	4.99983	2.934	0.00406283	0.0402326	-2.08501
PUF60	0.151715	5.83297	2.93365	0.00406713	0.0402326	-2.08592
NEK9	0.139457	4.25311	2.93168	0.00409107	0.0402348	-2.09098
TMEM115	0.133024	3.64179	2.93231	0.00408347	0.0402348	-2.08938
PRAF2	0.165313	4.8311	2.93025	0.00410859	0.0403195	-2.09466
TTLL9	0.115799	1.40417	2.92685	0.00415059	0.0403555	-2.10343
P2RX4	0.135608	2.65181	2.92904	0.00412356	0.0403555	-2.0978
GMPPA	0.161172	3.8523	2.92567	0.00416521	0.0403555	-2.10646
SOGA1	0.114387	2.335	2.92562	0.00416579	0.0403555	-2.10658
KBTBD3	0.171379	2.33442	2.92791	0.00413745	0.0403555	-2.1007
TEN1	0.134609	2.80593	2.92665	0.00415296	0.0403555	-2.10392
RASSF1	0.115684	3.58773	2.91941	0.00424352	0.0405948	-2.12251
HSD17B10	0.135211	4.84242	2.91894	0.00424949	0.0405948	-2.12372
AHCY	0.13108	4.08575	2.91809	0.00426033	0.0405948	-2.12592
ALG5	0.121985	3.55605	2.91871	0.0042524	0.0405948	-2.12431
PNPLA7	0.180884	3.16244	2.91793	0.00426227	0.0405948	-2.12631
HNRNPU	0.10727	6.19225	2.91978	0.0042389	0.0405948	-2.12157
UBXN7	0.0850129	2.4549	2.91958	0.00424139	0.0405948	-2.12208
FICD	0.0985849	2.01299	2.92094	0.00422428	0.0405948	-2.1186
FAM219A	0.113451	4.63432	2.91666	0.00427845	0.0406633	-2.12958
SELENOO	0.170734	4.20535	2.91516	0.00429765	0.0407601	-2.13343
RAPGEF3	0.215071	5.51276	2.91238	0.00433327	0.0409263	-2.14054
RICTOR	0.127628	2.83938	2.91292	0.00432634	0.0409263	-2.13916
MOCS1	0.111611	3.10405	2.90631	0.00441203	0.0413251	-2.15605
VKORC1	0.122201	4.63764	2.90696	0.00440363	0.0413251	-2.15441
DDX23	0.127217	4.48126	2.90806	0.00438921	0.0413251	-2.15159
TMEM64	0.118437	1.67868	2.90691	0.00440422	0.0413251	-2.15453
PIGN	0.0968606	1.90919	2.90538	0.00442431	0.0413545	-2.15845
PLXNB2	0.135927	4.78	2.90048	0.00448909	0.0418735	-2.17096
TAB1	0.146255	3.65426	2.89622	0.00454606	0.0422165	-2.18182
NOP53	0.136615	6.16946	2.89564	0.00455386	0.0422165	-2.18329
NAT9	0.149826	4.61353	2.89692	0.00453663	0.0422165	-2.18003
CADM4	0.131572	5.81913	2.89422	0.00457297	0.0423069	-2.18689
BTD	0.156202	2.66351	2.89255	0.00459572	0.0424307	-2.19116
KAT2A	0.187764	5.71042	2.89185	0.00460521	0.0424317	-2.19294
ARSA	0.155695	4.71539	2.88772	0.00466173	0.0426054	-2.20343
NAA10	0.141014	6.11633	2.88782	0.00466032	0.0426054	-2.20317
OPLAH	0.19975	2.54774	2.88857	0.00465013	0.0426054	-2.20129
RAB11B	0.140683	6.27119	2.88779	0.00466076	0.0426054	-2.20325
SLC2A8	0.115482	3.50193	2.88703	0.00467128	0.0426066	-2.20519
UTP6	0.165319	4.87769	2.88496	0.00469998	0.0427726	-2.21046
URM1	0.138231	4.52072	2.88435	0.00470839	0.0427726	-2.212
ADAM15	0.18065	5.02334	2.88361	0.00471867	0.04278	-2.21388
PPP2R3C	0.132993	4.60574	2.87589	0.00482735	0.0436737	-2.23346
KLHDC4	0.168573	3.94465	2.87524	0.00483654	0.0436737	-2.23509
FDXR	0.151492	2.54806	2.87448	0.00484743	0.0436849	-2.23703
P2RX7	0.252522	4.13075	2.86987	0.0049137	0.044194	-2.2487
DNA2	0.130959	1.2774	2.8646	0.00499043	0.0447087	-2.26201
MYBL1	0.0929183	1.08558	2.86458	0.00499069	0.0447087	-2.26206
CHKA	0.175653	5.29379	2.86259	0.0050199	0.0448628	-2.26707
SRSF9	0.102471	5.88947	2.86206	0.00502773	0.0448628	-2.26841
SCARB1	0.145673	4.89701	2.8581	0.00508652	0.0449792	-2.2784
BCL7C	0.107128	3.49938	2.85684	0.00510537	0.0449792	-2.28157
TSC2	0.172476	6.443	2.85555	0.00512461	0.0449792	-2.2848
ADGRE5	0.17927	2.14527	2.85999	0.0050583	0.0449792	-2.27362
POLR2D	0.0956395	2.38428	2.85862	0.00507881	0.0449792	-2.27709
DAAM2	0.207937	4.99974	2.85518	0.00513025	0.0449792	-2.28575
PDCD11	0.10149	2.4688	2.85975	0.00506192	0.0449792	-2.27423
USP19	0.139398	3.52456	2.85596	0.00511845	0.0449792	-2.28377
ARL2	0.15849	6.39299	2.85736	0.00509756	0.0449792	-2.28026
SCRIB	0.131282	5.33345	2.85411	0.00514636	0.0450331	-2.28844
TRMT2A	0.164292	4.6121	2.84929	0.00521949	0.0451491	-2.30056
HSPG2	0.201592	2.36244	2.85173	0.00518233	0.0451491	-2.29442
MIA3	0.133588	4.16799	2.85218	0.00517545	0.0451491	-2.29328
GTPBP6	0.152027	4.88392	2.8493	0.00521933	0.0451491	-2.30053
DGAT1	0.131676	4.32065	2.85091	0.00519486	0.0451491	-2.29649
UAP1L1	0.157323	3.11287	2.85035	0.00520327	0.0451491	-2.29788
ABCC10	0.155652	3.61188	2.84794	0.00524019	0.0451555	-2.30395
PCYT2	0.155121	4.87053	2.84817	0.00523669	0.0451555	-2.30338
PIGS	0.133174	3.58543	2.84214	0.00532971	0.0457935	-2.31849
CASTOR1	0.175337	3.37112	2.84184	0.00533447	0.0457935	-2.31926
TMUB2	0.136997	4.2133	2.84055	0.00535463	0.0458669	-2.3225
BAG6	0.139316	6.62517	2.83999	0.0053633	0.0458669	-2.32388
MOGS	0.133392	3.36929	2.83805	0.00539388	0.0460414	-2.32876
CSNK1E	0.105608	6.02446	2.83669	0.00541524	0.0461366	-2.33215
ACSF3	0.130714	3.46838	2.83456	0.00544897	0.0463368	-2.33748
HYAL2	0.227439	3.69111	2.8315	0.00549784	0.0465932	-2.34514
SLC35A5	0.134232	3.64274	2.83074	0.00551003	0.0465932	-2.34704
TSC22D4	0.176685	8.01036	2.83128	0.0055013	0.0465932	-2.34568
CHMP1A	0.125778	4.99662	2.82827	0.00554981	0.0466823	-2.35321
KCTD3	0.121048	3.76494	2.82831	0.00554911	0.0466823	-2.3531
MINK1	0.16864	5.63024	2.82753	0.00556184	0.0466823	-2.35506
CPT2	0.133926	2.81858	2.82772	0.00555869	0.0466823	-2.35458
MANBA	0.100978	2.49624	2.82564	0.0055924	0.0468519	-2.35976
GOLGA3	0.11457	3.24093	2.82409	0.00561768	0.0469609	-2.36363
RASSF2	0.197993	4.35968	2.82357	0.00562617	0.0469609	-2.36492
SH3BGRL3	0.127374	5.81946	2.82241	0.00564529	0.0470337	-2.36783
MXI1	0.132222	5.2589	2.82108	0.00566702	0.047128	-2.37112
SGCB	0.0905755	3.74492	2.81943	0.00569433	0.0472682	-2.37525
SPPL2B	0.174084	4.56912	2.81833	0.00571249	0.0473321	-2.37797
GCLC	0.146906	3.51198	2.81661	0.00574121	0.0474121	-2.38227
MCCC1	0.124844	3.86155	2.81649	0.00574311	0.0474121	-2.38256
SLC4A11	0.238183	1.90398	2.81515	0.00576552	0.047424	-2.38589
GNAI1	0.22065	4.20118	2.81551	0.00575959	0.047424	-2.38501
TIMM13	0.123567	4.97257	2.81274	0.00580601	0.0474285	-2.39189
NENF	0.148159	5.93468	2.81302	0.00580133	0.0474285	-2.3912
TEX261	0.114152	3.42217	2.81426	0.0057804	0.0474285	-2.3881
LRIG2	0.0878529	1.4731	2.81262	0.005808	0.0474285	-2.39218
TANC1	0.122912	2.04824	2.81128	0.00583056	0.0474415	-2.39551
IRAK1BP1	0.114519	1.23203	2.81162	0.0058249	0.0474415	-2.39467
TYRO3	0.155308	5.93741	2.80878	0.00587308	0.0476703	-2.40173
NUP85	0.16785	4.06352	2.80659	0.00591046	0.0476703	-2.40716
FMO5	0.108097	1.41621	2.80552	0.00592874	0.0476703	-2.40981
CDK5RAP2	0.131918	4.55363	2.80537	0.00593128	0.0476703	-2.41018
CBX8	0.0810861	0.952625	2.80788	0.00588837	0.0476703	-2.40396
SIRT7	0.146224	3.69792	2.80616	0.00591776	0.0476703	-2.40822
GLMP	0.129125	3.438	2.8053	0.00593245	0.0476703	-2.41034
MYLIP	0.123861	2.80209	2.80403	0.00595434	0.0477614	-2.4135
CDC42SE1	0.109993	4.32104	2.80286	0.00597447	0.0478381	-2.41639
ADORA1	0.180613	4.43557	2.79971	0.00602926	0.0481914	-2.42421
PPRC1	0.134157	2.73167	2.79816	0.00605624	0.0483217	-2.42803
DNER	0.166111	4.97383	2.79599	0.00609439	0.0485405	-2.4334
TAOK2	0.132981	4.47427	2.7947	0.00611714	0.0486361	-2.43659
MIER2	0.123668	3.47519	2.79402	0.00612918	0.0486463	-2.43828
NAGK	0.131932	5.70562	2.79032	0.00619497	0.0490824	-2.44741
BCAT2	0.152755	4.80546	2.78842	0.0062289	0.0492187	-2.45209
MOSPD2	0.164284	2.39164	2.78807	0.00623518	0.0492187	-2.45295
MMS19	0.155527	4.73015	2.78718	0.00625124	0.0492187	-2.45515
SART1	0.143797	5.63823	2.78693	0.00625569	0.0492187	-2.45576
RALA	0.0882443	3.65187	2.78523	0.0062864	0.0493745	-2.45995
SLC25A28	0.128631	5.75262	2.78335	0.00632062	0.0494715	-2.46459
MCRS1	0.153288	4.73116	2.78342	0.0063193	0.0494715	-2.46441
N4BP1	0.102591	2.4027	2.78122	0.00635946	0.0495507	-2.46983
RPN2	0.113376	4.47277	2.7804	0.00637456	0.0495507	-2.47186
PSMB6	0.140803	6.02712	2.78189	0.00634715	0.0495507	-2.46818
ZBTB7B	0.145177	2.85579	2.78088	0.00636575	0.0495507	-2.47068
TRMT1	0.158101	4.71887	2.77625	0.00645102	0.050059	-2.48206
NPRL3	0.122752	4.1335	2.77305	0.00651063	0.0503489	-2.48992
LAMTOR4	0.134089	7.01503	2.77345	0.00650302	0.0503489	-2.48892
FAM13C	0.155915	3.46619	2.77223	0.00652594	0.0503811	-2.49193
CLCN2	0.130778	2.8111	2.76992	0.00656941	0.0506303	-2.4976
CCNB1IP1	0.151264	4.30418	2.76706	0.0066234	0.0506779	-2.5046
CLCN7	0.166132	4.83991	2.76683	0.0066279	0.0506779	-2.50518
GDF1	0.171804	4.52063	2.76858	0.00659466	0.0506779	-2.50088
ETAA1	0.0963774	1.74242	2.76663	0.00663159	0.0506779	-2.50566
LITAF	0.186546	4.27757	2.7675	0.00661513	0.0506779	-2.50353
PDRG1	0.125318	3.2705	2.76408	0.00668022	0.0507315	-2.5119
PPIB	0.147003	6.38708	2.76425	0.00667694	0.0507315	-2.51148
ASXL1	0.101681	3.18956	2.76391	0.00668346	0.0507315	-2.51231
SHARPIN	0.121519	4.70831	2.76556	0.00665189	0.0507315	-2.50827
CNOT11	0.117567	3.10945	2.75651	0.00682653	0.051558	-2.53041
ANKLE2	0.10952	3.45072	2.75742	0.00680873	0.051558	-2.52818
SDHAF1	0.173631	3.51269	2.75695	0.00681792	0.051558	-2.52933
FASN	0.184722	5.26083	2.75483	0.00685933	0.0516333	-2.5345
CHD7	0.186708	3.49127	2.75501	0.00685593	0.0516333	-2.53408
KLHDC2	0.165248	4.85925	2.75264	0.00690244	0.0518715	-2.53985
ZMYND8	0.127292	4.46378	2.74864	0.00698179	0.0522941	-2.54961
NCLN	0.141524	4.01742	2.74879	0.00697887	0.0522941	-2.54925
PRR5L	0.168511	1.87577	2.74787	0.00699709	0.0523219	-2.55148
GATAD1	0.118555	4.13916	2.74672	0.0070202	0.0523219	-2.55429
NMB	0.185296	2.19431	2.7469	0.00701647	0.0523219	-2.55384
AIF1L	0.18406	5.02957	2.74358	0.00708324	0.0526184	-2.56192
FTH1	0.133492	11.6168	2.74399	0.00707487	0.0526184	-2.56091
TMEM184B	0.125857	5.09489	2.74252	0.00710475	0.0526916	-2.56451
DSEL	0.0993166	1.51242	2.7405	0.00714571	0.0529087	-2.56942
CYB5R3	0.127843	6.08433	2.73557	0.00724657	0.053128	-2.58137
COPE	0.132432	6.38515	2.73491	0.00726019	0.053128	-2.58297
SH3BP4	0.160868	2.71098	2.73403	0.00727839	0.053128	-2.58511
TEX10	0.103074	2.74125	2.73485	0.00726151	0.053128	-2.58313
PTPRF	0.112052	4.51458	2.73334	0.00729273	0.053128	-2.58679
FBXW5	0.138866	5.44712	2.73334	0.00729277	0.053128	-2.58679
RPL8	0.117674	9.1463	2.73731	0.00721076	0.053128	-2.57715
LAMB2	0.183007	6.47714	2.73485	0.00726146	0.053128	-2.58312
ZFP69	0.0926157	1.43329	2.73454	0.00726781	0.053128	-2.58387
CDC42BPB	0.095988	4.71583	2.73746	0.00720776	0.053128	-2.57679
CDH26	0.123577	1.14566	2.731	0.0073414	0.0533963	-2.59246
POLD4	0.145585	4.24187	2.72423	0.00748382	0.0543448	-2.60884
EIF3D	0.127847	4.91387	2.72214	0.0075283	0.0544114	-2.61389
NKX2.2	0.150394	2.44874	2.7221	0.00752907	0.0544114	-2.61398
USP30	0.118378	2.93083	2.72228	0.00752537	0.0544114	-2.61356
WWP2	0.108419	3.6451	2.72072	0.00755856	0.0545373	-2.61731
USP31	0.135216	2.08632	2.71851	0.00760605	0.0547927	-2.62265
CMTM5	0.271208	4.60516	2.7171	0.00763641	0.0549239	-2.62605
LAMTOR1	0.0982357	5.57559	2.71617	0.00765656	0.0549442	-2.62829
SRSF2	0.143106	5.87484	2.71585	0.00766353	0.0549442	-2.62907
MFSD14B	0.0974605	3.36589	2.71515	0.0076788	0.0549666	-2.63076
SYS1	0.113185	3.21041	2.71306	0.00772421	0.0552043	-2.63579
BRD3	0.0862017	3.45367	2.71223	0.00774246	0.0552475	-2.6378
ABCF3	0.160864	4.8765	2.71083	0.00777301	0.0553651	-2.64115
TMEM41B	0.122167	3.03883	2.71036	0.00778342	0.0553651	-2.64229
CDK2AP2	0.147065	4.96941	2.70759	0.00784464	0.055713	-2.64896
TMEM214	0.117809	3.92144	2.70697	0.00785823	0.055722	-2.65044
SNRNP200	0.114316	4.98419	2.70454	0.00791242	0.0559413	-2.65629
RFNG	0.138918	4.44348	2.70447	0.00791389	0.0559413	-2.65645
RARS2	0.106338	2.53065	2.70382	0.0079285	0.0559571	-2.65802
ENOX1	0.119962	2.31192	2.70282	0.00795081	0.0560272	-2.66041
DNMT1	0.127839	4.40347	2.69943	0.00802714	0.0564771	-2.66854
EGLN2	0.155872	5.54171	2.69858	0.00804642	0.0565248	-2.67058
TMCO6	0.108187	2.35422	2.69035	0.00823494	0.0574862	-2.69029
BBS2	0.145057	6.00151	2.68984	0.0082468	0.0574862	-2.69152
RALGPS1	0.117655	3.17353	2.69182	0.00820109	0.0574862	-2.68679
RBM4	0.121343	5.40018	2.69036	0.00823464	0.0574862	-2.69026
ZBTB40	0.0864184	1.91295	2.68987	0.00824606	0.0574862	-2.69144
NFKB1	0.0951455	2.22671	2.68781	0.00829406	0.0575496	-2.69638
PSMD9	0.122404	4.29004	2.68799	0.00828978	0.0575496	-2.69594
DUSP15	0.138487	2.68723	2.68851	0.00827763	0.0575496	-2.69469
EXOC3	0.146485	4.63239	2.68588	0.00833905	0.0577731	-2.70098
PPP4R3A	0.105339	4.19805	2.68195	0.00843151	0.0583244	-2.71035
PRPF8	0.146938	5.91084	2.68041	0.00846792	0.0583977	-2.71402
HGS	0.142192	5.75936	2.68078	0.00845928	0.0583977	-2.71315
UBTF	0.103853	4.48319	2.67394	0.00862281	0.0593753	-2.72942
FAM193B	0.12614	5.43487	2.67237	0.0086609	0.059547	-2.73317
HDAC5	0.120862	4.97653	2.6713	0.00868668	0.0596336	-2.73569
TMEM175	0.191622	5.1464	2.66884	0.00874665	0.0598636	-2.74154
EFNA1	0.224254	4.11774	2.66932	0.00873493	0.0598636	-2.7404
SPG7	0.148719	5.58536	2.66785	0.00877088	0.0599388	-2.74389
GAK	0.150318	5.51732	2.66667	0.00879999	0.060047	-2.7467
PRPF6	0.13911	4.83049	2.66442	0.00885551	0.0602778	-2.75205
KLF15	0.213731	3.94881	2.66422	0.00886047	0.0602778	-2.75252
EDEM2	0.123551	2.49864	2.66029	0.00895807	0.0608503	-2.76182
BTBD16	0.197948	1.01006	2.65952	0.00897718	0.0608606	-2.76363
ZDHHC1	0.135384	2.47345	2.65915	0.00898649	0.0608606	-2.76451
RAB1B	0.114557	5.72857	2.65746	0.00902889	0.0610564	-2.76851
POLR2J	0.0941407	5.2678	2.65523	0.00908524	0.0613457	-2.77379
FHOD1	0.132448	3.22773	2.6524	0.00915708	0.0617386	-2.78048
SLC25A27	0.141051	4.619	2.65164	0.00917647	0.0617773	-2.78227
LMF2	0.148153	4.47553	2.64856	0.0092554	0.0621238	-2.78954
WSB1	0.165025	5.29894	2.64863	0.00925357	0.0621238	-2.78937
NOP2	0.131293	3.67753	2.64776	0.00927601	0.0621699	-2.79143
RHBDF1	0.133369	3.38527	2.64646	0.00930962	0.0623029	-2.7945
VPS28	0.148224	6.48039	2.64589	0.00932432	0.062309	-2.79583
SPHK2	0.148906	4.37905	2.6434	0.00938896	0.0626485	-2.80169
GSTP1	0.118113	7.3455	2.64162	0.00943561	0.0626824	-2.8059
HNRNPAB	0.111079	4.65302	2.64182	0.00943029	0.0626824	-2.80542
FIS1	0.138999	7.23461	2.6424	0.00941516	0.0626824	-2.80406
SH3GL3	0.191306	4.91102	2.63949	0.00949143	0.0629607	-2.8109
MGRN1	0.145595	4.21017	2.63722	0.00955129	0.0631733	-2.81623
NUP214	0.13235	3.82361	2.63722	0.0095514	0.0631733	-2.81624
BAX	0.132129	4.56151	2.63621	0.00957811	0.0631816	-2.81861
ATF4	0.143877	6.97167	2.63612	0.00958058	0.0631816	-2.81883
NDST1	0.12833	3.53315	2.6334	0.00965308	0.063567	-2.82522
BPNT1	0.101446	2.69548	2.63258	0.00967487	0.0636179	-2.82713
HADHA	0.116323	5.38456	2.62788	0.00980153	0.0640791	-2.83815
SLC35D2	0.187173	2.96675	2.62771	0.00980614	0.0640791	-2.83855
RNF185	0.103203	3.39678	2.62707	0.00982367	0.0640791	-2.84006
SNX22	0.198218	3.52276	2.62649	0.00983922	0.0640791	-2.8414
RRP1B	0.0723133	2.36146	2.6265	0.00983897	0.0640791	-2.84138
AMDHD2	0.184477	3.67766	2.62646	0.00984027	0.0640791	-2.84149
LMBRD1	0.109497	5.16008	2.62631	0.00984416	0.0640791	-2.84183
CHMP2A	0.12272	6.63913	2.6256	0.00986355	0.0641131	-2.84349
RGS3	0.134166	3.99295	2.62306	0.00993296	0.0643792	-2.84943
DEPTOR	0.120313	2.3563	2.62323	0.0099284	0.0643792	-2.84904
PRPSAP1	0.134257	4.59692	2.62235	0.00995241	0.064413	-2.85109
APOD	0.193744	8.08087	2.62081	0.00999489	0.0645956	-2.8547
TMED9	0.128141	5.12633	2.62016	0.0100129	0.06462	-2.85623
SCHIP1	0.172049	4.93006	2.61917	0.0100402	0.0647034	-2.85853
TNKS1BP1	0.110039	4.50484	2.6179	0.0100754	0.0648381	-2.86149
TDRD3	0.0889631	2.76968	2.61366	0.0101939	0.0648624	-2.87139
ARMC6	0.137964	3.27832	2.61587	0.0101321	0.0648624	-2.86624
B4GALT4	0.120579	2.95976	2.61497	0.0101571	0.0648624	-2.86833
NCOA5	0.113783	3.06702	2.61392	0.0101865	0.0648624	-2.87078
RMND5B	0.113453	3.93045	2.61546	0.0101435	0.0648624	-2.8672
ADPGK	0.115768	3.21519	2.61379	0.0101901	0.0648624	-2.87108
ATAD3A	0.137822	3.17034	2.61435	0.0101744	0.0648624	-2.86977
KANTR	0.104867	3.21683	2.61432	0.0101753	0.0648624	-2.86985
IGSF1	0.100003	1.06755	2.61172	0.0102484	0.0651178	-2.87591
QTRT1	0.157112	6.23515	2.61069	0.0102777	0.065212	-2.87832
ALDH3B1	0.0989104	1.39011	2.60758	0.0103657	0.0656785	-2.88554
PCGF3	0.121116	3.83828	2.60684	0.0103868	0.0657202	-2.88726
HDGFL2	0.152993	4.8277	2.60602	0.0104103	0.0657769	-2.88917
CUL3	0.109143	4.87521	2.60364	0.0104786	0.0661159	-2.8947
UVRAG	0.0967787	2.59138	2.60188	0.0105294	0.0663438	-2.89879
ARHGDIA	0.129023	6.7059	2.60071	0.0105632	0.0664647	-2.90151
STAT2	0.163437	4.94297	2.59943	0.0106006	0.0666068	-2.90449
CLN6	0.115184	3.45862	2.59865	0.0106231	0.0666556	-2.90628
PTBP1	0.11185	4.20915	2.59804	0.0106411	0.0666761	-2.90771
PCIF1	0.117017	3.73563	2.59691	0.010674	0.0667899	-2.91033
DPM2	0.120123	4.28714	2.59531	0.0107209	0.0669911	-2.91404
TSC22D3	0.151783	5.84866	2.59327	0.010781	0.0672735	-2.91876
SNHG11	0.142946	3.49556	2.59208	0.0108162	0.0673999	-2.92151
ACAP3	0.180473	6.15727	2.59127	0.0108401	0.0674562	-2.92338
TCF3	0.103537	3.63594	2.58945	0.0108943	0.0677	-2.92759
GTPBP1	0.111724	3.22405	2.5878	0.0109437	0.0679141	-2.93142
RNF40	0.112839	4.82182	2.58721	0.0109612	0.0679294	-2.93277
SH3GLB2	0.164054	6.18706	2.58387	0.0110619	0.0684599	-2.9405
RPUSD1	0.151449	3.45462	2.58214	0.0111141	0.0686545	-2.94448
XPNPEP1	0.134285	4.1629	2.58183	0.0111237	0.0686545	-2.94521
COMT	0.12978	6.18498	2.58053	0.0111632	0.0687184	-2.9482
ATG101	0.14902	4.09882	2.58049	0.0111645	0.0687184	-2.94829
WDR83OS	0.105306	6.04696	2.57912	0.0112061	0.0687874	-2.95144
ZBTB48	0.150371	4.18523	2.57961	0.0111913	0.0687874	-2.95032
ARFGEF3	0.114325	2.68295	2.57861	0.011222	0.0687916	-2.95263
TPPP3	0.213137	6.03316	2.57288	0.0113986	0.0697797	-2.96582
ALKBH2	0.145344	3.47233	2.57159	0.0114385	0.0699295	-2.96877
MIS12	0.0930845	2.61421	2.56594	0.0116159	0.0709183	-2.98176
FURIN	0.125581	3.36503	2.56509	0.0116426	0.0709855	-2.9837
PRRC2A	0.128304	6.29497	2.56392	0.0116797	0.0711154	-2.98637
DPP7	0.148303	7.42484	2.5634	0.0116963	0.0711212	-2.98758
MFSD10	0.125838	5.13332	2.56204	0.0117397	0.0712891	-2.9907
DHX9	0.12691	5.1024	2.56063	0.0117847	0.0713775	-2.99393
PSMD4	0.141391	6.79852	2.56059	0.0117858	0.0713775	-2.99401
ATG3	0.113108	4.68461	2.55624	0.0119259	0.0721291	-3.00397
TMEM94	0.128785	5.62467	2.55315	0.0120259	0.0726373	-3.01101
CCDC124	0.125548	6.38253	2.55184	0.0120688	0.0727992	-3.01402
MARK3	0.125252	5.54212	2.55013	0.012125	0.0728466	-3.01793
TARS2	0.146359	3.70062	2.55055	0.012111	0.0728466	-3.01696
DDX47	0.103888	3.90611	2.55105	0.0120948	0.0728466	-3.01583
MON1B	0.0805147	3.38954	2.54854	0.0121773	0.0730637	-3.02156
SEMA5A	-0.0770126	1.39245	-2.54716	0.0122227	0.0730771	-3.02469
RPP21	0.136034	5.16732	2.54785	0.0121999	0.0730771	-3.02312
NOL12	0.101268	3.83695	2.547	0.012228	0.0730771	-3.02506
AKT1	0.0873105	4.86159	2.54551	0.0122772	0.0731781	-3.02844
PCDHA10	0.114717	1.16033	2.54589	0.0122647	0.0731781	-3.02759
TCOF1	0.144405	3.93103	2.54342	0.0123467	0.0733285	-3.0332
POFUT1	0.0787823	2.076	2.54361	0.0123407	0.0733285	-3.03279
ADAP1	0.158329	5.59937	2.54329	0.0123511	0.0733285	-3.0335
LYL1	0.139913	2.02015	2.54032	0.0124507	0.0733425	-3.04026
CD81	0.127906	8.2353	2.5416	0.0124076	0.0733425	-3.03735
SPTBN1	0.0765844	6.64078	2.54268	0.0123716	0.0733425	-3.03489
PEX5	0.112388	4.51667	2.54181	0.0124005	0.0733425	-3.03686
SH2B1	0.139607	5.25966	2.54047	0.0124455	0.0733425	-3.03991
TTC32	0.15103	3.27719	2.54065	0.0124394	0.0733425	-3.0395
USP20	0.147779	4.50401	2.53868	0.012506	0.0735723	-3.04399
ADRM1	0.128024	5.0096	2.53807	0.0125265	0.0735971	-3.04537
STRN4	0.118068	4.66472	2.53729	0.0125528	0.0736559	-3.04714
DLG1	0.108363	4.61132	2.53554	0.0126124	0.07391	-3.05113
PPP1R12C	0.138798	6.08996	2.52976	0.0128101	0.0749717	-3.06423
DVL2	0.133121	3.77549	2.52735	0.0128934	0.0753616	-3.06968
BNIP1	0.120735	2.81761	2.52629	0.0129302	0.075479	-3.07208
MIGA2	0.128537	3.93226	2.52429	0.0130001	0.0757892	-3.07661
CTDNEP1	0.0932329	5.74698	2.52333	0.0130336	0.075887	-3.07878
NINJ1	0.107972	4.38683	2.52231	0.0130696	0.0759983	-3.08109
CLPTM1L	0.13108	4.76763	2.52029	0.0131406	0.0762458	-3.08565
TOR3A	0.10786	2.80389	2.52014	0.0131458	0.0762458	-3.08599
TRMU	0.134471	4.32263	2.51919	0.0131793	0.076342	-3.08813
UPF1	0.122934	4.45653	2.51344	0.0133841	0.0765917	-3.10109
RNF216	0.0827262	3.23488	2.51649	0.0132752	0.0765917	-3.09422
SETX	0.0853377	3.50849	2.51355	0.0133801	0.0765917	-3.10084
CNOT2	0.104173	4.5571	2.51747	0.0132405	0.0765917	-3.09202
KDM4B	0.0949513	2.79472	2.5151	0.0133249	0.0765917	-3.09736
GBP4	-0.174661	1.88633	-2.51405	0.0133621	0.0765917	-3.09971
RNF139	0.0992261	2.87464	2.5167	0.0132678	0.0765917	-3.09376
PIGG	0.125439	4.06501	2.51562	0.0133061	0.0765917	-3.09618
TSEN54	0.139335	4.47565	2.51452	0.0133454	0.0765917	-3.09866
PLEKHM1	0.118419	3.40974	2.51323	0.0133917	0.0765917	-3.10157
NDOR1	0.123142	2.70286	2.51154	0.0134526	0.0768428	-3.10538
ZDHHC8	0.122577	3.98298	2.50919	0.0135372	0.0769495	-3.11065
ITGA5	0.204219	2.35729	2.50983	0.0135142	0.0769495	-3.10922
E4F1	0.132235	3.52433	2.50914	0.013539	0.0769495	-3.11076
EEF1G	0.0956941	7.98409	2.50914	0.0135393	0.0769495	-3.11078
CDK13	0.0860554	3.84608	2.50665	0.0136295	0.0773651	-3.11636
RPL19	0.106539	9.03008	2.50367	0.0137385	0.0775943	-3.12305
ZBTB16	0.133368	4.23605	2.50389	0.0137306	0.0775943	-3.12257
RPL11	0.108465	8.90781	2.50505	0.0136881	0.0775943	-3.11997
ZBTB14	0.0825822	2.29192	2.50386	0.0137315	0.0775943	-3.12262
ING4	0.123902	4.89506	2.5011	0.0138334	0.0780326	-3.12883
MED22	0.121487	3.56926	2.50015	0.0138686	0.0781339	-3.13097
PRKAR2A	0.0811318	2.92257	2.49635	0.0140097	0.078544	-3.13947
ABT1	0.0928502	2.13693	2.49681	0.0139925	0.078544	-3.13843
ELAVL3	0.12379	5.64953	2.49632	0.0140108	0.078544	-3.13954
PPP2R2A	0.122393	3.86746	2.49684	0.0139915	0.078544	-3.13838
CHMP6	0.154011	3.03335	2.49555	0.0140395	0.0786071	-3.14125
ABCB7	0.0951709	2.41465	2.49392	0.0141008	0.0787554	-3.14491
CRK	0.0699734	4.17728	2.49395	0.0140995	0.0787554	-3.14483
INTS13	0.113707	3.17237	2.49305	0.0141335	0.0787773	-3.14686
DPM3	0.112263	6.05294	2.49289	0.0141395	0.0787773	-3.14721
SGCE	0.108428	4.59215	2.4924	0.0141578	0.0787823	-3.1483
CSTF2T	0.0963509	2.78544	2.49118	0.014204	0.0789419	-3.15103
ANAPC16	0.10405	5.27625	2.4892	0.0142793	0.0792632	-3.15547
ELP1	0.148136	3.59231	2.48827	0.0143147	0.0793622	-3.15754
MLX	0.0963382	3.45406	2.48774	0.0143349	0.0793771	-3.15873
EIF6	0.131099	4.94	2.48696	0.0143645	0.079444	-3.16046
THOC2	0.112087	5.21814	2.48515	0.0144336	0.0797287	-3.16449
MTMR11	0.121089	2.30755	2.48378	0.0144865	0.0798926	-3.16755
TACC1	0.0787827	5.31968	2.48346	0.0144986	0.0798926	-3.16826
LRRC23	0.117239	3.95473	2.47937	0.0146572	0.0803923	-3.17738
MPC1	0.1086	5.98666	2.47942	0.0146552	0.0803923	-3.17726
DIDO1	0.0982771	3.18249	2.47929	0.0146604	0.0803923	-3.17756
SESTD1	0.125411	3.12338	2.48039	0.0146174	0.0803923	-3.1751
IL17RC	0.131968	3.87366	2.47827	0.0147001	0.0805125	-3.17983
RASAL1	0.223587	3.64961	2.47625	0.0147788	0.0808457	-3.18431
RNF126	0.148428	4.38072	2.47568	0.0148011	0.0808696	-3.18557
ABCB6	0.146248	5.0103	2.47497	0.0148291	0.0809251	-3.18715
KPNA6	0.0969178	3.57698	2.47425	0.0148576	0.0809826	-3.18876
SARS2	0.166389	3.72805	2.47353	0.0148858	0.0809892	-3.19035
STYXL1	0.1199	4.03261	2.4724	0.0149304	0.0809892	-3.19286
CSNK1G2	0.118362	4.46372	2.47283	0.0149133	0.0809892	-3.1919
DDR1	0.181938	5.7257	2.47324	0.0148973	0.0809892	-3.191
GMEB2	0.0869737	2.20229	2.47128	0.0149747	0.0811326	-3.19534
RTCB	0.121413	4.4234	2.4702	0.0150177	0.0812681	-3.19774
SETMAR	0.119421	2.94364	2.46843	0.015088	0.081551	-3.20166
SDF4	0.115197	5.503	2.46466	0.0152395	0.0822289	-3.21003
RNF166	0.110594	3.66142	2.4644	0.0152498	0.0822289	-3.21059
ATP5ME	0.122352	8.61059	2.46385	0.0152719	0.0822501	-3.2118
CC2D1A	0.146883	5.77649	2.4624	0.0153305	0.0823695	-3.21501
FBXO38	0.100289	2.79174	2.46259	0.015323	0.0823695	-3.2146
YY1	0.0850322	4.20023	2.46149	0.0153675	0.0824303	-3.21703
SMAD9	0.108264	2.18443	2.46123	0.0153782	0.0824303	-3.21762
CORO2B	0.143722	4.68264	2.45708	0.0155475	0.0832387	-3.22678
TMED3	0.131263	3.84622	2.45645	0.0155731	0.0832775	-3.22816
ATXN1	0.0894122	2.86755	2.45544	0.0156148	0.0834018	-3.23039
TPGS1	0.142291	3.93264	2.45307	0.0157126	0.0837263	-3.23562
FCHSD1	0.138471	3.07811	2.45343	0.0156976	0.0837263	-3.23482
TMEM134	0.129831	4.7116	2.45207	0.0157541	0.0838488	-3.23783
SET	0.0933144	6.08201	2.45132	0.0157852	0.0839155	-3.23948
CASKIN2	0.11559	3.24673	2.44995	0.015842	0.0841188	-3.24248
PSMC5	0.131285	6.65776	2.44615	0.0160014	0.0848507	-3.25086
UBE3B	0.100182	3.09104	2.44577	0.0160174	0.0848507	-3.25169
TMEM256	0.11879	5.33317	2.44532	0.0160362	0.0848512	-3.25267
CTDSPL2	0.0803684	1.98369	2.44251	0.0161553	0.085282	-3.25886
ZSWIM8	0.143251	6.17628	2.44279	0.0161431	0.085282	-3.25823
SAP25	0.223655	2.1979	2.44099	0.0162198	0.0855224	-3.26219
CLEC16A	0.105936	3.22666	2.43973	0.0162736	0.0855482	-3.26496
NSL1	0.104868	3.45005	2.43954	0.0162814	0.0855482	-3.26536
FKBP2	0.128545	6.66034	2.44033	0.0162478	0.0855482	-3.26364
MAD1L1	0.157796	4.13737	2.43823	0.0163377	0.0857443	-3.26824
LRRC4B	0.144963	5.48508	2.43721	0.0163814	0.0858741	-3.27048
TAF6L	0.134495	3.60434	2.43495	0.0164787	0.0862843	-3.27543
TMEM80	0.114383	3.93001	2.43174	0.0166177	0.0869116	-3.28245
GNE	0.0852021	2.19719	2.43074	0.0166613	0.0870388	-3.28463
CDPF1	0.118179	2.31739	2.42981	0.0167021	0.0871515	-3.28668
CBS	0.205081	4.91234	2.42872	0.0167496	0.0872985	-3.28905
ERMARD	0.139963	3.87769	2.42689	0.01683	0.0875159	-3.29305
OS9	0.114731	5.91958	2.42698	0.0168262	0.0875159	-3.29286
SNRPB	0.124603	4.79462	2.42537	0.0168969	0.0877629	-3.29636
DDX39B	0.125061	6.88907	2.42482	0.0169216	0.0877903	-3.29758
SPTSSA	0.112466	3.20875	2.42423	0.0169475	0.0878243	-3.29886
XRCC1	0.124539	3.29846	2.42303	0.0170005	0.087854	-3.30147
MCOLN1	0.142006	3.99669	2.42149	0.0170691	0.087854	-3.30483
TIMM50	0.132237	5.12359	2.42235	0.0170309	0.087854	-3.30296
NARF	0.136999	5.52505	2.4222	0.0170375	0.087854	-3.30328
TRPT1	0.107817	4.55317	2.4211	0.0170864	0.087854	-3.30567
MVD	0.15683	5.36103	2.42334	0.0169871	0.087854	-3.30081
RRP7A	0.126547	3.45031	2.42104	0.0170892	0.087854	-3.30581
VXN	0.121746	4.94266	2.41921	0.017171	0.088136	-3.3098
TTC4	0.126219	3.65408	2.41894	0.017183	0.088136	-3.31038
PIGV	0.0949073	2.32069	2.41452	0.0173822	0.0889558	-3.32
PSD4	0.129033	1.87386	2.41488	0.0173657	0.0889558	-3.31921
RCC1L	0.100373	3.8927	2.41225	0.0174854	0.0893832	-3.32494
ID3	0.22441	5.29981	2.41126	0.0175304	0.089512	-3.32708
CCNG1	0.106772	4.54522	2.40891	0.0176381	0.0899605	-3.33219
ANKHD1	0.0872239	4.89218	2.40484	0.0178254	0.090813	-3.34099
SLC30A4	0.0850613	1.63822	2.40394	0.0178671	0.0909232	-3.34294
GIT1	0.116939	5.78554	2.40146	0.0179828	0.0913067	-3.34832
CLPP	0.106029	4.55551	2.40161	0.0179757	0.0913067	-3.34799
GIGYF2	0.0609575	3.58896	2.39912	0.0180921	0.0917586	-3.35337
TTBK1	0.123715	2.99182	2.39847	0.0181229	0.0918117	-3.35479
FBRSL1	0.107518	3.91942	2.39627	0.0182261	0.0921139	-3.35952
RELA	0.13262	4.20322	2.39547	0.018264	0.0921139	-3.36125
DIPK2A	0.105415	2.94623	2.3963	0.0182248	0.0921139	-3.35946
TRRAP	0.0819955	2.55852	2.39587	0.0182451	0.0921139	-3.36039
GOLGA7	0.135247	5.37288	2.39473	0.0182993	0.0921896	-3.36286
RPS15	0.105281	9.43611	2.39405	0.0183313	0.092248	-3.36431
ARAP1	0.138424	5.0711	2.39346	0.0183593	0.092286	-3.36558
GGT1	0.113966	2.84628	2.39088	0.0184825	0.0923088	-3.37115
IMPDH1	0.132667	3.98054	2.39077	0.0184878	0.0923088	-3.37139
ORC2	0.104793	2.29027	2.39195	0.0184312	0.0923088	-3.36884
CDK4	0.0877427	3.83338	2.39179	0.0184389	0.0923088	-3.36918
CTRL	0.0976729	1.29559	2.39072	0.0184899	0.0923088	-3.37149
SLC43A1	0.0934774	1.61708	2.39244	0.0184082	0.0923088	-3.3678
WASF2	0.127664	4.10341	2.39037	0.0185066	0.0923088	-3.37224
SURF6	0.0980828	3.82124	2.38836	0.0186035	0.092512	-3.37658
DHRS4	0.106925	3.78979	2.38849	0.0185972	0.092512	-3.3763
FLVCR1	0.0917565	1.66478	2.38825	0.0186087	0.092512	-3.37682
ABL2	0.0846289	2.20635	2.3858	0.0187268	0.0927931	-3.38208
TBL3	0.149925	3.73289	2.38586	0.018724	0.0927931	-3.38196
NAXD	0.091983	4.74703	2.38608	0.018713	0.0927931	-3.38147
RTEL1	0.166145	3.18545	2.38406	0.0188112	0.0931091	-3.38582
ARMC5	0.13442	3.23366	2.38305	0.0188602	0.0931478	-3.38799
ELMO1	0.194321	5.45064	2.38312	0.018857	0.0931478	-3.38785
CCS	0.132606	5.23184	2.38141	0.0189401	0.0934404	-3.39151
TATDN1	0.124675	3.8472	2.38032	0.0189934	0.0936014	-3.39385
YIPF3	0.112264	5.3099	2.37978	0.0190202	0.0936313	-3.39502
FPGS	0.136369	3.71649	2.37868	0.019074	0.0937943	-3.39737
HSCB	0.0991994	3.40737	2.37769	0.0191228	0.0938301	-3.39949
MRGBP	0.0968989	2.51908	2.37803	0.0191062	0.0938301	-3.39877
HAUS4	0.110453	3.2069	2.3743	0.0192905	0.0944483	-3.40676
UQCC2	0.104286	5.57992	2.37451	0.01928	0.0944483	-3.4063
BYSL	0.119663	2.10426	2.37344	0.0193334	0.0945559	-3.4086
RPS3	0.109184	8.62104	2.37194	0.0194081	0.0948189	-3.41181
WDR83	0.124258	4.13471	2.37147	0.0194315	0.0948308	-3.41281
SNF8	0.100657	5.6245	2.37013	0.0194988	0.0950368	-3.41569
DCTN1	0.157639	6.72353	2.36979	0.0195157	0.0950368	-3.41641
VRK2	0.152065	2.07987	2.36826	0.0195924	0.0951787	-3.41966
BLOC1S1	0.115816	7.05552	2.36795	0.019608	0.0951787	-3.42033
ASPHD1	0.137205	5.6876	2.36852	0.0195798	0.0951787	-3.41913
SPATA13	0.159886	2.86883	2.36698	0.0196571	0.0953148	-3.4224
SNW1	0.0906973	4.6676	2.36481	0.0197668	0.095744	-3.42703
USP36	0.117462	3.9855	2.36265	0.0198767	0.0958635	-3.43163
DYNC1I2	0.115421	6.78138	2.36183	0.0199186	0.0958635	-3.43338
DCAF7	0.0607707	3.74608	2.36239	0.0198901	0.0958635	-3.4322
CMTM3	0.116351	2.5487	2.36206	0.0199071	0.0958635	-3.4329
PPP1R1C	0.103184	0.892365	2.36229	0.0198954	0.0958635	-3.43242
VPS72	0.104902	4.50734	2.36387	0.0198146	0.0958635	-3.42903
HDAC7	0.112805	3.90716	2.36004	0.0200104	0.0959992	-3.4372
PTBP2	0.120281	3.55147	2.36007	0.0200089	0.0959992	-3.43714
TARDBP	0.0951672	5.64072	2.36074	0.0199747	0.0959992	-3.43572
GNPTG	0.116192	5.98551	2.3596	0.0200328	0.0960048	-3.43813
CNN2	0.126844	1.80319	2.35848	0.0200908	0.0961806	-3.44053
AP1M1	0.136123	4.46263	2.3561	0.0202133	0.0966173	-3.44558
RNF103	0.0874873	3.83599	2.35588	0.0202247	0.0966173	-3.44605
HDAC1	0.120914	3.9303	2.3554	0.0202496	0.0966341	-3.44707
NR1H2	0.0976532	4.99718	2.35398	0.0203232	0.0968832	-3.45008
FKTN	0.0930707	2.04055	2.35127	0.020465	0.0972516	-3.45585
FASTK	0.13327	5.7885	2.35146	0.0204548	0.0972516	-3.45544
CCDC88B	0.137239	3.63989	2.35151	0.0204523	0.0972516	-3.45534
AKAP8L	0.142157	5.78749	2.3502	0.020521	0.0973777	-3.45812
ARMCX4	0.123694	3.00099	2.34994	0.0205346	0.0973777	-3.45867
SF3A2	0.118561	4.20275	2.34767	0.0206538	0.0977828	-3.46347
RPP25	0.130911	2.11443	2.3475	0.0206632	0.0977828	-3.46385
SLC36A1	0.098147	1.58022	2.34687	0.0206964	0.0978376	-3.46518
TBC1D22A	0.0948136	2.81284	2.34485	0.0208032	0.0981177	-3.46945
RNF31	0.130121	4.50221	2.34371	0.0208641	0.0981177	-3.47188
ACAT2	0.151138	3.68574	2.34402	0.0208472	0.0981177	-3.4712
CEP120	0.0771888	1.75182	2.34438	0.0208283	0.0981177	-3.47045
PSMB3	0.135213	6.1556	2.34516	0.0207866	0.0981177	-3.46879
YIF1A	0.122363	4.79738	2.34239	0.0209342	0.0983452	-3.47466
MTOR	0.10888	3.63365	2.34129	0.0209933	0.0985204	-3.47699
FUT11	0.0923882	3.50664	2.3406	0.0210302	0.0985915	-3.47845
SNX14	0.127072	4.89393	2.33977	0.0210747	0.0986977	-3.4802
RPL3	0.103281	9.16031	2.3378	0.0211805	0.098886	-3.48435
PMVK	0.10814	5.49171	2.3384	0.021148	0.098886	-3.48308
VIRMA	0.106943	4.13736	2.33798	0.0211709	0.098886	-3.48398
TMEM50B	0.0978853	4.79934	2.33379	0.021398	0.09944	-3.49282
MFSD6	0.178719	4.11117	2.33278	0.021453	0.09944	-3.49495
GYG1	0.109679	4.17492	2.33478	0.0213438	0.09944	-3.49072
FBXO46	0.0791431	1.98856	2.33303	0.0214396	0.09944	-3.49443
PTTG1IP	0.149962	5.77302	2.33314	0.0214331	0.09944	-3.49418
PLSCR3	0.0998577	3.04678	2.33401	0.0213859	0.09944	-3.49235
NOC2L	0.133658	4.55964	2.33406	0.021383	0.09944	-3.49224
RMC1	0.133646	3.94138	2.32985	0.0216134	0.100081	-3.50112
TPRN	0.234925	4.51364	2.32923	0.0216475	0.100136	-3.50242
RASA3	0.125968	3.38468	2.32398	0.0219378	0.101375	-3.51346
CLTA	0.13375	6.64198	2.32324	0.0219787	0.101414	-3.515
HGH1	0.106012	2.69406	2.32302	0.021991	0.101414	-3.51546
PFKL	0.13289	5.99955	2.32184	0.0220572	0.101569	-3.51795
LURAP1	0.0853309	1.19232	2.32162	0.0220695	0.101569	-3.51841
ARCN1	0.10159	4.70186	2.32086	0.0221118	0.10166	-3.52
MRPS15	0.1087	5.09475	2.31704	0.0223268	0.102269	-3.528
CPSF3	0.114144	3.0564	2.31641	0.0223625	0.102269	-3.52933
SLC27A4	0.166226	4.01272	2.31716	0.0223203	0.102269	-3.52776
ATF5	0.106199	2.57897	2.31683	0.0223391	0.102269	-3.52846
MRPS11	0.113557	4.53501	2.31611	0.0223797	0.102269	-3.52996
FITM2	0.095614	1.99466	2.31762	0.0222943	0.102269	-3.5268
PAFAH1B2	0.0994557	4.35276	2.31563	0.0224067	0.102288	-3.53096
CRYGS	0.120021	2.57182	2.31335	0.0225362	0.102776	-3.53573
LGR5	0.150291	1.10697	2.31112	0.0226637	0.103253	-3.54039
EI24	0.0754349	4.86448	2.31053	0.0226978	0.103305	-3.54164
DHX15	0.104639	4.59452	2.30979	0.0227398	0.103392	-3.54317
SF3B4	0.0876783	3.35729	2.30827	0.0228273	0.103685	-3.54634
MVP	0.184455	4.35267	2.30662	0.0229227	0.103806	-3.54979
EPS8L2	0.152894	3.23044	2.30701	0.0229	0.103806	-3.54897
ZSWIM7	0.133588	4.41783	2.30684	0.0229098	0.103806	-3.54932
MPP3	0.123458	1.70145	2.30321	0.0231205	0.104597	-3.55689
CANX	0.0989458	6.4819	2.30238	0.0231689	0.104711	-3.55862
AGTPBP1	0.145797	3.03237	2.30109	0.0232444	0.104948	-3.56131
RBFA	0.110835	2.70812	2.30054	0.0232767	0.104989	-3.56245
SH3BP5L	0.127498	3.39859	2.29833	0.0234065	0.105374	-3.56705
ELMOD2	0.0774853	2.05321	2.29829	0.0234088	0.105374	-3.56713
VPS18	0.120483	2.68798	2.29681	0.0234963	0.105663	-3.57021
RNF168	0.0673015	2.18524	2.29601	0.0235436	0.105771	-3.57187
HAUS8	0.108515	1.79071	2.29336	0.0237013	0.106374	-3.57738
MPV17L2	0.106048	2.50785	2.28956	0.0239285	0.107287	-3.58526
MED26	0.0680626	1.55224	2.28845	0.0239949	0.107348	-3.58755
SLC38A2	0.191075	4.65635	2.2882	0.0240105	0.107348	-3.58808
UEVLD	0.0760274	2.47892	2.28815	0.0240134	0.107348	-3.58818
TESK1	0.0983252	4.68269	2.28742	0.0240569	0.107437	-3.58968
IRF3	0.115883	5.33817	2.28623	0.0241291	0.107547	-3.59215
STK39	0.132062	4.09768	2.28658	0.0241079	0.107547	-3.59142
USE1	0.103394	5.18972	2.28576	0.0241579	0.107569	-3.59313
CCNH	0.137425	4.7246	2.28427	0.0242479	0.107721	-3.5962
NMRAL1	0.154451	4.95345	2.28402	0.0242635	0.107721	-3.59673
MAP4K2	0.106216	3.65098	2.28471	0.0242215	0.107721	-3.5953
LTBP4	0.157413	4.32981	2.28254	0.0243534	0.10781	-3.59978
ANKRD54	0.0956652	4.04773	2.28251	0.0243549	0.10781	-3.59983
TK1	0.109972	1.19037	2.28262	0.0243484	0.10781	-3.59961
PABPC1	0.0914431	7.06571	2.28159	0.0244113	0.107954	-3.60174
NALCN	0.121737	2.48566	2.28059	0.0244725	0.108013	-3.60381
ENDOV	0.113627	3.62589	2.28074	0.0244631	0.108013	-3.60349
CPT1C	0.156815	5.79789	2.27691	0.0246988	0.108906	-3.61139
HAGHL	0.142107	5.20407	2.27632	0.0247352	0.10896	-3.61261
SRPRB	0.133853	3.70426	2.27458	0.0248429	0.109328	-3.61619
TRIM44	0.0861543	3.66821	2.27373	0.0248958	0.109454	-3.61794
LONP1	0.122838	5.1218	2.27243	0.024977	0.109705	-3.62063
TTI2	0.0821233	1.83102	2.2714	0.0250413	0.10988	-3.62274
RNF215	0.120771	3.9154	2.27089	0.0250733	0.109915	-3.6238
VRK3	0.107502	3.7344	2.26906	0.0251877	0.110309	-3.62755
POLR1C	0.114461	3.56189	2.26804	0.0252523	0.110485	-3.62966
TMX2	0.10465	5.23791	2.26651	0.0253487	0.1108	-3.6328
VTI1B	0.0937107	6.14235	2.26482	0.0254556	0.110868	-3.63626
MED25	0.114361	4.267	2.26471	0.0254624	0.110868	-3.63648
CHMP7	0.10688	3.55566	2.26563	0.0254044	0.110868	-3.6346
GSTK1	0.101291	5.34092	2.26481	0.0254561	0.110868	-3.63628
PDHB	0.111249	5.01564	2.26409	0.0255021	0.110934	-3.63776
MCRIP1	0.103149	6.38047	2.26297	0.0255729	0.111135	-3.64005
ICMT	0.0877638	3.26794	2.26248	0.0256045	0.111143	-3.64106
TMEM219	0.0805852	6.32282	2.26218	0.0256238	0.111143	-3.64168
INPP5A	0.102188	3.61702	2.26165	0.0256576	0.111183	-3.64277
SLC35A4	0.0854777	3.87636	2.26048	0.0257318	0.111398	-3.64515
TAF3	0.0937384	3.11296	2.2599	0.025769	0.111435	-3.64634
USP32	0.105479	3.34829	2.25958	0.0257896	0.111435	-3.64699
ERP29	0.115824	4.83842	2.25862	0.0258516	0.111523	-3.64897
RPL29	0.0990964	8.19567	2.2585	0.0258593	0.111523	-3.64922
FSD1	0.188562	4.98651	2.25576	0.0260359	0.111564	-3.65481
OARD1	0.0817892	3.83614	2.25588	0.0260283	0.111564	-3.65458
CEP250	0.0973623	3.38816	2.2573	0.0259366	0.111564	-3.65167
EPHB2	0.0842851	1.28939	2.25377	0.0261649	0.111564	-3.65888
MEN1	0.115891	3.56324	2.25433	0.0261283	0.111564	-3.65773
SERF2	0.0917033	8.80932	2.25492	0.0260901	0.111564	-3.65652
FOXK2	0.100393	3.34925	2.25686	0.0259645	0.111564	-3.65256
ZKSCAN2	0.0566464	0.972413	2.25739	0.0259307	0.111564	-3.65148
PSMD6	0.109054	4.86975	2.25414	0.0261407	0.111564	-3.65812
PBX3	0.0766618	2.14276	2.25533	0.0260639	0.111564	-3.6557
NRBP2	0.135491	5.18284	2.25421	0.0261365	0.111564	-3.65799
ARID2	0.0837714	2.12099	2.25566	0.0260425	0.111564	-3.65502
MOBP	0.252679	7.0807	2.2525	0.0262477	0.111812	-3.66148
ITGB4	0.255991	5.12365	2.25191	0.0262857	0.111869	-3.66267
RPS2	0.105633	8.13877	2.25104	0.0263428	0.112006	-3.66445
PSME1	0.0961107	5.5683	2.25045	0.0263812	0.112065	-3.66565
SUMF2	0.125707	5.00717	2.24885	0.0264859	0.112404	-3.66891
ATG4A	0.0751158	2.20311	2.24669	0.0266284	0.112902	-3.67332
PHPT1	0.0914303	6.27563	2.24512	0.0267319	0.113129	-3.67651
DEXI	0.106948	4.88693	2.24532	0.0267189	0.113129	-3.67611
AMT	0.120865	3.09581	2.24416	0.0267957	0.113293	-3.67847
ATG16L2	0.114838	3.97082	2.24346	0.0268421	0.113383	-3.67989
TMEM205	0.121326	6.19612	2.24158	0.0269671	0.113805	-3.68371
TNC	0.172096	1.13504	2.23929	0.0271205	0.114346	-3.68837
PABPN1	0.104083	7.0087	2.23756	0.0272364	0.114574	-3.69187
POLE4	0.108813	5.47654	2.23774	0.0272243	0.114574	-3.69151
RAMP1	0.13397	6.45483	2.23735	0.0272506	0.114574	-3.6923
NUP107	0.107543	2.59637	2.23582	0.0273538	0.114901	-3.6954
ZCCHC24	0.139083	5.14762	2.23542	0.0273812	0.11491	-3.69623
PSMA5	0.112227	4.05973	2.23439	0.0274508	0.115095	-3.69831
PRDX1	0.100096	7.95544	2.2335	0.027511	0.115241	-3.70011
SPOCK1	0.155391	5.07374	2.23267	0.0275673	0.11537	-3.70179
GCC1	0.078681	1.85705	2.23214	0.0276036	0.115415	-3.70287
OPALIN	0.242846	4.6457	2.23174	0.0276309	0.115422	-3.70368
TEX2	0.0897916	3.90144	2.22919	0.0278047	0.116041	-3.70883
RPL18	0.0882665	9.05556	2.22817	0.027875	0.11612	-3.7109
UBE2A	0.0784914	4.40951	2.22828	0.0278676	0.11612	-3.71068
BBX	0.119835	4.0367	2.2275	0.0279212	0.116206	-3.71226
VAC14	0.127841	3.94122	2.22685	0.0279657	0.116244	-3.71356
NOMO1	0.149342	4.80578	2.22523	0.0280777	0.116244	-3.71684
KIF1C	0.18312	5.81716	2.22551	0.028058	0.116244	-3.71627
ECSIT	0.132115	5.51022	2.22599	0.0280247	0.116244	-3.71529
IRGQ	0.109821	3.14467	2.22505	0.0280901	0.116244	-3.71721
GPATCH3	0.11147	2.69082	2.22476	0.0281102	0.116244	-3.71779
ACY1	0.114051	3.4407	2.22594	0.0280283	0.116244	-3.7154
ZFP91	0.0682495	3.72741	2.22417	0.028151	0.116306	-3.71898
SENP3	0.105658	5.22561	2.22349	0.0281979	0.116394	-3.72035
SLC6A15	0.169334	2.57421	2.22306	0.0282274	0.116409	-3.72121
PANK2	0.113342	4.30405	2.22254	0.0282638	0.116453	-3.72226
MBTPS1	0.10034	4.36748	2.21989	0.0284484	0.117107	-3.7276
CYLD	0.0816975	3.29222	2.21804	0.028578	0.11715	-3.73133
KANSL3	0.0865022	3.49026	2.21796	0.0285838	0.11715	-3.73149
TEP1	0.101779	2.40336	2.21799	0.0285816	0.11715	-3.73143
RYBP	0.104894	2.60344	2.21789	0.0285884	0.11715	-3.73163
MSL2	0.0848072	2.36393	2.21876	0.0285276	0.11715	-3.72988
BAMBI	0.102525	2.67528	2.21679	0.0286658	0.117327	-3.73384
DDX54	0.139292	4.48284	2.21654	0.0286835	0.117327	-3.73435
PLD2	0.133268	4.01792	2.216	0.0287218	0.117378	-3.73544
NOL8	0.103586	4.10782	2.21493	0.028797	0.117579	-3.73759
ST6GAL2	-0.110901	1.55292	-2.21405	0.0288592	0.117727	-3.73935
WDR1	0.0982161	4.82064	2.21203	0.0290029	0.1181	-3.74342
TPCN1	0.132425	4.38255	2.21226	0.0289866	0.1181	-3.74296
CABIN1	0.120483	4.47288	2.21079	0.0290912	0.118166	-3.74591
LRWD1	0.116675	3.22754	2.21117	0.0290636	0.118166	-3.74514
FNIP1	0.100259	2.7304	2.2107	0.0290974	0.118166	-3.74609
ATG9A	0.132017	4.31673	2.20987	0.0291568	0.118301	-3.74776
TLK2	0.0841294	3.2318	2.20893	0.0292238	0.118466	-3.74964
THAP7	0.115377	3.9283	2.20742	0.029332	0.118799	-3.75267
ASCC3	0.0933619	2.18924	2.20684	0.0293738	0.118861	-3.75383
LGALS1	0.0931884	7.88627	2.20538	0.0294786	0.119078	-3.75675
DIPK1A	0.127935	3.57814	2.20536	0.02948	0.119078	-3.75679
TRAM1L1	0.115173	1.74676	2.20384	0.0295896	0.119414	-3.75982
SREBF1	0.16961	5.30167	2.20274	0.0296693	0.119416	-3.76203
STOX2	0.128131	3.01612	2.20332	0.0296277	0.119416	-3.76088
STMP1	0.0723413	3.58413	2.20288	0.0296598	0.119416	-3.76176
OSGEP	0.16769	5.04396	2.20086	0.0298062	0.119861	-3.76579
QRICH1	0.113622	3.90989	2.20035	0.0298436	0.119904	-3.76682
MON1A	0.112347	3.14115	2.19997	0.0298711	0.119909	-3.76757
DSTYK	0.0969944	3.63715	2.19886	0.0299522	0.120127	-3.76979
SIRT6	0.10888	3.80575	2.19699	0.0300889	0.120249	-3.77352
DGUOK	0.114382	4.8347	2.19775	0.0300331	0.120249	-3.772
GFPT2	0.119068	2.97809	2.19751	0.0300511	0.120249	-3.77249
CREBZF	0.115912	3.88182	2.19706	0.0300837	0.120249	-3.77338
SIVA1	0.0953803	4.94197	2.19645	0.0301285	0.120301	-3.77459
MED15	0.113102	4.55859	2.1959	0.0301694	0.120358	-3.7757
MRPS2	0.106351	4.06701	2.1953	0.0302135	0.120428	-3.7769
MTMR2	0.100896	2.95462	2.19362	0.0303372	0.120658	-3.78024
CDKN1B	0.0989414	4.98179	2.19343	0.0303511	0.120658	-3.78062
SLC24A2	0.165909	3.23658	2.19375	0.0303278	0.120658	-3.77999
HNRNPUL2	0.096544	4.96282	2.19208	0.0304515	0.120951	-3.78332
ENDOG	0.136394	4.25539	2.19055	0.0305652	0.121296	-3.78636
ADCY8	0.0948082	2.31259	2.18896	0.0306833	0.121658	-3.78951
FCGRT	0.11662	4.84035	2.1882	0.0307404	0.121777	-3.79103
CBFA2T2	0.0933827	2.91678	2.18639	0.0308759	0.1221	-3.79463
TMEM150A	0.0957338	3.07265	2.18658	0.0308619	0.1221	-3.79426
C3	0.228506	6.28669	2.18386	0.0310666	0.122747	-3.79966
CCND1	-0.121908	2.96944	-2.18303	0.0311289	0.122779	-3.8013
RBM15B	0.0719321	2.40856	2.1832	0.0311162	0.122779	-3.80096
INPP5E	0.105709	3.2156	2.1825	0.0311694	0.122831	-3.80236
ENGASE	0.115658	3.57486	2.18201	0.0312061	0.122869	-3.80332
CHPF2	0.1114	2.71061	2.18146	0.0312479	0.122926	-3.80441
EIF3I	0.108293	5.53094	2.18092	0.0312888	0.122932	-3.80548
UTP3	0.079578	3.21063	2.18073	0.0313036	0.122932	-3.80587
GCSH	0.0928643	5.55835	2.17973	0.0313797	0.123124	-3.80785
CAPN1	0.112269	4.83206	2.17896	0.0314383	0.123247	-3.80937
MTRR	0.11367	3.26516	2.17691	0.031595	0.123647	-3.81343
NOL6	0.137212	3.27585	2.17703	0.0315853	0.123647	-3.81318
KCTD17	0.140988	5.10284	2.17564	0.031692	0.123919	-3.81594
PRODH	0.257927	5.08749	2.17472	0.0317627	0.124088	-3.81775
PFDN5	0.0976926	8.72733	2.1735	0.0318566	0.124137	-3.82016
RPS8	0.0974404	8.77768	2.17349	0.0318573	0.124137	-3.82018
RPL7A	0.091776	8.74056	2.17371	0.0318409	0.124137	-3.81976
FBXL3	0.0877125	3.86202	2.17229	0.0319505	0.124249	-3.82257
COX17	0.107938	5.30442	2.17252	0.0319329	0.124249	-3.82212
DCXR	0.104096	6.63477	2.17134	0.0320236	0.124249	-3.82443
EIF3F	0.0885804	5.72126	2.17152	0.0320099	0.124249	-3.82408
CLDN5	0.175143	6.55722	2.17195	0.0319769	0.124249	-3.82324
XXYLT1	0.0754723	1.88451	2.17001	0.0321269	0.124489	-3.82706
TRIM13	0.0872022	2.8469	2.16984	0.0321404	0.124489	-3.8274
REXO1	0.126387	4.02602	2.16759	0.0323155	0.12506	-3.83183
CDCA4	0.0578014	0.937852	2.16603	0.032438	0.125427	-3.83492
MBD3	0.102298	5.76588	2.16557	0.0324738	0.125458	-3.83582
NOP14	0.0814468	2.36	2.16356	0.0326312	0.125664	-3.83976
CDKN2C	0.116064	3.19176	2.16314	0.0326648	0.125664	-3.8406
QRSL1	0.0758055	1.92419	2.16277	0.0326937	0.125664	-3.84132
FLCN	0.134755	4.66039	2.16294	0.0326805	0.125664	-3.84099
EEF1A1	0.0903016	10.4648	2.16407	0.0325918	0.125664	-3.83878
NRG2	0.0731547	1.78441	2.16344	0.0326414	0.125664	-3.84001
XYLT2	0.100666	3.21034	2.16185	0.0327664	0.125762	-3.84313
ARID4B	0.101182	4.81561	2.16174	0.0327749	0.125762	-3.84334
PBX2	0.0890982	4.07598	2.16138	0.0328039	0.125767	-3.84406
CCDC146	0.0806352	2.78331	2.15923	0.0329739	0.125937	-3.84828
PHF21A	0.0839815	3.47246	2.16031	0.0328885	0.125937	-3.84616
RCC2	0.0898444	3.3847	2.15906	0.0329874	0.125937	-3.84861
ZC3H6	0.144928	4.52602	2.15931	0.0329677	0.125937	-3.84812
TMEM199	0.089219	2.7481	2.1591	0.0329844	0.125937	-3.84854
ASIC1	0.10223	3.45073	2.15833	0.0330457	0.126053	-3.85005
CSDC2	0.161633	2.87961	2.15775	0.0330918	0.126122	-3.85118
THAP2	0.0854701	1.86865	2.15458	0.033346	0.126984	-3.85742
RALBP1	0.101533	5.34019	2.15254	0.0335097	0.127321	-3.86141
PSMD1	0.121103	5.62589	2.15295	0.0334765	0.127321	-3.8606
PPP1R10	0.0809113	3.44909	2.15243	0.0335189	0.127321	-3.86163
ULK3	0.147703	5.02078	2.15154	0.0335903	0.127379	-3.86336
MIB2	0.129165	5.75902	2.15174	0.0335744	0.127379	-3.86298
ARPC1B	0.141998	4.18294	2.15039	0.0336831	0.127624	-3.86561
OGG1	0.0779985	3.58013	2.14964	0.033744	0.12764	-3.86708
TMEM106A	0.0880775	0.972644	2.14988	0.0337244	0.12764	-3.86661
RNF170	0.0935718	3.44942	2.14872	0.0338188	0.12771	-3.86888
SAPCD1	0.152161	1.58969	2.14891	0.0338033	0.12771	-3.86851
STX2	0.0727558	2.83212	2.14827	0.0338552	0.127711	-3.86976
TMIGD3	0.171545	2.81739	2.14733	0.033932	0.127711	-3.8716
WDR24	0.106997	2.69352	2.14747	0.0339206	0.127711	-3.87133
WTAP	0.0960663	4.49197	2.14796	0.0338807	0.127711	-3.87037
GLT8D1	0.11342	4.39465	2.14636	0.0340111	0.127796	-3.8735
PUS1	0.126467	3.61411	2.14652	0.0339977	0.127796	-3.87318
SGSM3	0.143507	5.62027	2.14472	0.0341452	0.128045	-3.8767
PRKD2	0.10959	3.26746	2.14494	0.0341268	0.128045	-3.87626
EIF2B1	0.0987847	3.80595	2.14451	0.0341624	0.128045	-3.87711
CUEDC2	0.114754	5.7557	2.144	0.0342045	0.128097	-3.87811
BLVRB	0.108958	4.63151	2.14223	0.0343497	0.128534	-3.88156
WDTC1	0.0871151	3.92734	2.14113	0.0344402	0.128767	-3.8837
RDH11	0.0914722	5.08348	2.14016	0.0345207	0.128961	-3.8856
PSMD11	0.0968936	4.18304	2.13888	0.0346267	0.12925	-3.88809
COTL1	0.10374	5.56363	2.1377	0.0347245	0.129444	-3.89038
ATP5MC2	0.0942191	7.15149	2.13687	0.0347932	0.129444	-3.89199
NPR2	0.108474	4.15943	2.13725	0.0347619	0.129444	-3.89126
MRM1	0.0936452	1.87764	2.13705	0.0347782	0.129444	-3.89164
RANBP3	0.0863541	4.52772	2.13009	0.0353621	0.131431	-3.90517
AAMP	0.116418	5.38557	2.12982	0.0353852	0.131431	-3.9057
MFSD14A	0.0864598	3.30007	2.12856	0.0354915	0.131718	-3.90814
ADSS	0.124	3.6	2.12714	0.0356116	0.131947	-3.91088
UBXN2A	0.0697439	2.46936	2.12728	0.0356002	0.131947	-3.91062
TOGARAM1	0.100284	2.9974	2.12535	0.0357642	0.132404	-3.91435
COX16	0.0941893	4.65998	2.12325	0.0359433	0.132958	-3.91841
RUFY3	0.0898471	5.69929	2.12166	0.0360801	0.133319	-3.92149
VARS2	0.122587	4.30362	2.1212	0.0361196	0.133319	-3.92238
MAPKAPK2	0.120204	3.89885	2.12074	0.0361588	0.133319	-3.92326
PPM1M	0.0920638	3.16204	2.12092	0.0361437	0.133319	-3.92292
MFSD11	0.104615	3.23262	2.11933	0.0362811	0.133552	-3.926
MED8	0.0917586	3.65907	2.11937	0.0362772	0.133552	-3.92592
SNX27	0.0787432	3.35643	2.11774	0.0364187	0.13395	-3.92907
TRAPPC6A	0.140263	4.15101	2.11589	0.0365786	0.13425	-3.93263
ALG1	0.0971967	2.6651	2.11577	0.0365893	0.13425	-3.93286
PCM1	0.0813841	5.2344	2.11607	0.0365636	0.13425	-3.93229
XPA	0.101248	3.85758	2.11526	0.0366333	0.134302	-3.93384
HNRNPF	0.0993804	4.56405	2.11402	0.0367419	0.134592	-3.93624
TNIP2	0.118221	3.44728	2.11335	0.0368004	0.134697	-3.93753
ABL1	0.0906026	3.36499	2.11287	0.0368426	0.134742	-3.93846
HPS1	0.0909779	3.94387	2.11192	0.0369254	0.134936	-3.94028
BRD1	0.0796637	3.05455	2.1108	0.0370233	0.135184	-3.94243
C8G	0.11321	1.11782	2.10982	0.0371102	0.135392	-3.94433
EEF2KMT	0.0847354	1.70562	2.10782	0.0372864	0.135926	-3.94817
FAM120B	0.0991263	3.34167	2.10709	0.0373505	0.136016	-3.94956
EXOG	0.087905	2.11847	2.10686	0.0373713	0.136016	-3.95001
AREL1	0.090451	2.62166	2.10643	0.0374092	0.136045	-3.95083
BOLA2	0.0854589	2.49775	2.10572	0.0374721	0.136164	-3.95219
CEPT1	0.100293	2.7578	2.10498	0.0375377	0.136219	-3.95361
USP15	0.0934767	3.52758	2.10479	0.0375552	0.136219	-3.95399
MFSD13A	0.12038	3.07394	2.10453	0.0375778	0.136219	-3.95447
ENO1	0.113111	8.33643	2.10396	0.0376291	0.136258	-3.95558
PCDH9	0.0806117	4.7222	2.10374	0.0376486	0.136258	-3.956
DELE1	0.0916115	4.16535	2.1033	0.0376874	0.136289	-3.95684
WDR91	0.104338	2.76518	2.10167	0.037833	0.13659	-3.95996
ADCK2	0.115974	3.34411	2.1003	0.0379561	0.13659	-3.96259
RPUSD4	0.0997407	2.72282	2.10181	0.0378207	0.13659	-3.95969
MPLKIP	0.093013	3.71069	2.10059	0.0379302	0.13659	-3.96204
WNT7B	-0.114464	1.39059	-2.10001	0.0379819	0.13659	-3.96314
GNL1	0.0856514	4.3425	2.10131	0.0378654	0.13659	-3.96065
CPLX3	0.135753	1.65967	2.10017	0.0379676	0.13659	-3.96283
STX12	0.0927675	4.56069	2.09901	0.0380724	0.136807	-3.96506
PPOX	0.124143	4.21439	2.09796	0.038167	0.137038	-3.96707
SRPK2	0.109307	6.13303	2.09701	0.0382528	0.137128	-3.96889
PCMTD2	0.101777	3.96255	2.09702	0.0382515	0.137128	-3.96886
DDX42	0.0892924	5.05426	2.09592	0.0383507	0.137355	-3.97096
RXRB	0.111864	4.34614	2.09564	0.0383769	0.137355	-3.97151
MANBAL	0.0964146	4.74196	2.09456	0.0384747	0.137596	-3.97357
EMC7	0.0904068	5.2111	2.09302	0.0386144	0.137987	-3.97651
GABARAP	0.0837987	8.26862	2.09188	0.0387187	0.138251	-3.97869
NR1H3	0.098597	3.71275	2.09131	0.0387706	0.138327	-3.97977
ARHGEF7	0.104067	4.57757	2.09035	0.038858	0.138385	-3.98159
PLK3	0.120885	2.64665	2.09013	0.0388787	0.138385	-3.98202
LIN37	0.120655	3.51015	2.09047	0.0388474	0.138385	-3.98137
DPAGT1	0.113285	3.6132	2.08945	0.038941	0.138498	-3.98332
NFIX	0.0971543	4.99627	2.08811	0.0390642	0.138609	-3.98587
ELMO2	0.0864896	4.4632	2.08862	0.0390169	0.138609	-3.98489
SELENON	0.0872722	4.39776	2.08833	0.0390442	0.138609	-3.98546
MAEA	0.120233	4.34153	2.08732	0.0391371	0.138759	-3.98738
CRY1	0.104592	2.63686	2.08372	0.0394695	0.139498	-3.99422
PPP6R1	0.104942	4.5462	2.08419	0.0394264	0.139498	-3.99333
CCDC25	0.123774	5.38088	2.0834	0.0394993	0.139498	-3.99483
NDUFA11	0.114405	7.11214	2.0834	0.0394997	0.139498	-3.99484
SRA1	0.102518	4.1772	2.08359	0.0394823	0.139498	-3.99448
ERGIC1	0.0784597	4.12645	2.08194	0.0396357	0.139869	-3.99761
PADI2	0.137581	5.06903	2.08159	0.0396679	0.139873	-3.99827
LETM1	0.0831847	3.29008	2.07978	0.0398372	0.140361	-4.00171
MRPS25	0.104888	4.95048	2.07906	0.039905	0.14049	-4.00308
ITCH	0.0960447	2.909	2.07796	0.0400075	0.140632	-4.00516
NONO	0.0796994	5.24713	2.07819	0.0399866	0.140632	-4.00473
UBE2S	0.13849	4.13076	2.07408	0.0403736	0.141809	-4.01251
IFRD1	0.115544	4.17124	2.07357	0.0404223	0.14187	-4.01349
BIRC2	0.0773627	3.56747	2.07298	0.040478	0.141955	-4.0146
SNRPG	0.0977182	5.33722	2.07157	0.0406121	0.142315	-4.01727
DPYSL4	0.134684	3.90635	2.07123	0.0406443	0.142318	-4.01791
SH3D19	0.099071	2.74352	2.07085	0.0406803	0.142334	-4.01862
B4GALT2	0.0768309	4.73675	2.06819	0.0409343	0.143112	-4.02364
UFSP2	0.0880083	3.51078	2.0652	0.0412221	0.143563	-4.0293
DEF8	0.105665	5.29392	2.06627	0.0411192	0.143563	-4.02728
ANO10	0.0726256	3.29372	2.06589	0.0411553	0.143563	-4.02799
SELENOW	0.0897504	9.18581	2.06551	0.0411921	0.143563	-4.02871
ANXA4	0.0826838	3.41399	2.06544	0.0411987	0.143563	-4.02884
MAP2K2	0.11212	6.32797	2.06255	0.0414774	0.144341	-4.03428
NKAIN1	0.150225	1.87108	2.06201	0.0415306	0.144376	-4.03531
SENP5	0.0837239	2.95272	2.06179	0.0415511	0.144376	-4.03571
LRRC8A	0.126246	5.19533	2.06089	0.0416394	0.144571	-4.03742
WDR44	0.0675528	1.86335	2.05932	0.0417914	0.144988	-4.04036
EIF5A	0.0920671	6.74113	2.05837	0.0418846	0.1452	-4.04215
DDT	0.105987	5.67145	2.05625	0.0420926	0.145698	-4.04614
CACTIN	0.0827927	3.38252	2.05637	0.0420802	0.145698	-4.0459
ACAN	0.0887018	1.00419	2.05486	0.0422287	0.146057	-4.04874
RNF146	0.082484	4.82543	2.05434	0.0422802	0.146123	-4.04972
MIEF1	0.065551	2.75546	2.05347	0.0423651	0.146194	-4.05134
PHKG2	0.122715	4.14145	2.05358	0.0423549	0.146194	-4.05115
CD63	0.095966	8.43737	2.0523	0.042481	0.146482	-4.05354
GADD45GIP1	0.116533	5.04868	2.0508	0.04263	0.146884	-4.05636
CHMP2B	0.0908427	3.54069	2.0504	0.042669	0.146906	-4.0571
FAM98A	0.102476	3.77616	2.04851	0.0428575	0.147353	-4.06064
SLC10A3	0.0689383	2.04824	2.04822	0.0428867	0.147353	-4.06119
NBAS	0.115516	4.26365	2.04714	0.0429941	0.147353	-4.06321
MICU2	0.103529	4.49143	2.04717	0.0429906	0.147353	-4.06314
ZRSR2	0.0741567	4.3709	2.04721	0.0429873	0.147353	-4.06308
CYB5RL	0.0516489	1.29441	2.04761	0.0429471	0.147353	-4.06233
SAP30L	0.0784826	3.26779	2.04666	0.0430423	0.147406	-4.06411
CMTM7	0.106277	1.42007	2.04487	0.0432213	0.147907	-4.06745
IFT20	0.0979829	5.09673	2.04448	0.0432608	0.14793	-4.06818
WBP1	0.0763422	5.71927	2.04274	0.0434355	0.148416	-4.07143
OSBPL1A	0.0931246	5.5857	2.04052	0.0436599	0.14907	-4.07557
GPN2	0.0802071	2.76155	2.03986	0.0437263	0.149184	-4.07679
PET100	0.106031	6.14436	2.0381	0.0439051	0.149568	-4.08007
PIRT	0.163606	0.991563	2.03823	0.0438925	0.149568	-4.07984
KLHL17	0.125214	3.01459	2.03708	0.0440095	0.149811	-4.08198
CAPNS1	0.117785	7.70661	2.03592	0.0441275	0.1501	-4.08413
DAGLB	0.119217	3.35364	2.03435	0.0442881	0.150533	-4.08705
BCOR	0.0694858	2.33479	2.03267	0.0444612	0.151008	-4.09019
CINP	0.0898717	4.41279	2.03186	0.0445439	0.151062	-4.09168
ADAM19	0.0835799	1.25658	2.03187	0.0445435	0.151062	-4.09167
HDAC10	0.131428	4.56248	2.02912	0.0448274	0.151868	-4.09678
PXMP2	0.0795032	3.96839	2.0289	0.0448501	0.151868	-4.09718
VMAC	0.0685951	1.15972	2.02859	0.0448823	0.151868	-4.09776
RAC1	0.102196	7.52877	2.0275	0.0449954	0.152137	-4.09978
VASP	0.107741	3.28686	2.02672	0.0450766	0.152298	-4.10123
PLEC	0.123298	4.88972	2.02582	0.0451696	0.152498	-4.10288
TFAP4	0.10213	2.29558	2.02457	0.0453001	0.152824	-4.1052
LRRC59	0.0796194	3.49553	2.02329	0.0454342	0.152938	-4.10757
KHK	0.116105	2.84372	2.02328	0.045435	0.152938	-4.10759
IDH2	0.120952	5.29804	2.02333	0.04543	0.152938	-4.1075
CCDC71L	0.0671921	1.1955	2.02271	0.0454946	0.153024	-4.10864
DMD	-0.0761111	3.50859	-2.02038	0.0457394	0.153733	-4.11295
IBTK	0.106282	3.13968	2.01811	0.0459801	0.154428	-4.11716
CHERP	0.0931147	3.92199	2.01642	0.0461591	0.154914	-4.12027
PPAN	0.120258	3.87103	2.01554	0.0462519	0.15511	-4.12188
SFI1	0.133693	4.36722	2.01164	0.0466687	0.156392	-4.12907
RPL10	0.0847951	9.17377	2.01125	0.0467106	0.156416	-4.12979
ZHX2	0.106222	2.77448	2.00899	0.0469531	0.157112	-4.13394
SPRTN	0.0691886	1.52798	2.00676	0.0471943	0.157803	-4.13805
HDAC4	0.079264	2.32717	2.00574	0.0473045	0.157938	-4.13991
RNF115	0.0672123	2.94757	2.00578	0.0472999	0.157938	-4.13983
PSMD3	0.121831	4.82734	2.00536	0.0473459	0.157959	-4.14061
ALDH16A1	0.124729	2.53806	2.00481	0.0474052	0.158041	-4.14162
LYPLA2	0.0975387	3.84196	2.0021	0.0477006	0.158797	-4.14659
SALL1	0.137452	2.97467	2.00184	0.0477288	0.158797	-4.14706
LRRC32	0.182686	3.96376	2.00144	0.0477725	0.158797	-4.14779
GPD1	0.148025	1.67783	2.00149	0.0477675	0.158797	-4.14771
PSENEN	0.0958031	5.21171	2.00078	0.0478452	0.158922	-4.14901
HSD11B1	0.171168	2.63184	1.99932	0.0480052	0.159246	-4.15168
ADIPOR1	0.0702236	4.32748	1.99925	0.0480131	0.159246	-4.15182
TAPT1	0.082758	3.74272	1.99875	0.0480673	0.159309	-4.15272
PMM1	0.125467	4.90087	1.99789	0.0481621	0.159506	-4.15429
ZBTB9	0.0668534	1.47509	1.99716	0.0482427	0.159656	-4.15563
LRRC47	0.124677	3.93939	1.99504	0.0484767	0.159898	-4.1595
CLUH	0.112082	3.89624	1.99577	0.0483958	0.159898	-4.15817
DTNB	0.133193	4.8116	1.99513	0.0484672	0.159898	-4.15935
RPS11	0.0815812	9.66457	1.9949	0.0484926	0.159898	-4.15976
PRELID1	0.0863071	5.57368	1.99559	0.048416	0.159898	-4.1585
RPS6	0.0951899	9.14106	1.99312	0.0486894	0.160308	-4.163
ANGPT1	0.092366	0.942949	1.99287	0.0487177	0.160308	-4.16347
PEF1	0.102094	5.01877	1.9925	0.0487587	0.160308	-4.16414
POM121	0.0944438	2.85171	1.9928	0.0487248	0.160308	-4.16358
NUDT2	0.115413	3.92057	1.99176	0.0488412	0.160462	-4.16549
IRF2BP1	0.108667	3.77932	1.99144	0.0488765	0.160462	-4.16607
CRB2	0.151129	2.81759	1.99038	0.0489951	0.160735	-4.16801
SEC11C	0.118182	6.41439	1.98985	0.0490543	0.160813	-4.16897
PTPN2	0.090344	3.52001	1.98948	0.049096	0.160833	-4.16965
IGBP1	0.0937656	4.39793	1.98772	0.0492925	0.16101	-4.17284
HECTD1	0.0996305	4.68158	1.98793	0.0492695	0.16101	-4.17247
PHF2	0.0717111	3.46783	1.98784	0.0492793	0.16101	-4.17263
GATC	0.0775066	2.95987	1.98858	0.0491969	0.16101	-4.17129
MBP	0.207342	11.3777	1.98696	0.0493781	0.161173	-4.17423
CLCN4	0.128541	3.15563	1.98555	0.0495371	0.161287	-4.1768
JOSD1	0.0922575	3.81509	1.98539	0.0495555	0.161287	-4.17709
FKBP8	0.119752	8.3453	1.98568	0.049522	0.161287	-4.17656
FBXL6	0.115053	3.54212	1.98616	0.0494686	0.161287	-4.17569
SRSF7	0.0965994	5.20956	1.98479	0.049623	0.161356	-4.17818
FBXW9	0.116018	1.86003	1.98446	0.0496601	0.161356	-4.17878
PTPRD	0.123752	3.61227	1.98425	0.0496836	0.161356	-4.17916
BRF2	0.0936912	2.48694	1.98267	0.0498626	0.161705	-4.18203
AHR	0.079294	1.23541	1.98296	0.0498303	0.161705	-4.18151
PEX3	0.106388	2.58042	1.9807	0.0500862	0.162082	-4.1856
PSMG4	0.114197	3.67195	1.98112	0.0500387	0.162082	-4.18484
INCA1	0.0752288	1.34497	1.9807	0.0500864	0.162082	-4.18561
IRAK1	0.0943725	4.1417	1.97961	0.0502111	0.16237	-4.18759
GLCE	0.0838997	1.94994	1.97819	0.0503733	0.162778	-4.19016
FAM133B	0.0989824	5.12681	1.97706	0.050502	0.163077	-4.1922
MED23	0.0849902	2.6447	1.97542	0.0506902	0.163522	-4.19517
TMC4	-0.0908795	1.34262	-1.97523	0.0507121	0.163522	-4.19551
UHRF2	0.0871976	3.01431	1.97143	0.0511504	0.164701	-4.20238
CCHCR1	0.102347	3.2779	1.97148	0.0511454	0.164701	-4.2023
MAP4K4	0.143871	5.94417	1.97078	0.0512258	0.164826	-4.20355
SEC14L1	0.105656	5.15815	1.96896	0.051438	0.165391	-4.20685
IL17RA	0.0645102	1.75022	1.96808	0.0515409	0.165604	-4.20844
TRAK2	0.0938791	3.22419	1.96674	0.051697	0.165901	-4.21085
ABHD17A	0.0858788	6.29177	1.96666	0.0517067	0.165901	-4.211
TUBB4A	0.200896	7.07201	1.96631	0.0517469	0.165913	-4.21162
RPS5	0.0876468	8.07579	1.96558	0.0518326	0.166003	-4.21294
YWHAQ	0.103866	6.63333	1.96544	0.0518484	0.166003	-4.21318
HNRNPC	0.0784625	7.207	1.96343	0.0520847	0.166459	-4.2168
KDM4C	0.0811253	2.56671	1.96372	0.0520508	0.166459	-4.21628
SLC30A7	0.0528863	1.39124	1.96329	0.0521013	0.166459	-4.21706
NEB	0.0838768	1.08871	1.96283	0.0521562	0.166517	-4.21789
ANGEL1	0.0803003	2.94342	1.95984	0.0525094	0.167441	-4.22327
JAKMIP2	0.070466	3.30677	1.95975	0.0525195	0.167441	-4.22342
SELENOM	0.0854513	6.56611	1.95941	0.0525603	0.167453	-4.22404
SLC35E4	0.0794575	1.67189	1.95685	0.0528639	0.167908	-4.22863
SH3BP5	0.138085	4.0757	1.95717	0.0528263	0.167908	-4.22806
SLC39A1	0.113789	4.09404	1.95664	0.0528889	0.167908	-4.229
GATAD2B	0.0782666	3.22912	1.95784	0.0527466	0.167908	-4.22686
GREM1	0.145223	1.52549	1.95698	0.0528488	0.167908	-4.2284
VPS9D1	0.138482	4.26801	1.95373	0.0532367	0.168894	-4.23422
URI1	0.0673554	4.24154	1.95245	0.0533901	0.169077	-4.23651
ELOVL6	0.131239	2.33983	1.95201	0.053444	0.169077	-4.23731
TMEM222	0.0985753	4.8348	1.95207	0.0534359	0.169077	-4.23719
HDAC2	0.0804206	4.52871	1.95263	0.0533693	0.169077	-4.2362
STXBP3	0.104539	4.45333	1.95165	0.0534864	0.169093	-4.23794
STXBP2	0.129659	2.93269	1.95117	0.053544	0.169157	-4.2388
LANCL1	0.134635	4.51343	1.94991	0.0536968	0.169411	-4.24106
PLBD2	0.0980193	3.291	1.94989	0.0536991	0.169411	-4.2411
SZRD1	0.0815773	4.13036	1.94902	0.0538039	0.169508	-4.24265
RNF114	0.0674975	4.54857	1.94846	0.053872	0.169508	-4.24365
TSPAN5	0.111389	4.37253	1.9484	0.0538784	0.169508	-4.24375
ZFP90	0.0798467	3.5197	1.94839	0.0538797	0.169508	-4.24377
HMGXB3	0.0846667	2.74086	1.94749	0.0539888	0.169708	-4.24537
GALNS	0.0799335	3.08437	1.94725	0.0540184	0.169708	-4.24581
ARHGEF19	0.0926698	0.99637	1.9464	0.0541221	0.169916	-4.24733
ANXA2	0.171727	4.51367	1.94579	0.0541959	0.169942	-4.24842
TMEM185A	0.0779722	3.01524	1.94571	0.0542056	0.169942	-4.24856
ZC3H3	0.0843897	2.59945	1.94495	0.054298	0.170114	-4.24991
CEP70	0.0760198	3.40996	1.94394	0.0544217	0.170323	-4.25172
PEMT	0.101881	4.02193	1.94348	0.0544778	0.170323	-4.25254
TRMO	0.0764742	2.29817	1.9437	0.0544506	0.170323	-4.25214
TRIM2	0.103517	5.19916	1.94259	0.0545867	0.170546	-4.25413
MEGF9	0.086697	3.76478	1.94186	0.0546755	0.170705	-4.25542
MSMO1	0.124569	4.78839	1.9394	0.0549786	0.171533	-4.25981
PRKCZ	0.170545	5.6983	1.93774	0.0551824	0.171577	-4.26275
PLPPR2	0.089976	4.76244	1.93789	0.0551649	0.171577	-4.26249
GPATCH4	0.0938586	4.95341	1.93857	0.0550805	0.171577	-4.26128
FAAP20	0.0792551	5.12747	1.93869	0.0550661	0.171577	-4.26107
EME2	0.118815	3.0102	1.93799	0.0551516	0.171577	-4.2623
UBL4A	0.10443	4.22815	1.93671	0.05531	0.171856	-4.26458
GGCX	0.0775106	3.11259	1.93581	0.0554214	0.172028	-4.26618
FAU	0.0869097	8.63541	1.93565	0.0554415	0.172028	-4.26646
ZDHHC5	0.0662779	3.02662	1.93533	0.0554807	0.172032	-4.26702
PABPC1L	0.0976341	2.77418	1.93297	0.0557754	0.172827	-4.27123
SMOX	0.130675	5.33562	1.93226	0.0558629	0.17298	-4.27247
ECHDC2	0.111803	6.04466	1.93142	0.055968	0.173069	-4.27396
GLB1	0.0881576	2.93246	1.9315	0.0559582	0.173069	-4.27382
DLST	0.0787687	4.12435	1.92944	0.056217	0.173674	-4.27748
ANAPC11	0.0834629	6.70831	1.92925	0.0562407	0.173674	-4.27782
TMSB4X	0.101974	10.4662	1.92781	0.0564213	0.174113	-4.28036
GSK3A	0.12276	5.45512	1.92722	0.0564959	0.174225	-4.28141
WDR18	0.11093	4.3577	1.92608	0.0566396	0.174311	-4.28342
SFPQ	0.0800023	6.75831	1.92626	0.0566162	0.174311	-4.28309
PDS5A	0.0748283	3.27031	1.92638	0.0566016	0.174311	-4.28289
ACSS1	0.148919	4.86266	1.92467	0.0568181	0.174742	-4.28592
REX1BD	0.138936	6.06068	1.9242	0.0568772	0.174805	-4.28674
NDUFS8	0.0940786	6.35086	1.923	0.0570295	0.175069	-4.28886
NLGN2	0.107074	4.67973	1.92261	0.0570793	0.175069	-4.28955
NAP1L1	0.0738453	7.36114	1.9227	0.0570676	0.175069	-4.28939
LUC7L	0.129036	6.57672	1.92144	0.0572285	0.175408	-4.29162
LSM10	0.0929653	4.77756	1.92068	0.0573253	0.175585	-4.29296
AP3D1	0.0862172	5.35971	1.91789	0.0576818	0.176558	-4.29787
PLXNA3	0.127213	3.29095	1.91659	0.0578486	0.176949	-4.30015
SF3A3	0.0784466	3.67397	1.91576	0.057956	0.177157	-4.30162
OSBPL2	0.0676177	3.82219	1.91498	0.0580567	0.177195	-4.30299
MYADM	0.0883705	3.60369	1.91475	0.0580858	0.177195	-4.30339
LRRTM3	0.154819	2.05459	1.91478	0.0580812	0.177195	-4.30333
RAB11FIP3	0.0972489	4.97259	1.91266	0.0583557	0.177278	-4.30706
NUCB1	0.0995747	5.97871	1.91368	0.0582233	0.177278	-4.30526
RPL18A	0.0860962	8.50062	1.91181	0.0584656	0.177278	-4.30855
EEF1B2	0.0947923	7.20736	1.91298	0.0583147	0.177278	-4.3065
HADH	0.0722698	3.77537	1.91187	0.0584584	0.177278	-4.30845
GTF3C6	0.0775454	5.31469	1.91285	0.0583318	0.177278	-4.30674
FAM222B	0.0656635	2.50682	1.91231	0.058401	0.177278	-4.30767
TDRD6	0.0706071	1.08722	1.91199	0.0584428	0.177278	-4.30824
BOP1	0.118217	4.29333	1.9137	0.0582208	0.177278	-4.30523
RRP12	0.122499	3.68565	1.91095	0.0585774	0.177498	-4.31006
SEC62	0.113629	7.46252	1.91063	0.058619	0.177505	-4.31062
MIF	0.112014	7.76652	1.90903	0.0588282	0.178019	-4.31344
DHX29	0.0647268	3.00583	1.90661	0.0591439	0.178855	-4.31767
PKDCC	0.156079	4.39917	1.90519	0.0593295	0.179177	-4.32015
MRPL52	0.0915135	5.51725	1.90533	0.0593112	0.179177	-4.3199
CD34	0.168917	3.42692	1.90416	0.0594658	0.179469	-4.32196
TRAPPC8	0.0951591	3.19759	1.90274	0.0596526	0.179881	-4.32444
CCDC127	0.0826548	2.47173	1.90243	0.0596939	0.179881	-4.32499
RPS23	0.0874268	9.6201	1.90222	0.0597216	0.179881	-4.32535
LRFN3	0.102119	2.6699	1.90174	0.0597848	0.179951	-4.32619
ARID1B	0.0719489	3.82598	1.90076	0.0599147	0.180102	-4.3279
BRAP	0.0564294	2.56745	1.90102	0.0598793	0.180102	-4.32744
AQR	0.0591614	2.26171	1.89995	0.0600222	0.180306	-4.32932
RPRD1B	0.073409	2.18812	1.89895	0.0601548	0.180557	-4.33106
ERBIN	0.146401	4.66512	1.89871	0.0601858	0.180557	-4.33147
PTGES	0.0819635	1.29361	1.89763	0.0603299	0.18087	-4.33336
BIVM	0.0823512	3.14854	1.89642	0.0604917	0.181115	-4.33547
BRI3	0.0600204	5.75482	1.89668	0.0604571	0.181115	-4.33502
EMC2	0.0908286	5.38522	1.8948	0.0607073	0.181584	-4.33828
TCN2	0.129647	3.29457	1.89464	0.0607287	0.181584	-4.33856
SLC25A19	0.104921	2.64996	1.89407	0.0608062	0.181696	-4.33956
GPBP1	0.0834483	5.14327	1.89337	0.0608994	0.181734	-4.34077
MYH9	0.0856236	4.74713	1.89343	0.0608916	0.181734	-4.34067
NAA60	0.073571	4.29237	1.89208	0.0610731	0.182116	-4.34302
NKIRAS2	0.0544787	2.74143	1.89167	0.061128	0.182116	-4.34373
MSRB1	0.0861336	3.42444	1.89152	0.0611481	0.182116	-4.34399
CALML4	0.101945	2.51544	1.891	0.0612186	0.182206	-4.3449
ALG2	0.0814632	2.988	1.89014	0.0613342	0.18243	-4.34639
POU2F1	0.0782781	2.56604	1.88814	0.0616051	0.182911	-4.34986
NDUFAF3	0.0923415	5.51917	1.88805	0.0616172	0.182911	-4.35002
DDOST	0.094091	4.57832	1.88847	0.06156	0.182911	-4.34928
EIF5B	0.0849071	5.25468	1.88687	0.0617781	0.183268	-4.35207
XRCC6	0.10194	5.84111	1.88625	0.0618622	0.183398	-4.35314
AGAP3	0.115382	7.22846	1.8852	0.0620048	0.1837	-4.35496
EIF2AK4	0.0782511	3.76773	1.88435	0.0621208	0.183923	-4.35643
TRIP6	0.123392	4.25404	1.88329	0.0622655	0.184214	-4.35827
CLASP2	0.108007	4.74877	1.88303	0.0623006	0.184214	-4.35871
SSBP2	0.0932003	3.89159	1.88259	0.0623612	0.184273	-4.35948
NUBP1	0.0702582	3.07023	1.87888	0.0628709	0.185295	-4.36589
DBNL	0.110646	4.65263	1.87899	0.0628565	0.185295	-4.36571
TM7SF2	0.12207	4.55167	1.87958	0.0627748	0.185295	-4.36468
RARG	0.080677	2.48972	1.87907	0.0628456	0.185295	-4.36557
AS3MT	0.0852278	2.79718	1.87833	0.0629464	0.185397	-4.36683
SNRPD2	0.100307	7.14978	1.87783	0.0630159	0.185481	-4.3677
IFFO1	0.124179	4.42567	1.87535	0.0633591	0.186249	-4.37198
MED1	0.0516363	2.35919	1.87564	0.0633196	0.186249	-4.37149
RPS9	0.0907413	8.92879	1.87468	0.063452	0.186401	-4.37313
LACTB	0.0687335	2.7911	1.87285	0.063707	0.187028	-4.37629
ZMAT5	0.0784432	3.91135	1.87234	0.0637787	0.187117	-4.37717
ATP6AP1	0.132278	5.4949	1.87107	0.0639556	0.187515	-4.37935
PSPH	0.08281	2.78866	1.86986	0.0641258	0.187892	-4.38144
RARA	0.0906364	2.59455	1.86785	0.0644069	0.188593	-4.38488
CBLB	0.0668606	1.72205	1.86587	0.0646859	0.188648	-4.38828
RPSA	0.0853175	8.53446	1.86623	0.0646364	0.188648	-4.38768
PAIP1	0.0772045	4.68435	1.86646	0.0646038	0.188648	-4.38728
ARL6IP4	0.0836603	7.60738	1.86707	0.0645171	0.188648	-4.38623
RPL12	0.0895196	8.15528	1.86565	0.0647174	0.188648	-4.38866
PRR22	0.110766	1.40456	1.86653	0.0645937	0.188648	-4.38716
HS3ST5	0.0814871	1.32864	1.86719	0.0644998	0.188648	-4.38601
APAF1	0.0972837	2.94733	1.86491	0.0648223	0.18871	-4.38993
BRD4	0.0876748	4.93842	1.86506	0.0648013	0.18871	-4.38968
MCAM	0.120502	4.20411	1.86408	0.0649398	0.188918	-4.39136
TIGD5	0.0670288	1.69807	1.86382	0.0649771	0.188918	-4.39181
TSR2	0.105333	5.75924	1.86283	0.0651173	0.189204	-4.3935
MARK2	0.0735371	3.63254	1.85888	0.0656795	0.190462	-4.40025
NCOA7	0.116025	5.7834	1.85802	0.065803	0.190462	-4.40173
IPPK	0.0863531	2.5474	1.85815	0.065784	0.190462	-4.4015
U2AF1	0.127518	4.03033	1.8588	0.065691	0.190462	-4.40039
PRMT9	0.0825614	1.92177	1.8581	0.065792	0.190462	-4.4016
NME2	0.0795294	7.40184	1.85871	0.0657049	0.190462	-4.40056
TAF11	0.084343	3.8084	1.85739	0.0658938	0.190603	-4.40281
PMM2	0.0773917	1.52736	1.85657	0.0660117	0.190822	-4.40422
HMGN3	0.0798132	6.337	1.85572	0.066133	0.191051	-4.40566
ERRFI1	0.0843669	3.24975	1.85502	0.0662339	0.191098	-4.40685
PDPK1	0.103785	3.73954	1.85519	0.0662091	0.191098	-4.40656
TMEM50A	0.0691711	5.02814	1.85409	0.0663674	0.191362	-4.40843
ELOB	0.0906333	7.65584	1.85055	0.0668808	0.192719	-4.41448
SMARCE1	0.0627332	4.11835	1.84976	0.0669946	0.192801	-4.41581
HEXIM1	0.0772302	3.93115	1.8499	0.0669752	0.192801	-4.41559
HAUS7	0.100695	5.34239	1.84925	0.0670695	0.192894	-4.41669
ZER1	0.110388	4.96131	1.84735	0.0673462	0.193567	-4.41992
TULP3	0.0969886	2.76575	1.84378	0.0678695	0.194823	-4.42598
ADAMTS13	0.109247	3.31292	1.8438	0.0678664	0.194823	-4.42595
RPLP0	0.0856316	7.75107	1.84345	0.0679182	0.19484	-4.42654
CNOT4	0.0601036	3.05176	1.84177	0.0681658	0.195055	-4.42939
FBXO31	0.114469	3.87654	1.84231	0.0680856	0.195055	-4.42847
AGPAT3	0.0704644	4.26933	1.84191	0.0681451	0.195055	-4.42916
FOXN2	0.0920844	2.06556	1.84212	0.0681133	0.195055	-4.42879
EIF3K	0.098675	6.92234	1.84094	0.0682874	0.19528	-4.43079
RBM41	0.0602642	2.62026	1.84062	0.0683353	0.195286	-4.43134
MECP2	0.0598797	3.46957	1.84034	0.0683759	0.195286	-4.43181
ECHS1	0.0831019	5.76587	1.83601	0.0690196	0.197	-4.43914
FAM98C	0.096815	4.20596	1.83379	0.0693518	0.197402	-4.4429
TCTA	0.082139	4.22691	1.83431	0.0692729	0.197402	-4.44201
BRINP3	-0.0816516	3.01429	-1.83399	0.0693208	0.197402	-4.44255
TSHZ2	0.100626	1.95396	1.83361	0.0693788	0.197402	-4.4432
MYO1C	0.0848176	3.05488	1.83414	0.0692995	0.197402	-4.44231
KLHDC1	0.0864328	2.02773	1.83317	0.0694443	0.197464	-4.44394
DRAP1	0.0932032	6.41759	1.83265	0.0695214	0.19756	-4.44481
RDH14	0.0806444	2.96459	1.83148	0.0696973	0.197935	-4.44678
DDX5	0.0862463	7.1549	1.82962	0.0699779	0.19796	-4.44993
RBSN	0.0689628	2.96422	1.82939	0.0700123	0.19796	-4.45031
DCUN1D5	0.0797505	3.0943	1.8302	0.0698897	0.19796	-4.44894
GABPB2	0.0665012	2.15014	1.83014	0.0698993	0.19796	-4.44905
SMARCA5	0.0920026	3.8716	1.82953	0.0699915	0.19796	-4.45008
BAG5	0.0706029	2.85748	1.83029	0.0698759	0.19796	-4.44879
PUSL1	0.0877694	2.78852	1.83045	0.069853	0.19796	-4.44853
NOLC1	0.0762753	4.1119	1.82827	0.0701816	0.198191	-4.4522
NCKIPSD	0.141472	4.44622	1.82846	0.0701527	0.198191	-4.45188
HMGCL	0.0917448	3.99833	1.82657	0.0704384	0.198297	-4.45505
STARD8	0.113212	1.89753	1.82664	0.0704281	0.198297	-4.45494
BBS4	0.0892961	3.01119	1.82687	0.0703932	0.198297	-4.45455
ODR4	0.0795979	3.16641	1.82729	0.0703289	0.198297	-4.45384
CARD19	0.0912194	4.33229	1.82752	0.0702946	0.198297	-4.45346
ORMDL3	0.0674552	4.67457	1.82598	0.0705274	0.198424	-4.45604
RFC2	0.0964448	3.02281	1.82525	0.0706383	0.198613	-4.45727
SLC25A44	0.0914634	3.18456	1.82379	0.0708606	0.199114	-4.45972
RNF4	0.0763798	3.62871	1.81961	0.0714996	0.20033	-4.46673
NCOR1	0.0904348	6.17315	1.81923	0.071559	0.20033	-4.46738
PSMG3	0.124895	4.49172	1.82004	0.0714349	0.20033	-4.46603
DCTN2	0.113999	5.97991	1.82012	0.0714221	0.20033	-4.46589
CYC1	0.089305	5.79461	1.81949	0.0715193	0.20033	-4.46695
FLNA	0.1189	5.95286	1.82016	0.0714158	0.20033	-4.46582
ATP6V0B	0.11492	6.52461	1.81805	0.0717407	0.200714	-4.46936
TRAF2	0.087482	2.80664	1.8167	0.0719489	0.201172	-4.47162
FAM169A	-0.0997091	1.43826	-1.81502	0.0722082	0.201773	-4.47443
MAPK3	0.0883543	6.65161	1.8141	0.0723502	0.202045	-4.47596
THAP11	0.0790899	3.42086	1.81346	0.0724503	0.202075	-4.47704
SLC25A42	0.0843947	3.21015	1.8135	0.0724433	0.202075	-4.47696
MYL12B	0.0817284	6.21529	1.81186	0.0726982	0.202641	-4.4797
NCOA3	0.0481025	1.66144	1.81033	0.0729374	0.203183	-4.48226
PPARD	0.07348	3.89696	1.81002	0.0729852	0.203191	-4.48278
CCNC	0.0933205	3.75652	1.80954	0.0730602	0.203274	-4.48358
VSTM4	0.0652362	2.1235	1.80851	0.0732208	0.203596	-4.48529
AP1G1	0.0815392	3.23937	1.80732	0.0734081	0.203992	-4.48728
CNPY2	0.100338	5.91207	1.80652	0.0735329	0.204213	-4.4886
IK	0.0739287	5.70181	1.80452	0.0738478	0.204962	-4.49193
RNF145	0.0881726	4.50617	1.80335	0.074032	0.205347	-4.49387
BABAM1	0.115763	5.72103	1.80294	0.0740974	0.205402	-4.49456
NGLY1	0.0858551	3.2056	1.80083	0.0744321	0.206204	-4.49807
HACL1	0.100349	2.85222	1.79958	0.0746299	0.206625	-4.50013
STIM2	0.0733511	3.4167	1.79833	0.0748289	0.20705	-4.5022
FAM167B	0.186348	1.67658	1.79796	0.0748891	0.20709	-4.50283
GEMIN2	0.0808635	2.98719	1.79763	0.0749414	0.207107	-4.50337
ZBTB26	0.0599039	1.44916	1.7972	0.0750092	0.207168	-4.50408
PDCL	0.0585359	2.28711	1.79669	0.0750916	0.207269	-4.50493
GOLPH3	0.069844	3.94849	1.79606	0.0751915	0.207418	-4.50597
AUTS2	0.0740653	3.27574	1.79552	0.0752784	0.207532	-4.50686
KDM5C	0.0795121	3.65691	1.79509	0.075347	0.207594	-4.50757
DYRK4	0.0966711	4.40233	1.7929	0.0756995	0.208241	-4.5112
USP46	-0.0751331	3.75845	-1.79191	0.0758579	0.208241	-4.51283
CCT4	0.102332	5.1969	1.79211	0.0758262	0.208241	-4.5125
OMG	0.117662	5.02487	1.79321	0.0756487	0.208241	-4.51068
L3MBTL1	0.0899436	2.87292	1.79265	0.0757396	0.208241	-4.51161
PCDHAC2	-0.156368	3.02455	-1.79227	0.0757999	0.208241	-4.51223
WAPL	0.056723	2.91582	1.79035	0.0761102	0.208405	-4.51541
ALKBH7	0.083814	5.05171	1.79012	0.0761481	0.208405	-4.51579
NTPCR	0.0886395	4.70437	1.79049	0.0760871	0.208405	-4.51517
CEP131	0.11211	3.52506	1.79111	0.0759875	0.208405	-4.51415
PRKAG1	0.0783537	4.31759	1.79073	0.0760495	0.208405	-4.51479
PCDH1	0.0833158	3.01594	1.78955	0.07624	0.208526	-4.51673
TENT2	0.0821047	3.09684	1.78927	0.0762844	0.208526	-4.51718
FGF22	0.109619	2.40099	1.78621	0.0767822	0.209259	-4.52224
UNC93B1	0.0846808	2.75779	1.78703	0.0766481	0.209259	-4.52088
USP45	0.0636997	1.81951	1.78663	0.0767132	0.209259	-4.52154
RAP1GDS1	0.108809	4.31073	1.78673	0.0766974	0.209259	-4.52138
TMEM74	0.0532955	0.917249	1.7862	0.0767837	0.209259	-4.52225
RPL36AL	0.0810982	7.18093	1.78549	0.0768993	0.209448	-4.52342
CUL9	0.109461	5.53119	1.78469	0.0770306	0.209679	-4.52474
USP48	0.0731131	4.29813	1.78327	0.0772617	0.210134	-4.52707
HAT1	0.0741554	3.47363	1.7831	0.0772905	0.210134	-4.52736
PIN4	0.0811949	3.64201	1.78208	0.0774563	0.210205	-4.52902
KCTD20	0.0557116	3.29899	1.78226	0.0774268	0.210205	-4.52873
SLC35B4	0.069754	2.39216	1.78264	0.0773651	0.210205	-4.52811
OPA3	0.0576956	1.92134	1.78158	0.0775383	0.210302	-4.52984
CNTRL	0.0651358	2.24062	1.78036	0.07774	0.21047	-4.53186
RRAGA	0.108739	5.3505	1.78039	0.0777354	0.21047	-4.53181
HEPACAM	0.151575	5.26986	1.78054	0.0777098	0.21047	-4.53156
RPL13A	0.0806066	9.16348	1.77908	0.0779511	0.210916	-4.53396
HSF2	0.0870155	2.57002	1.77855	0.0780378	0.211024	-4.53483
ZDHHC4	0.0801345	4.25859	1.77792	0.0781415	0.211178	-4.53586
ULK1	0.110301	3.92863	1.77691	0.0783091	0.211505	-4.53752
TOMM40	0.105979	4.40119	1.7764	0.0783939	0.211607	-4.53836
USP35	0.0790255	2.34617	1.77564	0.0785198	0.211821	-4.5396
SLC45A1	0.116358	2.80823	1.77513	0.0786039	0.211921	-4.54043
ARFIP1	0.0792329	2.88704	1.77456	0.0786988	0.21202	-4.54137
CEP95	0.0947651	4.28684	1.77434	0.0787343	0.21202	-4.54172
OSTF1	0.103794	4.41088	1.77332	0.0789047	0.212353	-4.54339
NTMT1	0.104741	4.04127	1.77211	0.0791064	0.212769	-4.54537
SLC50A1	0.08388	2.90377	1.77093	0.0793043	0.213175	-4.54731
LMCD1	0.0881136	2.48572	1.76823	0.0797568	0.213882	-4.55171
XIAP	0.0832901	3.67731	1.76842	0.0797238	0.213882	-4.55139
PLS3	0.0767902	4.08868	1.76893	0.0796394	0.213882	-4.55057
MBNL2	0.0942147	4.46742	1.76829	0.0797463	0.213882	-4.55161
STOML1	0.137238	4.35013	1.76767	0.0798503	0.214006	-4.55262
GRINA	0.10029	6.80356	1.7671	0.0799467	0.214138	-4.55355
CTDSP1	0.098222	4.37027	1.76653	0.0800429	0.214269	-4.55449
SLC3A2	0.0929213	6.44451	1.76576	0.0801724	0.214362	-4.55574
PPIA	0.112486	9.85939	1.76591	0.0801475	0.214362	-4.5555
RIC8B	0.060636	2.65704	1.76527	0.0802555	0.214432	-4.55654
SUOX	0.0810929	3.32743	1.76504	0.0802934	0.214432	-4.5569
MAPK7	0.0622521	2.18203	1.76279	0.0806741	0.215321	-4.56056
ST3GAL3	0.104855	3.98963	1.76098	0.0809826	0.216017	-4.56352
ACTB	0.105245	9.7956	1.75694	0.0816715	0.217522	-4.57007
TAPBPL	0.0885253	2.65027	1.75696	0.0816681	0.217522	-4.57004
MRPL12	0.099584	4.96286	1.75683	0.0816911	0.217522	-4.57025
PLTP	0.11822	5.3676	1.75618	0.0818029	0.217651	-4.57131
GM2A	0.0838713	3.2602	1.75599	0.0818355	0.217651	-4.57162
MAP3K10	0.115826	5.5784	1.75508	0.0819917	0.217938	-4.57309
NDUFB7	0.0922423	7.47364	1.75341	0.0822791	0.218224	-4.57579
ADNP	0.0693239	3.9047	1.75333	0.0822922	0.218224	-4.57592
COP1	0.0922912	3.85425	1.75377	0.0822172	0.218224	-4.57521
PSMB10	0.0783859	5.44096	1.75376	0.0822187	0.218224	-4.57523
UBALD1	0.0987498	4.31827	1.75298	0.0823535	0.218259	-4.57649
PPM1H	0.106226	2.689	1.75241	0.0824509	0.218389	-4.57741
KIFC3	0.0845525	3.95421	1.75129	0.0826449	0.218571	-4.57922
TAGLN2	0.135179	5.33302	1.75118	0.0826646	0.218571	-4.57941
LRP5	0.0964261	2.04015	1.75172	0.0825697	0.218571	-4.57852
NOTCH1	0.094825	2.78705	1.74801	0.0832129	0.219892	-4.58451
DNAAF1	0.13884	2.89714	1.74662	0.0834566	0.220407	-4.58677
GRAP	0.0786627	1.38623	1.74586	0.0835886	0.220627	-4.58799
MMADHC	0.071578	4.26908	1.74521	0.0837022	0.220798	-4.58903
GRB2	0.0871241	5.00159	1.7441	0.0838961	0.221181	-4.59082
MFF	0.0718678	5.34582	1.74369	0.083968	0.221241	-4.59148
CSDE1	0.0606137	6.0521	1.7428	0.0841236	0.221522	-4.59291
GMPR	0.160632	4.05681	1.74245	0.0841862	0.221558	-4.59348
GTF3A	0.0895083	6.04273	1.74172	0.0843142	0.221766	-4.59465
ZFYVE1	0.0756161	2.76656	1.73842	0.0848964	0.223167	-4.59996
DVL3	0.0762459	4.13352	1.73794	0.0849818	0.223262	-4.60073
PPP1R3F	0.112798	3.92622	1.73677	0.0851883	0.223561	-4.6026
RGS11	0.116957	5.37632	1.73645	0.085245	0.223561	-4.60311
PTP4A1	0.104267	3.11879	1.73585	0.0853513	0.223561	-4.60407
DCAF5	0.0542401	3.58591	1.73562	0.085392	0.223561	-4.60444
RPTOR	0.0785646	3.04506	1.7358	0.0853604	0.223561	-4.60416
POMGNT2	0.0978549	3.54705	1.73605	0.0853156	0.223561	-4.60375
ARRDC1	0.0838052	4.05363	1.73501	0.0855001	0.223592	-4.60542
NEK5	0.0563779	1.0283	1.735	0.0855027	0.223592	-4.60544
GALT	0.0944251	4.55175	1.73456	0.0855802	0.223665	-4.60614
APH1B	0.0670412	2.402	1.73365	0.0857428	0.223961	-4.6076
WDR70	0.0851765	4.27344	1.73262	0.0859269	0.224054	-4.60925
CDC34	0.0825223	5.60198	1.73266	0.0859198	0.224054	-4.60919
AP1G2	0.142283	6.3481	1.73294	0.08587	0.224054	-4.60874
POLR2I	0.083328	6.35075	1.73217	0.0860076	0.224083	-4.60997
PPP2R2D	0.0785117	3.83084	1.732	0.0860372	0.224083	-4.61024
TIMM29	0.0701329	3.43789	1.73125	0.0861717	0.224304	-4.61144
ARHGAP4	0.103798	3.17333	1.73	0.0863968	0.224761	-4.61345
ZNFX1	0.0511845	2.66116	1.7285	0.0866662	0.225332	-4.61584
VAPA	0.0779104	5.93713	1.72688	0.0869582	0.225961	-4.61843
MLF2	0.0987367	6.93775	1.72569	0.087173	0.226	-4.62033
LRP1	0.0842149	5.51447	1.72586	0.0871418	0.226	-4.62005
ALKBH3	0.102851	3.41237	1.72601	0.0871152	0.226	-4.61982
IRS2	0.0817562	3.87551	1.72586	0.087142	0.226	-4.62005
ST6GALNAC4	0.0771435	2.98524	1.72453	0.087383	0.226415	-4.62218
CDCA3	0.087365	1.69509	1.72391	0.0874953	0.226564	-4.62316
RPL27A	0.0789341	8.77477	1.72366	0.0875406	0.226564	-4.62356
SRM	0.0815891	5.46155	1.72313	0.0876359	0.226681	-4.6244
POLRMT	0.10292	5.05935	1.7227	0.0877141	0.226754	-4.62508
FLYWCH1	0.103658	4.80036	1.72146	0.0879401	0.227208	-4.62706
RPLP1	0.0700322	8.7284	1.72032	0.0881479	0.227485	-4.62888
RPL10A	0.08488	8.22466	1.72037	0.0881381	0.227485	-4.62879
CANT1	0.0795731	2.74496	1.71982	0.0882385	0.227589	-4.62966
ABCF2	0.0839682	3.58742	1.71891	0.0884039	0.227756	-4.6311
NOL11	0.0901585	3.55165	1.71896	0.0883953	0.227756	-4.63103
DNMBP	0.0483273	1.42018	1.71823	0.0885299	0.227951	-4.6322
CTIF	0.101291	6.0179	1.71717	0.0887225	0.228317	-4.63387
TRAF7	0.0759595	4.11186	1.71672	0.0888067	0.228403	-4.63459
PHKB	0.086615	3.80221	1.71562	0.0890071	0.228659	-4.63632
RPLP2	0.0850977	8.3688	1.71568	0.0889972	0.228659	-4.63624
CACUL1	0.0779458	2.67781	1.71507	0.0891097	0.228792	-4.63721
ITGA3	0.0896642	3.16495	1.71427	0.0892565	0.229039	-4.63847
RAB11FIP4	0.0834499	4.1996	1.71362	0.0893762	0.229217	-4.6395
RMND5A	0.0742852	3.33987	1.71291	0.0895078	0.229424	-4.64063
TCP1	0.0838294	5.9555	1.70901	0.0902301	0.231144	-4.64679
TFE3	0.0773754	4.4655	1.70794	0.0904284	0.231429	-4.64848
CALHM2	0.0716434	2.45537	1.70759	0.0904947	0.231429	-4.64904
VBP1	0.0810253	4.77758	1.70776	0.0904634	0.231429	-4.64877
NOA1	0.0618561	1.76479	1.70424	0.0911195	0.232501	-4.65431
MAP3K4	0.07545	3.33846	1.70425	0.0911176	0.232501	-4.6543
ELL	0.0568219	1.9202	1.70445	0.0910813	0.232501	-4.65399
CLCN3	0.0615218	3.84635	1.70428	0.0911133	0.232501	-4.65426
DAB2IP	0.0686864	3.88874	1.70339	0.091279	0.232646	-4.65565
CCDC121	0.0695028	1.81296	1.70344	0.0912701	0.232646	-4.65558
PEG10	0.15428	5.81373	1.70304	0.0913457	0.232685	-4.65621
TXN2	0.0728361	5.4495	1.70245	0.0914559	0.232834	-4.65713
MIER3	0.0597343	1.71897	1.70202	0.0915367	0.232909	-4.65781
PSTPIP1	0.0928613	2.22431	1.70032	0.091858	0.233464	-4.66049
TMCO4	0.0718735	1.64647	1.7004	0.0918415	0.233464	-4.66036
ATP5F1E	0.0730852	4.89913	1.69996	0.0919253	0.233504	-4.66106
IL1RAPL1	0.0817332	1.58946	1.6996	0.0919928	0.233544	-4.66162
AIG1	0.0845316	4.75899	1.69857	0.0921879	0.233646	-4.66324
NSA2	0.0942965	5.69129	1.69882	0.092141	0.233646	-4.66285
FEZ2	0.0660527	5.18872	1.69863	0.0921774	0.233646	-4.66315
TOM1	0.103146	4.24394	1.69764	0.0923645	0.233934	-4.6647
ROMO1	0.0776602	6.46374	1.69731	0.0924265	0.233934	-4.66522
MFSD3	0.115068	3.69287	1.69715	0.0924565	0.233934	-4.66546
METTL4	0.069216	1.83419	1.69559	0.0927539	0.234544	-4.66792
CMPK1	0.0675678	4.76907	1.69534	0.0928013	0.234544	-4.66831
SLC33A1	0.0569654	2.14856	1.69501	0.0928636	0.23457	-4.66883
TACO1	0.0879376	3.4795	1.69263	0.093317	0.235584	-4.67255
CAPN7	0.077479	3.09181	1.6917	0.0934945	0.235637	-4.674
SNAPC4	0.0959892	2.23003	1.6921	0.0934182	0.235637	-4.67338
GPT	0.112776	2.81323	1.69182	0.0934713	0.235637	-4.67381
ERBB2	0.122943	2.71296	1.69118	0.093595	0.235759	-4.67482
ELAC1	0.071448	1.7784	1.69007	0.0938073	0.236163	-4.67656
GCAT	0.0917059	4.04031	1.68967	0.0938843	0.236198	-4.67718
KBTBD7	0.069289	2.13067	1.68918	0.0939781	0.236198	-4.67795
ARHGEF11	0.0903042	3.39248	1.68925	0.093964	0.236198	-4.67783
BCKDHB	0.0860429	2.68085	1.688	0.0942053	0.236375	-4.67979
HBP1	0.0713604	3.86139	1.68843	0.0941225	0.236375	-4.67912
ASB3	0.0653239	3.74922	1.68819	0.0941679	0.236375	-4.67949
CDH6	-0.0689167	1.84542	-1.6861	0.0945711	0.2371	-4.68275
ZMIZ2	0.0972666	5.25793	1.68596	0.0945988	0.2371	-4.68297
ZMYND19	0.0873558	3.66931	1.68553	0.0946825	0.237178	-4.68365
UTP4	0.0859832	3.39601	1.68521	0.0947432	0.237199	-4.68414
RPS28	0.0716673	8.72222	1.68369	0.0950388	0.237807	-4.68652
MOB3A	0.0699076	3.02745	1.68261	0.0952473	0.238197	-4.68819
SMARCA4	0.0933563	5.60711	1.68221	0.0953257	0.238261	-4.68882
ZFR	0.0623994	4.66317	1.68139	0.0954849	0.238528	-4.69009
ISOC1	0.0693295	2.6934	1.67943	0.0958674	0.239351	-4.69314
SOCS7	0.0586363	2.58387	1.678	0.0961476	0.239918	-4.69537
UBR3	0.0928947	3.60491	1.67662	0.096417	0.240458	-4.6975
SLC1A5	0.116896	1.49771	1.67534	0.0966689	0.240821	-4.69949
EXOC4	0.0657361	3.35763	1.67537	0.0966633	0.240821	-4.69945
MBD5	0.0599227	2.46849	1.67496	0.0967438	0.240874	-4.70008
THRA	0.0739895	6.4915	1.67411	0.0969112	0.240893	-4.7014
NDUFA13	0.0886902	7.94262	1.67414	0.0969052	0.240893	-4.70135
TMEM141	0.0973208	5.20706	1.67438	0.0968569	0.240893	-4.70097
PLCB3	0.0945381	2.59714	1.67337	0.0970568	0.241123	-4.70254
COMMD4	0.101994	5.19458	1.67241	0.0972465	0.241462	-4.70403
CKB	0.0960512	10.2295	1.67134	0.0974583	0.241855	-4.70569
PCBP1	0.0713086	6.28557	1.67035	0.0976545	0.242209	-4.70722
PLOD1	0.0768375	4.32843	1.66997	0.0977301	0.242264	-4.70781
CHCHD5	0.08018	3.99716	1.66852	0.0980182	0.242845	-4.71005
INPP5J	0.134356	2.56656	1.66722	0.0982755	0.243349	-4.71204
SNU13	0.105963	6.37909	1.66663	0.0983931	0.243374	-4.71295
IQCK	0.0790326	2.88193	1.66664	0.0983922	0.243374	-4.71295
NOVA1	0.0870488	5.77005	1.66563	0.0985937	0.243593	-4.7145
PBXIP1	0.141587	5.97007	1.66548	0.0986239	0.243593	-4.71474
BDH2	0.10627	4.9849	1.66519	0.0986813	0.243593	-4.71518
FAM20C	0.119965	4.11173	1.66511	0.0986971	0.243593	-4.7153
GTPBP4	0.0735447	4.1158	1.66474	0.0987713	0.243643	-4.71587
CRAMP1	0.0608589	2.20708	1.66343	0.0990342	0.244028	-4.71789
RPL22	0.0700152	7.36224	1.66335	0.0990496	0.244028	-4.71801
PELI3	0.132667	3.8292	1.66315	0.0990891	0.244028	-4.71832
THBS3	0.106636	3.81392	1.66165	0.0993912	0.244639	-4.72063
RPS6KC1	0.0754571	2.92384	1.65977	0.0997695	0.245431	-4.72352
CISD2	0.078104	3.94569	1.65951	0.0998215	0.245431	-4.72391
RPL28	0.0777904	8.95716	1.65764	0.1002	0.245973	-4.72679
FBXO45	0.0657732	2.70165	1.65773	0.100182	0.245973	-4.72665
CNOT10	0.0849129	3.47175	1.65762	0.100205	0.245973	-4.72683
ARFGEF1	0.0789013	3.02678	1.65571	0.100591	0.246787	-4.72975
PRR7	0.0927063	3.32153	1.65509	0.100718	0.246962	-4.73071
CTDSP2	0.0860788	4.5672	1.65457	0.100824	0.246962	-4.7315
CRIP2	0.0767583	6.81595	1.65455	0.100826	0.246962	-4.73152
RPS27A	0.0819063	9.07573	1.65339	0.101064	0.24741	-4.73331
GATB	0.117275	4.68731	1.65305	0.101133	0.247444	-4.73383
DYNLL2	0.0849988	5.07788	1.65259	0.101227	0.24754	-4.73453
IQCC	0.0692152	1.53695	1.65222	0.101303	0.247593	-4.7351
FASTKD1	0.0951959	4.27803	1.65126	0.101498	0.247936	-4.73656
RCN3	0.0980224	2.84527	1.65099	0.101553	0.247936	-4.73697
TMEM140	0.104629	2.30849	1.64888	0.101987	0.24886	-4.74021
MMRN2	0.103005	2.4306	1.64742	0.102285	0.249454	-4.74242
MTERF2	0.0795075	3.7135	1.64451	0.102887	0.250787	-4.74687
MGST1	0.148125	6.34548	1.64374	0.103045	0.250967	-4.74803
SLC12A4	0.0934003	3.38469	1.64336	0.103125	0.250967	-4.74862
INTS5	0.0697873	2.09174	1.64335	0.103127	0.250967	-4.74864
ZNHIT2	0.0853781	2.48778	1.6429	0.103219	0.251055	-4.74931
ZNHIT6	0.0490621	3.12263	1.64212	0.103382	0.251315	-4.7505
ESD	0.0751846	5.32374	1.6411	0.103594	0.251697	-4.75206
MKLN1	0.091487	3.10097	1.6406	0.103697	0.251721	-4.75281
SLC25A34	0.0737417	1.72498	1.64051	0.103715	0.251721	-4.75295
AFF4	0.061534	3.21135	1.63961	0.103905	0.252045	-4.75433
EIF2B2	0.0745243	4.30628	1.63857	0.10412	0.252434	-4.7559
SNX8	0.0709364	2.58231	1.63726	0.104394	0.252961	-4.75788
ESAM	0.108444	4.37548	1.63698	0.104453	0.252968	-4.75831
LPGAT1	0.092347	2.9704	1.63578	0.104704	0.253441	-4.76013
NOC4L	0.0966658	2.87067	1.63468	0.104936	0.253866	-4.7618
UBE2J1	0.0531902	2.92262	1.63282	0.105326	0.254673	-4.76461
CRYZ	-0.0883163	3.07221	-1.63125	0.105657	0.255098	-4.76698
DEK	0.0782965	5.40012	1.6315	0.105606	0.255098	-4.76661
FAM8A1	0.0732622	3.162	1.63119	0.10567	0.255098	-4.76708
CDC42	0.089019	5.51683	1.62781	0.106388	0.256009	-4.77219
PARD6A	0.0875911	4.08687	1.62905	0.106123	0.256009	-4.77031
ATL2	-0.0761913	3.05058	-1.62813	0.106318	0.256009	-4.7717
DHX57	0.0888057	3.08657	1.62805	0.106335	0.256009	-4.77181
CXXC4	0.0789332	2.09609	1.62814	0.106316	0.256009	-4.77168
TMEM220	0.0771883	1.58199	1.62783	0.106382	0.256009	-4.77215
TUG1	0.0630894	4.10211	1.62712	0.106533	0.256224	-4.77322
SEL1L3	-0.0750898	2.31444	-1.62673	0.106616	0.25625	-4.77381
NDUFAF4	0.0906341	3.90282	1.62654	0.106657	0.25625	-4.7741
ITPKB	0.143112	5.54567	1.62594	0.106785	0.256339	-4.77501
ADSL	0.0844545	3.31144	1.62583	0.106808	0.256339	-4.77517
ATP6V0A1	0.115134	6.43278	1.62139	0.107757	0.258392	-4.78185
TPP1	0.0870741	5.49417	1.6213	0.107777	0.258392	-4.78199
LGI1	0.0997858	4.93967	1.62088	0.107866	0.258467	-4.78261
PLCD1	0.109686	4.18289	1.62055	0.107938	0.258502	-4.78311
NT5C2	0.0843256	4.39498	1.61979	0.108101	0.258756	-4.78425
RC3H2	0.0563201	2.45151	1.61803	0.108481	0.259371	-4.7869
PECR	0.0576966	1.72714	1.61747	0.1086	0.259371	-4.78772
ELL2	0.102904	3.26504	1.61718	0.108664	0.259371	-4.78817
SMC6	0.0581473	3.28553	1.61793	0.108502	0.259371	-4.78704
ARSK	0.0510695	1.49075	1.61736	0.108626	0.259371	-4.7879
DAG1	0.0746048	3.37328	1.617	0.108702	0.259371	-4.78843
SBNO2	0.1078	2.87418	1.61604	0.108911	0.259734	-4.78988
PSPC1	0.0997921	4.19836	1.61452	0.109239	0.260378	-4.79215
TSPAN17	0.0881499	3.66334	1.61168	0.109857	0.260752	-4.79639
NCOA1	0.052342	4.14349	1.61295	0.10958	0.260752	-4.7945
SLC35E1	0.0694199	3.79183	1.61275	0.109624	0.260752	-4.79479
ADPRH	0.0555463	0.958266	1.61301	0.109569	0.260752	-4.79441
VPS26C	0.0574559	3.20116	1.61237	0.109708	0.260752	-4.79537
RSRC1	0.0680928	4.57495	1.61199	0.109791	0.260752	-4.79594
FKRP	0.0794913	2.80262	1.61186	0.109818	0.260752	-4.79612
NACA	0.0661075	8.95698	1.6117	0.109854	0.260752	-4.79637
COPS9	0.0818773	8.53094	1.6111	0.109984	0.260916	-4.79726
AFTPH	0.0885093	4.53617	1.61001	0.110222	0.261222	-4.79889
ATG12	0.05926	3.83931	1.60998	0.110228	0.261222	-4.79893
BBC3	0.0850782	2.1005	1.60963	0.110306	0.261269	-4.79946
FKBP3	0.0961381	6.27816	1.60746	0.110781	0.261488	-4.8027
PGRMC1	0.115488	5.49006	1.60702	0.110876	0.261488	-4.80335
SRSF3	0.0823932	5.89955	1.60763	0.110742	0.261488	-4.80244
SNX21	0.0835751	3.63002	1.60793	0.110677	0.261488	-4.802
GNL2	0.0824976	4.43222	1.60725	0.110827	0.261488	-4.80301
PGBD1	0.0829715	2.23983	1.60835	0.110586	0.261488	-4.80137
HNRNPK	0.0652503	6.55731	1.60792	0.11068	0.261488	-4.80201
PDLIM7	0.095187	4.76309	1.60683	0.110919	0.261488	-4.80363
NCOA4	0.0553716	4.39422	1.60843	0.110568	0.261488	-4.80125
CUL1	0.0804139	3.84479	1.60618	0.111062	0.261691	-4.80461
SIN3A	0.0594488	2.70369	1.60497	0.111327	0.262179	-4.8064
PCCB	0.0760428	3.67374	1.60431	0.111472	0.262383	-4.80738
SMC3	0.0604034	3.99221	1.6039	0.111563	0.262461	-4.80799
UBL7	0.101297	4.98348	1.60331	0.111695	0.262634	-4.80888
YIPF4	0.0584612	3.25222	1.60123	0.112155	0.263442	-4.81197
LAGE3	0.0883581	4.59092	1.60147	0.1121	0.263442	-4.8116
SSPO	0.101629	1.73432	1.59926	0.112592	0.264331	-4.81489
AK9	0.0732676	3.18054	1.59787	0.112902	0.264921	-4.81696
PSMB2	0.0862934	4.07686	1.59605	0.113307	0.265733	-4.81964
AIFM2	0.0670191	2.45147	1.59252	0.114098	0.267031	-4.82486
AP2S1	0.116322	6.63855	1.5931	0.113967	0.267031	-4.82401
TNFRSF1A	0.12606	4.35512	1.59237	0.114132	0.267031	-4.82509
APMAP	0.0987775	4.98983	1.59301	0.113987	0.267031	-4.82414
NAA38	0.0780289	6.38759	1.59226	0.114155	0.267031	-4.82524
TAF6	0.0872117	4.57221	1.5909	0.114463	0.267474	-4.82726
COPB1	0.0702462	3.90061	1.59108	0.114423	0.267474	-4.827
PLEKHA3	-0.0676649	2.99089	-1.59046	0.114562	0.267567	-4.82791
MAST3	0.123043	4.3769	1.58957	0.114762	0.267652	-4.82922
SRF	0.0572472	3.00716	1.58958	0.114759	0.267652	-4.8292
ACSF2	0.0922927	3.8878	1.58951	0.114776	0.267652	-4.82931
SPEG	0.101596	4.16512	1.58856	0.114991	0.268015	-4.83071
OGFR	0.108398	4.95949	1.58773	0.115178	0.268314	-4.83193
CFLAR	0.100531	3.76136	1.58735	0.115263	0.268374	-4.83249
SDC4	0.157877	5.09927	1.58683	0.115381	0.268443	-4.83325
GTF2F1	0.0841377	4.84287	1.58592	0.115589	0.268443	-4.8346
RPS4X	0.0674572	7.61939	1.58597	0.115577	0.268443	-4.83453
MSH5	0.0841	1.94856	1.58626	0.115511	0.268443	-4.8341
ERCC6	0.0477345	1.49376	1.58618	0.11553	0.268443	-4.83422
DEF6	0.0895161	1.90428	1.58551	0.115682	0.268469	-4.83521
SMTN	0.13189	4.30089	1.58534	0.11572	0.268469	-4.83545
SEL1L	0.0611171	2.78751	1.58431	0.115955	0.268602	-4.83697
AMPD2	0.0950984	4.78237	1.58477	0.11585	0.268602	-4.83629
STMN1	0.154772	8.28798	1.58449	0.115913	0.268602	-4.8367
DCAF1	0.0488865	2.20685	1.58196	0.116491	0.269706	-4.84043
NFIC	0.0605294	5.12063	1.57964	0.117021	0.270503	-4.84382
PAQR6	0.120223	6.9842	1.5796	0.117031	0.270503	-4.84389
STAT3	0.0868528	4.72163	1.57999	0.11694	0.270503	-4.8433
BRSK2	0.110618	5.18259	1.57921	0.117119	0.270503	-4.84445
STK40	0.0686889	3.16446	1.57915	0.117134	0.270503	-4.84455
NACC1	0.0675276	3.73073	1.57839	0.117308	0.270765	-4.84565
FAM43A	0.084321	2.18254	1.57795	0.117409	0.270862	-4.8463
POLR2L	0.0730225	5.68773	1.57665	0.117707	0.271411	-4.8482
IQCE	0.0509601	3.20682	1.57572	0.117922	0.271458	-4.84956
NAA25	0.0756156	2.34907	1.57575	0.117915	0.271458	-4.84952
VPS26B	0.0801666	4.34147	1.57603	0.11785	0.271458	-4.8491
GABRA2	-0.0984951	3.89066	-1.57552	0.117968	0.271458	-4.84985
SLC46A3	0.0601913	2.5567	1.57498	0.118093	0.271607	-4.85064
TSEN34	0.0593281	3.61969	1.57464	0.118172	0.271651	-4.85114
SRPK1	-0.0650407	3.42393	-1.57251	0.118664	0.272505	-4.85425
MRNIP	0.0867572	4.46119	1.57275	0.11861	0.272505	-4.85391
LTBR	0.105604	3.32741	1.57209	0.118762	0.272592	-4.85486
WIPF2	0.0603585	4.15353	1.57031	0.119175	0.273402	-4.85746
HYOU1	0.0907083	4.56808	1.56801	0.119712	0.274354	-4.86081
LRFN4	0.0896204	3.51669	1.56823	0.119661	0.274354	-4.8605
UNC50	0.0720912	4.62154	1.56712	0.119918	0.27455	-4.8621
GALNT2	0.0659838	3.55625	1.56729	0.119878	0.27455	-4.86185
COPG1	0.118286	5.73726	1.5667	0.120017	0.274637	-4.86272
CERK	0.0814355	3.49389	1.56608	0.120163	0.274831	-4.86362
ARMC1	0.0706896	3.70443	1.56552	0.120292	0.27485	-4.86443
RNASEK	0.0777206	7.56278	1.5656	0.120276	0.27485	-4.86432
RPS10	0.0723345	8.89709	1.56419	0.120605	0.275425	-4.86636
ANAPC15	0.0869713	5.68697	1.56329	0.120817	0.27563	-4.86767
MED12	0.0770247	2.79644	1.56349	0.120771	0.27563	-4.86739
STPG1	0.0905787	2.65889	1.56231	0.121048	0.275785	-4.8691
OSBPL8	-0.0738525	2.92536	-1.56223	0.121067	0.275785	-4.86921
F8	-0.0806822	2.61156	-1.56227	0.121056	0.275785	-4.86914
ARFGAP3	0.0577142	3.30354	1.56122	0.121306	0.276188	-4.87068
TCF7L1	0.0664463	1.99146	1.55981	0.121637	0.276805	-4.87272
GTF2B	0.075574	3.31701	1.55924	0.121773	0.276974	-4.87355
ARHGAP15	0.0664179	1.08274	1.55774	0.122127	0.27764	-4.87571
CD164	0.0695268	4.70416	1.55692	0.122323	0.277926	-4.8769
RPL23A	0.0646297	8.89419	1.55669	0.122376	0.277926	-4.87723
MRPL55	0.106398	5.38003	1.55636	0.122455	0.277967	-4.87771
TSPAN4	0.0743896	3.28151	1.556	0.122541	0.278023	-4.87823
ATP2C1	0.0677392	4.47652	1.55409	0.122995	0.278228	-4.88098
COMMD9	0.0894405	4.75614	1.55524	0.122721	0.278228	-4.87932
AFDN	0.0627522	5.24465	1.55407	0.123001	0.278228	-4.88102
EMILIN1	0.0981157	2.69704	1.55466	0.12286	0.278228	-4.88017
MGAT5	0.0655774	2.92899	1.55449	0.1229	0.278228	-4.88041
[truncated: 2,525 more rows]

## Sheet: Choline Genes Human BRAAK
	logFC	AveExpr	t	P.Value	adj.P.Val	B
SLC4A11	0.409318	1.89294	5.13439	1.18e-06	0.00237084	5.16135
PPDPF	-0.366886	6.91046	-5.19	9.28e-07	0.00237084	5.37865
ADCYAP1	-0.411376	1.5267	-5.06811	1.57e-06	0.00237084	4.90425
GPCPD1	-0.313589	2.77104	-4.77541	5.39e-06	0.00609913	3.79343
DNAJC10	-0.209301	3.25478	-4.48613	1.74e-05	0.00903193	2.73776
RRAGB	-0.26853	3.41276	-4.47891	1.79e-05	0.00903193	2.71199
SKP1	-0.237853	8.09762	-4.49835	1.66e-05	0.00903193	2.78146
HIGD1B	0.32918	5.11349	4.62318	1e-05	0.00903193	3.23248
GAREM2	0.385317	3.59974	4.54744	1.36e-05	0.00903193	2.95783
GSTO2	-0.252816	2.1115	-4.45238	1.99e-05	0.00903216	2.61748
ORC3	-0.226551	3.1056	-4.34105	3.09e-05	0.00999692	2.22511
POLR1E	-0.180298	2.49174	-4.34986	2.99e-05	0.00999692	2.25591
HOPX	-0.299259	6.52545	-4.37599	2.69e-05	0.00999692	2.34754
PRELP	0.289902	3.14252	4.34449	3.05e-05	0.00999692	2.23714
DDA1	-0.240612	5.20018	-4.30274	3.59e-05	0.0108304	2.09171
SLC25A3	-0.237308	7.17427	-4.28157	3.89e-05	0.0110213	2.01834
MED29	-0.211569	4.47224	-4.10961	7.51e-05	0.0115286	1.43193
GDAP1	-0.337152	3.71469	-4.23171	4.72e-05	0.0115286	1.84655
MEST	-0.255427	3.10623	-4.17908	5.77e-05	0.0115286	1.66674
FARSB	-0.268761	3.24702	-4.15975	6.21e-05	0.0115286	1.60113
VGF	-0.604002	3.03049	-4.13357	6.86e-05	0.0115286	1.51259
ELOC	-0.170686	5.92006	-4.17355	5.89e-05	0.0115286	1.64795
NUDT2	-0.228399	3.92741	-4.11273	7.42e-05	0.0115286	1.4424
ALKBH3	-0.233917	3.41647	-4.1212	7.19e-05	0.0115286	1.47089
A2ML1	0.289656	1.82491	4.10087	7.76e-05	0.0115286	1.40257
B3GALNT1	-0.23846	2.97209	-4.21769	4.98e-05	0.0115286	1.7985
NAP1L5	-0.448957	4.66767	-4.18359	5.67e-05	0.0115286	1.68209
BRWD1	-0.286153	4.11912	-4.21645	5e-05	0.0115286	1.79425
NHLRC1	-0.177865	0.922388	-4.12794	7e-05	0.0115286	1.4936
TIMM23	-0.237545	4.6774	-4.09638	7.89e-05	0.0115286	1.38751
NDUFA7	-0.204442	5.48977	-4.1745	5.87e-05	0.0115286	1.65118
PCYOX1L	-0.337731	2.64536	-4.0823	8.32e-05	0.0117749	1.34037
MRPL3	-0.21255	3.98268	-4.07317	8.61e-05	0.0118155	1.30988
ACTR6	-0.200824	3.96769	-4.05447	9.23e-05	0.0119134	1.24753
CHGB	-0.552875	3.9054	-4.00128	0.000112502	0.0119134	1.0714
USP11	-0.290215	6.37143	-3.99245	0.000116238	0.0119134	1.04233
COPS7A	-0.238295	5.03119	-4.04631	9.52e-05	0.0119134	1.22041
ATP5PB	-0.207221	6.41713	-3.98759	0.000118345	0.0119134	1.02635
KHDRBS1	-0.187982	4.51049	-3.98806	0.000118137	0.0119134	1.02791
CISD1	-0.268728	4.95748	-3.99028	0.000117171	0.0119134	1.03522
CLYBL	-0.177882	2.37146	-4.0528	9.29e-05	0.0119134	1.242
CENPH	-0.153609	1.17689	-3.99451	0.000115352	0.0119134	1.04914
BOLA3	-0.192488	4.79977	-4.03618	9.88e-05	0.0119134	1.18679
TOMM20	-0.293225	5.40281	-3.99476	0.00011525	0.0119134	1.04993
GPRASP1	-0.341839	3.72708	-3.99118	0.000116785	0.0119134	1.03815
HACL1	-0.213323	2.85775	-3.98061	0.000121432	0.0119584	1.00344
MCM6	-0.183755	2.22359	-3.97322	0.000124787	0.0119645	0.979197
TCF7L1	0.161296	1.98723	3.96893	0.000126777	0.0119645	0.965127
PTCD2	-0.166812	1.63763	-3.93787	0.000142098	0.0123789	0.863689
HSPB3	-0.322053	1.99533	-3.94279	0.00013956	0.0123789	0.879711
SNAPC5	-0.208663	4.63672	-3.93874	0.000141646	0.0123789	0.866524
SCFD2	-0.178951	1.78526	-3.94943	0.000136197	0.0123789	0.901395
PFN2	-0.286813	6.70538	-3.89047	0.000168928	0.0125603	0.710043
MDK	-0.295689	3.66916	-3.87325	0.000179822	0.0125603	0.654567
PMS2	-0.21379	2.13242	-3.87562	0.000178286	0.0125603	0.66218
GAD1	-0.447411	3.36053	-3.88895	0.000169868	0.0125603	0.705117
RTL8C	-0.219786	7.21133	-3.89294	0.000167421	0.0125603	0.717998
CDC123	-0.184829	4.49007	-3.87264	0.000180225	0.0125603	0.65258
NMNAT2	-0.415751	3.17856	-3.88508	0.00017227	0.0125603	0.69265
GPRASP2	-0.357328	3.23523	-3.90059	0.000162825	0.0125603	0.74272
TSR2	-0.210249	5.76197	-3.88144	0.000174564	0.0125603	0.680909
PGAM1	-0.22161	6.85301	-3.9222	0.000150484	0.0125603	0.812734
SMTN	0.311993	4.29453	3.91031	0.000157158	0.0125603	0.774185
ATP6V1G2	-0.362352	6.20915	-3.87439	0.000179084	0.0125603	0.658216
MRPS21	-0.209125	5.94123	-3.92288	0.000150111	0.0125603	0.814937
COX10	-0.11977	1.53793	-3.76219	0.000267893	0.0127743	0.301211
NDUFS1	-0.199882	3.77287	-3.77473	0.000256201	0.0127743	0.340723
ME2	-0.144398	3.64694	-3.79743	0.000236263	0.0127743	0.412488
TASP1	-0.200988	1.54162	-3.78766	0.000244655	0.0127743	0.381564
TRIM9	-0.264642	4.69813	-3.83584	0.000205846	0.0127743	0.534653
EMD	-0.195095	4.68215	-3.83596	0.000205756	0.0127743	0.535041
BEX4	-0.273217	6.6814	-3.78998	0.000242638	0.0127743	0.388897
ABHD11	-0.242746	3.65993	-3.80791	0.00022756	0.0127743	0.445744
KPNB1	-0.166049	5.19888	-3.8384	0.000203952	0.0127743	0.54285
VTN	-0.205783	1.47776	-3.81787	0.000219578	0.0127743	0.477393
OCIAD1	-0.233706	6.38017	-3.80515	0.000229824	0.0127743	0.436971
CCKBR	-0.34422	2.50807	-3.77151	0.000259157	0.0127743	0.330565
COX7A2L	-0.214541	5.82062	-3.76397	0.000266198	0.0127743	0.30683
MSTO1	-0.221352	3.56848	-3.82885	0.000211089	0.0127743	0.512347
DLL4	0.274281	2.22402	3.86317	0.000186509	0.0127743	0.622164
RPAIN	-0.208543	4.49276	-3.76643	0.000263887	0.0127743	0.31455
NREP	-0.278263	4.79742	-3.82265	0.000215841	0.0127743	0.492611
FBLN7	-0.313623	1.57115	-3.81514	0.00022174	0.0127743	0.468708
CAPN5	-0.180433	2.26258	-3.83947	0.000203167	0.0127743	0.546268
CAMK4	-0.233452	1.56338	-3.78091	0.000250622	0.0127743	0.36022
GNG4	-0.169192	2.24821	-3.763	0.000267122	0.0127743	0.303761
GSTA4	-0.258453	4.66504	-3.79869	0.000235198	0.0127743	0.416488
NAA20	-0.212816	4.93254	-3.81167	0.000224521	0.0127743	0.457661
EID2B	-0.260854	2.45716	-3.77278	0.000257987	0.0127743	0.334569
DPY19L2	-0.236388	1.91233	-3.79296	0.000240073	0.0127743	0.398312
BHLHE22	-0.170359	1.15003	-3.78726	0.00024501	0.0127743	0.380279
KCNIP1	-0.215708	3.25594	-3.7721	0.000258616	0.0127743	0.332416
ACTG1	-0.22938	8.61982	-3.76755	0.000262837	0.0127743	0.318081
UQCR10	-0.174004	6.5283	-3.81617	0.000220925	0.0127743	0.471972
CHML	-0.19689	1.34083	-3.80744	0.000227951	0.0127743	0.444223
BEND6	-0.223217	3.91045	-3.75922	0.000270733	0.0127752	0.291876
BCAT1	-0.190259	1.78567	-3.75446	0.000275352	0.0128592	0.276902
PSPC1	-0.220934	4.19423	-3.75007	0.000279668	0.0129275	0.263137
CD200	-0.325607	3.73831	-3.7325	0.000297626	0.0131518	0.208069
MRPS30	-0.211773	3.08691	-3.73087	0.000299344	0.0131518	0.202976
NDUFA9	-0.19988	4.75617	-3.72869	0.000301657	0.0131518	0.196167
ATP5MC3	-0.23473	6.81524	-3.73862	0.000291249	0.0131518	0.22723
THOC7	-0.199836	5.23949	-3.72842	0.00030194	0.0131518	0.19534
PPP1R14C	-0.279521	2.39245	-3.73813	0.000291754	0.0131518	0.225699
NDUFAF5	-0.22654	3.60023	-3.72383	0.000306875	0.0131854	0.180999
CCDC136	-0.279762	4.53255	-3.71524	0.000316314	0.0131854	0.154206
EIF3M	-0.17086	5.3234	-3.71213	0.000319805	0.0131854	0.144501
UBE2V2	-0.238546	4.91726	-3.71498	0.000316608	0.0131854	0.153386
AGBL4	-0.215335	1.21715	-3.7118	0.000320175	0.0131854	0.143479
OGA	-0.177695	5.55611	-3.71444	0.000317207	0.0131854	0.151715
NCBP1	-0.143087	2.78596	-3.70841	0.000324016	0.0132233	0.132937
SH2D5	-0.380965	3.06394	-3.70041	0.00033326	0.0134792	0.108069
MRPS35	-0.185041	3.91457	-3.68377	0.00035331	0.0141038	0.0564398
VMA21	-0.138117	2.88252	-3.67753	0.000361104	0.0141038	0.0371606
PARM1	-0.375966	2.52654	-3.67749	0.000361158	0.0141038	0.0370298
OPA1	-0.208141	3.69302	-3.6794	0.000358751	0.0141038	0.0429361
JPT1	-0.278157	4.49283	-3.66784	0.000373553	0.0144632	0.0072232
NDUFS4	-0.18399	5.63903	-3.6581	0.000386467	0.0148364	-0.0227892
CRMP1	-0.228936	4.7603	-3.64472	0.000404912	0.0150628	-0.0639475
NDFIP1	-0.265918	5.58486	-3.63951	0.000412315	0.0150628	-0.0799374
SLC38A2	0.295509	4.64615	3.64554	0.00040376	0.0150628	-0.0614316
MLIP	-0.252667	1.45167	-3.64257	0.000407955	0.0150628	-0.0705545
HPRT1	-0.386621	4.80387	-3.64368	0.000406379	0.0150628	-0.0671384
TRUB2	-0.187344	3.66877	-3.64143	0.000409577	0.0150628	-0.0740572
SLC32A1	-0.332017	1.2314	-3.63372	0.000420684	0.0152456	-0.0976689
RPL15	-0.142043	8.7659	-3.63069	0.000425134	0.0152846	-0.106953
CHCHD3	-0.146114	3.67037	-3.62692	0.000430731	0.0153639	-0.118493
ACO2	-0.170522	6.51672	-3.60854	0.000459021	0.015469	-0.174598
RPA2	-0.19132	4.09447	-3.61723	0.000445436	0.015469	-0.148104
NDUFA1	-0.182078	6.76603	-3.6115	0.000454349	0.015469	-0.165578
LAMP5	-0.386633	3.10155	-3.60898	0.000458323	0.015469	-0.173257
ATP5MG	-0.170162	7.153	-3.60635	0.000462515	0.015469	-0.181284
NSG1	-0.419977	3.90591	-3.61729	0.000445347	0.015469	-0.147929
KCNAB1	-0.240272	2.69039	-3.61366	0.000450962	0.015469	-0.158979
NPM1	-0.154029	7.21276	-3.60516	0.000464412	0.015469	-0.184893
RGS7	-0.350661	3.4295	-3.61758	0.000444889	0.015469	-0.14702
CACNA1G	-0.242204	1.80953	-3.58941	0.000490332	0.0155329	-0.232767
NXPH1	-0.263251	2.01302	-3.59204	0.000485912	0.0155329	-0.224788
SUCLA2	-0.224879	4.49155	-3.59524	0.000480574	0.0155329	-0.215051
OXA1L	-0.197114	4.43172	-3.59171	0.000486468	0.0155329	-0.225794
KALRN	-0.263496	4.50264	-3.59125	0.000487228	0.0155329	-0.22717
MRPS22	-0.176825	4.15829	-3.59903	0.000474347	0.0155329	-0.203554
PJA2	-0.245475	5.2833	-3.59347	0.000483523	0.0155329	-0.220442
PPP1R2	-0.178123	3.68949	-3.58698	0.000494446	0.0155545	-0.240131
PCSK1	-0.366774	1.77838	-3.57993	0.000506581	0.0158263	-0.261495
ICA1	-0.355732	4.04356	-3.57318	0.000518465	0.0159772	-0.281924
PKNOX2	-0.247871	2.87321	-3.57443	0.000516234	0.0159772	-0.278124
RARS2	-0.138361	2.53383	-3.56554	0.000532232	0.0162452	-0.305006
ATP6V0C	-0.250785	7.30506	-3.56439	0.000534335	0.0162452	-0.308479
CDKN3	-0.214922	1.65022	-3.5617	0.000539269	0.0162859	-0.316573
RHEB	-0.164341	6.22796	-3.55242	0.000556671	0.0163794	-0.344538
MRPS7	-0.157766	4.83297	-3.55479	0.00055218	0.0163794	-0.337407
EMC4	-0.173483	5.92175	-3.54926	0.000562715	0.0163794	-0.354045
TERF2IP	-0.209311	6.71737	-3.54669	0.000567676	0.0163794	-0.361771
PITPNA	-0.175088	4.67233	-3.55626	0.000549401	0.0163794	-0.332963
CHP1	-0.181306	4.0056	-3.54731	0.000566481	0.0163794	-0.359915
UBL5	-0.175137	8.22192	-3.54965	0.000561971	0.0163794	-0.35288
PAK1	-0.412518	4.6332	-3.53457	0.000591634	0.016931	-0.39815
PRKAG1	-0.149979	4.32128	-3.53327	0.000594267	0.016931	-0.402057
TTC19	-0.196557	4.24323	-3.52432	0.00061264	0.0169317	-0.428844
VDAC3	-0.250386	6.23028	-3.52433	0.000612621	0.0169317	-0.428817
DNM1L	-0.217912	4.68939	-3.53069	0.000599492	0.0169317	-0.40976
MAL2	-0.407262	2.96926	-3.5282	0.00060461	0.0169317	-0.417239
ATP5F1A	-0.218216	7.35171	-3.52415	0.000612979	0.0169317	-0.429332
SPTB	-0.227181	1.89554	-3.50797	0.000647589	0.0176722	-0.477635
COPG1	-0.256071	5.74295	-3.50974	0.000643721	0.0176722	-0.472367
MDH1	-0.360029	7.6021	-3.49999	0.000665328	0.0178339	-0.501391
ANAPC13	-0.162232	4.89111	-3.50274	0.000659164	0.0178339	-0.49321
FAM81A	-0.296716	3.13478	-3.50099	0.000663078	0.0178339	-0.498414
FAM185A	-0.128666	1.5147	-3.49711	0.000671846	0.0179027	-0.50996
PKM	-0.228997	8.21247	-3.48757	0.000693854	0.018113	-0.538286
SNU13	-0.214078	6.3813	-3.47929	0.000713515	0.018113	-0.562834
COX4I1	-0.171461	9.28685	-3.47769	0.000717365	0.018113	-0.567562
RFTN1	-0.222534	3.25285	-3.48326	0.000704012	0.018113	-0.551055
NTPCR	-0.166158	4.70478	-3.47671	0.000719723	0.018113	-0.570444
LRRC49	-0.2408	3.68906	-3.47853	0.00071533	0.018113	-0.565065
PTPRO	-0.228402	1.71621	-3.49108	0.000685681	0.018113	-0.527874
VDAC2	-0.175463	5.87921	-3.48982	0.000688594	0.018113	-0.5316
TRAPPC1	-0.187597	6.20896	-3.48645	0.000696493	0.018113	-0.541622
SPTSSB	-0.297617	2.20602	-3.48256	0.000705682	0.018113	-0.553137
PHF7	-0.174078	2.37704	-3.47109	0.000733488	0.0183575	-0.587083
NUMBL	-0.251431	3.92009	-3.45503	0.000774134	0.0185491	-0.634437
ALDH5A1	-0.168674	3.75984	-3.44213	0.00080833	0.0185491	-0.672371
CNRIP1	-0.222872	4.93213	-3.4479	0.00079285	0.0185491	-0.655404
PDCD2L	-0.192966	2.56816	-3.46108	0.000758579	0.0185491	-0.616617
HABP4	-0.201339	5.50365	-3.43954	0.000815354	0.0185491	-0.679962
ACTR2	-0.195424	5.03281	-3.44866	0.000790843	0.0185491	-0.65318
CMTM3	0.166592	2.54919	3.44937	0.000788973	0.0185491	-0.651102
OCIAD2	-0.227088	4.17132	-3.43822	0.000818945	0.0185491	-0.683818
PLK2	-0.341347	3.91943	-3.44774	0.000793281	0.0185491	-0.65588
SCOC	-0.234943	5.5475	-3.45471	0.000774966	0.0185491	-0.635379
DMKN	-0.257355	3.44846	-3.45842	0.000765373	0.0185491	-0.624446
UBXN10	-0.159691	0.97263	-3.45282	0.000779885	0.0185491	-0.640933
YWHAZ	-0.250121	6.76294	-3.4394	0.000815721	0.0185491	-0.680357
MID1IP1	0.287091	5.75392	3.4652	0.000748163	0.0185491	-0.604478
RAB6A	-0.198827	5.63354	-3.44952	0.000788565	0.0185491	-0.650649
TAF9B	-0.153027	3.32501	-3.44563	0.00079891	0.0185491	-0.662086
NUDT11	-0.316063	2.66798	-3.44216	0.000808241	0.0185491	-0.672275
CNPY2	-0.185616	5.91664	-3.44402	0.000803228	0.0185491	-0.666816
FDX2	-0.232352	4.93278	-3.44384	0.000803714	0.0185491	-0.667346
PXDN	-0.132675	1.63979	-3.43398	0.000830653	0.0187207	-0.696271
CCDC113	-0.154586	1.78261	-3.4321	0.000835868	0.018745	-0.701761
HPF1	-0.193067	4.49617	-3.4286	0.000845689	0.0188718	-0.712006
TUBA4A	-0.390538	5.57329	-3.42389	0.000859089	0.0190353	-0.725793
SNAP25	-0.458819	8.65677	-3.42303	0.000861535	0.0190353	-0.728286
GAD2	-0.325567	2.20618	-3.42016	0.000869823	0.0190353	-0.736681
NAP1L2	-0.383556	4.51919	-3.42044	0.000869013	0.0190353	-0.735864
DDIT4L	0.259748	2.19763	3.41308	0.000890565	0.0193474	-0.757341
PPP1R1C	0.145433	0.89265	3.41238	0.00089263	0.0193474	-0.759372
OLA1	-0.237644	4.71541	-3.40843	0.000904417	0.0193758	-0.770871
G3BP2	-0.219531	4.27072	-3.4067	0.000909635	0.0193758	-0.775913
UQCRC2	-0.20257	6.43133	-3.40636	0.000910666	0.0193758	-0.776906
NUDT21	-0.17366	3.84478	-3.40624	0.000911048	0.0193758	-0.777273
DDX10	-0.178279	4.21886	-3.39982	0.000930666	0.0197005	-0.795943
DNAJA2	-0.184717	4.50463	-3.39659	0.00094067	0.0198197	-0.805311
CORT	-0.251897	2.12219	-3.3949	0.000945967	0.019839	-0.81023
LRPPRC	-0.197256	4.30441	-3.39328	0.000951043	0.0198536	-0.814919
CLTC	-0.22304	6.13515	-3.39003	0.000961337	0.0199764	-0.82435
THPO	-0.201474	1.49294	-3.3862	0.000973595	0.0201388	-0.835447
GOLT1B	-0.189007	3.08041	-3.38393	0.000980928	0.0201982	-0.842019
GAPDH	-0.172752	10.3855	-3.37958	0.000995144	0.020286	-0.854618
N4BP3	-0.14085	1.00339	-3.38058	0.000991845	0.020286	-0.851711
HSP90B1	-0.174143	6.95766	-3.37852	0.000998627	0.020286	-0.857678
TOP2B	-0.153479	5.27271	-3.36135	0.00105678	0.0203259	-0.907225
PIM2	-0.204725	2.22978	-3.36079	0.00105872	0.0203259	-0.908831
TUSC3	-0.292594	3.44389	-3.36092	0.00105829	0.0203259	-0.908475
EXOC8	-0.132142	1.43269	-3.36239	0.00105315	0.0203259	-0.904214
ARL1	-0.164767	3.85655	-3.368	0.00103391	0.0203259	-0.888072
ACSL3	-0.176654	4.49091	-3.35578	0.00107631	0.0203259	-0.923247
PAK6	-0.256274	2.72002	-3.3591	0.00106462	0.0203259	-0.913689
DENND2A	0.145304	3.4551	3.35442	0.00108114	0.0203259	-0.927167
GPR158	-0.301243	2.30028	-3.36819	0.00103323	0.0203259	-0.8875
HTR5A	-0.296427	1.7809	-3.37053	0.0010253	0.0203259	-0.880756
GPER1	0.219019	3.45737	3.36103	0.00105789	0.0203259	-0.908142
DHX36	-0.150531	4.33102	-3.37102	0.00102366	0.0203259	-0.879352
PPM1E	-0.216565	1.27838	-3.35781	0.00106916	0.0203259	-0.917413
NDN	-0.214606	4.17033	-3.35845	0.00106689	0.0203259	-0.915558
KCNQ3	-0.226612	2.39515	-3.36697	0.00103742	0.0203259	-0.891041
FAM47E	-0.209416	3.25596	-3.35436	0.00108135	0.0203259	-0.927337
RNASEK	-0.161564	7.56392	-3.36291	0.00105136	0.0203259	-0.90272
PDF	-0.207107	1.93724	-3.36872	0.00103143	0.0203259	-0.885973
NIPSNAP1	-0.220942	4.21483	-3.34953	0.00109866	0.0205658	-0.941225
FAM167B	0.337391	1.66345	3.34717	0.00110717	0.0206399	-0.947978
RGS4	-0.393237	4.88075	-3.3441	0.0011184	0.0207638	-0.956805
DYNC1LI1	-0.184483	3.43683	-3.34169	0.00112724	0.0208425	-0.96369
PAFAH1B1	-0.19027	5.0996	-3.33619	0.00114774	0.0210486	-0.979443
PSMB2	-0.17495	4.07884	-3.33374	0.00115697	0.0210486	-0.986452
KCNIP4	-0.332411	3.38419	-3.33721	0.00114392	0.0210486	-0.976534
MAGEE1	-0.324241	2.98233	-3.33399	0.00115605	0.0210486	-0.985751
NTNG1	-0.189455	1.94617	-3.33152	0.00116543	0.0211176	-0.992817
NCKIPSD	-0.251219	4.45102	-3.32882	0.00117576	0.0212199	-1.00053
RET	-0.200744	1.15793	-3.32659	0.00118436	0.0212904	-1.00691
HNRNPA3	-0.119722	5.772	-3.32345	0.00119655	0.0214244	-1.01585
BPGM	-0.140003	3.25735	-3.32165	0.00120361	0.021466	-1.021
NAPB	-0.380776	5.4622	-3.31825	0.00121705	0.0216206	-1.0307
ARMCX3	-0.144235	4.74716	-3.30841	0.00125669	0.0222376	-1.0587
COX6B1	-0.173622	8.44821	-3.30635	0.00126516	0.0223003	-1.06456
TRIM45	-0.17666	1.78432	-3.30036	0.00129	0.0224807	-1.08155
MED14	-0.156607	2.58496	-3.3003	0.00129028	0.0224807	-1.08174
NDUFA13	-0.169933	7.94735	-3.30118	0.00128661	0.0224807	-1.07925
B3GNTL1	-0.21195	2.03361	-3.29688	0.00130467	0.0226443	-1.09142
ATAD1	-0.149096	3.29168	-3.29302	0.00132112	0.0228423	-1.10236
PYCR3	-0.241881	2.55179	-3.29162	0.00132714	0.022859	-1.10633
ICAM5	-0.369503	3.43495	-3.28044	0.0013761	0.0229688	-1.13794
MFN2	-0.128374	4.59822	-3.27859	0.00138435	0.0229688	-1.14316
CRY2	-0.205538	4.09882	-3.28769	0.00134414	0.0229688	-1.11744
PDHA1	-0.199402	6.07848	-3.27603	0.00139584	0.0229688	-1.15037
MGST3	-0.153592	7.21917	-3.27657	0.00139343	0.0229688	-1.14887
CDCA5	-0.163114	0.846548	-3.28454	0.00135797	0.0229688	-1.12637
ESAM	0.209799	4.37567	3.27913	0.00138195	0.0229688	-1.14165
GRAP	0.143191	1.38667	3.27721	0.00139053	0.0229688	-1.14705
LCLAT1	-0.0880024	1.05015	-3.27524	0.00139942	0.0229688	-1.15261
AKAP5	-0.219629	1.71956	-3.28019	0.0013772	0.0229688	-1.13864
TSPYL5	-0.184346	2.16348	-3.27591	0.00139638	0.0229688	-1.15071
F8	-0.163942	2.60925	-3.28853	0.00134052	0.0229688	-1.11508
TMEM178B	-0.176505	1.58944	-3.28299	0.00136478	0.0229688	-1.13074
ANKRD13C	-0.1407	2.60024	-3.27297	0.00140971	0.0230095	-1.159
SMYD3	-0.216865	3.26494	-3.27246	0.00141206	0.0230095	-1.16045
EIF3H	-0.126235	6.07836	-3.26618	0.00144094	0.0233592	-1.17811
NTMT1	-0.188385	4.04514	-3.26556	0.00144384	0.0233592	-1.17986
RGCC	0.261315	6.69866	3.2586	0.00147659	0.0237141	-1.19942
COX6C	-0.198636	8.39663	-3.25648	0.00148671	0.0237141	-1.20538
CRACR2B	0.174053	1.96747	3.25831	0.001478	0.0237141	-1.20025
CCDC184	-0.334202	2.97287	-3.25744	0.00148213	0.0237141	-1.20269
DCTN3	-0.188485	6.15356	-3.25431	0.00149715	0.0237968	-1.21148
ORC5	-0.19526	2.40771	-3.25192	0.0015087	0.0238966	-1.21818
MRPL1	-0.177816	4.25974	-3.24962	0.00151989	0.0239899	-1.22462
SYT13	-0.368147	3.35007	-3.24683	0.00153356	0.0240381	-1.23242
BMPER	-0.20697	1.60779	-3.24773	0.00152913	0.0240381	-1.2299
EGR3	-0.260072	2.38995	-3.24516	0.00154182	0.0240843	-1.23711
MDFI	0.143942	1.31336	3.23997	0.00156771	0.0242585	-1.25161
ACTR10	-0.229225	5.54185	-3.24179	0.0015586	0.0242585	-1.24654
NUDT7	-0.171433	2.54209	-3.23971	0.00156904	0.0242585	-1.25235
ARL4C	-0.215695	3.66674	-3.23717	0.00158186	0.0243736	-1.25945
UQCRQ	-0.161696	7.50347	-3.2354	0.00159085	0.024429	-1.26438
VMP1	-0.166211	3.90994	-3.23308	0.00160272	0.0244455	-1.27086
HS6ST2	-0.18955	0.998851	-3.23344	0.00160086	0.0244455	-1.26984
ATP5PF	-0.154497	7.1901	-3.22948	0.00162129	0.0246458	-1.28089
ATRNL1	-0.289904	2.49249	-3.22466	0.00164649	0.0248107	-1.29432
UCHL5	-0.178017	3.40322	-3.22323	0.00165405	0.0248107	-1.29831
DCP2	-0.131274	2.29494	-3.22336	0.00165337	0.0248107	-1.29795
GNG2	-0.303189	3.69259	-3.22635	0.00163763	0.0248107	-1.28962
CYC1	-0.15453	5.79803	-3.21998	0.00167132	0.0249871	-1.30736
FOXJ1	0.278442	1.54098	3.21846	0.00167946	0.0250261	-1.31158
UQCRB	-0.151349	8.04813	-3.21569	0.00169434	0.0251652	-1.31927
ARHGEF9	-0.233026	4.24748	-3.21415	0.00170268	0.0252063	-1.32354
GATB	-0.2203	4.6882	-3.19995	0.00178148	0.0252698	-1.3629
DDX1	-0.198183	5.14997	-3.196	0.00180399	0.0252698	-1.37383
GSR	-0.136166	2.98796	-3.20494	0.00175343	0.0252698	-1.3491
SSBP1	-0.148424	5.50245	-3.19393	0.0018159	0.0252698	-1.37955
CBX1	-0.117017	5.26847	-3.19757	0.00179498	0.0252698	-1.36947
RTN4	-0.208539	7.80284	-3.20313	0.00176351	0.0252698	-1.35408
PARK7	-0.145455	7.77056	-3.20532	0.00175126	0.0252698	-1.34802
KLHL7	-0.163179	3.18354	-3.19834	0.00179061	0.0252698	-1.36735
CDH8	-0.205986	1.79309	-3.1963	0.00180223	0.0252698	-1.37298
CHCHD6	-0.233357	4.23133	-3.19829	0.00179088	0.0252698	-1.36749
KCNF1	-0.298009	3.49663	-3.20153	0.00177256	0.0252698	-1.35854
FABP5	-0.319148	5.64836	-3.19347	0.00181853	0.0252698	-1.38081
SNAPC4	-0.176849	2.23202	-3.19389	0.00181609	0.0252698	-1.37964
ATMIN	-0.132577	3.45002	-3.19987	0.00178192	0.0252698	-1.36312
RAMAC	-0.165585	3.19502	-3.20515	0.00175226	0.0252698	-1.34851
CYCS	-0.186495	5.80247	-3.20078	0.00177675	0.0252698	-1.36059
OCLN	0.152158	1.63998	3.21151	0.00171708	0.0252698	-1.33087
RPL10A	-0.153763	8.22798	-3.20302	0.00176417	0.0252698	-1.35441
TRMT9B	-0.162521	1.93969	-3.19841	0.00179022	0.0252698	-1.36716
SALL3	0.202342	2.48432	3.19995	0.00178144	0.0252698	-1.36289
PNOC	-0.215794	0.781841	-3.18947	0.00184179	0.0255147	-1.39186
UBB	-0.152238	9.37873	-3.18773	0.00185196	0.0255774	-1.39665
SERINC1	-0.184131	6.8933	-3.18367	0.00187597	0.0257519	-1.40785
KLF15	0.253914	3.94721	3.18445	0.00187131	0.0257519	-1.40569
EIPR1	-0.181109	3.78778	-3.18144	0.00188924	0.0258558	-1.41398
SRP68	-0.143324	4.7577	-3.17731	0.00191409	0.0261169	-1.42534
ATP6AP2	-0.205123	5.60962	-3.17272	0.0019421	0.0264195	-1.43796
CHRD	-0.236336	3.84279	-3.16985	0.00195976	0.0264982	-1.44583
TOX4	-0.11698	3.85454	-3.16612	0.00198298	0.0264982	-1.45606
SMS	-0.194183	4.84485	-3.16768	0.00197325	0.0264982	-1.45179
NFIB	0.12622	4.21482	3.16964	0.00196107	0.0264982	-1.44641
NEGR1	-0.335332	4.26793	-3.16744	0.00197476	0.0264982	-1.45245
DDOST	-0.155139	4.58323	-3.16704	0.00197726	0.0264982	-1.45355
VSNL1	-0.445759	7.23928	-3.16023	0.00202021	0.0268822	-1.47222
COX5A	-0.193003	7.08154	-3.15843	0.00203171	0.0268822	-1.47715
PPP3R1	-0.302651	5.63799	-3.15784	0.00203545	0.0268822	-1.47875
ATXN7L3B	-0.163031	3.64068	-3.15969	0.00202366	0.0268822	-1.4737
CDK14	-0.263334	3.23068	-3.15426	0.00205856	0.0271083	-1.48855
OGFOD1	-0.142491	2.82806	-3.15077	0.00208126	0.0271728	-1.49808
GABRG2	-0.389043	3.57689	-3.15073	0.00208156	0.0271728	-1.4982
PLCL2	-0.1877	1.82643	-3.14983	0.00208745	0.0271728	-1.50065
TMX3	-0.154197	3.07378	-3.15256	0.00206958	0.0271728	-1.49319
FAR2	-0.209078	2.27034	-3.14575	0.00211441	0.027333	-1.51179
ACTB	-0.18524	9.80361	-3.14523	0.00211785	0.027333	-1.51321
TIPRL	-0.166564	2.92732	-3.14528	0.00211754	0.027333	-1.51308
RTN3	-0.275051	7.65021	-3.14227	0.00213759	0.0273855	-1.52126
DENR	-0.156702	3.91094	-3.14023	0.00215136	0.0273855	-1.52683
ATP6V1B2	-0.310968	5.83351	-3.14106	0.00214579	0.0273855	-1.52458
CFAP36	-0.19059	5.61993	-3.14204	0.00213919	0.0273855	-1.52191
MRPS23	-0.187358	3.7631	-3.14011	0.00215215	0.0273855	-1.52715
NDUFA2	-0.153611	6.18878	-3.13865	0.00216208	0.0274348	-1.53114
IMMT	-0.176495	4.4902	-3.13775	0.00216817	0.0274353	-1.53359
REEP1	-0.27856	3.0134	-3.13121	0.00221305	0.0274368	-1.55136
RPL6	-0.126167	8.42072	-3.13268	0.00220286	0.0274368	-1.54736
RPL3	-0.137114	9.16625	-3.12981	0.0022228	0.0274368	-1.55518
NFATC4	0.201391	4.12441	3.13027	0.0022196	0.0274368	-1.55393
OLFM3	-0.297221	2.03961	-3.13472	0.00218887	0.0274368	-1.54183
NDUFA8	-0.162795	6.26526	-3.13585	0.00218112	0.0274368	-1.53876
NELL1	-0.26714	1.68617	-3.13228	0.00220566	0.0274368	-1.54846
CNTNAP2	-0.257476	3.44709	-3.13476	0.00218859	0.0274368	-1.54172
TSPYL4	-0.235648	4.54511	-3.13301	0.00220061	0.0274368	-1.54647
HNRNPH2	-0.157093	4.97618	-3.12763	0.00223804	0.0274751	-1.5611
GRIA4	-0.219814	3.49405	-3.12821	0.00223396	0.0274751	-1.55952
DLG3	-0.225491	3.0007	-3.12063	0.00228754	0.0275794	-1.58008
STX1B	-0.33284	4.59693	-3.12053	0.00228823	0.0275794	-1.58034
TATDN1	-0.160674	3.84592	-3.1183	0.00230424	0.0275794	-1.58638
LRFN2	-0.214643	1.40322	-3.11702	0.0023135	0.0275794	-1.58986
MRNIP	-0.168128	4.46599	-3.11934	0.00229676	0.0275794	-1.58356
GRIK2	-0.269651	2.53063	-3.11879	0.00230074	0.0275794	-1.58507
GPR27	-0.161914	2.95467	-3.12442	0.00226062	0.0275794	-1.56981
TRAPPC6B	-0.217546	3.28115	-3.11879	0.00230068	0.0275794	-1.58504
CEP63	-0.117786	3.99659	-3.11751	0.00230996	0.0275794	-1.58853
NAP1L3	-0.33449	5.10164	-3.12428	0.00226161	0.0275794	-1.57019
TSPYL1	-0.287879	5.74581	-3.1204	0.00228917	0.0275794	-1.5807
TMEM35A	-0.287509	2.8652	-3.11132	0.00235501	0.0280005	-1.60528
GLRX5	-0.130488	4.59878	-3.10977	0.00236637	0.0280619	-1.60945
SHANK2	-0.203761	2.16155	-3.10833	0.002377	0.0281144	-1.61334
RBFOX1	-0.310694	5.05682	-3.10606	0.00239392	0.0281995	-1.61948
ZBTB7B	0.160972	2.85479	3.10569	0.00239665	0.0281995	-1.62047
FGF9	-0.244023	1.92169	-3.10446	0.00240582	0.0282341	-1.62378
LDB2	-0.301058	3.91311	-3.10185	0.00242549	0.0283914	-1.63084
ALDOA	-0.20484	9.25904	-3.0976	0.00245773	0.0286613	-1.64227
EIF3K	-0.162543	6.92646	-3.09715	0.00246121	0.0286613	-1.6435
MAP3K13	-0.119647	4.36147	-3.09586	0.00247103	0.028702	-1.64695
SRFBP1	-0.0856046	1.18179	-3.09375	0.00248729	0.0287435	-1.65263
ABCB8	-0.151754	3.60172	-3.094	0.00248541	0.0287435	-1.65198
MBTPS2	-0.126443	1.69404	-3.09185	0.00250205	0.0288405	-1.65776
FGF13	-0.282987	3.35375	-3.08815	0.00253093	0.0290449	-1.66769
ANGPT1	0.140927	0.938565	3.08794	0.00253261	0.0290449	-1.66827
IK	-0.123985	5.70579	-3.07915	0.0026025	0.0292275	-1.69184
ATP2B2	-0.285995	4.03176	-3.07881	0.00260521	0.0292275	-1.69274
ARHGEF3	-0.241362	3.00864	-3.08395	0.00256407	0.0292275	-1.67896
KCNV1	-0.243966	1.63393	-3.07909	0.00260297	0.0292275	-1.69199
POLR1C	-0.152559	3.56078	-3.07929	0.00260138	0.0292275	-1.69146
TUBA8	-0.341786	3.32648	-3.07795	0.00261218	0.0292275	-1.69505
ERC2	-0.157228	3.11733	-3.08429	0.00256136	0.0292275	-1.67804
BTBD8	-0.222965	3.50908	-3.07991	0.0025964	0.0292275	-1.68981
PEG3	-0.234535	4.17147	-3.08293	0.00257222	0.0292275	-1.68171
PCDHGC5	-0.256977	1.22793	-3.07784	0.00261306	0.0292275	-1.69534
UNC79	-0.167684	1.91017	-3.07573	0.00263022	0.0292749	-1.70101
LHFPL4	-0.245556	2.71184	-3.07636	0.00262508	0.0292749	-1.69932
MTPAP	-0.0990809	1.756	-3.07401	0.00264418	0.0293582	-1.70559
MATR3	-0.178754	6.74097	-3.07242	0.00265727	0.0293596	-1.70986
TMEM63C	-0.245129	2.33343	-3.07308	0.00265183	0.0293596	-1.70809
HIVEP2	-0.16897	2.57189	-3.06821	0.00269204	0.0295277	-1.72111
MORF4L2	-0.213782	6.54245	-3.06894	0.00268592	0.0295277	-1.71914
APEH	-0.181706	4.4941	-3.06905	0.00268505	0.0295277	-1.71886
PAIP2	-0.164182	6.0526	-3.06661	0.00270535	0.029602	-1.72538
DROSHA	-0.154586	5.02219	-3.06282	0.0027372	0.0298783	-1.7355
TSPAN13	-0.321418	4.38963	-3.06135	0.00274959	0.0299301	-1.73941
RUFY2	-0.150186	3.97871	-3.05992	0.00276176	0.0299301	-1.74323
PNMA2	-0.29435	4.62176	-3.06003	0.00276084	0.0299301	-1.74294
RAB3C	-0.301863	2.39424	-3.05694	0.00278723	0.0299909	-1.75117
LRPAP1	-0.202699	5.80029	-3.0583	0.00277555	0.0299909	-1.74754
CCDC92B	-0.139893	0.982165	-3.05741	0.0027832	0.0299909	-1.74992
TACO1	-0.155029	3.48159	-3.05577	0.00279725	0.0300274	-1.75427
RPS6KC1	-0.135291	2.92245	-3.04874	0.00285844	0.0300447	-1.77298
PLCB3	0.168262	2.5917	3.04913	0.00285499	0.0300447	-1.77194
SLC25A45	-0.204663	1.93002	-3.04995	0.00284786	0.0300447	-1.76978
POLL	-0.180861	3.21582	-3.05054	0.00284267	0.0300447	-1.7682
FAM241B	-0.254339	4.07665	-3.05322	0.00281931	0.0300447	-1.76107
DCTN2	-0.187533	5.98306	-3.05228	0.00282747	0.0300447	-1.76356
DIRAS1	-0.297561	4.6372	-3.04873	0.00285856	0.0300447	-1.77302
TCEAL5	-0.215005	5.63342	-3.05299	0.00282135	0.0300447	-1.76169
EID1	-0.168912	6.42165	-3.05278	0.00282319	0.0300447	-1.76225
TMEM160	-0.18604	6.38874	-3.04768	0.00286776	0.0300716	-1.7758
HHAT	-0.0971809	1.12572	-3.04257	0.00291313	0.0304768	-1.78936
CYP2E1	-0.241283	2.46212	-3.04065	0.00293036	0.030492	-1.79446
PREPL	-0.277313	5.42955	-3.04016	0.00293477	0.030492	-1.79576
CDK20	-0.211344	2.78987	-3.04148	0.00292291	0.030492	-1.79226
VPS33A	-0.146768	2.58717	-3.03778	0.0029562	0.0306444	-1.80205
SLC30A9	-0.168768	3.51065	-3.02989	0.00302855	0.0307736	-1.82293
UPRT	-0.129738	2.28041	-3.02829	0.00304339	0.0307736	-1.82716
PDCD5	-0.157283	6.13821	-3.03128	0.00301575	0.0307736	-1.81927
PIN1	-0.228738	6.58329	-3.03324	0.00299764	0.0307736	-1.81407
TKFC	-0.174632	3.36624	-3.03259	0.00300361	0.0307736	-1.81579
HK1	-0.205113	5.2023	-3.03372	0.00299322	0.0307736	-1.8128
LONRF2	-0.21829	2.729	-3.03	0.00302756	0.0307736	-1.82265
EPHX4	-0.233713	2.64438	-3.02888	0.00303793	0.0307736	-1.8256
MCTP1	-0.217735	2.4867	-3.02908	0.0030361	0.0307736	-1.82508
KCNQ5	-0.298133	2.38675	-3.03528	0.00297899	0.0307736	-1.80868
SGTB	-0.219792	3.09264	-3.03404	0.00299033	0.0307736	-1.81196
KRT222	-0.256977	2.69547	-3.02656	0.00305956	0.0308681	-1.83173
R3HDM1	-0.240928	4.20212	-3.01666	0.00315356	0.0308727	-1.85786
RFC2	-0.157876	3.02961	-3.01808	0.00313983	0.0308727	-1.85409
DLD	-0.158528	4.04504	-3.01712	0.00314906	0.0308727	-1.85663
SEZ6L	-0.230331	3.34266	-3.01717	0.00314859	0.0308727	-1.8565
LIN7A	-0.152845	2.06746	-3.01379	0.00318128	0.0308727	-1.86541
FGF12	-0.269304	3.83108	-3.02453	0.00307861	0.0308727	-1.83709
GTF2F1	-0.15707	4.84533	-3.02566	0.00306801	0.0308727	-1.83411
ALKBH8	-0.0882661	1.19251	-3.02258	0.00309705	0.0308727	-1.84225
PSMA5	-0.14984	4.06254	-3.01959	0.0031254	0.0308727	-1.85012
INA	-0.388719	4.76598	-3.01297	0.00318924	0.0308727	-1.86757
SCN2B	-0.251849	3.68652	-3.01377	0.00318145	0.0308727	-1.86546
RSPRY1	-0.115327	2.69693	-3.02166	0.00310577	0.0308727	-1.84468
RFTN2	0.228521	3.57495	3.01589	0.0031609	0.0308727	-1.85987
HECTD2	-0.149441	1.96071	-3.02034	0.00311833	0.0308727	-1.84816
YWHAG	-0.304133	6.34602	-3.02116	0.00311045	0.0308727	-1.84598
ANO5	-0.150285	1.8929	-3.01697	0.00315054	0.0308727	-1.85703
ATP2A2	-0.185091	5.34438	-3.01523	0.00316731	0.0308727	-1.86162
RPL4	-0.141632	9.17786	-3.01294	0.00318949	0.0308727	-1.86764
PNMA8C	-0.255761	2.65724	-3.02139	0.00310826	0.0308727	-1.84537
HMG20B	0.17155	4.47125	3.00908	0.00322722	0.0309665	-1.87779
SPRYD7	-0.148897	3.05776	-3.00846	0.00323337	0.0309665	-1.87943
STXBP1	-0.330135	6.50082	-3.01013	0.00321692	0.0309665	-1.87503
PNMA8A	-0.294243	4.24424	-3.00963	0.0032218	0.0309665	-1.87634
OPCML	-0.273725	2.86496	-3.01017	0.00321656	0.0309665	-1.87493
MAPK8IP2	-0.204237	5.76796	-3.00487	0.00326885	0.0310519	-1.88885
STX12	-0.130404	4.5597	-3.00601	0.0032575	0.0310519	-1.88585
GTDC1	-0.136399	3.39695	-3.0041	0.00327656	0.0310519	-1.89088
MAPKAPK2	0.16707	3.90123	3.0057	0.00326057	0.0310519	-1.88666
XRCC6	-0.159851	5.84508	-3.00474	0.00327011	0.0310519	-1.88918
UBQLN1	-0.178106	4.30836	-3.00261	0.00329137	0.0311271	-1.89477
SCG5	-0.342914	6.30401	-3.00125	0.00330507	0.0311916	-1.89835
LRP5	0.162305	2.03535	2.99987	0.00331896	0.0312576	-1.90197
ABI2	-0.121281	4.53607	-2.99901	0.00332758	0.0312737	-1.90421
VASP	0.156363	3.28543	2.99544	0.00336388	0.0314193	-1.91356
NKD1	0.0970238	1.13246	2.9955	0.0033633	0.0314193	-1.91341
LEO1	-0.117761	3.34141	-2.99608	0.00335739	0.0314193	-1.9119
RPUSD4	-0.139838	2.72334	-2.99234	0.00339564	0.0315857	-1.92167
PROB1	0.113609	1.31188	2.99282	0.00339071	0.0315857	-1.92041
PPP3CB	-0.238413	4.71823	-2.99097	0.00340985	0.0315882	-1.92527
GRM7	-0.162095	1.36205	-2.9915	0.00340434	0.0315882	-1.92387
TXN2	-0.12574	5.45495	-2.98831	0.0034374	0.0317036	-1.93221
TOMM40	-0.175658	4.4053	-2.98775	0.0034433	0.0317036	-1.93368
CCT8	-0.180901	5.41624	-2.98854	0.00343507	0.0317036	-1.93162
HMGN1	-0.134715	5.57503	-2.9833	0.00349003	0.0320687	-1.9453
[truncated: 4,037 more rows]
