# Supplementary material for: Perinatal Choline Supplementation Promotes Resilience Against Progression of Alzheimer's Disease‐Like Brain Transcriptomic Signatures in App NL‐G‐F Mice
Source: Aging Cell. 2025 Oct 13;24(11):e70148. doi: 10.1111/acel.70148 (PMC12608095; doi:10.1111/acel.70148)
Supplement: Supplementary file 1 — Data S1. acel70148‐sup‐0001‐Supinfo.zip. [file ACEL-24-e70148-s001.zip › RNA_Seq_Supplemental Files/File S4_WGCNA.xlsx]

## Sheet: File S4
File S4: WGCNA eigengene module definitions, module membership correlation matrix, and per mouse eigen-expression values stratified by brain region and genotype.

## Sheet: WGCNA APP Cortex Module Definit
Module ID	gene
1	Narf
1	Scmh1
1	Tfe3
1	Axin2
1	Brat1
1	Gpr107
1	Glra1
1	Mid2
1	Cdh4
1	Cttnbp2
1	Tom1l2
1	Hnrnpd
1	Myo18a
1	Ddx3x
1	Heatr6
1	Mapk7
1	Epn2
1	Sec24b
1	Pcbp3
1	Cnnm3
1	Lman2l
1	Mxd1
1	Ocrl
1	Sema6b
1	Dpp9
1	Efnb2
1	Smg5
1	Mef2d
1	Kpnb1
1	Npepps
1	Def8
1	Itga3
1	Foxm1
1	Nom1
1	Brpf1
1	Nacc1
1	Nfix
1	Sipa1l2
1	Fam98a
1	Supt6
1	Acp2
1	Celf2
1	Sf3a1
1	Rmnd5a
1	Ppard
1	Peg3
1	Ncan
1	Tmem161a
1	Slc25a42
1	Ocel1
1	Dyrk1b
1	Tiam1
1	Golga2
1	Ikzf4
1	Ccdc97
1	Baz1b
1	Grin2d
1	Jag2
1	Flii
1	Tpra1
1	Il17ra
1	Kcnn1
1	Prkar2b
1	Efna2
1	Cdk12
1	Slc2a3
1	Foxj2
1	Dgcr2
1	Grk5
1	Dvl3
1	Glg1
1	Grik5
1	Etv3
1	Elavl3
1	Supt5
1	Bicd1
1	Ncstn
1	Phyhip
1	Impdh1
1	Snrnp200
1	Kpna6
1	Brd8
1	Mast2
1	Brinp2
1	Dnmt1
1	Cacna1e
1	Cacna1b
1	Etv1
1	Atn1
1	Clcn5
1	9330159F19Rik
1	Large1
1	Zfp324
1	Mcoln1
1	Arhgef18
1	Arid3b
1	Rab23
1	Ulk2
1	Dgkq
1	Pias4
1	Hnrnpa2b1
1	Chd5
1	Pex5
1	Eif2ak4
1	Ccn4
1	Polr2a
1	Plekha8
1	Zfp287
1	Letm1
1	Ubqln1
1	Msh6
1	Tbl2
1	Mprip
1	Celf1
1	Igf1r
1	Insr
1	Ctr9
1	Kit
1	Ctcf
1	Rfx5
1	Nr2c1
1	Otx1
1	Kctd20
1	Naa60
1	Crkl
1	Epor
1	Eps15l1
1	Susd2
1	Tek
1	Zdhhc24
1	Bbs1
1	Runx1t1
1	Qrich1
1	Usp19
1	Pknox1
1	Cyp27b1
1	Sulf2
1	Ezh1
1	Vwa7
1	Ceacam9
1	Scube2
1	Lrrc8a
1	Khsrp
1	Zmiz1
1	Ankrd26
1	Arid1a
1	Hmgcll1
1	Clstn3
1	Ubc
1	Nfib
1	Tmem184b
1	Nf2
1	Bcl2l13
1	Cbx5
1	Mcu
1	Kcnd1
1	Tfcp2
1	Pou6f2
1	Cacna2d2
1	Raver1
1	Bltp2
1	Kansl3
1	Tnfrsf22
1	Adam19
1	Zfp790
1	Sptbn4
1	Evi5l
1	Med15
1	Dhdds
1	Tnpo3
1	Adgrl1
1	Etv5
1	Ptprs
1	Iglon5
1	Cad
1	Clip3
1	Prdm15
1	Klhl3
1	Pigl
1	Tmem87b
1	Anapc1
1	Map3k4
1	Ankrd52
1	Kif1a
1	Matcap1
1	Unkl
1	Actn1
1	Nolc1
1	Zfp318
1	Srf
1	Steap2
1	Serac1
1	Setdb1
1	Ppil4
1	Tnr
1	Macroh2a1
1	Castor2
1	Cacna1d
1	Tenm1
1	Kcnq2
1	Mpped2
1	Lnx2
1	Plcg1
1	Nbr1
1	Med24
1	Taok1
1	Mpp2
1	Psmd11
1	C1qtnf1
1	Zc3h18
1	Atad5
1	Zfp334
1	Pigt
1	Med1
1	Stk4
1	Ksr1
1	Septin8
1	Mtmr4
1	Mapt
1	Kansl1
1	Akap1
1	Ncor1
1	Pcgf2
1	G3bp1
1	Sp2
1	Lhx1
1	Dync1h1
1	Zbtb4
1	Fxr2
1	Acsl1
1	Zfyve27
1	Wwc1
1	Pelp1
1	Sart3
1	Slfn3
1	Slc35b4
1	Slc25a22
1	Scrn1
1	BC005537
1	Ahr
1	Atp6v0a1
1	Arid3a
1	Lyst
1	Slc35e1
1	Prl8a1
1	Stxbp5
1	Sec63
1	Plagl1
1	Utrn
1	Grm1
1	Slc16a10
1	Rev3l
1	Fyn
1	Lrriq1
1	Ppp1r12a
1	Ube2d1
1	Slc17a8
1	Arid5b
1	Psen1
1	Hbs1l
1	Pde7b
1	Hsp90b1
1	Rufy2
1	Eif4ebp2
1	Dnajb12
1	Cand1
1	Vps54
1	Apc2
1	Thap2
1	Ptprb
1	Cnot2
1	Cobl
1	Rab36
1	Grb10
1	Nav3
1	Cabin1
1	Ap3d1
1	Nfyb
1	Slc36a1
1	Shc2
1	Sptbn1
1	Flt4
1	Rad50
1	Jade2
1	Kremen1
1	Tnip1
1	Rnf185
1	Eif4enif1
1	Ogdh
1	Rps6kb1
1	Gria1
1	Myo19
1	Acaca
1	Atxn7l1
1	Abca8b
1	Klhl29
1	Rnf144a
1	Adcy3
1	Dnajc27
1	Efr3b
1	Dnmt3a
1	Kif3c
1	Rab10
1	Mmp28
1	Asic2
1	Ddx42
1	Tcam1
1	Nf1
1	Ddx5
1	Helz
1	Gga3
1	Cluh
1	Tmem94
1	Acox1
1	Ncbp3
1	Ube2o
1	Nos2
1	Cpd
1	Prpf8
1	Cacna1g
1	Snx11
1	Cacnb1
1	Fbxl20
1	Vamp2
1	Myh10
1	Acly
1	Stat5b
1	Adam11
1	Nmt1
1	Foxg1
1	Gtf2a1
1	Sel1l
1	Nemf
1	Mia2
1	Akap5
1	Rab15
1	Nin
1	Trim9
1	Snapc1
1	Susd6
1	Srsf5
1	Pcnx1
1	Mta1
1	Zmynd11
1	Rps6ka5
1	Ccdc88c
1	Trip11
1	Atxn3
1	Pfkp
1	Unc79
1	Tshz3
1	Papln
1	Numb
1	Ylpm1
1	Gpatch2l
1	Vash1
1	Angel1
1	Ccnk
1	Yy1
1	Zfp839
1	Ppp1r13b
1	Kif26a
1	Ryr2
1	Amph
1	Nedd9
1	Hivep1
1	Nol8
1	Ssr1
1	Zfp346
1	Nsd1
1	Zfp369
1	Slc28a3
1	Dapk1
1	Tppp
1	Vcan
1	Iqgap2
1	Aggf1
1	Ap3b1
1	Jmy
1	Rab3c
1	Mtx3
1	Ppwd1
1	Htr1a
1	Slc4a7
1	Kat6b
1	Samd8
1	Thrb
1	Txndc16
1	Ero1a
1	Mapk1ip1l
1	Ktn1
1	Slmap
1	Eaf1
1	Sh3bp5
1	Parg
1	Nek4
1	Ska3
1	Ints9
1	Atp8a2
1	Zc3h13
1	Enox1
1	Wbp4
1	Ccdc25
1	Chrna2
1	Ppp2r2a
1	Klhl1
1	Slc39a14
1	Gfra2
1	Rbm26
1	Dnajc3
1	Mbnl2
1	Nup155
1	Slc7a8
1	Acin1
1	Drosha
1	Pdzd2
1	Jph4
1	Sema5a
1	Sdc2
1	Trio
1	Ank
1	Csmd3
1	Brd1
1	L3mbtl2
1	Mief1
1	Syngr1
1	Deptor
1	Csnk1e
1	Parvb
1	Efcab6
1	Myh9
1	Slc38a2
1	Srebf2
1	Shisa9
1	Txndc11
1	Bcl6
1	Mgrn1
1	Srl
1	Crebbp
1	Ercc4
1	Hsf1
1	Gpaa1
1	Plec
1	Ptk2
1	Mapk8ip2
1	Arsa
1	Kif21a
1	Cblb
1	Bbx
1	Sidt1
1	Usp7
1	Igsf11
1	Lmln
1	Osbpl11
1	Gsk3b
1	Ccdc14
1	Usp25
1	Robo1
1	Adamts5
1	Itsn1
1	Synj1
1	Scaf4
1	Adcy6
1	Nckap5l
1	Faim2
1	Racgap1
1	Asic1
1	Smarcd1
1	Dip2b
1	Slc11a2
1	Slc4a8
1	Calcoco1
1	Gtf2ird1
1	Abcc1
1	Slc38a1
1	Ache
1	Dlx2
1	Synj2
1	Rps6ka2
1	Igf2r
1	Lnpep
1	Chd1
1	Slc25a27
1	Tnfrsf21
1	Tbc1d5
1	Satb1
1	Aars2
1	Hsp90ab1
1	Tcte1
1	Vegfa
1	Ubr2
1	Foxp4
1	Brd4
1	Cpne5
1	Cmtr1
1	Abcg1
1	Wiz
1	Lpin2
1	Clip4
1	Ehd3
1	Spast
1	Birc6
1	Crim1
1	Strn
1	Man2a1
1	Ralbp1
1	Prss41
1	Abca3
1	Mapk8ip3
1	St6gal2
1	Pgap6
1	Luc7l
1	Kdm4b
1	Sos1
1	Map4k3
1	Tmem178
1	Thada
1	Sap130
1	Slc39a6
1	Zfp397
1	Mapre2
1	Wac
1	Zfp871
1	Kifc5b
1	Dtna
1	Cdh2
1	Mep1b
1	Vps52
1	Dnajc18
1	Iws1
1	Bag6
1	Wdr33
1	Diaph1
1	Dcp2
1	Pggt1b
1	Ankhd1
1	Rbm27
1	Tcerg1
1	Gnal
1	Afg3l2
1	Prelid3a
1	Snx24
1	Ldlrad4
1	Setbp1
1	Me2
1	Mbd1
1	Atp9b
1	Nedd4l
1	Prrc1
1	Fbn2
1	Tcof1
1	Hmgxb3
1	Osbp
1	Syt7
1	Cemip2
1	Atg2a
1	Ppp2r5b
1	Jak2
1	Syvn1
1	Dpf2
1	Pacs1
1	Rin1
1	Asah2
1	Ppp6r3
1	Vldlr
1	Sf1
1	Mark2
1	Smc3
1	Eif3a
1	Noc3l
1	Slit1
1	Pdcd11
1	Slk
1	Ablim1
1	Mms19
1	Csnk1d
1	Entpd7
1	Dnmbp
1	Sfxn3
1	Btrc
1	Oga
1	Ldb1
1	Gbf1
1	Sufu
1	Tbl1x
1	Zfhx4
1	Tro
1	Polr3a
1	Atp10a
1	Ube3a
1	Kdm5c
1	Dnajc14
1	Smarcc2
1	Baiap2
1	Il23a
1	Ark2c
1	Dock9
1	Tnrc6c
1	Cbx2
1	Nptx1
1	Rptor
1	Cpeb1
1	Sdc3
1	Agbl1
1	Taf3
1	Hgs
1	Nrp1
1	Zfp282
1	Dnaaf5
1	Faf2
1	Unc5a
1	Slco5a1
1	Klf7
1	Als2
1	Ercc5
1	Npas2
1	Eif5b
1	Mgat4a
1	Inpp4a
1	Tmem131
1	Sema4c
1	Dst
1	Zfp142
1	Smap1
1	Cnot9
1	Ppm1f
1	Tmem169
1	Ptprn
1	Stk11ip
1	Trip12
1	Slc16a14
1	Ngef
1	Lrrfip1
1	Asb1
1	Hdac4
1	Tnfrsf11a
1	Ccdc93
1	Srgap2
1	Arl8a
1	Rassf5
1	Nucks1
1	Rbbp5
1	Nfasc
1	Lrrn2
1	Atp2b4
1	Xpr1
1	Rgs16
1	Ahctf1
1	Acbd3
1	Astn1
1	Ralgps2
1	Abl2
1	Kctd3
1	Eprs1
1	Lpgat1
1	Plxna2
1	Frmd4a
1	Atf6
1	Uhmk1
1	Uap1
1	Hsd17b7
1	Klhl20
1	Mllt10
1	Kif5c
1	Lypd6b
1	Pfkfb3
1	Gad2
1	Odf2
1	Tsc1
1	Acvr1c
1	Acvr1
1	Tor1b
1	Zeb2
1	Dab2ip
1	Lhx6
1	Brd3
1	Sec16a
1	Inpp5e
1	Grin1
1	Arl6ip6
1	Ly75
1	Dync1i2
1	Cers6
1	Arl14ep
1	Slc12a6
1	Traf6
1	Hipk3
1	Trim44
1	Ttc17
1	Myef2
1	Syt13
1	Chst1
1	Frmd5
1	Map1a
1	Tubgcp4
1	Ubr1
1	Slx4ip
1	Tyro3
1	Ptpra
1	Rtf1
1	Atrn
1	Rpusd2
1	Chgb
1	Bmp2
1	Usp8
1	Trpm7
1	Slc20a1
1	Sec23b
1	Pag1
1	Stx16
1	Dok5
1	Chrna4
1	Itch
1	Mmp24
1	Tbl1xr1
1	Tti1
1	Rprd1b
1	Zmat3
1	Pik3ca
1	Ncoa3
1	Tnik
1	Sec62
1	Trpc4
1	Ift80
1	Nbea
1	Tsc22d2
1	Mme
1	Gmps
1	Kcnab1
1	Veph1
1	Ampd2
1	Slc6a17
1	Ints3
1	Chrnb2
1	Adar
1	Trim2
1	Tbck
1	Hcn3
1	Arhgef2
1	Sema4a
1	Dclk2
1	Rprd2
1	Mmp16
1	Tgs1
1	Casp8ap2
1	Epha7
1	Smc2
1	Tmod1
1	Coro2a
1	Tex10
1	Tmeff1
1	Cavin4
1	Snx30
1	Ptprd
1	Mpdz
1	Fktn
1	Nol6
1	Ubap2
1	Pigo
1	Unc13b
1	Gba2
1	Psip1
1	Sh3gl2
1	Cachd1
1	Elavl4
1	Pum1
1	Lrp8
1	Ndc1
1	Dyrk2
1	Macf1
1	Ptch2
1	Pik3r3
1	Dmbx1
1	Htr6
1	Hp1bp3
1	Hcrtr1
1	Adgrb2
1	Zfp362
1	Csmd2
1	CK137956
1	AU040320
1	Ncdn
1	Slc9a1
1	Meaf6
1	Eya3
1	Mtf1
1	Inpp5b
1	Gmeb1
1	Epb41
1	Srsf4
1	Casp9
1	Fbxo42
1	Xrcc2
1	Nol9
1	Per3
1	Ube4b
1	Errfi1
1	Mtor
1	Clcn6
1	Lrrc47
1	Acap3
1	Ski
1	Mib2
1	Adgra3
1	Sorcs2
1	Afap1
1	Ablim2
1	Htt
1	Add1
1	Nelfa
1	Crmp1
1	Stk32b
1	Zbtb49
1	Cwh43
1	Mapre3
1	Slc35f6
1	Rfc1
1	Tada2b
1	Pds5a
1	Nsun7
1	Gabrb1
1	Fip1l1
1	Epha5
1	Cdc7
1	Zfp326
1	Aff1
1	Ddx55
1	Pitpnm2
1	Sdad1
1	Slc15a4
1	Rimbp2
1	Mmp17
1	Bcl7a
1	Sfswap
1	Ncor2
1	Aacs
1	Ankle2
1	Golga3
1	Ep400
1	Ulk1
1	Sppl3
1	Mmab
1	Radil
1	Wipi2
1	Fscn1
1	Ddx54
1	Rph3a
1	Cdk8
1	Wasf3
1	Glcci1
1	Flt1
1	Hsph1
1	Ing3
1	Auts2
1	Limk1
1	Wasl
1	Gcc1
1	Gigyf1
1	Dlx5
1	Dync1i1
1	Plxna4
1	Klhdc10
1	Adcyap1r1
1	Tmem209
1	Zyx
1	Fam131b
1	Clcn1
1	Slc37a3
1	Fbxl14
1	Aplf
1	Foxp1
1	Plxna1
1	Nup210
1	Itpr1
1	Ret
1	Tmcc1
1	Bms1
1	Erc1
1	Lrp6
1	Grin2b
1	Atf7ip
1	Wbp11
1	Lmo3
1	Plekha5
1	Aebp2
1	Abcc9
1	Srgap3
1	C2cd5
1	Far2
1	Slc6a1
1	Mbd4
1	Pianp
1	Slc8a2
1	Mark4
1	Nova2
1	U2af2
1	Zfp583
1	Herc2
1	Tjp1
1	Entrep2
1	Apba2
1	Furin
1	Vps33b
1	Sema4b
1	Lrrc28
1	Mef2a
1	Sipa1l3
1	Lrfn1
1	Xylt1
1	Fchsd2
1	Nfatc2ip
1	Pgm2l1
1	Sh2b1
1	Eif3c
1	Spns1
1	Kdm8
1	Fus
1	Stx1b
1	Fbxl19
1	Rnf40
1	Nomo1
1	Tacc2
1	Ubfd1
1	Cckbr
1	Chst15
1	Thumpd1
1	Fam53b
1	Stim1
1	Pgap2
1	Tub
1	Usp11
1	Cttn
1	Smarca1
1	Ccdc120
1	Otud5
1	Hdac6
1	Aff2
1	Nlgn3
1	Nono
1	Taf1
1	Zrsr2
1	Hcfc1
1	L1cam
1	Mcf2l
1	Rab11fip1
1	Col4a1
1	Col4a2
1	Arhgef7
1	Dlc1
1	Tnks
1	Adam9
1	Plekha2
1	Tenm3
1	Wwc2
1	Star
1	Tti2
1	Klhl2
1	N4bp1
1	Eif2ak3
1	Cdh11
1	Phlpp2
1	Gnao1
1	St3gal2
1	Cdyl2
1	Cx3cl1
1	Gse1
1	Mast3
1	Pik3r2
1	Mbtps1
1	1700030J22Rik
1	Map3k21
1	Atp13a1
1	Dctn1
1	Phaf1
1	Smpd3
1	Terf2
1	Cyb5b
1	Tmem231
1	Wdr59
1	Urb2
1	Sesn3
1	Grik4
1	Ubash3b
1	Bace1
1	Dscaml1
1	Ddx6
1	Hyou1
1	Hinfp
1	C2cd2l
1	Icam5
1	Pde4a
1	Carm1
1	Smarca4
1	Sltm
1	Nedd4
1	Rnf111
1	Itga11
1	Anp32a
1	Glce
1	Tle3
1	Ptpn9
1	Hmg20a
1	Neo1
1	Hcrtr2
1	Car12
1	Csnk1g1
1	Tfdp2
1	Zfp949
1	Stt3b
1	Pik3cb
1	Smarcc1
1	Scap
1	Arpp21
1	Trak1
1	Dnajc13
1	Atp2c1
1	Bsn
1	Nckipsd
1	Prkar2a
1	Eml4
1	Thsd7a
1	Flcn
1	Atxn2l
1	Crebl2
1	Mier3
1	Inppl1
1	Katnip
1	Gtf3c1
1	Pdxk
1	Ank2
1	Spring1
1	Abcc10
1	Zswim6
1	Rnft2
1	Pkd1
1	Smap2
1	Fbxo21
1	Lrig2
1	Odf4
1	Nup93
1	Mycbp2
1	Trim33
1	Npat
1	Lmo7
1	Cdc14b
1	Ybey
1	Ttc28
1	Slitrk5
1	Arid2
1	Ptprm
1	Ptprf
1	Galnt9
1	Kdm4a
1	Plppr5
1	Usp37
1	Fntb
1	Arhgap44
1	Clasp2
1	Snap91
1	Specc1l
1	Fan1
1	Fhip2a
1	Fndc3a
1	Strc
1	Larp4b
1	Otud7a
1	Rbfox2
1	Adgrb3
1	Rfwd3
1	Caskin1
1	Map3k13
1	Pcgf3
1	Ddx19b
1	Arhgap39
1	Ccar2
1	Egr3
1	Sf3b3
1	Nrxn2
1	Exoc6b
1	B3galt2
1	Ppargc1b
1	Best4-ps
1	Pxk
1	Mapkbp1
1	Usp36
1	Zswim5
1	Tnks1bp1
1	Jcad
1	Scaper
1	Rpap1
1	Galnt17
1	Farp2
1	Zfp551
1	Zdhhc5
1	Hdlbp
1	Ctnnd1
1	Kctd7
1	Tmed8
1	Ptgdr2
1	Pomt2
1	Tmem63c
1	Exoc3
1	Ino80
1	Cipc
1	Vps18
1	Gpc1
1	Golgb1
1	Plekhm1
1	Zdhhc14
1	Setd5
1	Igsf9b
1	Traf3ip1
1	Med13
1	Iqsec1
1	Tmem132c
1	Zbed4
1	Ina
1	Mtmr3
1	Tkfc
1	Cmip
1	Polr3b
1	Caskin2
1	Diaph2
1	Edil3
1	Pcnx4
1	Ice1
1	Scn10a
1	Ccpg1
1	Inpp5j
1	Daam1
1	Tent4a
1	Hid1
1	Slc41a2
1	2700049A03Rik
1	Mon2
1	Chst11
1	Ppm1h
1	Ankrd12
1	Cacna1a
1	Dbn1
1	Fam171a2
1	Fras1
1	Cnot6l
1	Adgrb1
1	Mast4
1	Sos2
1	Grip1
1	Celf5
1	Nrip3
1	Tet3
1	Atosa
1	Ano8
1	Ankrd27
1	Sidt2
1	Pygo1
1	Mdga2
1	Dhcr24
1	Synrg
1	Zfr2
1	Cog7
1	Dop1a
1	Htr2a
1	Zbtb7a
1	Tbr1
1	Rrp12
1	Dhx57
1	Mtmr9
1	Secisbp2l
1	Dcbld2
1	Dnai4
1	Secisbp2
1	Ap2b1
1	Tanc1
1	Fam124a
1	Sppl2b
1	Rims4
1	Pcyt1b
1	Hectd1
1	Tut7
1	Abi3bp
1	Impg2
1	Arx
1	Vps13c
1	Gnptab
1	Pcsk7
1	Dennd1a
1	Emsy
1	Ptprh
1	Sstr1
1	Ccr3
1	Tab3
1	Cox18
1	Ntng2
1	Prdm4
1	Capn5
1	L3mbtl1
1	Mboat7
1	Ric8b
1	Rubcn
1	Cbarp
1	Rnf38
1	Abca7
1	Supt16
1	Dync1li2
1	Ppp1r26
1	Zhx3
1	Hykk
1	Gramd4
1	Cd276
1	Ibtk
1	Rusc2
1	Ripor2
1	Tmtc2
1	Tmem63b
1	Sugp2
1	Sigmar1
1	Slc17a3
1	Dgkb
1	Mbnl3
1	Hoxc9
1	Mgat5
1	Prickle1
1	Rif1
1	Edc4
1	Zdhhc23
1	Lzts1
1	Kidins220
1	Tmem260
1	Csgalnact1
1	Cracd
1	Sec24a
1	Exoc1
1	Hif1an
1	Arhgap26
1	Megf11
1	Tbc1d24
1	Fam13b
1	Cdc42ep3
1	Slc38a7
1	Cnot1
1	Ppp6r2
1	Ttyh3
1	Etl4
1	Clcn7
1	Ccdc148
1	Tmtc3
1	Ago2
1	Cyld
1	Kcnk9
1	Stpg3
1	Tent4b
1	Mbd5
1	Fam135b
1	Dchs1
1	Syde2
1	Ehmt1
1	Rap2b
1	Elac1
1	Lrfn3
1	Bcorl1
1	Trim17
1	Zdhhc9
1	Pml
1	Trim3
1	Zfp39
1	Hk1
1	Sstr4
1	Rab11fip3
1	Ralgapa2
1	Setd7
1	Sik2
1	Aff3
1	Dennd11
1	Grhl3
1	Fam193a
1	Syn1
1	Zfyve28
1	Spred3
1	Dzank1
1	Bltp1
1	Gemin5
1	Tbcel
1	Man1c1
1	Capn15
1	Larp1
1	Letmd1
1	Kdm6a
1	Rcor3
1	Cnnm4
1	Tbc1d2b
1	Ranbp10
1	Depdc5
1	Vgf
1	Slc30a1
1	Ints7
1	Uggt1
1	Thoc2
1	Ubr5
1	Rapgef6
1	Zdhhc18
1	Tob1
1	Adgrl3
1	Bclaf1
1	Vps13b
1	Inf2
1	Atp8a1
1	Ahdc1
1	Lzts3
1	Fam222b
1	Slc32a1
1	Dzip1l
1	Vopp1
1	Phf12
1	Tspan14
1	Stk35
1	Dusp8
1	Wdr19
1	Pcdh18
1	Rcor1
1	Ssh2
1	Bicd2
1	Neurod6
1	Wnk2
1	Sh3rf3
1	Dhx38
1	Arap2
1	Wipf2
1	Rapgefl1
1	Phf2
1	Haus6
1	Cntnap5c
1	Mphosph9
1	Tmem181a
1	Snrk
1	Slc43a2
1	Chpf2
1	Sobp
1	Slc22a23
1	Mlxip
1	Zfp384
1	Tcte2
1	Setd1b
1	Scaf1
1	Srcin1
1	Nos1ap
1	Cdk19
1	Socs7
1	Sv2a
1	Jarid2
1	Cbfa2t2
1	Zfp280d
1	Pcid2
1	Efl1
1	Cyp24a1
1	Susd4
1	Susd1
1	Pptc7
1	Tctn1
1	Ripor1
1	Phrf1
1	Nfe2l1
1	Herc1
1	Dgki
1	Dsel
1	Golga4
1	Wdr26
1	Mvb12b
1	Ascc3
1	Sema6c
1	Smurf1
1	Sde2
1	Rap1gap2
1	Abitram
1	Garnl3
1	Zcchc2
1	Man2a2
1	Pogz
1	Kat7
1	Mtcl3
1	Cnst
1	Usp6nl
1	Hrh3
1	Lsm14b
1	Adgrg6
1	Runx2
1	Stim2
1	Ube2h
1	Naif1
1	Tbc1d25
1	Abhd2
1	Gpatch2
1	Ppp1r10
1	B3galnt2
1	Prrc2b
1	Fndc3b
1	Minar1
1	Rab3gap2
1	Sec24c
1	Marchf4
1	Prss23
1	Prdm16
1	Heatr5b
1	Cntnap2
1	Mtmr12
1	Ubn1
1	Tnrc18
1	Asb6
1	Cntn5
1	Bltp3a
1	Cep104
1	Stau1
1	Ncam1
1	Ajap1
1	Grin3a
1	Myo9a
1	Rbms3
1	Prex1
1	Strip2
1	Hnrnpu
1	Lonrf1
1	Icmt
1	Zmynd8
1	Tbc1d13
1	Sdk1
1	Zer1
1	Nploc4
1	Fnbp1l
1	Slx4
1	Alg2
1	Bahcc1
1	Orai2
1	Dnajc28
1	Cc2d2a
1	Ncoa5
1	Zfp335
1	Epg5
1	Mcph1
1	Rere
1	Srrm3
1	Heca
1	Armh3
1	Rhbdd2
1	Urb1
1	Pik3cd
1	Dag1
1	Zfp292
1	Dtx4
1	Sinhcaf
1	Phtf2
1	Cbx4
1	Bahd1
1	Gnaz
1	Slc7a5
1	Cox15
1	Elavl1
1	Ipo8
1	Baz2a
1	Gpr176
1	2310057M21Rik
1	Ankrd6
1	Zfp704
1	Prrc2c
1	Sema3d
1	Dnm3
1	Plekha1
1	Bach2
1	Dcaf1
1	Skic2
1	Gpr63
1	Aqr
1	Akap9
1	Elapor1
1	Cdh18
1	Pitpnc1
1	Spns2
1	Bptf
1	Ambra1
1	Zfp609
1	Necab1
1	Tex2
1	Wdr7
1	Plppr2
1	Btaf1
1	Kazn
1	Ildr2
1	Ppip5k2
1	Efhd2
1	Madd
1	Rsc1a1
1	Il17rd
1	Zfhx2
1	Hnrnpul1
1	Cep126
1	Siah1b
1	Spen
1	Il25
1	Gpr161
1	Psme4
1	Crocc
1	Osbpl10
1	Kcnd3
1	Atp1a3
1	S100pbp
1	Rfx3
1	Rcc2
1	Sh3kbp1
1	Trim62
1	Iffo2
1	Irgq
1	Fam117b
1	Grid1
1	Elmo1
1	N4bp2l1
1	Smc1a
1	Cyyr1
1	Zmiz2
1	Elovl6
1	Phf8
1	Zfp236
1	Katnal1
1	Sntb2
1	Slc7a1
1	Inhba
1	Atg2b
1	Ankrd42
1	Rap1gap
1	Dicer1
1	Pik3r1
1	Mfsd6
1	Dcp1b
1	Rnf123
1	Ago1
1	Sox5
1	Gcn1
1	Kif21b
1	Klf8
1	Rims1
1	Plekha6
1	Gpr155
1	Slc24a4
1	Enc1
1	Myrip
1	Ppp4r3a
1	Tcf20
1	Dlx1
1	Rimoc1
1	Znrf3
1	Arhgef11
1	Igsf3
1	Dstyk
1	Ssh1
1	Zfp451
1	Tbc1d22b
1	Kdm5b
1	Fbxo38
1	Sgsm1
1	Ammecr1
1	Itga1
1	Mrtfa
1	Ehbp1
1	Setd1a
1	Pbrm1
1	Specc1
1	Arel1
1	Gatad2b
1	Dennd4b
1	Agps
1	Fbrs
1	Dhx29
1	Adora1
1	Zfp532
1	Zmym4
1	Tbc1d10b
1	Usp22
1	Mideas
1	Dmtf1
1	Klhl14
1	Ubap2l
1	Kcnj12
1	Gtpbp1
1	Asxl1
1	Sin3a
1	Mier2
1	Fam199x
1	Kdm7a
1	Kcna4
1	Hirip3
1	Zfyve1
1	Xkr7
1	Rgsl1
1	Alkbh5
1	Rgs8
1	Jph1
1	Sipa1l1
1	Ttc9
1	Hectd4
1	Nmnat2
1	Trim46
1	Smg7
1	Rnf214
1	Or6c2b
1	Krba1
1	Fgf11
1	Zc3h6
1	Lhfpl4
1	Gng2
1	Edem3
1	Zfp513
1	Dpy19l1
1	Zfp866
1	Fam13c
1	Vmn1r75
1	Pcdhb19
1	Or2z2
1	Fbrsl1
1	Gprasp1
1	Tmem130
1	2510009E07Rik
1	Elfn2
1	Setx
1	Fam90a1b
1	Mdga1
1	Pxylp1
1	Adamts3
1	Tox3
1	Dpy19l3
1	Fem1a
1	Trp53bp1
1	Klhl15
1	A530064D06Rik
1	Wdfy3
1	Thrap3
1	Gpr75
1	Pcdhb21
1	Pcdhb14
1	Eml6
1	Rsbn1
1	Bmerb1
1	Cnr1
1	Zfp507
1	Zfand3
1	Pard6b
1	Plppr4
1	Tmem201
1	Erich5
1	Airim
1	Ankrd50
1	Syt16
1	Klhl31
1	Pwwp2a
1	Mylk4
1	Kctd21
1	Napepld
1	Prrt3
1	Prkce
1	Kcng3
1	E130308A19Rik
1	Rnf216
1	Dmd
1	Asxl3
1	Hs6st1
1	Med26
1	Zfp574
1	Nyap1
1	Sh2d5
1	Gprin3
1	Trrap
1	Pou3f3
1	Zfp553
1	Chrm2
1	Esf1
1	Zfp629
1	Pcdhb10
1	Pid1
1	Spred2
1	Sprn
1	Basp1
1	Ccdc149
1	Zswim3
1	Adra1a
1	Slc25a51
1	Tmem104
1	Eif4g1
1	Onecut2
1	B3gat1
1	Snx12
1	Ppp1r15b
1	Lrrc8d
1	Cep295
1	Brd10
1	Patl1
1	Nxph1
1	Gsg1l
1	Zfp84
1	Scaf8
1	Vps13a
1	Usp27x
1	Ankle1
1	Ccbe1
1	Hs3st2
1	Jrk
1	Zfp526
1	Zfp319
1	Zfp518b
1	Prr12
1	Slc39a3
1	Atxn1
1	Zfp740
1	Gpr156
1	Fbxo41
1	Spata2
1	Tmem164
1	Lrrc4b
1	Dync2h1
1	Gjd3
1	Dusp18
1	Fam185a
1	C2cd3
1	Lancl3
1	Ctdspl
1	Zbtb44
1	Rexo1
1	Cmya5
1	Xxylt1
1	Dlgap2
1	Rnf152
1	Yipf6
1	Champ1
1	Rnf150
1	Zc3hav1l
1	Flrt1
1	Diras2
1	Stx19
1	Tnrc6b
1	Sstr2
1	Pcdhb16
1	Kcna3
1	Gigyf2
1	Tenm4
1	Arid4a
1	Kmt2d
1	Crebrf
1	Dip2c
1	Pcdhb18
1	Pdp2
1	Gli2
1	Zfp407
1	Nrip1
1	Tlcd5
1	Tob2
1	Mlec
1	Morc2b
1	Ccdc6
1	Zfp454
1	Dcun1d3
1	Lonrf2
1	Vps37c
1	Slc39a9
1	Phf3
1	Rimkla
1	Rnf24
1	Atp13a5
1	Elfn1
1	Ankrd34a
1	Pcdh10
1	Dcaf5
1	Agtr1a
1	Or6c3
1	Kcnk3
1	Tenm2
1	Dcaf7
1	Tmem67
1	Proser1
1	Spty2d1
1	Sall2
1	Clip1
1	Polr1a
1	Lingo1
1	Bdp1
1	Zbtb14
1	Zfp668
1	Zfp646
1	Zfp280b
1	Sertad2
1	Armcx4
1	Sarm1
1	Slc25a44
1	Ubqln2
1	Lgr4
1	Hic2
1	Dscam
1	Abca12
1	Rictor
1	Neto1
1	Amer1
1	Fbxo46
1	Lypd6
1	Oprd1
1	Fam171a1
1	Adra1b
1	Maml1
1	Fam78a
1	Zfp831
1	Prkaa1
1	Scg2
1	Zbtb26
1	Htr1f
1	Rtn4rl2
1	Zfp366
1	Zfp169
1	Kcns2
1	Gdpgp1
1	Or1f19
1	Zfp11
1	Lingo3
1	Sv2c
1	Adnp
1	Islr2
1	Usp42
1	Cacna1c
1	2900026A02Rik
1	Plekhm3
1	Zfp46
1	Ncald
1	Pcdh1
1	Zbtb22
1	Mafg
1	Usp29
1	Mical3
1	Rap2a
1	Kcnf1
1	Nlgn2
1	Arf3
1	Sox6
1	Xkr4
1	Klf13
1	Rbm12b2
1	Acvr2a
1	Gpr17
1	Ppp6r1
1	Ltn1
1	Cemip
1	Acot4
1	Cherp
1	Nav2
1	Nup188
1	Pbx1
1	Gan
1	Pcdh15
1	Asap2
1	Rnf103
1	Tln2
1	Zfp608
1	Map1b
1	Gpr25
1	Reep1
1	Msl1
1	Prkg1
1	Ctif
1	Rnf157
1	Tmem248
1	Ptprt
1	Gpr21
1	Pom121
1	Ficd
1	Cacng8
1	Mapk14
1	Ggcx
1	Shisa7
1	Tanc2
1	Sh3pxd2a
1	Tll1
1	Dennd4a
1	Mast1
1	Chd8
1	Ubxn7
1	Nudcd3
1	Txlna
1	Lipg
1	Srcap
1	Shisa6
1	Adnp2
1	Stum
1	Ercc6
1	Gon4l
1	Prr14l
1	Tmem74
1	Tmem120b
1	Lclat1
1	Tmem62
1	Oscar
1	Slc8a1
1	1600014C10Rik
1	Srsf12
1	Adam10
1	Ap1s3
1	Zscan22
1	Lrrc8c
1	Fsd1l
1	Kctd18
1	Klhl18
1	Cadm4
1	Actn4
1	Usp46
1	Nsd3
1	Pcnx3
1	Zfp667
1	Or6z5
1	Zfp174
1	Miga1
1	Gabrg3
1	Gabra5
1	Ankrd17
1	Tmem245
1	Zfp457
1	Stam2
1	Pcdh9
1	Cd47
1	Alk
1	Ano5
1	Unc80
1	Zzef1
1	Kbtbd11
1	Paqr3
1	Rtl6
1	Fto
1	Irs1
1	Elapor2
1	A430033K04Rik
1	Rgs9bp
1	Grik2
1	Usp34
1	Slit3
1	Med12l
1	Adgrf5
1	Foxk1
1	Pign
1	Rlim
1	Tug1
1	Fry
1	Gpr173
1	Ilrun
1	St8sia3
1	Jakmip3
1	Cep162
1	Slc35f3
1	Ero1b
1	Chd6
1	Gsk3a
1	Scn3a
1	Bcl2
1	Cep170
1	Phex
1	Saa2
1	Ece1
1	Prdm2
1	Zfp746
1	Mex3b
1	Camk2b
1	Chsy3
1	Spock2
1	Upf1
1	Phf21a
1	Gpc6
1	Gda
1	Eif4b
1	Samd12
1	0610030E20Rik
1	Rnf169
1	Cds2
1	Col25a1
1	Tlcd3b
1	Hnrnpa3
1	Sh2d3c
1	Ntrk3
1	Pde1a
1	Usp47
1	Zc3h4
1	Eda
1	Mamld1
1	Or1l4
1	Nhs
1	Trp53
1	Syn3
1	Cdh24
1	Akap17b
1	Zfp341
1	Or4x11
1	Unc5c
1	Zfp74
1	Taok2
1	Atxn7l3
1	Slc35e3
1	Zfp462
1	Ap2a1
1	Caln1
1	Samd5
1	Xcr1
1	Dcc
[truncated: 13,462 more rows]

## Sheet: WGCNA APP Hippo Module Definiti
Module ID	gene
1	Scmh1
1	Xpo6
1	Tfe3
1	Axin2
1	Ccnd2
1	Btbd17
1	Th
1	Gmpr
1	Mnt
1	Pemt
1	Cdh4
1	Comt
1	Trappc10
1	Ccm2
1	Tbrg4
1	Mkrn2
1	Raf1
1	Pdgfb
1	Acvrl1
1	Acvr1b
1	Tom1l2
1	Zfp385a
1	Sema4f
1	Myo18a
1	Sez6
1	Icosl
1	Spg7
1	Chmp1a
1	Rpa1
1	Polr3d
1	Car4
1	Zfp512b
1	Tpd52l2
1	Bcl11a
1	Pxmp4
1	Smarcb1
1	Hip1r
1	Nsun5
1	Top1mt
1	Oxa1l
1	Heatr6
1	Icam4
1	S100a3
1	Icam2
1	Mapk7
1	N4bp3
1	Rmnd5b
1	Nhp2
1	Vps9d1
1	Zfp276
1	Mfsd10
1	Kctd10
1	Poldip2
1	Ift20
1	Pcbp3
1	Cfp
1	Cnnm3
1	Mcm3ap
1	Pcnt
1	Agpat3
1	Sema6b
1	Dpp9
1	Lsr
1	Gramd1a
1	Hpn
1	Ckb
1	Myg1
1	Rarg
1	Pfdn5
1	Smg5
1	Cct3
1	Glmp
1	Snd1
1	Slc19a1
1	Tbx21
1	Mrpl10
1	Def8
1	Itga3
1	Sgca
1	Itfg2
1	Tulp3
1	Gtf2h4
1	Tubb5
1	Jup
1	Fkbp10
1	Ergic1
1	Acap1
1	Brpf1
1	Ddt
1	Ubl3
1	Akt1
1	Il16
1	Tcirg1
1	Coasy
1	Rtcb
1	Capns1
1	Lrp3
1	Clpb
1	Zdhhc4
1	Nup214
1	Trmt1
1	Nacc1
1	Nfix
1	Slc1a5
1	Uba1
1	Taco1
1	Npas1
1	Srpk3
1	Idh3g
1	Pnck
1	Ift46
1	Tmem25
1	Trappc6a
1	Supt6
1	Rab34
1	Sdf2
1	Bbc3
1	Psmc3
1	Rapsn
1	Nr1h3
1	Sf3a1
1	Vrk3
1	Smg9
1	Mov10
1	Rhoc
1	Ppard
1	Metrn
1	Lmf1
1	Ciao3
1	Daxx
1	Cd320
1	Ipo4
1	Dhrs1
1	Tmem161a
1	Armc6
1	Borcs8
1	Ranbp3
1	Ndufa11
1	Nr2f6
1	Use1
1	Ocel1
1	Dyrk1b
1	Prpf6
1	Abhd3
1	Tchp
1	Tsc2
1	Nherf2
1	Puf60
1	Golga2
1	Uck1
1	Ccdc97
1	Pdcd2l
1	Gtf2f1
1	Clpp
1	Alkbh7
1	Ykt6
1	Pex6
1	Mrpl2
1	Mea1
1	Tmem143
1	Jag2
1	Btbd6
1	Flii
1	Top3a
1	Atg4d
1	Qtrt1
1	Hdgfl2
1	Timmdc1
1	Pla1a
1	Tpra1
1	Adgre5
1	Il17ra
1	Kcnn1
1	Map2k7
1	Timm44
1	Pnkp
1	Med25
1	Clptm1
1	Relb
1	Tomm40
1	Apoe
1	Ap1m1
1	Stk11
1	Efna2
1	Atp5f1d
1	Ppp5c
1	Lipe
1	Dgcr2
1	Irf3
1	Bcl2l12
1	Mpnd
1	Sh3gl1
1	Abcf3
1	Eif2b5
1	Cyth2
1	Sult2b1
1	Car11
1	Mrpl4
1	Keap1
1	Btbd2
1	Csnk1g2
1	Abhd17a
1	Mob3a
1	Cacnb3
1	Ccdc65
1	Ddx23
1	Pld3
1	Grik5
1	Rabac1
1	Etv3
1	Prkcsh
1	Elavl3
1	Rab3b
1	Fcgrt
1	Nosip
1	Pih1d1
1	Supt5
1	Timm50
1	Med29
1	Ncstn
1	Phyhip
1	Impdh1
1	Dusp3
1	Prodh
1	Ess2
1	Ddr1
1	Ier3
1	Klc4
1	Ercc1
1	Homer3
1	Crtc1
1	Rnf215
1	Rps6ka1
1	Ciao1
1	Taf6l
1	Itpkc
1	Farsa
1	Mast2
1	Rad23a
1	Nob1
1	Ppfia3
1	Ruvbl2
1	Lin7b
1	Bax
1	Rpl8
1	Stat3
1	Map3k11
1	Akt2
1	Dnaja3
1	Ppan
1	Kifc2
1	Atn1
1	Phb2
1	Eno2
1	Lpcat3
1	Atp6v1f
1	Sst
1	Ddx56
1	Tmed4
1	Coro1c
1	Mettl17
1	Arhgef40
1	Pnpla6
1	Mcoln1
1	Arhgef18
1	Cnn2
1	Polr2e
1	Myo9b
1	Rab23
1	Eif2b2
1	Plod3
1	Ap1s1
1	Bcan
1	Prcc
1	Mettl25b
1	Slc25a18
1	Thop1
1	Apba3
1	Matk
1	Pias4
1	Sgta
1	Tmem242
1	Dtx2
1	Hspb1
1	Yju2b
1	Mri1
1	Chd5
1	Wdr1
1	Wdr83
1	Letm1
1	Fgfr4
1	Txn2
1	Slc1a6
1	Tbl2
1	Bud23
1	Mcm5
1	Mprip
1	Cic
1	Pafah1b3
1	Prkaca
1	Ddx39a
1	Dnajb1
1	Por
1	Cyp2a5
1	Trim28
1	Ube2m
1	Psmd4
1	Mthfd2
1	Tomm40l
1	Pan2
1	Cs
1	Pard6a
1	Agrp
1	Pvalb
1	Tfap4
1	Ergic3
1	Smpd4
1	Ctns
1	Ephb3
1	Trap1
1	Naa60
1	1700037C18Rik
1	Ankrd13d
1	Dhx34
1	Kptn
1	Napa
1	Atp5mc1
1	Tbcb
1	Inpp5k
1	Htra1
1	Zbtb17
1	Fam131c
1	Epor
1	Ccdc159
1	Eps15l1
1	Tep1
1	Osgep
1	Aamp
1	Upk1a
1	Rps9
1	Tfpt
1	Susd2
1	Ggt1
1	Crip2
1	Crip1
1	Gcat
1	Med8
1	Hyi
1	Cdc20
1	Nectin4
1	Pfdn2
1	Rnf114
1	Neurl1a
1	Srm
1	Rbm14
1	Slc34a3
1	Ndor1
1	Nsmf
1	Mvd
1	Cyba
1	Itih3
1	Stimate
1	Rundc3a
1	Slc4a3
1	Aprt
1	Abhd1
1	Aplp1
1	P4htm
1	Usp19
1	Cdk4
1	B4galnt1
1	Mettl1
1	Saal1
1	Sulf2
1	Tmco6
1	Ezh1
1	P3h4
1	Chrd
1	Psmd2
1	Vars1
1	Slc44a4
1	Abhd16a
1	Neu1
1	Ddah2
1	Lsm2
1	Atp1a2
1	Stx1a
1	Zfp775
1	Lrrc8a
1	Ppp2r1a
1	Fance
1	Dus3l
1	Gtpbp3
1	Khsrp
1	Ccdc124
1	Trappc2b
1	Cpt1c
1	Zmiz1
1	Aldh16a1
1	Prrg2
1	Id3
1	Tcap
1	Crlf1
1	Rplp1
1	Ttc9b
1	Abhd8
1	Ift22
1	1700008O03Rik
1	Mid1ip1
1	Ap2s1
1	Fgfrl1
1	Emc10
1	Clstn3
1	Fbxw9
1	Relt
1	Ubc
1	Sertad1
1	Rdh13
1	Nutf2
1	Rps18
1	Ncaph2
1	Acyp1
1	Hdac5
1	Vps72
1	Tmem184b
1	Zmat5
1	Ap1b1
1	Tbx1
1	Mymk
1	Trpm2
1	Ube2g2
1	Lpo
1	Cdk9
1	Tor2a
1	Fpgs
1	Sardh
1	Vav2
1	G0s2
1	Dmap1
1	Mcu
1	Bcr
1	Pou6f1
1	Sdhb
1	Cox4i2
1	Snap47
1	Wnt3a
1	Tmem115
1	Hyal2
1	Ifrd2
1	Tusc2
1	Nprl2
1	Rassf1
1	Rnf112
1	Slc3a2
1	Stx5a
1	Spire2
1	Raver1
1	Bltp2
1	Ifi35
1	Rdm1
1	Gosr1
1	Mrpl52
1	Kansl3
1	Pigyl
1	Psen2
1	Cars1
1	Vac14
1	Akt1s1
1	Tbrg1
1	Adss1
1	Brf1
1	Pabpc4
1	Zfp296
1	Sugp1
1	Fsd1
1	Sptbn4
1	Snapc2
1	Git1
1	Scarf2
1	Med15
1	Dhdds
1	Tjap1
1	Rpl15
1	Ttll5
1	Cdh23
1	Rps5
1	Adgrl1
1	Etv5
1	Gfod2
1	Enkd1
1	Atp6v0d1
1	Ptprs
1	Iglon5
1	Zbtb47
1	Nelfb
1	Tmem175
1	Tango2
1	Ndufs2
1	Atraid
1	Cad
1	Sh3bp5l
1	Pea15a
1	Elof1
1	Med16
1	Tmem259
1	Dedd
1	Zswim7
1	Ndufa2
1	Glis2
1	Map3k4
1	Rnf166
1	Mrps25
1	Strip1
1	Kif1a
1	Slc25a11
1	Cmc2
1	Tex261
1	Psmb1
1	Slc9a5
1	Tppp3
1	Tmem208
1	E2f4
1	Surf4
1	Surf2
1	Trappc2l
1	Acsf3
1	Ddx19a
1	Galns
1	Gata2
1	Entpd2
1	Rabl6
1	Edf1
1	Npdc1
1	Fbxw5
1	Sirt2
1	Lage3
1	Zdhhc12
1	Endog
1	Trabd
1	Dennd6b
1	Nat9
1	Srf
1	Lama5
1	Plekho1
1	Aph1a
1	Med22
1	Med28
1	Rxra
1	Prpsap1
1	Lta4h
1	Macroh2a1
1	Gtf2ird2
1	Bola1
1	Actr8
1	Lrrc27
1	Stk32c
1	Camk1g
1	Utp25
1	Atp5f1e
1	Nelfcd
1	Prelid3b
1	Slc25a5
1	Ppdpf
1	Eef1a2
1	Col20a1
1	Ndufa1
1	Gtf3a
1	Eif3d
1	Phf21b
1	Ift27
1	Ttll12
1	Bik
1	Scube1
1	Plcg1
1	Kctd2
1	Tmprss6
1	Kctd5
1	Matn4
1	Rbpjl
1	Sdc4
1	Cntnap1
1	Nt5c3b
1	Coa3
1	Med24
1	Psmd3
1	Exosc10
1	Vps53
1	Dnttip1
1	Tnnc2
1	Acot8
1	Mpp2
1	Traf4
1	Stac2
1	Rpl19
1	Plxdc1
1	Zc3h18
1	Igfbp4
1	Slc35c2
1	Elmo2
1	Pgs1
1	Pigt
1	Etv4
1	Ghdc
1	Myo1c
1	Cox7c
1	Nkiras2
1	B4galt5
1	Gdap1l1
1	Ddx27
1	Cyth3
1	Rac3
1	Rrp7a
1	Cyb5r3
1	Mafk
1	Stard3
1	Mfng
1	Gdf9
1	Psmb6
1	Spag7
1	Tomm34
1	Ksr1
1	Abi3
1	Mapt
1	Akap1
1	Rpain
1	Kdm6b
1	Trpv2
1	Cenpv
1	Pcgf2
1	Ctdnep1
1	Elp5
1	Slc2a4
1	Phf23
1	G3bp1
1	Atox1
1	Mief2
1	Crhr1
1	Dusp14
1	Pnpo
1	Cog1
1	Dync1h1
1	Mpdu1
1	Fxr2
1	Zfyve27
1	Avpi1
1	Rad51d
1	Unc45b
1	Wwc1
1	Fdxr
1	Otop3
1	Sult4a1
1	P4ha2
1	Arrb1
1	Pelp1
1	Med11
1	Natd1
1	Map2k3
1	Sart3
1	Dalrd3
1	Fis1
1	Plod1
1	Mfsd3
1	Slc25a22
1	Aldh3a1
1	Isyna1
1	Tmem160
1	Rab5c
1	Mdh2
1	H13
1	Scn1b
1	Atp6v1e1
1	Chtf18
1	Rps6kl1
1	Map1s
1	Hsd17b1
1	Atp6v0a1
1	Psmc3ip
1	Gdpd2
1	D8Ertd738e
1	Calm3
1	Fkbp8
1	Ddx39b
1	Gipc1
1	Plscr3
1	Xab2
1	Cdc37
1	Rab4a
1	Cops6
1	Ubb
1	Ap4m1
1	Rcn3
1	Slc6a8
1	Arid3a
1	Ubxn6
1	Mydgf
1	Ccdc12
1	Fmc1
1	Mrpl24
1	Syne4
1	Polr2i
1	Mtres1
1	Snx3
1	Adat2
1	Mical1
1	Prep
1	Reps1
1	Psen1
1	Snrpf
1	Ndufa12
1	Pbld2
1	Hkdc1
1	Aifm2
1	Sar1a
1	Tbata
1	Anapc16
1	Dnajb12
1	Pcsk4
1	2310011J03Rik
1	Apc2
1	Gamt
1	Ndufs7
1	Pwwp3a
1	Uqcr11
1	Tcf3
1	Rab36
1	Adora2a
1	Mknk2
1	Cabin1
1	Ap3d1
1	Sf3a2
1	Jsrp1
1	Timm13
1	Llph
1	Prmt2
1	Hmg20b
1	Fzr1
1	Ncln
1	Ppm1m
1	Glyctk
1	Pofut2
1	Hint1
1	Stk10
1	Pfkl
1	Rhbdf1
1	Cfap410
1	Mpg
1	Nprl3
1	Cdc34
1	Tpgs1
1	Shc2
1	Mdh1
1	Fstl3
1	Polrmt
1	Hcn2
1	Mgat1
1	Gfpt2
1	Rack1
1	Ltc4s
1	Mrnip
1	Jade2
1	Kremen1
1	Tnip1
1	Ascc2
1	Pttg1
1	Tns3
1	Btg2
1	Castor1
1	Pes1
1	Osbp2
1	Myo1g
1	Smtn
1	Arf5
1	Guk1
1	Limk2
1	Ogdh
1	Pold2
1	Zkscan17
1	Pgam2
1	Dbnl
1	Mrps24
1	Supt4a
1	Rnf187
1	Mrpl22
1	Cnot8
1	Sap30l
1	Znhit3
1	Llgl1
1	Srebf1
1	Elac2
1	Pdia6
1	Nbas
1	Lpin1
1	Rgs9
1	Hs1bp3
1	Fam20a
1	Trappc12
1	Rnaseh1
1	Adcy3
1	Kif3c
1	Nle1
1	Map3k3
1	Tmem132e
1	Ftsj3
1	Psmc5
1	Cacng4
1	Rab37
1	Nherf1
1	Grin2c
1	Nt5c
1	Jpt1
1	Nup85
1	Gga3
1	Cluh
1	Mif4gd
1	Slc25a19
1	Tmem94
1	Recql5
1	Unk
1	Trim47
1	Mrpl38
1	Acox1
1	Ten1
1	Srp68
1	Tsen54
1	Llgl2
1	P2rx1
1	Spns3
1	Ube2o
1	Slc13a5
1	Cygb
1	Wscd1
1	Mfsd11
1	Kif1c
1	Sec14l1
1	Nos2
1	Mink1
1	Pld2
1	0610010K14Rik
1	Eral1
1	Timm22
1	Cacna1g
1	Spata20
1	Xylt2
1	Snx11
1	Scrn2
1	Cacnb1
1	Dlg4
1	Dvl2
1	Nr1d1
1	Per1
1	Ctc1
1	Myh3
1	Acly
1	Kat2a
1	Stat5b
1	Tmem101
1	Ubtf
1	Adam11
1	Eftud2
1	Dcakd
1	Plcd3
1	Map3k14
1	Gosr2
1	Dtd2
1	Polr2h
1	Nfkbia
1	Gstz1
1	Vipas39
1	Adck1
1	Mthfd1
1	Glrx5
1	Srsf5
1	Smoc1
1	S2bpcox16
1	Mta1
1	Tdp1
1	Pfkp
1	Asb2
1	Dcaf4
1	Numb
1	Acot2
1	Coq6
1	Abcd4
1	Tgfb3
1	Cyp46a1
1	Evl
1	Degs2
1	Wars1
1	Amn
1	Cdc42bpb
1	Exoc3l4
1	Tnfaip2
1	Klc1
1	Gpr137b
1	Mrs2
1	Gpld1
1	Tmem14c
1	Tbc1d7
1	Susd3
1	Wrnip1
1	Sema4d
1	Gadd45g
1	Aopep
1	Auh
1	Habp4
1	Cdk20
1	Lman2
1	Prelid1
1	Pdlim7
1	Ddx41
1	Pcbd2
1	Cxcl14
1	Ndufs6
1	Lpcat1
1	Clptm1l
1	Hmgcr
1	Ercc8
1	Fezf2
1	Dusp13b
1	Nkiras1
1	Comtd1
1	Dlg5
1	Nudt13
1	Zswim8
1	Ppif
1	Bap1
1	Nisch
1	Ogdhl
1	Cryl1
1	Eef1akmt1
1	Tkt
1	Pinx1
1	Mrpl57
1	Ints9
1	Extl3
1	Elp3
1	Rhobtb2
1	Bin3
1	Bmp1
1	Dmtn
1	Gfra2
1	Med4
1	Gpr180
1	Dad1
1	Haus4
1	4931414P19Rik
1	Slc7a8
1	Acin1
1	Psmb5
1	Pabpn1
1	Ngdn
1	Carmil3
1	Cpne6
1	Dcaf11
1	Emc9
1	Cideb
1	Adcy4
1	Sdr39u1
1	Cct5
1	Trio
1	Myo10
1	Eif3h
1	Wnt7b
1	Trmu
1	Brd1
1	Rangap1
1	L3mbtl2
1	Adsl
1	Tab1
1	Syngr1
1	Cacna1i
1	Dnal4
1	Josd1
1	Cby1
1	Csnk1e
1	Sh3bp1
1	Samm50
1	Parvb
1	Efcab6
1	Ttll1
1	Myh9
1	Smdt1
1	Nell2
1	Septin3
1	Srebf2
1	Rapgef3
1	Pmm1
1	Hdac7
1	Polr3h
1	Aco2
1	Pde1b
1	Nubp1
1	Anks3
1	Nudt16l1
1	Mgrn1
1	Rogdi
1	Ercc4
1	Gpt
1	Adck5
1	Cyc1
1	Sharpin
1	Maf1
1	Dgat1
1	Hsf1
1	Bop1
1	Mroh1
1	Fbxl6
1	Slc52a2
1	Gpaa1
1	Oplah
1	Grina
1	Plec
1	Scrib
1	Gfus
1	Pycr3
1	Naprt
1	Ly6h
1	Rhpn1
1	Ly6e
1	Mapk12
1	Lmf2
1	Mapk8ip2
1	Arsa
1	Acr
1	Shank3
1	Tagln3
1	Mzt2
1	Nde1
1	Pdxdc1
1	Boc
1	Hira
1	Klhl22
1	Slc7a4
1	Thap7
1	Lztr1
1	Aifm3
1	Ppil2
1	Ypel1
1	Meltf
1	Tnk2
1	Adcy5
1	Ap2m1
1	Ece2
1	Clcn2
1	Pdia5
1	Thpo
1	Hspbap1
1	Vps26c
1	Dop1b
1	Cbr3
1	Setd4
1	Itsn1
1	Gart
1	Kansl2
1	Lmbr1l
1	Tuba1b
1	Prpf40b
1	Nckap5l
1	Tmbim6
1	Faim2
1	Smarcd1
1	Gpd1
1	Cox14
1	Slc11a2
1	Igfbp6
1	Map3k12
1	Tarbp2
1	Sncg
1	Rfc2
1	Sympk
1	Reg2
1	Nagpa
1	Tmem52
1	Gps2
1	P3h3
1	Grm2
1	Slc26a6
1	Acy1
1	Twf2
1	Ache
1	Poc1a
1	Agap3
1	Pisd
1	Tpi1
1	Celsr3
1	Pcbp4
1	Ogfod2
1	Mrps23
1	Rps6ka2
1	Agpat4
1	Hcfc1r1
1	Pkmyt1
1	Flywch2
1	Aars2
1	Mrpl14
1	Slc29a1
1	Hsp90ab1
1	Vegfa
1	Gtpbp2
1	Mrps18a
1	Rrp36
1	Ptk7
1	Cnpy3
1	Taf8
1	Bysl
1	Tfeb
1	Foxp4
1	Tspo2
1	Brd4
1	Stk38
1	Mtch1
1	Cmtr1
1	Abcg1
1	Wdr4
1	Ndufv3
1	Cbs
1	Cryaa
1	Sik1
1	Wiz
1	Cyp4f13
1	Slc30a6
1	Ralbp1
1	Washc1
1	Cacna1h
1	Tedc2
1	Atp6v0c
1	Abca3
1	Eci1
1	Dnase1l2
1	E4f1
1	Mlst8
1	Hagh
1	Spsb3
1	Mapk8ip3
1	Ift140
1	Telo2
1	Mrpl28
1	Rgs11
1	Fam234a
1	Bnip1
1	Phf1
1	Cuta
1	Kdm4b
1	Uqcc2
1	Mllt1
1	Nudt3
1	Anks1
1	Zfp523
1	Fkbp5
1	Pkdcc
1	Cox7a2l
1	Polr2d
1	Adad2
1	Elp2
1	2700062C07Rik
1	Cyp4f14
1	Adamts10
1	Kifc5b
1	Pfdn6
1	Wdr46
1	Vps52
1	Ring1
1	Slc39a7
1	Col11a2
1	Brd2
1	Tap2
1	Nelfe
1	Bin1
1	Csnk2b
1	Bag6
1	Prrc2a
1	Lims2
1	Ltb
1	Rmc1
1	Mrpl27
1	Ttc39c
1	Gnl1
1	Mrps18b
1	Dele1
1	Rpp21
1	Hsd17b4
1	Cidea
1	Afg3l2
1	Psmg2
1	Cxxc1
1	Rbfa
1	Txnl4a
1	Il17b
1	Pcyox1l
1	Rps14
1	Tcof1
1	Pdgfrb
1	Hmgxb3
1	Rab3il1
1	Mrpl16
1	Ostf1
1	Ccdc86
1	Prpf19
1	Tmem132a
1	Ddb1
1	Naa40
1	Otub1
1	Ehd1
1	Atg2a
1	Ppp2r5b
1	Rcl1
1	Snx15
1	Sac3d1
1	Zfpl1
1	Vps51
1	Tm7sf2
1	Syvn1
1	Slc25a45
1	Rad9a
1	Dpf2
1	Mrpl21
1	Rps6kb2
1	Ighmbp2
1	Pola2
1	Coro1b
1	Tmem134
1	Cst6
1	Aip
1	Pitpnm1
1	Sf3b2
1	Pold4
1	Pacs1
1	Cdk2ap2
1	Grk2
1	Klc2
1	Acy3
1	Rab1b
1	Cnih2
1	Rce1
1	Slc29a2
1	Pcx
1	Mrpl11
1	Mus81
1	Gal
1	Fibp
1	Fosl1
1	Drap1
1	Rnaseh2c
1	Kat5
1	Rela
1	Kcnk7
1	Ehbp1l1
1	Fam89b
1	Scyl1
1	Capn1
1	Arl2
1	Men1
1	Map4k2
1	Prdx5
1	Esrra
1	Kcnk4
1	Gpr137
1	Bad
1	Plcb3
1	Dnajc4
1	Fermt3
1	Rcor2
1	Mark2
1	Spindoc
1	Gpam
1	Aldh18a1
1	Slit1
1	Xpnpep1
1	Trim8
1	Pdcd11
1	3110040N11Rik
1	Arhgdia
1	Ints4
1	Anapc11
1	Pcyt2
1	Sirt7
1	Aspscr1
1	Cenpx
1	Lrrc45
1	Mob2
1	Maged1
1	Fasn
1	Dus1l
1	Gps1
1	Rfng
1	Mms19
1	Slc16a3
1	Csnk1d
1	Ubtd1
1	Fn3k
1	Hoga1
1	Pi4k2a
1	Hps1
1	Cnnm1
1	Got1
1	Scd3
1	Sema4g
1	Mrpl43
1	Twnk
1	Kazald1
1	Poll
1	Ldb1
1	Gbf1
1	Nfkb2
1	Fbxl15
1	Mfsd13a
1	Actr1a
1	Sufu
1	Hsd17b10
1	Fgd1
1	Maged2
1	Apex2
1	Flnb
1	Polr3a
1	Banp
1	Jph3
1	Rps26
1	Esyt1
1	Chmp6
1	Baiap2
1	Nabp2
1	Aatk
1	Tepsin
1	Faap100
1	Atp5f1b
1	Nab2
1	Shmt2
1	Ddit3
1	Mbd6
1	Dctn2
1	Hdhd2
1	Agap2
1	Paox
1	Echs1
1	Fuom
1	Caly
1	Adam8
1	Tubgcp2
1	Dpysl4
1	Cimap1a
1	Bet1l
1	Ric8a
1	Sirt3
1	Ifitm3
1	Sigirr
1	Drd4
1	Taldo1
1	Rplp2
1	Pnpla2
1	Chid1
1	Tmem192
1	Crcp
1	Asl
1	Sumf2
1	Farp1
1	Tnrc6c
1	Tk1
1	Cant1
1	Rbfox3
1	Cbx8
1	Gaa
1	Rptor
1	Ccdc51
1	Atrip
1	Shisa5
1	Pfkfb4
1	Uqcrc1
1	Alox5
1	Wdr73
1	Prr35
1	Pigq
1	Rab40c
1	Mcrip2
1	Rhot2
1	Rhbdl1
1	Wdr24
1	Fbxl16
1	Gng13
1	Sdc3
1	Exosc7
1	Zdhhc3
1	Pgm1
1	Slc25a10
1	Hgs
1	Rpl14
1	Zfp282
1	Iscu
1	Fam20c
1	Pdgfa
1	Get4
1	Cplx2
1	Higd2a
1	Arl10
1	Thoc3
1	Tspan17
1	Unc5a
1	Smad7
1	Adhfe1
1	Rftn2
1	Ndufb3
1	Map4k4
1	Inpp1
1	Zap70
1	Sema4c
1	Ptpn18
1	Imp4
1	Zfp142
1	Rnf25
1	Bcs1l
1	Pnkd
1	Ppm1f
1	Zfand2b
1	Abcb6
1	Ankzf1
1	Stk16
1	Tuba4a
1	Ptprn
1	Speg
1	Dnpep
1	Obsl1
1	Stk11ip
1	Itm2c
1	2810459M11Rik
1	Cops7b
1	Mrpl44
1	Serpine2
1	Eif4e2
1	Snorc
1	Ngef
1	Rnpepl1
1	Capn10
1	Stk25
1	Thap4
1	Atg4b
1	Atg16l1
1	Scly
1	Ilkap
1	Hdac4
1	Cln8
1	Lypd1
1	Tmem163
1	Cacna1s
1	Tnni1
1	Arl8a
1	Eif2d
1	Cdk18
1	Nfasc
1	Lrrn2
1	Chit1
1	Syt2
1	Ppfia4
1	Glul
1	Lamc1
1	Coq8a
1	Parp1
1	Trp53bp2
1	Cnih3
1	Dusp23
1	Dcaf8
1	Vangl2
1	Uck2
1	Smyd2
1	Batf3
1	Usf1
1	Mgst3
1	Mettl13
1	Odf2
1	Slc2a8
1	Lrsam1
1	Coq4
1	Med27
1	Ddx31
1	Dpm2
1	St6galnac6
1	Eng
1	Gtf3c5
1	Ak1
1	Slc25a25
1	Ptges2
1	Ralgds
1	Dnm1
1	Fibcd1
1	Abl1
1	Tor1b
1	Tor1a
1	BC005624
1	Crat
1	Usp20
1	Dolpp1
1	Ntmt1
1	Miga2
1	Sh3glb2
1	Gsn
1	Dab2ip
1	Ndufa8
1	Wdr5
1	Brd3
1	Egfl7
1	Notch1
1	Entr1
1	Card9
1	Tmem141
1	Traf2
1	Abca2
1	Sapcd2
1	Uap1l1
1	Grin1
1	Anapc2
1	Ssna1
1	Arrdc1
1	Zmynd19
1	Slc25a12
1	Ssrp1
1	Timm10
1	Nop10
1	Lpcat4
1	Commd9
1	Nat10
1	Pamr1
1	Ttc17
1	Ext2
1	Chst1
1	Pex16
1	Mapk8ip1
1	Mdk
1	Atg13
1	Arhgap1
1	Arfgap2
1	Pacsin3
1	Cdan1
1	Vps39
1	Itpka
1	Ltk
1	Tyro3
1	Ubox5
1	Chac1
1	Dll4
1	Gfra4
1	Adissp
1	Cdc25b
1	Ivd
1	Smox
1	Adra1d
1	Dusp2
1	Mrps5
1	Polr1b
1	Tgm6
1	Snrpb
1	Nop56
1	Idh3b
1	Cpxm1
1	Vps16
1	Kat14
1	Dtd1
1	Nsfl1c
1	Snph
1	Tbc1d20
1	Rbck1
1	Snta1
1	E2f1
1	Cstf1
1	Rtf2
1	Rae1
1	Rbm38
1	Gnas
1	Fabp5
1	Nfatc2
1	Atp9a
1	Zfp64
1	Psma7
1	Gid8
1	Nkain4
1	Arfgap1
1	Zgpat
1	Raly
1	Ahcy
1	Map1lc3a
1	Procr
1	Eif6
1	Nfs1
1	Sla2
1	Rpn2
1	Src
1	Ctnnbl1
1	Dhx35
1	Ncoa3
1	Ngf
1	Ampd2
1	Gstm4
1	Slc6a17
1	Kcnc4
1	Slc27a3
1	Ints3
1	Crtc2
1	Tpm3
1	Pmvk
1	Slc50a1
1	Efna1
1	Tmem144
1	Pla2g12a
1	Gar1
1	Papss1
1	Efna3
1	Efna4
1	Adam15
1	Zbtb7b
1	Cks1b
1	Thbs3
1	Gba1
1	Scamp3
1	Hcn3
1	Rit1
1	Arhgef2
1	Lamtor2
1	Lmna
1	Pmf1
1	Gpatch4
1	Naxe
1	Pear1
1	Gatb
1	Polr3c
1	Pias3
1	Pex11b
1	Tars2
1	Celf3
1	Nfkb1
1	Bcl10
1	Ccn1
1	Trmo
1	Nans
1	Col15a1
1	Alad
1	Aptx
1	Nfx1
1	Nol6
1	Ubap2
1	Kif24
1	Cntfr
1	Enho
1	Dctn3
1	Pigo
1	Stoml2
1	Atp8b5
1	Tesk1
1	Gba2
1	Rgp1
1	Npr2
1	Clta
1	Gne
1	St3gal3
1	B4galt2
1	Slc6a9
1	Fggy
1	Czib
1	Cyb5rl
1	Mrpl37
1	Tmem269
1	Svbp
1	Slc2a1
1	Ndufs5
1	Ppie
1	Mfsd2a
1	Epha8
1	Ephb2
1	Lypla2
1	Gale
1	Hmgcl
1	Rnf220
1	Plk3
1	Ptch2
1	Urod
1	Toe1
1	Lrrc41
1	Mknk1
1	Aldh4a1
1	Mrto4
1	Akr7a5
1	Slc66a1
1	Capzb
1	Cda
1	Ddost
1	Kif17
1	Hspg2
1	Zcchc17
1	Fabp3
1	Pef1
1	Adgrb2
1	Azin2
1	Ak2
1	Rnf19b
1	Phc2
1	Tmem234
1	Eif3i
1	Zfp362
1	Stpg1
1	Nipal3
1	Yars1
1	Tmem50a
1	AU040320
1	Ncdn
1	Psmb2
1	Zfp593
1	Sh3bgrl3
1	Trappc3
1	Gpn2
1	Gpatch3
1	Slc9a1
1	Tmem222
1	Meaf6
1	Cd164l2
1	Epha10
1	Ppp1r8
1	Rpa2
1	Yrdc
1	Trnau1ap
1	Taf12
1	Gmeb1
1	Utp11
1	Mecr
1	Srsf4
1	Plekhm2
1	Arhgef19
1	Necap2
1	Kcnab2
1	Acot7
1	Smarcd3
1	Zbtb48
1	Abcf2
1	Nub1
1	Tmub1
1	Fastk
1	Ube4b
1	Pgd
1	Park7
1	Cdk5
1	Cort
1	Abcb8
1	Dffa
1	Pex14
1	Slc2a5
1	Nos3
1	Ctnnbip1
1	Mtor
1	Nmnat1
1	Tomm7
1	Fbxo44
1	Mthfr
1	Miip
1	Wrap73
1	Tprg1l
1	Acap3
1	Ints11
1	Atad3a
1	Ssu72
1	Pex10
1	Prkcz
1	Gabrd
1	Plch2
1	Pank4
1	Prxl2b
1	Mib2
1	Mmp23
1	Nadk
1	Mrpl20
1	Ccnl2
1	Dvl1
1	Cptp
1	Ttll10
1	Sdf4
1	Sorcs2
1	Ablim2
1	Htra3
1	Acox3
1	Rgs12
1	Lrpap1
1	Nelfa
1	Man2b2
1	Crmp1
1	Evc
1	Nsg1
1	Zbtb49
1	Eif2b4
1	Snx17
1	Ppm1g
1	Nrbp1
1	Slc30a3
1	Khk
1	Emilin1
1	Agbl5
1	Mapre3
1	Slc35f6
1	Grpel1
1	Uchl1
1	Nudt9
1	Hsd17b11
1	Klhl8
1	Coq2
1	Cds1
1	Crybb1
1	Tfip11
1	Srrd
1	Asphd2
1	Crybb3
1	Tesc
1	Rfc5
1	Wsb2
1	Gtf2h3
1	Ddx55
1	Cdk2ap1
1	Rilpl2
1	Snrnp35
1	Arl6ip4
1	Abcb9
1	Naaa
1	Ajm1
1	Stx2
1	B3gnt4
1	Mmp17
1	Bcl7a
1	Psmd9
1	Psph
1	Rhof
1	Acad10
1	Arpc3
1	Anapc7
1	Camkk2
1	Anapc5
1	Ncor2
1	Dhx37
1	Aacs
1	Pxmp2
1	Ddx51
1	Pus1
1	Ulk1
1	Rab35
1	Chek2
1	Sirt4
1	Triap1
1	Srsf9
1	Cabp1
1	Acads
1	Ints1
1	Psmg3
1	Mad1l1
1	Mrm2
1	2210016L21Rik
1	Snx8
1	Lfng
1	Mmab
1	Radil
1	Ube3b
1	Wipi2
1	Actb
1	Fscn1
1	Usp30
1	Rbm19
1	Sdsl
1	Plbd2
1	Ddx54
1	Rita1
1	Rasal1
1	Dtx1
1	Aimp2
1	Rpl6
1	Erp29
1	Arpc1a
1	Arpc1b
1	Pdap1
1	Ptcd1
1	Cpsf4
1	Rasl11a
1	Limk1
1	Bcl7b
1	Lrwd1
1	Actl6b
1	Gnb2
1	Gigyf1
1	Pop7
1	Tfr2
1	Agfg2
1	Tsc22d4
1	Ppp1r35
1	Mepce
1	Mcm7
1	Sspo
1	Zyx
1	Fam131b
1	Ephb6
1	Nfu1
1	Nat8
1	Cct7
1	Lrig1
1	1700003E16Rik
1	Wdr54
1	Ino80b
1	Wbp1
1	Mogs
1	M1ap
1	Mrpl19
1	Gp9
1	Rab43
1	Isy1
1	Copg1
1	Ruvbl1
1	Sec61a1
1	Abtb1
1	Plxna1
1	Chchd6
1	Klf15
1	Aldh1l1
1	Slc41a3
1	Nup210
1	Xpc
1	Tmem43
1	Slc6a6
1	Mlf2
1	Ptms
1	Cops7a
1	Rasgef1a
1	Tuba8
1	Rad52
1	Bcl2l14
1	Ddx47
1	Kcnj8
1	Bcat1
1	Mtmr14
1	Ogg1
1	Ttll3
1	Il17rc
1	Creld1
1	Sec13
1	Slc6a11
1	Atg7
1	Vgll4
1	Pianp
1	Ing4
1	Cd27
1	Scnn1a
1	Tspan9
1	Tead4
1	Fkbp4
1	Strn4
1	Ercc2
1	Rtn2
1	Dmpk
1	Dmwd
1	Ttyh1
1	Rpl28
1	U2af2
1	Siglece
1	Kctd15
1	Pcsk6
1	Apba2
1	Crtc3
1	Furin
1	Unc45a
1	Cib1
1	Sema4b
1	Lrrc28
1	Sipa1l3
1	Dpf1
1	Yif1b
1	Fam98c
1	Ryr1
1	Nfkbib
1	Mfge8
1	Aen
1	Det1
1	Mrps11
1	Mrpl46
1	Me3
1	Fah
1	Anapc15
1	Coq7
1	Pde2a
1	Mylpf
1	Kif22
1	Mvp
1	Cdipt
1	Kctd13
1	Stard10
1	Ino80e
1	Aldoa
1	Coro1a
1	Sgf29
1	Ppme1
1	Cln3
1	Rabep2
1	Atp2a1
1	Syt3
1	Sh2b1
1	Myh14
1	Spns1
1	Dgat2
1	Arhgap17
1	Disp1
1	Rusf1
1	Tgfb1i1
1	Cox6a2
[truncated: 12,089 more rows]

## Sheet: WGCNA APP Cortex Module Members
	ME21	ME27	ME14	ME30	ME12	ME33	ME16	ME17	ME20	ME6	ME19	ME23	ME29	ME35	ME32	ME3	ME5	ME7	ME9	ME11	ME1	ME4	ME15	ME34	ME26	ME18	ME25	ME10	ME24	ME22	ME31	ME8	ME13	ME2	ME28	ME0	names
Spon1	0.485562	0.0762049	0.230894	0.589883	0.596287	0.61485	0.940512	0.814698	0.637755	0.351824	0.17868	-0.191272	-0.825879	-0.442358	0.110942	-0.354863	0.0606817	-0.268563	-0.561442	0.00390795	0.480135	0.0271385	-0.289297	-0.699848	0.0753365	-0.495332	-0.140578	0.215914	-0.282566	-0.143834	0.40241	-0.10584	-0.501086	-0.240447	-0.252822	-0.241858	-0.243812
Sez6	0.519106	0.270191	0.38515	0.727964	0.523122	0.563721	0.926509	0.732306	0.66967	0.348676	0.190295	-0.15317	-0.733391	-0.305471	0.135041	-0.416956	0.0808728	-0.350087	-0.428137	0.12766	0.549066	-0.0480894	-0.433131	-0.784412	-0.0182371	-0.532892	-0.135475	0.238927	-0.401433	-0.15838	0.31535	-0.0588363	-0.516826	-0.285606	-0.235888	-0.111702	-0.298089
Slc35f1	0.190838	-0.0323491	0.0792445	0.395897	0.612896	0.724056	0.921624	0.780069	0.615067	0.294724	0.228398	-0.193443	-0.883413	-0.570126	0.137647	-0.21548	-0.114199	-0.276487	-0.604972	-0.00325662	0.420756	0.231329	-0.0836952	-0.570886	0.296244	-0.339231	-0.0389709	0.225141	-0.420973	-0.392749	0.165979	-0.178246	-0.404581	-0.339449	-0.292879	-0.332067	-0.196049
Cntnap4	0.272905	-0.0303951	0.114633	0.431394	0.65241	0.719931	0.921407	0.789297	0.577942	0.275727	0.230894	-0.167173	-0.86561	-0.533977	0.202453	-0.191272	-0.0117238	-0.257165	-0.612245	-0.0113982	0.400456	0.171407	-0.0929223	-0.548524	0.281155	-0.343356	-0.00673035	0.170756	-0.314047	-0.287668	0.271277	-0.182262	-0.416088	-0.357251	-0.330547	-0.32132	-0.232957
St3gal1	0.522579	0.206578	0.272036	0.669344	0.488819	0.52399	0.921081	0.795376	0.643617	0.372775	0.16142	-0.0772905	-0.79581	-0.406861	-0.00423361	-0.512809	0.0178029	-0.35584	-0.449522	0.0789188	0.582284	-0.0335432	-0.436713	-0.764112	-0.0540599	-0.571971	-0.235128	0.321754	-0.334889	-0.0500434	0.413917	0.0333261	-0.431828	-0.224164	-0.192249	-0.0878202	-0.247069
Cdh13	0.444746	-0.00130265	0.123209	0.513135	0.770191	0.71624	0.916305	0.870386	0.702019	0.393508	0.298089	-0.145028	-0.844008	-0.52779	0.171298	-0.137321	0.157946	-0.105732	-0.712223	-0.17868	0.283869	-0.00933565	-0.186062	-0.647091	0.208858	-0.476878	-0.0908597	0.16739	-0.245983	-0.329679	0.207555	-0.037234	-0.374294	-0.231437	-0.254885	-0.328919	-0.196917
Dpysl5	0.514112	0.13287	0.0984585	0.600087	0.738493	0.586735	0.901216	0.839774	0.684976	0.454407	0.440838	-0.0506947	-0.841403	-0.550586	0.0997612	-0.247395	0.137647	-0.109097	-0.695072	-0.201259	0.294724	-0.100304	-0.320886	-0.721233	0.0681719	-0.591837	-0.183456	0.351932	-0.181394	-0.224815	0.252714	0.0941164	-0.319149	-0.176943	-0.216131	-0.142749	-0.138406
Slit1	0.403713	0.0896657	0.259987	0.549935	0.398176	0.54505	0.89264	0.739036	0.535172	0.210921	0.126357	-0.123426	-0.801346	-0.416305	0.0318063	-0.496526	-0.104103	-0.440512	-0.390252	0.18465	0.646874	0.129614	-0.32436	-0.694312	0.0136778	-0.469279	-0.165653	0.307534	-0.370386	-0.0833695	0.419887	-0.101064	-0.393074	-0.25076	-0.236214	-0.213526	-0.24848
Bcl11b	0.385584	0.174772	0.283326	0.605515	0.415111	0.52475	0.884607	0.711029	0.631242	0.244464	0.119735	-0.0138949	-0.787777	-0.37234	0.0345202	-0.507924	-0.0931394	-0.43541	-0.36865	0.180743	0.633304	0.129722	-0.334564	-0.674881	0.0179114	-0.417173	-0.131893	0.303409	-0.373209	-0.0653495	0.375706	-0.0731654	-0.490013	-0.349544	-0.281698	-0.0628528	-0.268346
Mctp1	0.129831	-0.111811	0.018997	0.332284	0.553843	0.615393	0.882327	0.685845	0.618215	0.310899	0.264003	-0.177703	-0.869084	-0.556122	0.155667	-0.161311	-0.09835	-0.246092	-0.574902	-0.00640469	0.371363	0.266283	0.0217108	-0.453973	0.372992	-0.198003	0.0158489	0.161311	-0.35812	-0.356817	0.156318	-0.274859	-0.514438	-0.372449	-0.336626	-0.300586	-0.308294
Nxph3	0.493161	0.0772905	0.141446	0.565567	0.727312	0.541468	0.881785	0.752822	0.647742	0.552215	0.427703	-0.181611	-0.759553	-0.443769	0.215914	-0.0902084	0.24848	0.0174772	-0.746201	-0.245549	0.174663	-0.151759	-0.267152	-0.682588	0.131568	-0.506079	-0.0565567	0.110182	-0.209726	-0.383521	0.121363	-0.0836952	-0.386995	-0.133847	-0.222536	-0.328159	-0.155667
Hs3st4	0.415328	0.141012	0.186062	0.575011	0.542119	0.439318	0.879614	0.667716	0.670756	0.537125	0.384824	-0.209401	-0.742293	-0.39036	0.146765	-0.257816	0.0776162	-0.164894	-0.581307	-0.0631785	0.346722	-0.0268129	-0.296787	-0.687799	0.047221	-0.443878	-0.0849978	0.165653	-0.277898	-0.243487	0.22297	-0.123209	-0.491099	-0.221993	-0.254234	-0.179657	-0.299392
Prss35	0.358988	-0.0276813	0.145788	0.446917	0.627442	0.669019	0.879396	0.790599	0.594659	0.262375	0.103669	-0.281589	-0.778658	-0.440947	0.152518	-0.231546	0.0933565	-0.176726	-0.540056	-0.0385367	0.345853	0.0750109	-0.154147	-0.531155	0.144377	-0.330221	-0.0577508	0.0823925	-0.200065	-0.107577	0.343465	-0.115502	-0.509553	-0.255753	-0.255211	-0.242618	-0.23502
Rprm	0.464937	0.132653	0.35736	0.659466	0.592814	0.524099	0.878419	0.681502	0.629071	0.449848	0.241967	-0.146548	-0.685627	-0.266717	0.279527	-0.197026	0.207772	-0.167933	-0.539188	-0.0197568	0.344333	-0.0733825	-0.336518	-0.663808	0.077399	-0.42944	0.0145462	0.0489579	-0.316544	-0.305145	0.146657	-0.167825	-0.525185	-0.264763	-0.311876	-0.243704	-0.229158
Sdk2	0.35432	0.143183	0.159357	0.49251	0.414785	0.505645	0.875163	0.673469	0.502714	0.258793	0.229592	-0.298198	-0.772254	-0.459835	0.0140035	-0.436279	-0.085432	-0.318389	-0.427594	0.125597	0.530395	0.0971559	-0.266175	-0.61637	0.0121581	-0.397851	-0.138949	0.23426	-0.264546	-0.0417933	0.414785	-0.149805	-0.461138	-0.221559	-0.178029	-0.213309	-0.286474
Grem2	0.191489	-0.109531	0.121906	0.338254	0.588363	0.750217	0.873535	0.746635	0.577073	0.253799	0.190187	-0.351172	-0.785497	-0.485237	0.169779	-0.138406	-0.0212766	-0.241207	-0.512592	0.0328919	0.358988	0.192575	-0.0464611	-0.49175	0.266283	-0.2703	-0.0169344	0.08033	-0.389818	-0.318715	0.189427	-0.173578	-0.432588	-0.315241	-0.282892	-0.363656	-0.30102
Grik3	0.308511	0.265632	0.34238	0.64492	0.306014	0.444095	0.870061	0.629396	0.584781	0.262375	0.112896	-0.073274	-0.716782	-0.294616	0.0645897	-0.573274	-0.156969	-0.534412	-0.263461	0.291685	0.730786	0.158489	-0.404472	-0.708207	-0.0324577	-0.390143	-0.0960703	0.291033	-0.479158	-0.0718628	0.397091	-0.182262	-0.582935	-0.395245	-0.330439	-0.0212766	-0.339014
Rspo2	0.249674	-0.176292	-0.0174772	0.244355	0.670213	0.773448	0.869409	0.826639	0.488819	0.216782	0.153495	-0.316001	-0.871472	-0.629722	0.0897742	-0.10812	-0.00151976	-0.140143	-0.658272	-0.0933565	0.291793	0.169996	0.0206253	-0.449088	0.318172	-0.319692	-0.0972644	0.178354	-0.236431	-0.267043	0.281155	-0.132219	-0.361268	-0.202128	-0.24175	-0.420756	-0.152193
Syt6	0.335975	0.233717	0.339774	0.636018	0.375163	0.431937	0.868432	0.605949	0.608228	0.340751	0.168042	-0.0923795	-0.688124	-0.253582	0.125814	-0.453973	-0.0646982	-0.432045	-0.314915	0.228941	0.593574	0.104755	-0.369301	-0.685845	0.0103126	-0.350087	-0.0505862	0.219496	-0.468194	-0.139058	0.304277	-0.159792	-0.602801	-0.388949	-0.360291	-0.0171515	-0.337495
Prss12	0.458207	0.118215	0.243704	0.614959	0.784412	0.665328	0.868432	0.768563	0.615827	0.406318	0.24251	-0.108011	-0.733934	-0.394377	0.304928	-0.0795701	0.270734	-0.0413591	-0.68997	-0.187039	0.217217	-0.120604	-0.249132	-0.622775	0.204082	-0.443552	0.0247503	0.0805471	-0.262375	-0.370495	0.146005	-0.11409	-0.411746	-0.252063	-0.268671	-0.277139	-0.139818
Rxfp1	0.206361	0.0588363	-0.0461355	0.411311	0.490881	0.498046	0.857903	0.709401	0.444746	0.358663	0.257707	-0.112136	-0.841945	-0.590968	-0.046244	-0.377008	-0.103018	-0.230352	-0.554386	-0.0488493	0.40914	0.105515	-0.219605	-0.565241	0.120278	-0.396548	-0.166848	0.410226	-0.318063	-0.223404	0.205167	-0.0606817	-0.412505	-0.222102	-0.29505	-0.12614	-0.0918367
Bace1	0.263678	0.193335	0.352149	0.575119	0.317521	0.499349	0.848784	0.602584	0.581633	0.174772	0.158055	-0.120169	-0.705384	-0.290599	0.15914	-0.456036	-0.154798	-0.551563	-0.241641	0.332067	0.704842	0.251411	-0.286149	-0.624294	0.0780504	-0.272254	0.0181285	0.172601	-0.476661	-0.081307	0.405341	-0.239145	-0.552866	-0.471776	-0.349978	-0.100738	-0.470039
Sema5a	0.1802	0.195832	0.227746	0.503691	0.252497	0.39568	0.843356	0.586083	0.586735	0.303191	0.150564	-0.225141	-0.710595	-0.347699	-0.00738168	-0.564155	-0.249132	-0.513786	-0.245875	0.286257	0.68096	0.224815	-0.325988	-0.6269	-0.0498263	-0.335866	-0.130373	0.276162	-0.462549	-0.033109	0.380482	-0.133196	-0.538862	-0.357251	-0.289731	-0.00054277	-0.340426
Gria1	0.219822	0.117673	0.259553	0.432479	0.349327	0.604538	0.839991	0.645571	0.477638	0.10063	0.0556882	-0.111051	-0.765089	-0.382327	0.124837	-0.402518	-0.229809	-0.548415	-0.329136	0.297221	0.704624	0.315024	-0.169019	-0.608011	0.167825	-0.306557	-0.0223621	0.24023	-0.47069	-0.191706	0.385367	-0.247069	-0.380916	-0.415762	-0.280069	-0.261615	-0.319909
Ndst1	0.362896	0.237842	0.216782	0.594333	0.307534	0.373643	0.836409	0.672384	0.584781	0.358446	0.133413	-0.142423	-0.736431	-0.396439	-0.091294	-0.657838	-0.15914	-0.443986	-0.338146	0.161203	0.65013	0.0706687	-0.463092	-0.718736	-0.17195	-0.521602	-0.273556	0.379614	-0.303517	0.0865176	0.448871	-0.00336518	-0.486105	-0.18769	-0.149587	0.0225792	-0.166413
Igsf21	0.724815	0.249783	0.361485	0.735345	0.697134	0.542987	0.833695	0.735997	0.651759	0.435519	0.31535	-0.156426	-0.646005	-0.285497	0.225033	-0.185519	0.363548	-0.0399479	-0.586083	-0.133739	0.263244	-0.277898	-0.428897	-0.730677	-0.0377768	-0.588906	-0.115827	0.110182	-0.190187	-0.139166	0.344659	-0.0187799	-0.483608	-0.184216	-0.239145	-0.15469	-0.310356
Myo5b	0.219171	-0.0940078	-0.00825011	0.276704	0.622449	0.66294	0.831307	0.725033	0.605515	0.269323	0.258359	-0.140903	-0.837712	-0.575879	0.197351	-0.0588363	0.0159574	-0.174338	-0.612571	-0.100413	0.306882	0.158706	0.0745766	-0.412397	0.420756	-0.262701	-0.00933565	0.179548	-0.284737	-0.350195	0.221667	-0.233066	-0.371038	-0.381025	-0.32436	-0.291359	-0.315675
Nos1	0.378202	0.0856492	-0.0529744	0.423035	0.55634	0.549175	0.829462	0.886778	0.665653	0.315675	0.225901	-0.209835	-0.87462	-0.669344	-0.223187	-0.483066	-0.0756622	-0.234151	-0.568063	-0.128094	0.44366	0.0148719	-0.283977	-0.60432	-0.0346287	-0.601498	-0.444855	0.514221	-0.106492	0.0359314	0.43096	0.141337	-0.309596	-0.0707772	-0.0440729	-0.0484151	-0.0525402
Ap2a2	0.373317	-0.0358228	0.357034	0.492076	0.493704	0.715914	0.829027	0.709618	0.495984	0.0471125	-0.0378854	-0.103669	-0.740556	-0.303517	0.290708	-0.284737	0.00727312	-0.418476	-0.364633	0.204624	0.570126	0.231329	-0.137972	-0.50228	0.196049	-0.232631	0.0725141	0.0384281	-0.324251	-0.00673035	0.509553	-0.271168	-0.534412	-0.443009	-0.403495	-0.250109	-0.377117
Rhbdl3	0.398502	0.0239904	0.0105297	0.395354	0.701802	0.705818	0.828593	0.759227	0.503257	0.232089	0.253799	-0.0769648	-0.818498	-0.611702	0.117347	-0.136452	0.13439	-0.0878202	-0.642206	-0.133413	0.274425	0.00770734	-0.082284	-0.499132	0.27779	-0.37538	-0.091294	0.227529	-0.127985	-0.152301	0.353995	-0.102692	-0.359531	-0.284954	-0.279418	-0.255428	-0.311007
Bmp3	0.134498	0.105189	0.145137	0.355623	0.379288	0.59759	0.827616	0.680525	0.496201	0.155124	0.0996526	-0.217542	-0.77551	-0.475901	0.0307208	-0.441489	-0.284629	-0.492076	-0.350304	0.234585	0.647525	0.327399	-0.163591	-0.536366	0.112245	-0.306557	-0.095419	0.26129	-0.43769	-0.142206	0.392314	-0.176292	-0.430743	-0.382436	-0.320452	-0.180091	-0.32881
Pcdh17	0.207447	0.0535172	-0.176835	0.279635	0.565132	0.538102	0.826639	0.7335	0.548958	0.338797	0.399479	-0.19366	-0.888949	-0.75152	-0.0717542	-0.308185	-0.164242	-0.162397	-0.662614	-0.139709	0.359857	0.153061	-0.101932	-0.530938	0.147634	-0.419019	-0.209184	0.365176	-0.165002	-0.148068	0.35888	-0.0833695	-0.308185	-0.19518	-0.195832	-0.199848	-0.225792
Pcsk5	0.193118	-0.0744681	-0.158272	0.298198	0.694203	0.595853	0.826531	0.758901	0.530069	0.466131	0.367673	-0.18617	-0.844659	-0.717651	0.0390795	-0.110291	-0.00325662	-0.0142206	-0.751303	-0.281589	0.148176	0.0330004	-0.0766392	-0.531155	0.295267	-0.423035	-0.127877	0.324468	-0.282349	-0.450825	0.0385367	0.0477638	-0.169453	-0.149696	-0.159574	-0.291685	-0.0455927
Fancd2	0.4137	-0.128311	-0.0749023	0.329027	0.695072	0.594985	0.82436	0.832501	0.55254	0.367781	0.233825	-0.203973	-0.808511	-0.59086	0.00651324	-0.154472	0.182154	-0.00130265	-0.678137	-0.242076	0.179766	-0.0484151	-0.111919	-0.515957	0.150564	-0.462223	-0.222753	0.272471	0.0296353	-0.0975901	0.315784	0.0449414	-0.397199	-0.0909683	-0.211246	-0.225358	-0.0845636
Ptpru	0.654147	0.38363	0.293856	0.725033	0.567521	0.446917	0.823057	0.700499	0.584672	0.410117	0.381676	-0.128854	-0.650564	-0.344659	0.0846722	-0.36637	0.138515	-0.161094	-0.538211	-0.0475467	0.403821	-0.183782	-0.501628	-0.828159	-0.155341	-0.622666	-0.161963	0.287668	-0.234694	-0.12386	0.359748	0.0539514	-0.375271	-0.115936	-0.213743	-0.0788102	-0.25825
Gm19410	0.210703	-0.0154147	0.195723	0.375271	0.608663	0.772579	0.821971	0.748263	0.502605	0.176835	0.109314	-0.114416	-0.757056	-0.435193	0.220908	-0.157512	-0.0443986	-0.331416	-0.512918	0.0648068	0.441598	0.205818	-0.0699088	-0.517043	0.271385	-0.328593	0.0168259	0.150456	-0.400239	-0.320886	0.223296	-0.148068	-0.279201	-0.393508	-0.278441	-0.333912	-0.205818
Arhgef28	0.313721	-0.182262	-0.149262	0.262701	0.752497	0.720473	0.821211	0.900673	0.591945	0.25673	0.216023	-0.226444	-0.895462	-0.718845	-0.00792445	-0.137864	0.0539514	-0.0293096	-0.719713	-0.274642	0.196049	0.0960703	-0.0159574	-0.436822	0.277898	-0.395571	-0.218519	0.333152	-0.0310465	-0.128202	0.355515	0.00162831	-0.39492	-0.174989	-0.206253	-0.244138	-0.0976987
Sema5b	0.485345	0.322406	0.174121	0.626574	0.447677	0.364416	0.820126	0.637321	0.599001	0.469822	0.398611	-0.105623	-0.702345	-0.409032	0.00597047	-0.4137	0.00607903	-0.251954	-0.468954	0.00195397	0.461138	-0.100087	-0.432262	-0.785497	-0.104863	-0.571429	-0.222427	0.405992	-0.310899	-0.134173	0.344116	-0.0161746	-0.458858	-0.179983	-0.23947	0.0224707	-0.318498
Rab3b	0.585432	0.121146	0.301238	0.651976	0.579787	0.456253	0.817304	0.595962	0.469605	0.446591	0.235562	-0.0541685	-0.622449	-0.256079	0.25749	-0.118107	0.384498	-0.026053	-0.535497	-0.0859748	0.217434	-0.278658	-0.334347	-0.657838	0.125597	-0.486756	-0.045267	0.104212	-0.267152	-0.332935	0.105297	-0.119844	-0.425532	-0.193009	-0.168042	-0.256405	-0.224056
Syt10	0.156101	-0.186822	-0.0641554	0.219822	0.559162	0.648502	0.816978	0.760313	0.568389	0.285931	0.263026	-0.194637	-0.851932	-0.629179	0.040165	-0.177486	-0.12386	-0.230569	-0.545593	-0.0397308	0.363656	0.233825	0.0162831	-0.451802	0.315892	-0.319257	-0.123426	0.277898	-0.293856	-0.263569	0.255753	-0.0897742	-0.357251	-0.29201	-0.291142	-0.283543	-0.219279
Tle4	0.174121	0.152953	0.101172	0.425315	0.301238	0.316652	0.816544	0.512375	0.567412	0.406426	0.3363	-0.189644	-0.72449	-0.414568	0.0729483	-0.383739	-0.200934	-0.361159	-0.39264	0.137755	0.521168	0.19442	-0.215154	-0.6066	0.0858663	-0.301129	-0.0422275	0.241207	-0.405124	-0.232089	0.241099	-0.226118	-0.485454	-0.324685	-0.312201	-0.120278	-0.342162
Nxph4	0.224164	0.0758793	0.113548	0.469388	0.449197	0.371581	0.814698	0.577073	0.683782	0.498697	0.406752	-0.14568	-0.72069	-0.402193	0.121255	-0.223947	-0.0397308	-0.194203	-0.508901	-0.0225792	0.321429	0.0892314	-0.219388	-0.606709	0.144485	-0.34238	-0.048198	0.219171	-0.376791	-0.402518	-0.015089	-0.157295	-0.521059	-0.236865	-0.277139	-0.150673	-0.195614
Padi6	0.551129	0.00499349	0.124729	0.516717	0.749783	0.591837	0.810899	0.827508	0.62386	0.387429	0.244355	-0.155015	-0.725575	-0.439752	0.136778	-0.111594	0.284954	0.0500434	-0.699957	-0.276379	0.124403	-0.174446	-0.227638	-0.601607	0.0633956	-0.538862	-0.157838	0.155775	-0.00184542	-0.199739	0.19366	0.0712115	-0.302323	-0.0410334	-0.0764221	-0.254885	-0.0357143
Ptpre	0.348024	0.248155	0.0806557	0.515198	0.291685	0.321646	0.809053	0.651324	0.454733	0.414242	0.141012	-0.331633	-0.726878	-0.502497	-0.251954	-0.663917	-0.201151	-0.326314	-0.404038	0.0702345	0.558619	-0.00184542	-0.469279	-0.737191	-0.216674	-0.606274	-0.393508	0.483825	-0.317412	-0.0433131	0.318715	0.0828267	-0.355297	0.0225792	-0.0269214	-0.0665436	-0.038211
Nipal3	0.190729	0.270625	0.391772	0.587495	0.169779	0.361376	0.807859	0.511507	0.53376	0.272905	0.0730569	-0.138515	-0.626791	-0.184216	0.0661094	-0.584455	-0.259987	-0.615936	-0.164025	0.403821	0.774642	0.252063	-0.371798	-0.666413	-0.032132	-0.306665	-0.0289839	0.214286	-0.568389	-0.145897	0.274642	-0.216457	-0.528224	-0.380265	-0.318606	-0.0998697	-0.321103
Sla	0.461029	-0.102801	0.00238819	0.390903	0.663482	0.603126	0.807751	0.823383	0.56079	0.360617	0.132979	-0.404038	-0.753799	-0.531264	-0.0173686	-0.17195	0.160009	0.0681719	-0.700282	-0.289514	0.157512	-0.0990013	-0.157838	-0.549066	0.0769648	-0.484368	-0.233391	0.123535	-0.0400564	-0.157186	0.266609	0.0165002	-0.284195	0.090317	0.0373426	-0.395788	-0.0156318
Gabrq	0.42195	0.146439	0.221125	0.536257	0.519865	0.569366	0.805471	0.717542	0.541468	0.300261	0.146657	-0.183673	-0.698328	-0.360725	0.104863	-0.335106	0.0579679	-0.264763	-0.446917	0.0119409	0.452128	-0.0026053	-0.294073	-0.609965	0.0500434	-0.445397	-0.145897	0.241858	-0.340968	-0.090317	0.397308	-0.0709944	-0.446266	-0.306882	-0.320994	-0.0859748	-0.296461
Shisal1	0.43541	-0.0375597	0.0650239	0.442141	0.738385	0.695506	0.803951	0.840751	0.61865	0.22069	0.165002	-0.00618758	-0.782023	-0.507924	0.125597	-0.143291	0.227855	-0.10584	-0.581416	-0.157186	0.264872	-0.0176943	-0.121581	-0.453539	0.264329	-0.380265	-0.140035	0.259661	-0.0885801	-0.0548198	0.411203	-0.0754451	-0.570886	-0.365936	-0.360617	-0.0764221	-0.26726
Glra2	0.298849	-0.233283	-0.0758793	0.25304	0.847699	0.773013	0.80254	0.791251	0.593139	0.291142	0.31079	-0.122883	-0.822188	-0.623209	0.279201	0.152084	0.207013	0.0753365	-0.786257	-0.314915	0.0546027	0.0780504	0.131133	-0.371689	0.504016	-0.246852	0.0473296	0.0825011	-0.113005	-0.387864	0.176183	-0.177812	-0.40838	-0.312744	-0.345202	-0.390686	-0.236974
Oprk1	0.303083	0.0664351	0.246852	0.474164	0.431502	0.554386	0.80254	0.672058	0.57805	0.216674	0.111594	-0.201368	-0.710052	-0.327073	0.0930308	-0.350413	0.00922709	-0.345419	-0.324251	0.148828	0.496418	0.13591	-0.216674	-0.451911	0.0702345	-0.261398	-0.0928137	0.118324	-0.295918	0.0416848	0.426835	-0.170104	-0.576639	-0.395245	-0.359314	-0.0755536	-0.44746
Dpysl3	0.23502	0.0335432	0.0978072	0.392966	0.599218	0.637429	0.80102	0.725901	0.625923	0.218085	0.31383	0.0949848	-0.773013	-0.466674	0.208424	-0.175315	0.0238819	-0.299935	-0.454082	0.0137864	0.384607	0.153604	-0.0782675	-0.418042	0.292119	-0.278984	-0.0205167	0.22449	-0.25228	-0.151216	0.313938	-0.124077	-0.371581	-0.537668	-0.384824	-0.0692575	-0.40089
Slc44a5	0.421624	-0.0784846	-0.0173686	0.366044	0.77627	0.742727	0.80102	0.935302	0.621146	0.188558	0.215263	-0.0394051	-0.83261	-0.610508	0.0367998	-0.179766	0.113548	-0.129396	-0.656426	-0.215046	0.284846	0.0541685	-0.087386	-0.477964	0.213526	-0.466565	-0.219605	0.347916	-0.00955276	-0.0699088	0.409683	0.0682805	-0.300043	-0.253474	-0.230569	-0.170864	-0.16142
Drd5	0.322514	0.0396222	0.287343	0.459292	0.455384	0.563938	0.800586	0.628962	0.472427	0.256839	0.0473296	-0.338472	-0.649587	-0.260855	0.147525	-0.236648	0.0274642	-0.248263	-0.406752	0.117998	0.415111	0.120061	-0.158706	-0.510421	0.108663	-0.259661	0.0155232	0.0185627	-0.289622	-0.155124	0.264546	-0.186279	-0.465371	-0.23274	-0.282892	-0.325119	-0.266066
Pbx1	0.216023	0.0336518	-0.0345202	0.298415	0.50304	0.607034	0.799935	0.790816	0.585975	0.186279	0.130265	-0.196809	-0.8566	-0.629396	-0.0733825	-0.402953	-0.201259	-0.313613	-0.514329	0.000325662	0.514872	0.267911	-0.095419	-0.459618	0.120821	-0.362679	-0.222644	0.325879	-0.1231	0.0775076	0.58337	-0.103126	-0.440078	-0.314047	-0.245549	-0.115393	-0.269214
Sulf1	0.439101	0.154907	0.170538	0.557751	0.504016	0.421407	0.798849	0.731112	0.628202	0.511181	0.24327	-0.334781	-0.681285	-0.395788	-0.0298524	-0.388298	0.0234477	-0.155667	-0.559922	-0.105515	0.369084	-0.0504776	-0.398828	-0.715046	-0.165871	-0.54581	-0.224273	0.19518	-0.227095	-0.101281	0.285931	0.0484151	-0.378637	0.0137864	-0.123317	-0.175749	-0.107686
Zfp92	0.296461	0.00390795	-0.0579679	0.38591	0.517043	0.478832	0.797221	0.719931	0.482523	0.381893	0.169019	-0.0911854	-0.809379	-0.57729	-0.0537343	-0.318063	-0.0193226	-0.164677	-0.565024	-0.11865	0.347807	0.0148719	-0.187147	-0.56459	0.13591	-0.461789	-0.232957	0.401433	-0.187907	-0.212223	0.233717	0.0257273	-0.32957	-0.108446	-0.216565	-0.157946	-0.0887972
Ryr3	0.458424	0.178463	-0.0163917	0.52475	0.733934	0.52551	0.795918	0.770191	0.57729	0.483066	0.337386	-0.057208	-0.74772	-0.574794	0.01802	-0.220365	0.165979	0.0402736	-0.718085	-0.325228	0.152084	-0.206144	-0.323383	-0.655124	0.0707772	-0.601824	-0.225901	0.421407	-0.188884	-0.307317	0.112353	0.196157	-0.241424	-0.101389	-0.192249	-0.0417933	0.047221
Drd1	0.314373	0.107143	0.116587	0.507599	0.561659	0.438341	0.794399	0.670973	0.796353	0.509444	0.385258	-0.0856492	-0.738059	-0.43997	0.101281	-0.236865	0.0174772	-0.164894	-0.59987	-0.120061	0.308076	0.0359314	-0.253257	-0.621146	0.108554	-0.437039	-0.127008	0.192358	-0.236648	-0.273556	0.123535	-0.0425532	-0.434759	-0.222644	-0.128311	-0.158055	-0.193226
Aldh1b1	0.310682	0.0600304	0.339449	0.514872	0.575771	0.608011	0.792119	0.606926	0.56307	0.268454	0.235997	-0.148611	-0.614633	-0.220365	0.380265	-0.0474381	0.191055	-0.196157	-0.407838	0.0669779	0.300261	0.0318063	-0.16066	-0.497395	0.227095	-0.267369	0.121255	0.038211	-0.373209	-0.347156	0.106492	-0.23198	-0.581633	-0.45343	-0.484477	-0.181068	-0.309379
Fam163b	0.355189	0.361485	0.519974	0.702236	0.25	0.39112	0.790165	0.490881	0.510638	0.182696	0.0700174	-0.00336518	-0.578702	-0.110942	0.236431	-0.502171	-0.091294	-0.572514	-0.147959	0.402627	0.735128	0.137212	-0.422601	-0.690187	-0.0144377	-0.330113	0.0384281	0.210052	-0.515198	-0.0734911	0.380156	-0.226227	-0.547221	-0.494681	-0.366913	0.0262701	-0.385258
Thsd7b	0.325119	0.261073	0.224598	0.559922	0.377985	0.358988	0.789514	0.579136	0.557751	0.42944	0.342271	-0.0720799	-0.648068	-0.344768	0.0640469	-0.402084	-0.0548198	-0.343682	-0.333912	0.124186	0.46472	0.040165	-0.36713	-0.607469	0.0274642	-0.383087	-0.107251	0.28452	-0.445506	-0.19594	0.214503	-0.0849978	-0.512809	-0.335432	-0.334998	0.0246418	-0.322297
Usp46	0.0908597	-0.119735	0.226987	0.343791	0.359205	0.611919	0.78832	0.631568	0.568715	0.129831	-0.0014112	-0.203756	-0.741207	-0.330547	0.17944	-0.307208	-0.171841	-0.472861	-0.28756	0.248697	0.562744	0.379505	-0.0504776	-0.394485	0.23426	-0.110834	0.0461355	0.058185	-0.399479	-0.0925966	0.336409	-0.2868	-0.597264	-0.456795	-0.408815	-0.207881	-0.334129
Magel2	0.348893	0.070343	-0.0182371	0.389492	0.757924	0.656861	0.787885	0.746201	0.502931	0.318932	0.224598	-0.0789188	-0.778658	-0.586409	0.122992	-0.0608988	0.172601	0.0334347	-0.731763	-0.248806	0.147199	-0.0567738	-0.0884716	-0.477638	0.262375	-0.406318	-0.0892314	0.185736	-0.117781	-0.302866	0.18845	-0.0999783	-0.378637	-0.175532	-0.182154	-0.280287	-0.108446
Ksr1	0.265849	0.06231	0.365936	0.49848	0.255645	0.508793	0.78756	0.551563	0.470256	0.10432	0.0318063	-0.112571	-0.664677	-0.229917	0.136127	-0.416413	-0.14036	-0.503582	-0.210595	0.335758	0.652193	0.249566	-0.209944	-0.538645	0.0804386	-0.224707	0.0132436	0.139818	-0.440838	-0.0967217	0.30482	-0.206795	-0.417607	-0.362462	-0.281915	-0.216023	-0.318932
Rab26	0.546353	0.0396222	0.103126	0.511073	0.858554	0.668367	0.786149	0.792879	0.568172	0.369084	0.271277	-0.0708858	-0.692032	-0.425423	0.248263	0.040165	0.425423	0.122775	-0.74023	-0.326856	0.0527573	-0.202345	-0.18617	-0.54353	0.198654	-0.448437	-0.0486322	0.103235	-0.0100955	-0.237516	0.226987	-0.0392966	-0.485779	-0.201476	-0.296353	-0.239904	-0.149913
Sebox	0.314373	-0.100195	0.174663	0.412723	0.704299	0.637321	0.784629	0.634607	0.44898	0.310899	0.187256	-0.16815	-0.675315	-0.350955	0.415111	0.0886887	0.270517	0.00390795	-0.644594	-0.15013	0.128637	0.0220365	-0.0226878	-0.421841	0.367238	-0.210921	0.199197	-0.101064	-0.144268	-0.372123	0.115176	-0.269974	-0.443009	-0.303517	-0.297764	-0.433456	-0.166848
Col6a1	0.631568	0.297764	0.110617	0.644051	0.620278	0.389601	0.782892	0.801129	0.635367	0.449631	0.308728	-0.0100955	-0.700282	-0.491424	-0.101607	-0.422167	0.131459	-0.0942249	-0.599436	-0.212766	0.314264	-0.261181	-0.493378	-0.787668	-0.151541	-0.771711	-0.382436	0.518671	-0.152953	-0.161637	0.226227	0.307099	-0.206795	0.0155232	-0.0468954	0.0377768	0.017043
Caln1	0.0529744	-0.110725	0.0174772	0.197243	0.427703	0.678137	0.780287	0.707013	0.56231	0.0449414	0.0816327	-0.3769	-0.785823	-0.525619	0.0387538	-0.27855	-0.248914	-0.398393	-0.368758	0.135475	0.541033	0.392749	0.0522145	-0.375923	0.271277	-0.17716	-0.0758793	0.194746	-0.318063	-0.0765306	0.448545	-0.234368	-0.476335	-0.404147	-0.334672	-0.242835	-0.344659
St6galnac5	0.372558	-0.111159	-0.150673	0.244464	0.715154	0.669344	0.779201	0.792662	0.442032	0.21396	0.15089	-0.175206	-0.822188	-0.700499	0.0133521	-0.123643	0.1599	0.0489579	-0.703105	-0.261724	0.149153	-0.0369084	-0.0276813	-0.396439	0.267043	-0.398176	-0.203539	0.258684	-0.015089	-0.1066	0.385584	-0.0547112	-0.361376	-0.134173	-0.204624	-0.260421	-0.135041
Col12a1	0.511724	0.164568	0.177052	0.562744	0.536257	0.439752	0.776379	0.745115	0.550912	0.422492	0.380156	-0.128094	-0.643834	-0.344768	-0.00206253	-0.321863	0.108446	-0.128094	-0.526813	-0.0960703	0.282892	-0.132653	-0.409466	-0.701151	-0.129722	-0.58185	-0.210269	0.24175	-0.210269	-0.176835	0.157512	0.195506	-0.15469	-0.0259444	-0.0741424	-0.181611	-0.0648068
Plekha7	0.483934	0.186604	0.255428	0.656318	0.568172	0.471342	0.774533	0.651867	0.50901	0.372232	0.20419	0.186387	-0.656426	-0.291468	0.216457	-0.239687	0.24403	-0.183022	-0.45419	-0.0489579	0.342922	-0.158272	-0.337277	-0.601498	0.148719	-0.445506	-0.0351715	0.271059	-0.272036	-0.185736	0.262267	-0.0630699	-0.450282	-0.377442	-0.366153	0.00586192	-0.227964
Dgkg	0.150564	-0.239904	-0.180091	0.119627	0.520083	0.620169	0.773339	0.710378	0.373317	0.210378	0.192683	-0.329462	-0.845528	-0.726769	-0.0339774	-0.160986	-0.168259	-0.126791	-0.627551	-0.115393	0.287994	0.238927	0.0707772	-0.402627	0.317955	-0.298849	-0.130591	0.25825	-0.229049	-0.300586	0.217759	-0.122123	-0.185085	-0.110508	-0.160334	-0.466674	-0.133304
Chrna5	0.111376	0.0479809	0.111268	0.325228	0.242184	0.364199	0.771819	0.506947	0.396114	0.273773	0.151867	-0.207121	-0.673795	-0.352149	0.050152	-0.39937	-0.220039	-0.353235	-0.30482	0.222102	0.483174	0.254559	-0.155884	-0.492618	0.0367998	-0.18541	0.013135	0.102692	-0.307859	-0.11637	0.237625	-0.200391	-0.430743	-0.223513	-0.267152	-0.217651	-0.215914
Th	0.517369	0.15089	0.330981	0.594876	0.490339	0.443118	0.771494	0.587169	0.515849	0.3566	0.214503	-0.1066	-0.626357	-0.223079	0.222102	-0.249674	0.208858	-0.205167	-0.427594	0.0574251	0.344116	-0.0942249	-0.326531	-0.591294	-0.0207338	-0.400239	-0.058185	0.0762049	-0.201476	-0.0227964	0.335432	-0.129831	-0.50825	-0.262592	-0.320126	-0.0969388	-0.319909
Cntnap3	0.128854	-0.0336518	-0.0363656	0.31079	0.510638	0.54353	0.771277	0.680634	0.558728	0.313721	0.229592	-0.0815241	-0.814047	-0.59835	0.0132436	-0.283218	-0.145788	-0.24696	-0.522362	-0.0470039	0.370929	0.20723	-0.0745766	-0.424012	0.234911	-0.325119	-0.137321	0.362136	-0.240773	-0.113656	0.274642	-0.0590534	-0.370278	-0.3566	-0.224707	-0.0612245	-0.198762
Rgs9	0.418259	0.150347	0.11637	0.533652	0.526053	0.394703	0.770191	0.687907	0.84162	0.560139	0.46168	-0.229809	-0.703105	-0.461138	-0.00922709	-0.333478	0.00054277	-0.157838	-0.588363	-0.150347	0.328267	-0.0438558	-0.353126	-0.721559	-0.0828267	-0.572514	-0.24924	0.242401	-0.222102	-0.202779	0.157295	0.14416	-0.284086	-0.0535172	-0.0458098	-0.142314	-0.158163
Ntsr1	0.465046	0.217	0.331633	0.680743	0.648285	0.5368	0.770083	0.686822	0.731763	0.41967	0.217542	0.00293096	-0.628528	-0.25597	0.266609	-0.172275	0.261832	-0.128202	-0.507707	-0.107251	0.271711	-0.160443	-0.346722	-0.604755	0.0704516	-0.469931	-0.0434216	0.131893	-0.241316	-0.221884	0.148393	-0.0379939	-0.469713	-0.29429	-0.239579	-0.0213851	-0.186713
Mtss1	0.407078	0.113113	0.0979158	0.471667	0.42195	0.417607	0.767803	0.720908	0.587603	0.36561	0.105515	-0.0338689	-0.712549	-0.460812	-0.0927052	-0.436604	0.0618758	-0.222644	-0.412614	-0.0258359	0.404147	-0.100521	-0.333587	-0.614199	-0.0499349	-0.576531	-0.325554	0.364416	-0.175315	-0.0052106	0.347264	0.104429	-0.264438	-0.169453	-0.0332175	-0.0222536	-0.157186
Peak1	0.307317	0.0955276	-0.0528658	0.364416	0.410551	0.492184	0.76726	0.772036	0.539079	0.259444	0.182588	-0.266175	-0.79201	-0.623752	-0.255862	-0.536474	-0.217217	-0.325228	-0.457881	-0.0145462	0.544182	0.122015	-0.268671	-0.609314	-0.0598133	-0.534195	-0.400782	0.49099	-0.207338	0.0361485	0.486539	0.110834	-0.2665	-0.0855406	-0.0802214	-0.0956361	-0.130265
B3gat2	0.448871	-0.046244	0.084238	0.429006	0.750434	0.690729	0.763678	0.833587	0.621146	0.233934	0.201802	-0.0795701	-0.738602	-0.469822	0.130916	-0.108337	0.227964	-0.0700174	-0.592922	-0.195072	0.253474	-0.00206253	-0.0957447	-0.439644	0.200934	-0.382327	-0.121472	0.205493	0.00976987	0.0326748	0.502931	-0.0395137	-0.493812	-0.353778	-0.341837	-0.130265	-0.264546
Gpr52	0.201259	-0.105406	-0.157838	0.192575	0.578485	0.638298	0.760204	0.777139	0.632653	0.264872	0.209401	-0.436062	-0.840643	-0.713526	-0.0959618	-0.283326	-0.107686	-0.12766	-0.599544	-0.165002	0.315892	0.159683	-0.0286583	-0.418584	0.15241	-0.376031	-0.272362	0.26954	-0.109748	0.00358228	0.420864	0.00303951	-0.329136	-0.16066	-0.135367	-0.199305	-0.239036
Dcbld1	0.0486322	-0.0313721	0.226444	0.295701	0.317846	0.541576	0.759987	0.459618	0.370278	0.0970473	0.0524316	-0.16891	-0.647308	-0.255536	0.303626	-0.175749	-0.119627	-0.380591	-0.287017	0.291359	0.498046	0.367238	-0.00998697	-0.379831	0.303409	-0.000868432	0.231112	-0.0465697	-0.416196	-0.208315	0.254993	-0.455276	-0.60063	-0.526487	-0.502063	-0.282458	-0.40089
Wdr1	0.360182	-0.107686	0.112028	0.411203	0.580113	0.600413	0.758359	0.658489	0.336626	0.228072	0.0327833	-0.0638298	-0.750651	-0.4835	0.205927	-0.151867	0.110942	-0.0971559	-0.599436	-0.102041	0.255319	0.0263786	-0.0959618	-0.443226	0.284303	-0.305471	0.00868432	0.101064	-0.172601	-0.265849	0.194637	-0.194312	-0.325554	-0.125488	-0.156861	-0.391229	-0.0655667
Celf4	0.600087	-0.0743595	0.0891229	0.377877	0.654038	0.66142	0.75673	0.798089	0.488927	0.155341	0.0537343	-0.191272	-0.721342	-0.478398	0.0629614	-0.159357	0.303626	-0.0298524	-0.558511	-0.143183	0.257707	-0.102258	-0.111376	-0.437799	0.156426	-0.41218	-0.209401	0.129722	0.0490664	0.133087	0.638841	-0.104646	-0.48046	-0.218194	-0.243161	-0.258684	-0.384824
Chd3	0.77627	0.291793	0.289514	0.696374	0.680308	0.527247	0.755319	0.819583	0.681177	0.33185	0.239796	-0.0831524	-0.597047	-0.303626	0.0276813	-0.304168	0.356492	-0.043096	-0.531698	-0.1802	0.292987	-0.327616	-0.488819	-0.71244	-0.181828	-0.685627	-0.301672	0.248914	0.000868432	0.0921624	0.466782	0.190295	-0.355515	-0.092271	-0.10508	-0.0220365	-0.212115
Lrrn4	0.288537	-0.0948762	-0.0889058	0.284086	0.627768	0.609097	0.754342	0.827833	0.61713	0.312527	0.118107	-0.320886	-0.78452	-0.612896	-0.110617	-0.216674	0.0584021	-0.0336518	-0.641989	-0.254559	0.220256	-0.0103126	-0.10432	-0.424881	0.162505	-0.437907	-0.305688	0.227095	-0.149696	-0.168367	0.23122	0.0556882	-0.209944	-0.0191055	0.0103126	-0.309271	-0.0360399
Nfatc2	0.445614	0.14492	0.214828	0.53604	0.597807	0.511398	0.753474	0.655449	0.416196	0.413591	0.219931	-0.252388	-0.572297	-0.310248	0.144703	-0.165111	0.20495	-0.0585106	-0.517369	-0.103018	0.210703	-0.174229	-0.325879	-0.626357	0.0563396	-0.496309	-0.0776162	0.145788	-0.277247	-0.353126	0.0588363	0.0705601	-0.259987	-0.0725141	-0.0919453	-0.277464	-0.104646
Smyd3	0.139492	-0.100195	0.0801129	0.234151	0.482306	0.719388	0.753365	0.676292	0.3198	0.0360399	-0.0276813	-0.199848	-0.764763	-0.520734	0.0938993	-0.243487	-0.209292	-0.324685	-0.459401	0.117998	0.4467	0.314481	-0.0281155	-0.440404	0.275727	-0.24023	-0.0174772	0.174555	-0.39188	-0.245766	0.270951	-0.137864	-0.213526	-0.281698	-0.183999	-0.388298	-0.127985
Slc6a7	0.340208	0.0899913	0.474924	0.557208	0.498914	0.679331	0.752388	0.610508	0.390035	0.105949	0.0471125	-0.0795701	-0.571429	-0.17868	0.368107	-0.19366	0.0208424	-0.366044	-0.376683	0.198545	0.465046	0.130156	-0.257599	-0.616696	0.116044	-0.325337	0.159574	0.0216023	-0.501411	-0.327725	0.127442	-0.127008	-0.263678	-0.311442	-0.255645	-0.323057	-0.113222
Hrk	0.499566	-0.0371255	0.0765306	0.39112	0.812961	0.794182	0.752171	0.889818	0.655775	0.147525	0.174229	-0.128528	-0.727855	-0.491967	0.130808	-0.066218	0.271602	-0.0303951	-0.611594	-0.218954	0.197894	-0.0417933	-0.0961789	-0.44594	0.191381	-0.39416	-0.138949	0.144377	0.0254017	0.021168	0.479266	0.0328919	-0.419127	-0.243053	-0.262701	-0.17716	-0.251303
Nkain2	0.0897742	-0.250434	-0.213634	0.136995	0.687799	0.661311	0.75076	0.721776	0.542336	0.334781	0.294182	-0.305471	-0.829244	-0.714177	0.0370169	-0.00716457	0.0094442	0.0518888	-0.719822	-0.270951	0.0557968	0.172167	0.127877	-0.287994	0.391446	-0.196917	-0.0709944	0.153821	-0.138841	-0.287994	0.106817	-0.113548	-0.432588	-0.168259	-0.241207	-0.324902	-0.134933
Blcap	0.658489	0.303951	0.379939	0.723621	0.605623	0.44518	0.748914	0.66142	0.550912	0.495007	0.212766	-0.0928137	-0.550043	-0.2132	0.205276	-0.198111	0.357251	-0.0530829	-0.567738	-0.143183	0.275836	-0.31459	-0.454516	-0.745658	-0.040165	-0.630699	-0.10888	0.128962	-0.205276	-0.254559	0.207013	0.00130265	-0.330873	-0.0653495	-0.133739	-0.222319	-0.110942
Adgra1	0.29581	0.202236	0.487625	0.626031	0.283435	0.510747	0.747395	0.441272	0.362571	0.0760964	0.0478723	0.0891229	-0.57284	-0.152193	0.288102	-0.359857	-0.0892314	-0.500326	-0.206036	0.379614	0.628854	0.192358	-0.306014	-0.602149	0.113548	-0.217	0.165545	0.0595962	-0.539188	-0.241967	0.170538	-0.288862	-0.477855	-0.415111	-0.2665	-0.22373	-0.292445
Gtf3c1	0.36637	0.2868	0.396657	0.625488	0.136344	0.321429	0.746309	0.544833	0.504993	0.183565	0.0884716	-0.0907512	-0.597807	-0.191381	-0.0120495	-0.675206	-0.247937	-0.625814	-0.119409	0.390035	0.805254	0.18096	-0.453973	-0.713309	-0.170864	-0.412071	-0.133956	0.28452	-0.439644	0.0460269	0.466457	-0.0760964	-0.403713	-0.279635	-0.185193	-0.048198	-0.329027
Rai14	0.345962	0.0334347	-0.149262	0.399696	0.623426	0.381893	0.745984	0.696374	0.512809	0.638841	0.434759	-0.126248	-0.748155	-0.649805	-0.104212	-0.220256	0.029201	0.0853235	-0.767911	-0.376357	0.0519974	-0.139926	-0.26878	-0.619409	0.0460269	-0.573165	-0.268997	0.387864	-0.185085	-0.396331	-0.0528658	0.221884	-0.0805471	0.0836952	0.0234477	-0.190838	0.0708858
Spsb1	0.402301	0.262484	0.41967	0.693226	0.198762	0.210378	0.745441	0.426943	0.505645	0.42868	0.13439	-0.0527573	-0.527356	-0.0843465	0.110834	-0.476661	0.0354972	-0.347482	-0.191489	0.240339	0.520517	-0.0728398	-0.461138	-0.674229	-0.0917282	-0.386018	-0.0656752	0.147742	-0.452236	-0.142857	0.160009	-0.136344	-0.526053	-0.244355	-0.221125	-0.0330004	-0.288754
Atp2b4	0.164025	0.0645897	0.0861919	0.331741	0.43617	0.646331	0.745007	0.722102	0.495441	0.0602475	0.0996526	-0.170647	-0.757599	-0.523231	0.000976987	-0.418476	-0.252171	-0.445289	-0.366153	0.138949	0.606492	0.286691	-0.146548	-0.482957	0.11485	-0.347807	-0.148936	0.314807	-0.332284	-0.0419019	0.462766	-0.107686	-0.334781	-0.357686	-0.266717	-0.152301	-0.263352
Cdk18	0.427703	0.126031	0.196266	0.561116	0.573491	0.504451	0.744138	0.701802	0.518454	0.377008	0.174338	-0.171081	-0.648936	-0.371363	0.131893	-0.268454	0.144703	-0.127334	-0.514546	-0.113873	0.288645	-0.0863005	-0.361268	-0.611919	-0.0360399	-0.47145	-0.109422	0.208315	-0.179983	-0.135584	0.267694	0.00336518	-0.446266	-0.158163	-0.215263	-0.0907512	-0.0705601
Cnnm4	0.406969	0.318281	0.422058	0.679006	0.292662	0.41066	0.74403	0.577508	0.554168	0.169344	0.0711029	0.215046	-0.623209	-0.167499	0.0743595	-0.528116	-0.0533	-0.481763	-0.191815	0.286257	0.641554	0.070343	-0.453539	-0.635367	-0.0754451	-0.372015	-0.0984585	0.265523	-0.395897	0.00727312	0.337929	-0.0678463	-0.486539	-0.34759	-0.287994	0.0670864	-0.266392
Slc7a14	0.135693	0.176835	0.385367	0.47373	0.15317	0.512918	0.742727	0.545484	0.428246	0.0226878	-0.0630699	-0.147742	-0.619409	-0.208858	0.0416848	-0.562744	-0.344768	-0.678354	-0.110182	0.47449	0.815675	0.380591	-0.274208	-0.578702	-0.00184542	-0.246635	-0.0254017	0.183131	-0.549392	-0.0965046	0.312744	-0.217977	-0.406644	-0.364742	-0.229049	-0.191055	-0.256947
Grik1	0.342271	0.307099	0.24175	0.608554	0.614416	0.481546	0.742401	0.616044	0.596722	0.447785	0.340426	-0.0950934	-0.593791	-0.320343	0.24924	-0.173252	0.143074	-0.154038	-0.547981	-0.105623	0.288102	-0.0911854	-0.315784	-0.629071	0.0739253	-0.464177	0.00434216	0.179331	-0.261832	-0.302432	0.0902084	-0.0285497	-0.279635	-0.287343	-0.168259	-0.1066	-0.136344
Adcy5	0.626031	0.124077	0.221993	0.564698	0.518563	0.506079	0.74175	0.778116	0.731763	0.367564	0.173144	-0.222644	-0.657403	-0.353452	-0.0574251	-0.408055	0.170538	-0.193009	-0.432045	-0.0644811	0.427594	-0.135041	-0.379614	-0.64036	-0.126248	-0.575445	-0.348567	0.226552	-0.0483066	0.249674	0.62462	0.11485	-0.461138	-0.147199	-0.143074	-0.0398393	-0.349653
Zfpm2	0.0488493	0.0653495	0.00727312	0.303843	0.35888	0.367673	0.740881	0.463851	0.377225	0.383521	0.240122	-0.174446	-0.67868	-0.463309	0.136778	-0.248372	-0.151541	-0.195723	-0.458532	0.0252931	0.341945	0.159249	-0.10736	-0.459184	0.228398	-0.217651	0.0554711	0.182479	-0.356166	-0.32729	0.102149	-0.247612	-0.333261	-0.275727	-0.276487	-0.224707	-0.147416
Cdh9	0.0506947	-0.00108554	0.246309	0.302432	0.244572	0.505319	0.74023	0.511941	0.46548	0.138841	0.0011941	-0.245875	-0.634064	-0.268563	0.138406	-0.297112	-0.193226	-0.49696	-0.198545	0.350195	0.602475	0.354863	-0.0564481	-0.395028	0.200716	-0.110942	0.0540599	0.0466782	-0.438776	-0.161746	0.307859	-0.330547	-0.610725	-0.454082	-0.400456	-0.226987	-0.443769
D930048N14Rik	0.610942	0.32881	0.149479	0.631893	0.462223	0.335432	0.739796	0.701368	0.550478	0.345962	0.268563	-0.0644811	-0.631025	-0.38135	-0.150022	-0.491207	0.121146	-0.159249	-0.416956	-0.082284	0.3769	-0.233934	-0.549609	-0.709618	-0.265849	-0.646222	-0.394594	0.459509	-0.104103	0.0777247	0.386344	0.247937	-0.345093	-0.0138949	-0.0645897	0.126031	-0.107686
Hap1	0.541685	-0.037234	0.024099	0.423144	0.861376	0.705167	0.737842	0.914459	0.584889	0.259336	0.189427	-0.170756	-0.709401	-0.545593	0.0759878	-0.0778333	0.31079	0.0952019	-0.733608	-0.387647	0.0845636	-0.190621	-0.187581	-0.512592	0.125271	-0.564481	-0.220799	0.215588	-0.0392966	-0.171515	0.275293	0.189318	-0.144051	-0.0509119	-0.0801129	-0.257816	-0.0133521
Pls3	-0.0865176	-0.265198	0.0244247	0.117347	0.530178	0.750109	0.736105	0.555797	0.320343	0.0769648	0.11333	-0.128962	-0.754559	-0.509119	0.361051	0.0805471	-0.119301	-0.23198	-0.504016	0.0688233	0.27551	0.413917	0.26129	-0.210703	0.62234	0.0447243	0.265523	-0.0066218	-0.398502	-0.516066	0.0219279	-0.443226	-0.347699	-0.496743	-0.386995	-0.490556	-0.267911
Tll2	0.294833	-0.078376	-0.226878	0.265198	0.612028	0.487408	0.735779	0.782566	0.63667	0.452996	0.398611	-0.309596	-0.829462	-0.756188	-0.196157	-0.240447	0.0282241	0.0589449	-0.678246	-0.334021	0.113222	-0.0574251	-0.123209	-0.433022	0.0932479	-0.490013	-0.380156	0.362353	-0.0367998	-0.153713	0.189752	0.103126	-0.316869	0.0714286	-0.0208424	-0.191815	-0.0453756
Rasal1	0.697026	0.117455	0.212549	0.600304	0.800478	0.598567	0.732414	0.810356	0.548524	0.332284	0.165762	-0.066218	-0.607143	-0.362679	0.175858	-0.117238	0.441815	0.093465	-0.646765	-0.300695	0.103669	-0.326531	-0.336409	-0.611376	0.017043	-0.61637	-0.17868	0.202779	-0.00933565	-0.117347	0.276704	0.142206	-0.331416	-0.106817	-0.162071	-0.118215	-0.0668693
Ralbp1	0.498806	0.290274	0.386778	0.632762	0.335106	0.411746	0.731871	0.569475	0.529635	0.1637	0.166956	0.0677377	-0.616587	-0.220582	0.074251	-0.439318	0.0153061	-0.40013	-0.272796	0.222536	0.607143	0.0293096	-0.389058	-0.628419	-0.084238	-0.406535	-0.0931394	0.192575	-0.247503	0.0527573	0.461572	-0.124403	-0.411854	-0.34086	-0.264003	-0.0911854	-0.352584
Gdpd5	0.561333	0.477421	0.423686	0.792228	0.442901	0.26574	0.730569	0.511181	0.656101	0.467434	0.399153	0.0318063	-0.523882	-0.161963	0.198654	-0.366913	0.110942	-0.259878	-0.36789	0.0660009	0.448328	-0.171624	-0.556665	-0.804494	-0.187364	-0.552974	-0.0575337	0.250109	-0.334781	-0.132327	0.263678	0.0902084	-0.381242	-0.267803	-0.294616	0.114959	-0.295593
Fxyd6	0.446917	-0.0753365	-0.090317	0.33706	0.942466	0.685953	0.72601	0.800261	0.520734	0.386561	0.34607	-0.143726	-0.735997	-0.622015	0.228723	0.164459	0.34683	0.249891	-0.89416	-0.502388	-0.0879288	-0.162831	-0.0193226	-0.432805	0.359314	-0.43096	-0.045267	0.142314	-0.0175858	-0.382762	0.148285	-0.00369084	-0.234802	-0.130699	-0.213743	-0.333152	-0.064264
Dyrk1b	0.408815	0.151541	0.33934	0.555145	0.215154	0.356492	0.72449	0.55634	0.47449	0.164459	-0.0324577	-0.171515	-0.585106	-0.186604	-0.0691489	-0.509661	-0.0410334	-0.421298	-0.182371	0.26129	0.630048	0.038211	-0.378528	-0.601281	-0.1066	-0.385584	-0.210269	0.209292	-0.393726	0.0455927	0.405992	-0.0602475	-0.443552	-0.206578	-0.166522	-0.0981329	-0.340208
Zdhhc22	0.217977	-0.0264872	0.308619	0.391772	0.472861	0.751086	0.723513	0.627008	0.378962	-0.0530829	-0.0985671	-0.00293096	-0.630808	-0.290165	0.283977	-0.210703	0.00966131	-0.399153	-0.292445	0.224598	0.486214	0.213417	-0.106817	-0.420213	0.277139	-0.209401	0.0646982	0.0772905	-0.428463	-0.206253	0.23502	-0.237191	-0.462332	-0.437473	-0.295267	-0.242944	-0.196917
Gap43	0.48871	-0.0688233	0.0140035	0.362028	0.924989	0.773122	0.722861	0.779635	0.50977	0.265849	0.250543	-0.149913	-0.686279	-0.528875	0.292336	0.166739	0.415002	0.17716	-0.792228	-0.388949	-0.0124837	-0.147525	-0.0294182	-0.422384	0.353126	-0.370061	-0.00303951	0.0226878	-0.0341945	-0.286583	0.246309	-0.0518888	-0.341945	-0.218194	-0.261724	-0.353995	-0.19442
Glce	0.0692575	0.0307208	0.183999	0.316869	0.293096	0.538754	0.721776	0.629288	0.476335	0.084238	-0.035063	-0.160117	-0.66294	-0.330547	-0.0135693	-0.456687	-0.304168	-0.531372	-0.216782	0.282892	0.631025	0.34911	-0.16815	-0.455167	0.101281	-0.247069	-0.105297	0.273448	-0.437799	-0.116044	0.265306	-0.0706687	-0.374837	-0.360617	-0.251737	-0.136995	-0.147959
Crym	0.360942	-0.173035	-0.0882545	0.284195	0.895354	0.712875	0.721342	0.728941	0.446809	0.370386	0.315675	-0.190729	-0.724164	-0.60584	0.285063	0.216457	0.308402	0.244789	-0.888081	-0.455167	-0.103669	-0.0918367	0.0381025	-0.407729	0.428354	-0.342271	0.0437473	0.0230135	-0.077399	-0.499349	0.0327833	-0.0878202	-0.212657	-0.105189	-0.165653	-0.503257	-0.0508033
Doc2b	0.497937	0.0519974	0.0287668	0.378962	0.70267	0.589123	0.719713	0.7703	0.601172	0.22221	0.254342	-0.238059	-0.656535	-0.512158	0.0521059	-0.13439	0.211572	-0.0348459	-0.584129	-0.197677	0.221884	-0.101172	-0.162614	-0.526921	0.12614	-0.476444	-0.20723	0.229592	-0.118432	-0.0611159	0.424989	0.0971559	-0.297872	-0.171407	-0.199739	-0.131459	-0.325554
Hs6st2	0.0297438	-0.159357	0.176183	0.256079	0.374403	0.676943	0.719062	0.578267	0.411311	0.055254	-0.0740339	-0.169996	-0.665002	-0.329896	0.19366	-0.235997	-0.190729	-0.43845	-0.290382	0.235345	0.504559	0.412505	0.0200825	-0.330981	0.327399	-0.0226878	0.125923	0.00347373	-0.449522	-0.182805	0.251303	-0.257273	-0.470908	-0.449522	-0.363656	-0.311984	-0.319366
Grk3	0.355189	0.00510204	-0.290708	0.271494	0.549066	0.420538	0.718085	0.806014	0.476987	0.366261	0.163157	-0.102909	-0.838689	-0.784629	-0.351932	-0.390252	-0.0699088	-0.0235562	-0.652301	-0.320777	0.233934	-0.0651324	-0.176075	-0.49327	0.0232306	-0.611268	-0.529527	0.657186	0.0497178	0.0338689	0.399587	0.232523	-0.178571	0.0318063	0.0433131	0.0395137	0.0549284
Zcchc12	0.381133	-0.151324	-0.147634	0.30634	0.924663	0.678137	0.717217	0.790056	0.544941	0.380699	0.366587	-0.0637212	-0.760638	-0.661528	0.188233	0.16218	0.323708	0.23198	-0.877551	-0.5	-0.0917282	-0.125814	0.0163917	-0.389926	0.40914	-0.402627	-0.0765306	0.186496	-0.00390795	-0.382762	0.0981329	0.0233391	-0.233934	-0.167173	-0.163917	-0.309053	-0.0479809
Chrna4	0.31535	0.325662	0.594768	0.693769	0.15914	0.341077	0.716457	0.440078	0.529201	0.241207	-0.00238819	-0.118867	-0.474056	0.00770734	0.154038	-0.516826	-0.129071	-0.569149	-0.0820669	0.441272	0.723296	0.148611	-0.455276	-0.679874	-0.147634	-0.332501	0.0123752	0.0840208	-0.525185	-0.0925966	0.241967	-0.130482	-0.541468	-0.300478	-0.246743	-0.0775076	-0.276921
Chl1	-0.029201	-0.281155	-0.0681719	0.0660009	0.53756	0.820452	0.71548	0.699305	0.384498	0.0379939	0.049175	-0.243053	-0.78528	-0.622558	0.120061	-0.0874946	-0.211898	-0.281046	-0.508359	0.0288754	0.35432	0.404798	0.186713	-0.276704	0.456578	-0.13439	0.0103126	0.134173	-0.36789	-0.324902	0.195072	-0.229049	-0.258359	-0.34835	-0.244138	-0.446266	-0.190512
Slc25a22	0.221667	-0.0560139	0.511507	0.449197	0.302974	0.667282	0.715371	0.501086	0.307859	-0.0509119	-0.163591	-0.116479	-0.555145	-0.100955	0.409357	-0.228615	-0.02703	-0.544616	-0.134607	0.426617	0.600955	0.290056	-0.117998	-0.413157	0.243053	-0.0892314	0.208207	-0.0868432	-0.519648	-0.161311	0.281264	-0.372775	-0.502063	-0.492293	-0.37462	-0.31003	-0.376031
Tpbg	0.410117	0.162723	0.443769	0.583152	0.313504	0.43617	0.713634	0.550912	0.579787	0.145788	0.121363	0.168042	-0.562744	-0.08934	0.199848	-0.315241	0.0375597	-0.443335	-0.177052	0.295484	0.560248	0.112245	-0.257924	-0.562636	0.0818498	-0.253474	0.0451585	0.0957447	-0.366261	-0.11333	0.266826	-0.198003	-0.51802	-0.417065	-0.3401	-0.0925966	-0.446483
Grid2	0.161963	0.122558	0.284086	0.449848	0.229483	0.458207	0.712115	0.525293	0.560139	0.134933	0.0328919	-0.287343	-0.617238	-0.238493	0.0534086	-0.496635	-0.18997	-0.499674	-0.160986	0.307968	0.638189	0.26205	-0.219605	-0.442358	0.00423361	-0.201802	-0.0648068	0.11865	-0.374729	0.138298	0.437039	-0.174446	-0.554711	-0.387972	-0.306991	-0.0298524	-0.404907
Vegfd	0.479483	-0.0734911	-0.00336518	0.367238	0.793964	0.661637	0.711572	0.808619	0.539405	0.259661	0.147308	-0.225575	-0.71244	-0.546461	0.0972644	-0.0466782	0.268129	0.146548	-0.737842	-0.359097	0.0315892	-0.112136	-0.107143	-0.429223	0.174989	-0.443552	-0.149913	0.1066	0.0204082	-0.194855	0.208532	0.0585106	-0.290599	-0.0293096	-0.0958532	-0.321863	-0.022145
Grm8	-0.0525402	0.00499349	0.353343	0.291251	0.187256	0.585758	0.711246	0.425966	0.294724	0.00607903	-0.101389	-0.16066	-0.56383	-0.17271	0.303951	-0.279961	-0.290382	-0.595853	-0.141012	0.466782	0.674663	0.480894	-0.029201	-0.404472	0.268671	0.000434216	0.245224	-0.0480894	-0.619518	-0.281698	0.219713	-0.489145	-0.458641	-0.557317	-0.41663	-0.347047	-0.363765
Pxdn	0.457121	0.190187	-0.0133521	0.493921	0.531806	0.451259	0.710595	0.800803	0.589991	0.17119	0.249457	0.0853235	-0.740447	-0.544941	-0.197677	-0.454624	0.0263786	-0.198003	-0.421515	-0.11713	0.375271	-0.0929223	-0.356274	-0.56535	-0.0555797	-0.563938	-0.419887	0.617673	-0.0865176	0.0734911	0.40393	0.254342	-0.283869	-0.134933	-0.116587	0.200934	-0.0719713
Fgf10	0.156535	0.0466782	-0.0191055	0.251086	0.304277	0.365936	0.710161	0.476335	0.313178	0.32805	0.311767	-0.253257	-0.692141	-0.503908	0.0204082	-0.253365	-0.228832	-0.238819	-0.47145	0.0603561	0.384173	0.187799	-0.0990013	-0.523882	0.147851	-0.292879	-0.0477638	0.23046	-0.382219	-0.348459	0.175749	-0.203322	-0.238276	-0.160769	-0.189861	-0.353235	-0.279527
AW551984	0.411094	-0.112028	-0.113548	0.311116	0.835215	0.644811	0.710161	0.821971	0.548307	0.311876	0.361051	-0.123752	-0.764112	-0.646982	0.100413	0.0175858	0.182479	0.122123	-0.81003	-0.409032	0.0286583	-0.032132	-0.0319149	-0.464611	0.24924	-0.442358	-0.124077	0.25901	0.00933565	-0.247829	0.228615	0.0690404	-0.240447	-0.077399	-0.141554	-0.277247	-0.0402736
Jup	0.623535	0.400456	0.334564	0.716782	0.307099	0.143183	0.709726	0.479375	0.56383	0.555797	0.421298	-0.0054277	-0.518888	-0.195289	0.0455927	-0.43617	0.126248	-0.198545	-0.355949	0.0463526	0.411746	-0.252497	-0.573817	-0.797981	-0.246743	-0.605297	-0.195614	0.257273	-0.248697	-0.118215	0.239796	0.000108554	-0.40165	-0.0881459	-0.16663	-0.00130265	-0.311876
Slc25a42	0.398176	0.417499	0.348024	0.608988	0.232631	0.333261	0.708424	0.546678	0.471233	0.111919	0.145245	0.0146548	-0.57132	-0.21548	0.0233391	-0.599436	-0.144703	-0.553409	-0.121038	0.334021	0.732631	0.0997612	-0.444637	-0.660443	-0.168693	-0.403387	-0.140469	0.381133	-0.329353	0.163374	0.565132	-0.0359314	-0.445397	-0.38135	-0.37538	0.196157	-0.405341
Zer1	0.657295	0.496092	0.51053	0.800586	0.389818	0.361485	0.708424	0.530938	0.455601	0.23947	0.196917	0.0378854	-0.491207	-0.116044	0.196809	-0.413808	0.127442	-0.336952	-0.285714	0.179006	0.563504	-0.143834	-0.565024	-0.802866	-0.184542	-0.554277	-0.0645897	0.255211	-0.318063	-0.0419019	0.438341	-0.0550369	-0.415653	-0.287668	-0.253582	0.0179114	-0.330113
Tacr1	0.419561	0.243812	0.0339774	0.528007	0.351607	0.237842	0.706795	0.659032	0.727964	0.435302	0.315024	-0.167933	-0.64416	-0.456904	-0.27475	-0.548632	-0.0388624	-0.189861	-0.372015	-0.090317	0.374729	-0.155884	-0.488819	-0.681177	-0.237516	-0.657295	-0.486539	0.48274	-0.202128	-0.079353	0.134281	0.375923	-0.169561	0.08033	0.158055	0.0740339	-0.0443986
Gpc4	0.525185	0.115284	0.239796	0.508901	0.599653	0.607794	0.706795	0.707664	0.527681	0.291468	0.179006	-0.195289	-0.601824	-0.311333	0.131785	-0.155884	0.213743	-0.106166	-0.494138	-0.0924881	0.296678	-0.0856492	-0.265632	-0.566978	0.0175858	-0.454299	-0.118758	0.1231	-0.185627	-0.0443986	0.409792	-0.015089	-0.371255	-0.235345	-0.299066	-0.176835	-0.340426
Dixdc1	0.126357	0.165653	0.050152	0.370061	0.238927	0.264655	0.706036	0.47601	0.526487	0.33033	0.372015	0.0169344	-0.673144	-0.386887	0.00314807	-0.41218	-0.296895	-0.39568	-0.29733	0.156535	0.509336	0.239904	-0.215697	-0.566327	0.058185	-0.287777	-0.07132	0.364199	-0.401324	-0.212657	0.183022	-0.115719	-0.438667	-0.356166	-0.326639	0.00303951	-0.247937
Myh3	0.460812	0.387212	0.477095	0.746852	0.355406	0.267911	0.705601	0.481003	0.618107	0.487733	0.271711	-0.0392966	-0.443552	-0.0252931	0.191815	-0.34531	0.137647	-0.268671	-0.282783	0.127225	0.410551	-0.15317	-0.520517	-0.721016	-0.17195	-0.468302	-0.0334347	0.112788	-0.39937	-0.244572	0.0798958	-0.0474381	-0.455927	-0.251845	-0.253908	-0.0169344	-0.282023
Rtl6	0.25673	0.307642	0.582067	0.607686	0.144594	0.441272	0.705601	0.442575	0.425315	0.0698003	-0.0239904	-0.0714286	-0.502822	-0.0282241	0.23947	-0.481437	-0.169236	-0.69822	-0.0281155	0.528441	0.816001	0.256622	-0.3566	-0.613656	-0.0202996	-0.245766	0.0733825	0.109205	-0.5698	-0.0679548	0.363005	-0.290056	-0.506513	-0.473947	-0.337169	-0.0967217	-0.415871
Dcc	0.0307208	0.249023	0.259444	0.4137	0.159683	0.425423	0.703973	0.467325	0.48122	0.102149	0.121581	-0.150022	-0.605189	-0.279961	0.0377768	-0.548524	-0.386344	-0.622123	-0.122123	0.415545	0.754342	0.4099	-0.215805	-0.500977	0.000651324	-0.170213	-0.00227963	0.200391	-0.475141	0.0174772	0.403061	-0.225033	-0.50825	-0.459401	-0.345853	-0.0327833	-0.417607
Slc25a51	0.207555	0.14264	0.191489	0.346505	0.313938	0.517369	0.70267	0.558294	0.417716	0.0130265	0.122232	-0.0526487	-0.630265	-0.340208	0.0910769	-0.297981	-0.164677	-0.477529	-0.205927	0.292228	0.592488	0.286257	-0.0957447	-0.450716	0.18096	-0.228832	-0.0185627	0.26574	-0.343248	-0.119192	0.408597	-0.235997	-0.440512	-0.510204	-0.421624	-0.0918367	-0.476118
Celf5	0.369518	0.184325	0.254993	0.458858	0.323491	0.490664	0.701802	0.609531	0.358337	-0.0148719	0.0640469	-0.0886887	-0.602801	-0.314047	0.0419019	-0.454299	-0.126465	-0.502171	-0.188776	0.274967	0.619084	0.14937	-0.301129	-0.563396	-0.0145462	-0.361159	-0.124946	0.349978	-0.362245	0.0198654	0.467651	-0.0217108	-0.365284	-0.326856	-0.319909	0.0107469	-0.310139
Ripor2	0.231329	-0.0738168	0.146765	0.303409	0.568932	0.781155	0.701368	0.718954	0.49848	-0.072297	0.00955276	0.0969388	-0.682154	-0.381459	0.222861	-0.150999	-0.000759878	-0.359422	-0.355515	0.102366	0.455167	0.280612	0.045267	-0.326639	0.34607	-0.142749	0.0528658	0.139492	-0.178137	-0.0438558	0.419236	-0.213526	-0.476335	-0.542987	-0.424989	-0.178789	-0.34607
Cdh2	0.172601	0.290816	0.37538	0.527356	0.0704516	0.328376	0.701259	0.463851	0.503908	0.0627442	0.00694746	-0.222644	-0.562961	-0.168584	0.0156318	-0.622558	-0.349761	-0.655015	-0.0471125	0.450391	0.813287	0.315784	-0.315458	-0.579679	-0.10508	-0.245224	-0.0602475	0.224707	-0.459401	0.0424446	0.428571	-0.216565	-0.487299	-0.338689	-0.242184	-0.0128094	-0.369518
Syt9	0.454842	0.0617673	0.100413	0.480894	0.669236	0.520083	0.700825	0.658055	0.638406	0.453539	0.379505	-0.184108	-0.642966	-0.44594	0.104755	-0.10812	0.255862	0.0705601	-0.642749	-0.257165	0.0626357	-0.195289	-0.261941	-0.524316	0.0389709	-0.471993	-0.156969	0.0827182	-0.195072	-0.239362	0.063287	0.0971559	-0.323383	-0.0356057	-0.0956361	-0.166739	-0.179657
Cdon	0.285606	0.274425	-0.102149	0.408597	0.402627	0.33261	0.700174	0.713851	0.591403	0.344333	0.439427	0.112353	-0.742076	-0.615502	-0.264329	-0.531481	-0.191924	-0.30482	-0.434542	-0.0666522	0.433999	0.0261615	-0.38211	-0.606166	-0.0899913	-0.555254	-0.395028	0.610291	-0.232306	-0.0876031	0.252388	0.225575	-0.108663	-0.149696	-0.0768563	0.136561	-0.171841
Nptx1	0.276813	0.292445	0.596396	0.619735	0.0848893	0.365502	0.699414	0.413157	0.43845	0.0416848	-0.0322406	-0.0176943	-0.471233	0.0293096	0.193986	-0.515306	-0.179874	-0.668367	0.0316978	0.573383	0.808619	0.266717	-0.359205	-0.600413	-0.049175	-0.186604	0.105515	0.0557968	-0.558619	-0.0465697	0.353452	-0.292119	-0.564264	-0.455818	-0.365827	-0.0949848	-0.425966
Klhl3	0.314264	0.290274	0.328919	0.532566	0.204407	0.429874	0.698545	0.519974	0.360182	-0.0147634	0.0606817	-0.0446157	-0.620495	-0.275727	0.0518888	-0.570234	-0.302215	-0.584455	-0.173361	0.367455	0.754451	0.284303	-0.332501	-0.612571	-0.0594876	-0.297764	-0.0255102	0.284086	-0.399696	0.0167173	0.477204	-0.163157	-0.387755	-0.326314	-0.252714	-0.0726227	-0.281372
Agpat4	0.572406	0.203973	0.0965046	0.579679	0.765957	0.428137	0.698003	0.6269	0.568932	0.597699	0.537451	0.0484151	-0.621798	-0.418367	0.235345	-0.000651324	0.400782	0.171733	-0.729809	-0.381568	0.00879288	-0.344116	-0.305037	-0.60063	0.0817412	-0.546027	-0.0611159	0.163591	-0.00423361	-0.320452	0.0699088	0.0153061	-0.347699	-0.0897742	-0.242944	-0.135584	-0.136018
Eeig2	0.193986	-0.136452	-0.273665	0.15393	0.435085	0.429223	0.697026	0.704842	0.549718	0.309922	0.134064	-0.422818	-0.795918	-0.714069	-0.343574	-0.337712	-0.128637	-0.0284412	-0.580004	-0.234694	0.252605	0.0657838	-0.0650239	-0.390686	0.0684976	-0.441924	-0.466891	0.348241	-0.0094442	-0.017043	0.294507	0.0541685	-0.285931	0.097373	0.129071	-0.243161	-0.00890143
Cgn	0.440187	0.304494	0.094442	0.575771	0.432045	0.361811	0.696809	0.61561	0.541576	0.285497	0.411203	0.127442	-0.637104	-0.433022	-0.108771	-0.413265	0.0755536	-0.170321	-0.349001	-0.0522145	0.296461	-0.177269	-0.457447	-0.571754	-0.0863005	-0.500326	-0.299501	0.486214	-0.282349	-0.147851	0.0844551	0.179983	-0.312527	-0.129396	-0.104103	0.154255	-0.154907
Moxd1	0.336952	0.157186	0.170647	0.49924	0.3731	0.390143	0.695723	0.582393	0.492944	0.296895	0.243921	-0.0820669	-0.61485	-0.296461	0.0110725	-0.386887	-0.0122666	-0.292879	-0.371146	0.0493921	0.419236	-0.0140035	-0.370169	-0.619952	-0.0066218	-0.452779	-0.195614	0.237299	-0.345745	-0.226552	0.0981329	0.0259444	-0.194095	-0.110725	0.010964	-0.231329	-0.0483066
Mc4r	0.199739	-0.309379	0.18541	0.252714	0.601389	0.749891	0.695614	0.598784	0.364525	0.0326748	-0.00966131	-0.217651	-0.646548	-0.340534	0.382653	0.0899913	0.138081	-0.107143	-0.472753	-0.00618758	0.212549	0.213634	0.15317	-0.229375	0.47145	-0.0272471	0.226769	-0.128419	-0.302974	-0.301238	0.154581	-0.29581	-0.391012	-0.392423	-0.426509	-0.468845	-0.267369
Ssbp3	0.529635	-0.0143291	0.164677	0.376791	0.523773	0.609965	0.695614	0.646439	0.312527	0.064264	0.0579679	-0.186713	-0.635801	-0.400456	0.135584	-0.171733	0.166848	-0.119518	-0.456687	-0.00434216	0.32805	-0.00249674	-0.111702	-0.473621	0.151216	-0.313287	-0.0655667	0.123969	-0.104863	0.0300695	0.559922	-0.160986	-0.394051	-0.215588	-0.239904	-0.287343	-0.319692
Sh3rf1	0.403495	-0.0327833	0.290274	0.423578	0.531915	0.750868	0.695506	0.70571	0.460161	-0.0753365	-0.0776162	0.0863005	-0.631785	-0.311224	0.239579	-0.248914	0.0667607	-0.35584	-0.323274	0.131568	0.499349	0.169236	-0.121581	-0.420647	0.209509	-0.24848	0.0181285	0.117021	-0.202888	0.0566652	0.510421	-0.147199	-0.456144	-0.468085	-0.366804	-0.139818	-0.342488
Ptpdc1	0.631242	0.36409	0.222427	0.67868	0.568823	0.352258	0.693552	0.622449	0.654472	0.523013	0.541576	-0.0412505	-0.554928	-0.298849	0.079353	-0.281264	0.277898	-0.0278984	-0.490881	-0.182262	0.230243	-0.306231	-0.474598	-0.669453	-0.204624	-0.588037	-0.218628	0.269323	-0.0637212	0.0531915	0.361485	0.136452	-0.378419	-0.155558	-0.227204	0.122666	-0.347699
Aatk	0.35888	0.294182	0.172492	0.566544	0.214937	0.104755	0.68997	0.472427	0.535606	0.643183	0.304277	-0.0628528	-0.557099	-0.300695	-0.0962875	-0.533	-0.00694746	-0.247612	-0.309271	0.0455927	0.434542	-0.153495	-0.50076	-0.671624	-0.167716	-0.544833	-0.27627	0.341837	-0.298958	-0.075228	0.167282	0.0293096	-0.425532	-0.124837	-0.179983	0.0706687	-0.218954
Tmem150c	0.32436	-0.109097	0.105406	0.318063	0.486756	0.564047	0.689535	0.607577	0.440838	0.140578	0.0429874	-0.0688233	-0.683131	-0.420104	0.067195	-0.152084	0.0931394	-0.113656	-0.481112	-0.0242076	0.250977	0.0238819	-0.0865176	-0.394485	0.228832	-0.283435	-0.0909683	0.0375597	-0.189318	-0.230677	0.105515	-0.101064	-0.242944	-0.0749023	0.0303951	-0.435736	-0.125923
Gpr139	0.337495	0.214286	0.166848	0.528224	0.367455	0.324902	0.689535	0.483608	0.360834	0.265198	0.156752	0.273231	-0.632219	-0.343574	0.113656	-0.370169	-0.0547112	-0.298198	-0.376031	0.0681719	0.463417	0.0592705	-0.317412	-0.595419	0.0739253	-0.332067	-0.00738168	0.340751	-0.371798	-0.206036	0.224381	-0.108011	-0.40393	-0.342162	-0.420213	0.035063	-0.165871
Nisch	0.788971	0.472861	0.427812	0.834781	0.512918	0.343899	0.688558	0.684976	0.647742	0.362353	0.227529	0.0218194	-0.489796	-0.168367	0.040165	-0.44366	0.264003	-0.18997	-0.378745	-0.0448328	0.420756	-0.347264	-0.666848	-0.82881	-0.307751	-0.737191	-0.28604	0.343139	-0.176835	0.00303951	0.373209	0.189861	-0.352258	-0.077399	-0.0981329	0.118107	-0.172818
Rasgef1a	0.530612	-0.0678463	0.0827182	0.381242	0.821537	0.772688	0.687799	0.869952	0.592705	0.0942249	0.090317	-0.110834	-0.683782	-0.483934	0.119952	-0.0336518	0.25597	0.0314807	-0.662505	-0.277139	0.155124	-0.026053	-0.0763135	-0.43465	0.215046	-0.407512	-0.119952	0.133847	0.0663265	-0.0599218	0.405775	0.0640469	-0.309271	-0.156861	-0.151107	-0.296135	-0.132653
Rapgef6	-0.0135693	-0.0148719	-0.038211	0.208749	0.273339	0.427269	0.687799	0.611811	0.469931	0.14568	0.177052	-0.241858	-0.697677	-0.526596	-0.189644	-0.42792	-0.377442	-0.44594	-0.283652	0.168476	0.519323	0.325228	-0.116479	-0.431828	0.0927052	-0.311007	-0.253691	0.456578	-0.393617	-0.217108	0.142206	0.0307208	-0.264655	-0.200499	-0.0771819	-0.0998697	0.00900999
N4bp3	0.584672	0.18921	0.297112	0.640578	0.693443	0.484802	0.687581	0.660551	0.570017	0.375597	0.205927	0.187907	-0.546895	-0.203105	0.275727	-0.0749023	0.407946	-0.0216023	-0.553083	-0.171298	0.179766	-0.247937	-0.355297	-0.598676	0.0986756	-0.474164	-0.0213851	0.0691489	-0.141229	-0.237299	0.181611	0.0117238	-0.381676	-0.257165	-0.295484	-0.120169	-0.139492
Wiz	0.639383	0.167825	0.171298	0.58109	0.372558	0.313613	0.686822	0.691489	0.545701	0.374403	0.153604	-0.0874946	-0.58261	-0.344333	-0.18541	-0.518671	0.187364	-0.175098	-0.346396	-0.0389709	0.387104	-0.248914	-0.48046	-0.629831	-0.209944	-0.621798	-0.427812	0.306774	-0.0848893	0.243595	0.516066	0.18541	-0.308294	-0.0369084	0.0319149	0.0347373	-0.298632
Adam10	0.00466782	0.105623	0.0920538	0.285823	0.212223	0.450608	0.685627	0.546244	0.485671	0.123426	0.120712	-0.315675	-0.704624	-0.446049	-0.0641554	-0.502714	-0.437364	-0.483825	-0.276487	0.248697	0.622015	0.428137	-0.14492	-0.42944	-0.00227963	-0.190621	-0.0756622	0.171081	-0.33033	0.00379939	0.373535	-0.167933	-0.387321	-0.239362	-0.172058	-0.173252	-0.257707
Gspt2	0.233934	0.0943335	0.181068	0.364525	0.624837	0.715371	0.684108	0.612136	0.370929	0.0631785	0.177486	-0.0833695	-0.58858	-0.353235	0.281698	0.0123752	0.0402736	-0.185193	-0.505428	0.0102041	0.28376	0.160117	-0.0451585	-0.458207	0.289948	-0.214503	0.15469	0.0636127	-0.3033	-0.418802	0.0820669	-0.200934	-0.309922	-0.339774	-0.305797	-0.350738	-0.241099
Galnt14	0.363982	0.282132	0.375488	0.573165	0.509987	0.448545	0.682045	0.491424	0.495007	0.3731	0.256296	-0.206578	-0.490339	-0.152844	0.327073	-0.137972	0.164894	-0.20799	-0.415979	0.049175	0.357903	-0.0443986	-0.31155	-0.555797	0.0310465	-0.31231	0.106492	-0.0381025	-0.345962	-0.164134	0.312093	-0.190404	-0.499023	-0.324468	-0.402736	-0.143291	-0.340643
Klhl2	0.0628528	-0.097373	0.016066	0.181937	0.442575	0.610291	0.682045	0.577399	0.475358	0.0991099	0.18096	-0.254885	-0.70571	-0.473621	0.162614	-0.150782	-0.157946	-0.291793	-0.368215	0.100195	0.4099	0.393834	0.121255	-0.263244	0.316761	-0.00640469	0.105623	0.0526487	-0.156535	-0.00227963	0.488819	-0.302866	-0.559271	-0.462983	-0.477855	-0.221342	-0.49099
Ets2	0.226118	-0.0958532	0.0640469	0.254668	0.645245	0.766609	0.681719	0.68617	0.318281	0.0367998	0.117781	-0.090317	-0.688884	-0.523665	0.213309	-0.0130265	-0.0265957	-0.158272	-0.588037	-0.0724056	0.271059	0.181502	0.0442901	-0.382327	0.400999	-0.266066	0.0744681	0.116479	-0.315675	-0.406969	0.144377	-0.124077	-0.0414677	-0.259119	-0.173795	-0.47221	-0.137647
Nhsl2	0.144051	0.259444	0.15089	0.424338	0.174989	0.371038	0.681394	0.594225	0.588472	0.110508	0.101715	-0.104646	-0.666088	-0.389383	-0.190078	-0.658815	-0.410769	-0.55558	-0.190404	0.260964	0.730026	0.29201	-0.340751	-0.574685	-0.137429	-0.352258	-0.233391	0.380373	-0.3731	0.0200825	0.372232	0.0158489	-0.304494	-0.217759	-0.077399	0.00477638	-0.185085
Npbwr1	0.157295	0.00607903	0.234802	0.39036	0.319909	0.487299	0.680308	0.52703	0.489687	0.177269	0.0404907	-0.216782	-0.553843	-0.24175	0.140686	-0.230569	-0.0495007	-0.330439	-0.20495	0.176617	0.429766	0.150239	-0.140035	-0.449197	0.129396	-0.194529	0.0179114	0.0818498	-0.443443	-0.165219	0.25825	-0.149153	-0.465046	-0.353343	-0.269431	-0.110834	-0.388841
Fezf2	0.279852	-0.144594	-0.0412505	0.26129	0.632545	0.584347	0.680091	0.535606	0.218628	0.224056	0.201802	0.0777247	-0.680743	-0.532241	0.289405	0.0955276	0.17716	0.0650239	-0.658489	-0.206578	0.0638298	-0.00727312	0.0576422	-0.341945	0.485779	-0.208858	0.137538	0.0978072	-0.183348	-0.510747	-0.0066218	-0.23198	-0.225358	-0.216782	-0.253474	-0.441164	-0.140686
Usp11	0.0541685	0.0386452	0.318498	0.358228	0.345093	0.655341	0.679114	0.524642	0.452019	-0.0517803	0.0323491	0.00933565	-0.622015	-0.256622	0.325445	-0.220473	-0.234477	-0.571971	-0.174881	0.351281	0.596287	0.414677	-0.00575336	-0.379939	0.33033	-0.0858663	0.195072	0.145245	-0.531698	-0.276921	0.191489	-0.32284	-0.397199	-0.621255	-0.45647	-0.129614	-0.379071
Pdzrn4	0.260421	-0.00379939	0.263244	0.351064	0.50076	0.707664	0.679006	0.658815	0.461246	-0.0410334	0.008033	0.0298524	-0.560573	-0.246201	0.212983	-0.11333	0.0810899	-0.300369	-0.282349	0.158163	0.371472	0.144051	-0.101932	-0.384824	0.274208	-0.199739	0.0249674	0.0871689	-0.353452	-0.221342	0.22297	-0.169344	-0.372666	-0.415871	-0.287994	-0.209075	-0.308185
Baiap3	0.61713	0.0988927	-0.0182371	0.540708	0.70419	0.377985	0.679006	0.744572	0.575228	0.620061	0.384716	0.022145	-0.643834	-0.52551	-0.112679	-0.21244	0.309705	0.16967	-0.748155	-0.450825	0.0112896	-0.395571	-0.416956	-0.660551	-0.091294	-0.74772	-0.378745	0.364959	0.0108554	-0.202453	0.0438558	0.37614	-0.0828267	0.17564	0.125488	-0.113982	0.13287
Srcin1	0.478398	0.290274	0.429983	0.621146	0.256839	0.382762	0.678897	0.570126	0.563396	0.100087	0.0529744	-0.000651324	-0.538211	-0.126683	0.0718628	-0.557099	-0.031155	-0.509553	-0.107034	0.316978	0.700716	0.072297	-0.419019	-0.588689	-0.147959	-0.365393	-0.116587	0.219062	-0.239036	0.296678	0.663482	-0.0724056	-0.558402	-0.410986	-0.379071	0.128637	-0.451911
Fbxo21	0.174229	0.0995441	0.493921	0.523665	0.172275	0.419344	0.677812	0.439535	0.468085	0.153278	-0.103452	0.0695832	-0.50304	-0.0383196	0.286583	-0.346722	-0.0946591	-0.570994	-0.0751194	0.403061	0.651541	0.245549	-0.214503	-0.487625	0.178246	-0.164894	0.140469	0.0390795	-0.567738	-0.222536	0.184216	-0.289297	-0.444203	-0.526921	-0.33185	-0.129831	-0.357794
Tox	0.069366	-0.31904	0.130916	0.147634	0.42043	0.685627	0.677703	0.567086	0.248697	0.13667	-0.120821	-0.226118	-0.650239	-0.365067	0.268997	-0.0232306	-0.0208424	-0.251845	-0.404798	0.0953105	0.299935	0.268237	0.132979	-0.242076	0.440621	-0.109531	0.10584	-0.0478723	-0.358988	-0.308076	0.148719	-0.329353	-0.281698	-0.350521	-0.243053	-0.489796	-0.22221
Dgat2	0.436496	0.333587	0.563504	0.770191	0.465805	0.431394	0.677594	0.479809	0.560139	0.364307	0.115176	0.0692575	-0.419779	0.0154147	0.375814	-0.19822	0.258033	-0.259661	-0.288862	0.11713	0.386887	-0.137538	-0.433999	-0.63363	0.0287668	-0.385475	0.12538	0.043096	-0.398936	-0.266283	0.0455927	-0.0840208	-0.461898	-0.377768	-0.350087	-0.0251845	-0.224273
Hs3st2	0.438016	0.327073	0.582935	0.694963	0.269431	0.395354	0.677377	0.446483	0.40469	0.115284	0.0319149	0.102366	-0.45799	0.034086	0.291251	-0.397742	-0.0176943	-0.507273	-0.145245	0.378419	0.652627	0.136778	-0.40013	-0.652844	-0.0811984	-0.258901	0.163591	0.056231	-0.37234	-0.0499349	0.34835	-0.183239	-0.558076	-0.369192	-0.4099	-0.0830439	-0.301129
Irs4	0.432479	0.121363	-0.114633	0.420756	0.521494	0.315241	0.675966	0.678571	0.483934	0.473404	0.329136	-0.0892314	-0.701693	-0.581198	-0.159249	-0.290274	0.136235	-0.0129179	-0.601172	-0.278658	0.197568	-0.176292	-0.289297	-0.517803	0.0282241	-0.566218	-0.387864	0.442032	-0.0468954	-0.0765306	0.333695	0.0174772	-0.359422	-0.0517803	-0.033109	-0.0450499	-0.168042
Bcr	0.666739	0.288211	0.179766	0.616044	0.51954	0.449848	0.675749	0.79353	0.654798	0.243378	0.237516	-0.0554711	-0.612353	-0.38287	-0.16663	-0.518454	0.104755	-0.222102	-0.426617	-0.0886887	0.475141	-0.169236	-0.501086	-0.723947	-0.242076	-0.679874	-0.412831	0.398611	-0.083261	0.222753	0.628745	0.241533	-0.264112	-0.075228	-0.0599218	0.0388624	-0.210595
Prkcg	0.460703	0.041142	0.465588	0.519214	0.5	0.712875	0.67564	0.654907	0.375163	-0.00911854	-0.0872775	-0.0731654	-0.519431	-0.162723	0.281589	-0.203322	0.112896	-0.326531	-0.323274	0.173469	0.452453	0.0730569	-0.230894	-0.549501	0.0874946	-0.361594	0.0504776	0.0125923	-0.298741	-0.173686	0.254125	-0.0657838	-0.254234	-0.203647	-0.125488	-0.367347	-0.131568
Samd14	0.648176	0.051129	-0.0233391	0.482631	0.87462	0.539297	0.675315	0.824577	0.550043	0.446483	0.334998	-0.0800043	-0.646982	-0.547981	0.0487408	-0.00206253	0.451911	0.287777	-0.832501	-0.528333	-0.0781589	-0.374512	-0.259336	-0.530287	0.115176	-0.616153	-0.247286	0.197894	0.102584	-0.20495	0.206036	0.176835	-0.173361	0.090317	0.0173686	-0.244681	0.0286583
Afdn	0.0827182	0.256622	-0.0094442	0.40317	0.297221	0.334238	0.674772	0.495984	0.420864	0.260096	0.328702	-0.049175	-0.694095	-0.530938	-0.124186	-0.50152	-0.363548	-0.350304	-0.351932	0.0955276	0.468411	0.186822	-0.274967	-0.53604	-0.0171515	-0.357903	-0.169996	0.551889	-0.412723	-0.196917	0.0935736	0.0835866	-0.193009	-0.224056	-0.194529	0.132002	-0.0858663
Pgap1	-0.133847	-0.0547112	-0.0991099	0.102258	0.31535	0.564047	0.674663	0.591945	0.387429	0.0440729	0.118215	-0.242727	-0.778984	-0.629071	-0.0433131	-0.3566	-0.506188	-0.434759	-0.391012	0.14188	0.549392	0.532783	0.0412505	-0.344442	0.230352	-0.158923	-0.0488493	0.299718	-0.381893	-0.183673	0.285497	-0.191272	-0.25152	-0.317304	-0.25597	-0.245658	-0.15013
Trhr	0.270625	-0.349218	-0.22449	0.0853235	0.776921	0.71472	0.671624	0.755862	0.415219	0.23947	0.199848	-0.237842	-0.759987	-0.727964	0.0920538	0.0968302	0.14112	0.185519	-0.79277	-0.387755	-0.0467868	0.0551455	0.133521	-0.304711	0.392423	-0.294182	-0.0728398	0.0919453	0.0145462	-0.296244	0.158055	0.0108554	-0.167933	-0.0169344	-0.0956361	-0.496309	-0.0251845
Thra	0.688884	-0.0202996	0.123209	0.476661	0.885693	0.692575	0.671298	0.831524	0.594225	0.217651	0.212657	-0.0425532	-0.62614	-0.406969	0.200391	0.0757707	0.519214	0.19518	-0.721233	-0.398393	0.00759878	-0.2665	-0.160877	-0.448328	0.164677	-0.476444	-0.131133	0.0576422	0.176075	-0.0239904	0.394811	0.0564481	-0.323925	-0.127877	-0.153604	-0.256513	-0.177377
Kcna6	0.389926	0.490122	0.528658	0.782675	0.330113	0.276487	0.670864	0.418042	0.577725	0.405124	0.265306	0.0379939	-0.43921	-0.00705601	0.24327	-0.41142	0.0575337	-0.363982	-0.243704	0.209618	0.503474	-0.0881459	-0.583912	-0.741858	-0.219931	-0.428029	0.0385367	0.107577	-0.459184	-0.143291	0.130373	-0.0123752	-0.460052	-0.26878	-0.324251	0.0910769	-0.201042
Tenm1	-0.108554	-0.00673035	0.261398	0.254342	0.252497	0.625814	0.670647	0.512375	0.425206	-0.107469	-0.0731654	-0.0825011	-0.616587	-0.25901	0.259987	-0.285606	-0.372883	-0.657729	-0.129831	0.429657	0.705059	0.595202	0.0310465	-0.334781	0.312636	0.02703	0.199848	0.069366	-0.554603	-0.195614	0.31904	-0.442141	-0.550803	-0.648828	-0.487299	-0.178354	-0.392966
Epn2	0.417065	0.0135693	0.190838	0.374294	0.364525	0.462006	0.669887	0.62234	0.359314	0.0904255	0.104755	-0.0846722	-0.612896	-0.260855	0.0188884	-0.295484	0.0711029	-0.250977	-0.295918	0.122883	0.419996	0.0681719	-0.202453	-0.434433	0.0339774	-0.268237	-0.092271	0.179657	-0.101932	0.11333	0.468302	-0.040165	-0.385041	-0.250217	-0.375054	-0.183891	-0.275944
Tac1	0.474381	-0.0607903	-0.0262701	0.367021	0.772796	0.578159	0.669779	0.697134	0.53528	0.426726	0.296678	-0.276379	-0.670213	-0.528333	0.138841	0.000108554	0.300152	0.193986	-0.790708	-0.415979	-0.0312636	-0.182588	-0.138949	-0.47449	0.158923	-0.423252	-0.12386	0.0559053	-0.0419019	-0.170647	0.2297	0.0476552	-0.249023	-0.024099	-0.077399	-0.283652	-0.126791
Dgkk	0.469931	-0.0213851	0.0107469	0.371472	0.585432	0.486865	0.668259	0.764112	0.708207	0.277681	0.398068	-0.108228	-0.671298	-0.501628	-0.026053	-0.183239	0.0965046	-0.0834781	-0.519431	-0.204516	0.235671	-0.0590534	-0.207664	-0.54429	0.0218194	-0.488602	-0.269323	0.260204	-0.0399479	0.00922709	0.443226	0.176075	-0.194095	-0.102149	-0.07132	-0.0924881	-0.189535
Adamts18	0.353995	-0.0640469	0.101064	0.336518	0.586735	0.723404	0.66815	0.79353	0.398176	-0.0498263	-0.10812	-0.0275727	-0.666196	-0.438233	0.0549284	-0.254016	0.0884716	-0.251086	-0.36333	0.000651324	0.378311	0.0992184	-0.0946591	-0.37234	0.181177	-0.308185	-0.128528	0.26129	-0.0791359	0.0743595	0.471667	0.0332175	-0.3566	-0.288537	-0.226987	-0.0907512	-0.194637
Shb	0.468085	0.290491	0.338906	0.666956	0.324685	0.167282	0.668042	0.409574	0.54353	0.530504	0.275076	0.0335432	-0.456578	-0.0966131	0.185519	-0.30482	0.23426	-0.156101	-0.316327	0.0315892	0.299718	-0.243161	-0.425315	-0.634281	-0.0297438	-0.445072	-0.0513461	0.121689	-0.311767	-0.245007	0.0296353	-0.0810899	-0.419236	-0.217868	-0.17944	-0.00108554	-0.279527
B3galt2	-0.0699088	-0.353343	-0.0974815	-0.047221	0.404255	0.646114	0.667282	0.492401	0.267152	0.0780504	0.13211	-0.429223	-0.69442	-0.539188	0.210921	0.0696917	-0.149153	-0.161637	-0.464503	0.0617673	0.222319	0.398393	0.301129	-0.175858	0.505536	0.0500434	0.156426	-0.081307	-0.312961	-0.382762	0.132002	-0.428137	-0.347156	-0.299066	-0.275185	-0.593356	-0.349436
Grip1	0.100847	0.139166	0.244247	0.341185	0.245224	0.507599	0.667282	0.528767	0.485562	-0.008033	0.0938993	0.0287668	-0.615176	-0.302649	0.191055	-0.401976	-0.320234	-0.635584	-0.156644	0.371038	0.716565	0.440729	-0.123209	-0.471342	0.131676	-0.165436	0.0567738	0.183131	-0.4099	-0.0387538	0.470799	-0.252388	-0.434433	-0.559922	-0.382002	-0.0427703	-0.447677
Tmem130	0.367347	0.362896	0.630591	0.709075	0.343574	0.505319	0.665002	0.447894	0.471993	0.15317	0.115502	0.0434216	-0.418042	-0.0106383	0.405341	-0.280178	0.018997	-0.50076	-0.17868	0.335758	0.602584	0.0771819	-0.420104	-0.688341	0.0310465	-0.367021	0.158163	0.0593791	-0.610399	-0.311007	0.147199	-0.19594	-0.350195	-0.453322	-0.307425	-0.138624	-0.301672
Islr2	0.44366	0.200608	0.564264	0.665436	0.319909	0.48198	0.664785	0.538971	0.568063	0.0750109	-0.0136778	0.102584	-0.477529	0.023122	0.254668	-0.373209	0.122558	-0.467868	-0.074251	0.330656	0.585975	0.0641554	-0.363873	-0.51205	-0.0283326	-0.247503	0.0408163	0.00976987	-0.316761	0.100521	0.385475	-0.121906	-0.585432	-0.452996	-0.371363	0.00694746	-0.396439
Nyap1	0.521494	0.107903	0.51802	0.585649	0.320777	0.524859	0.664351	0.533977	0.425315	0.0232306	-0.111159	-0.00369084	-0.473296	-0.0604646	0.241641	-0.316544	0.169019	-0.405667	-0.123969	0.307317	0.570777	0.0142206	-0.285823	-0.503148	0.0800043	-0.301889	-0.00629613	0.0471125	-0.327725	0.0626357	0.502605	-0.208207	-0.535172	-0.473838	-0.34911	-0.107251	-0.502171
Alkal1	0.245021	-0.0750219	-0.134342	0.233735	0.617458	0.51065	0.663747	0.696024	0.543472	0.30265	0.379199	-0.116295	-0.718978	-0.580057	-0.0435083	-0.108062	-0.0111224	-0.0143392	-0.664238	-0.239296	0.127145	0.0734408	-0.0374019	-0.399426	0.1242	-0.351829	-0.158113	0.200149	0.0329856	-0.111497	0.201076	0.106535	-0.167164	-0.0497238	-0.0906696	-0.242022	-0.0573568
Hpcal4	0.568389	-0.08033	0.0522145	0.334889	0.767369	0.732631	0.663591	0.839014	0.533652	0.0645897	0.0890143	-0.0927052	-0.661528	-0.457447	0.119627	-0.0546027	0.328702	0.00716457	-0.569149	-0.228398	0.17792	-0.0576422	-0.0534086	-0.362245	0.188884	-0.351064	-0.152193	0.118107	0.158055	0.203756	0.682262	-0.00651324	-0.43541	-0.253148	-0.272362	-0.16294	-0.349544
Klf13	0.343465	0.343031	0.4302	0.601498	0.122775	0.288862	0.663157	0.447677	0.448003	0.0980243	0.107251	-0.0502605	-0.514221	-0.103778	0.0288754	-0.612571	-0.191272	-0.561007	-0.0435302	0.413048	0.749457	0.174989	-0.41142	-0.597047	-0.201368	-0.287343	-0.0598133	0.207338	-0.376791	0.209401	0.55102	-0.125163	-0.443009	-0.358337	-0.333044	0.0676292	-0.434976
Pdlim1	0.429874	0.0437473	-0.0644811	0.444529	0.591837	0.327508	0.66294	0.559596	0.415328	0.58185	0.42271	0.0336518	-0.654038	-0.520083	0.0688233	-0.0902084	0.236648	0.125163	-0.698437	-0.35508	0.0305037	-0.233608	-0.225575	-0.521059	0.196809	-0.462766	-0.117673	0.275727	-0.158597	-0.40165	-0.0199739	0.00369084	-0.226769	-0.0673035	-0.190078	-0.183782	-0.0941164
Tmeff2	0.264003	-0.0198654	-0.0385367	0.3401	0.711355	0.481329	0.661637	0.604538	0.63287	0.570669	0.419996	-0.0953105	-0.682479	-0.495115	0.231437	0.0900999	0.237733	0.140469	-0.746309	-0.375597	-0.0284412	-0.113873	-0.0597047	-0.410443	0.306557	-0.355732	-0.00575336	0.0683891	-0.0700174	-0.390686	-0.0315892	-0.0808728	-0.299935	-0.155015	-0.20647	-0.259336	-0.112679
Ldaf1	0.358446	-0.135475	-0.0747937	0.273013	0.85888	0.638841	0.661528	0.670213	0.429766	0.426943	0.345853	-0.170973	-0.64112	-0.539514	0.277139	0.247069	0.410877	0.330764	-0.850521	-0.490447	-0.187473	-0.202888	0.0151976	-0.329896	0.381025	-0.32436	0.0281155	-0.069366	-0.0123752	-0.478398	-0.0410334	-0.111268	-0.218736	-0.0239904	-0.130482	-0.505102	-0.0757707
Dchs1	0.556882	0.29429	0.0730569	0.607143	0.358011	0.191924	0.661203	0.677486	0.514221	0.555037	0.259661	-0.149587	-0.592705	-0.44594	-0.302323	-0.640469	-0.00130265	-0.188341	-0.448437	-0.152084	0.414242	-0.268671	-0.619409	-0.767586	-0.36333	-0.792553	-0.521711	0.537234	-0.176835	0.128094	0.400456	0.344333	-0.144485	0.121689	0.100087	0.117781	-0.00651324
Slc26a4	0.421624	-0.0193226	-0.102258	0.305254	0.814264	0.578919	0.660877	0.757924	0.509553	0.39036	0.278984	-0.304386	-0.650782	-0.582175	0.0622015	-0.00390795	0.281155	0.177052	-0.730569	-0.416196	-0.0422275	-0.196591	-0.123209	-0.412831	0.146657	-0.480894	-0.209184	0.227746	0.0225792	-0.175858	0.230243	0.156644	-0.286583	-0.00749023	-0.151324	-0.150673	-0.0179114
Tmem74	-0.148285	-0.0798958	0.0975901	0.109097	0.19594	0.493378	0.6599	0.391554	0.302757	0.0696917	0.082284	-0.139818	-0.646114	-0.373969	0.202779	-0.214828	-0.403061	-0.503148	-0.265849	0.331198	0.56459	0.554928	0.100304	-0.306231	0.341294	0.0173686	0.175315	0.0348459	-0.509444	-0.314698	0.210052	-0.45419	-0.363439	-0.513135	-0.387647	-0.370495	-0.373752
Tbc1d16	0.588037	0.117564	-0.0705601	0.435085	0.532566	0.331524	0.659466	0.741641	0.610182	0.549826	0.363222	-0.248589	-0.662397	-0.545593	-0.254342	-0.449522	0.107794	0.0168259	-0.612136	-0.315132	0.220148	-0.265849	-0.418584	-0.684542	-0.288645	-0.762484	-0.521277	0.418259	0.108554	0.167173	0.414134	0.35964	-0.140795	0.18465	0.0724056	-0.0255102	-0.0107469
Grik4	0.405775	0.146114	0.319257	0.461898	0.407512	0.538645	0.65914	0.710161	0.513461	-0.00390795	-0.108446	-0.127768	-0.554603	-0.212983	0.0504776	-0.450282	-0.0115067	-0.391663	-0.219496	0.177812	0.556557	0.136561	-0.301563	-0.47449	-0.0884716	-0.336409	-0.123643	0.15013	-0.130808	0.226878	0.583478	0.0104212	-0.435085	-0.270951	-0.288645	-0.015089	-0.228615
Tpm3	0.521385	-0.0503691	0.091294	0.422167	0.775727	0.615284	0.65838	0.707664	0.462223	0.242184	0.15393	-0.182805	-0.627334	-0.435953	0.228398	0.0561224	0.347482	0.133304	-0.75749	-0.357577	0.0433131	-0.14188	-0.125597	-0.471667	0.223947	-0.39036	-0.0144377	-0.0265957	-0.0599218	-0.303517	0.182479	-0.0522145	-0.241316	-0.00607903	-0.0800043	-0.459509	-0.018997
Pde2a.1	0.693118	0.166088	0.0819583	0.497395	0.657729	0.488168	0.658055	0.753257	0.517369	0.320669	0.241316	-0.291793	-0.594442	-0.443226	-0.0400564	-0.234585	0.258793	0.0733825	-0.623317	-0.283	0.173795	-0.270408	-0.342705	-0.634824	-0.153387	-0.647851	-0.313287	0.233283	0.08934	0.0972644	0.509553	0.208749	-0.221993	0.0916196	0.0014112	-0.162505	-0.118107
Ccn2	0.182479	0.0169344	-0.0986756	0.310573	0.509444	0.246852	0.657403	0.487625	0.539731	0.616804	0.541902	-0.0927052	-0.646548	-0.477529	0.12462	-0.0548198	0.0366913	0.0629614	-0.674772	-0.289405	0.0523231	-0.035063	-0.139058	-0.507599	0.134498	-0.343682	-0.0198654	0.161311	-0.132762	-0.436279	-0.116696	-0.0375597	-0.160986	-0.0478723	-0.155124	-0.219605	0.00857577
Tcerg1l	0.2703	-0.0781589	0.0650239	0.252714	0.525402	0.631133	0.656535	0.589774	0.384173	0.17564	0.269648	-0.0788102	-0.662614	-0.469279	0.203539	-0.00499349	0.0199739	-0.157186	-0.537125	-0.0278984	0.255753	0.149479	0.0438558	-0.404472	0.364199	-0.255862	0.0297438	0.066218	-0.308185	-0.379831	0.135693	-0.263135	-0.202779	-0.3033	-0.207013	-0.423904	-0.373643
Nub1	0.384498	0.222427	0.377225	0.627334	0.40762	0.33337	0.656426	0.505319	0.493921	0.469388	0.165762	-0.057208	-0.528441	-0.178354	0.185085	-0.293313	-0.00238819	-0.223296	-0.477095	-0.00412505	0.376465	-0.00347373	-0.368758	-0.662288	0.000108554	-0.415979	0.0461355	0.096396	-0.357034	-0.320126	0.0528658	-0.0130265	-0.199197	-0.0797872	-0.118324	-0.239796	0.00575336
Shroom1	0.558728	0.0821754	0.0475467	0.490556	0.620386	0.461572	0.656209	0.80634	0.687147	0.360399	0.315024	-0.0700174	-0.635367	-0.443769	-0.0952019	-0.259878	0.294724	-0.00249674	-0.499457	-0.262158	0.151867	-0.290816	-0.334238	-0.499349	-0.0730569	-0.596613	-0.393508	0.300043	0.016066	0.041142	0.288971	0.299284	-0.20343	-0.0287668	-0.0094442	-0.00347373	-0.178137
Cabp5	0.316652	0.0588363	0.0264872	0.386344	0.41294	0.316001	0.654907	0.519648	0.452345	0.463634	0.289188	-0.0717542	-0.664785	-0.48426	0.0124837	-0.289188	-0.00499349	-0.0818498	-0.489253	-0.110508	0.229809	-0.00597047	-0.200825	-0.45419	0.0396222	-0.363005	-0.162071	0.276487	-0.0986756	-0.0764221	0.209726	-0.0229049	-0.331958	-0.145897	-0.0940078	-0.0335432	-0.191164
Dclk2	0.404364	0.192575	0.439101	0.590751	0.241424	0.416413	0.654798	0.58782	0.614742	0.122449	-0.0110725	0.0408163	-0.516934	-0.0925966	0.0806557	-0.492293	-0.0546027	-0.561984	-0.074251	0.323925	0.688667	0.130156	-0.360291	-0.571103	-0.031155	-0.338797	-0.120712	0.24848	-0.339557	0.147091	0.527247	-0.085432	-0.556774	-0.433239	-0.281372	0.0909683	-0.358988
Lmo3	-0.00987842	-0.0823925	0.292662	0.231112	0.203213	0.568823	0.654472	0.42716	0.443335	-0.0840208	-0.0716457	-0.0880373	-0.570994	-0.158923	0.266175	-0.184325	-0.265849	-0.577182	-0.0961789	0.440838	0.629939	0.525402	0.102801	-0.305363	0.357251	0.0702345	0.200065	-0.0251845	-0.473079	-0.190947	0.286691	-0.433999	-0.532566	-0.612028	-0.453756	-0.256839	-0.504016
Tmod2	-0.0541685	-0.0619844	-0.215154	0.0785931	0.220256	0.350304	0.654038	0.569257	0.415979	0.250868	0.268346	-0.38667	-0.754342	-0.629614	-0.251086	-0.464503	-0.463743	-0.318823	-0.387321	0.0616587	0.471016	0.407078	-0.0242076	-0.365936	-0.00423361	-0.234802	-0.203647	0.307425	-0.115284	0.0395137	0.368324	-0.063287	-0.289514	-0.074251	-0.14568	-0.212332	-0.0908597
Ccdc12	0.549066	0.267911	0.17564	0.55634	0.660986	0.406426	0.653713	0.559271	0.469388	0.515957	0.34835	-0.245441	-0.474598	-0.269106	0.210921	-0.0264872	0.457013	0.189861	-0.599653	-0.279418	-0.00890143	-0.414459	-0.330113	-0.546787	0.0226878	-0.486974	-0.0684976	-0.0144377	-0.0590534	-0.251303	0.0785931	-0.0429874	-0.308294	-0.0173686	-0.0399479	-0.192466	-0.140143
Xkr7	0.0910769	0.054277	-0.00217108	0.323708	0.262267	0.334781	0.653713	0.526487	0.491858	0.265306	0.231437	0.217108	-0.720039	-0.450934	-0.0870604	-0.42195	-0.27779	-0.373969	-0.336843	0.107577	0.467651	0.254234	-0.192792	-0.488276	0.0605732	-0.284737	-0.152518	0.415002	-0.267911	-0.11333	0.169887	-0.0324577	-0.370821	-0.283543	-0.249457	0.0546027	-0.150564
Jun	0.598784	0.153278	0.209726	0.540925	0.464177	0.363765	0.653713	0.638841	0.552866	0.324034	0.27703	0.00130265	-0.535931	-0.242944	-0.0648068	-0.242293	0.314264	-0.0352801	-0.399913	-0.0833695	0.222644	-0.260204	-0.38135	-0.522036	-0.100304	-0.477421	-0.268563	0.097373	-0.0252931	-0.0377768	0.237516	0.00369084	-0.356926	0.00336518	-0.01802	-0.221233	-0.284954
Rps6kl1	0.631785	0.0386452	0.259444	0.550152	0.83261	0.624512	0.653604	0.682045	0.463309	0.246201	0.175532	0.0650239	-0.512484	-0.210269	0.405884	0.163157	0.588472	0.14492	-0.59531	-0.269974	0.0040165	-0.283435	-0.170321	-0.443118	0.263678	-0.352584	0.0898828	-0.0367998	-0.0130265	-0.22145	0.257273	-0.0887972	-0.493921	-0.288862	-0.379939	-0.218736	-0.210269
Prmt2	0.574794	-0.124403	-0.00336518	0.357143	0.945506	0.686279	0.653604	0.790274	0.427377	0.288754	0.210703	-0.0940078	-0.63515	-0.513786	0.262809	0.184433	0.50152	0.286908	-0.833478	-0.500651	-0.115393	-0.257056	-0.0618758	-0.405232	0.307208	-0.437039	-0.0415762	0.0594876	0.059162	-0.267477	0.242944	0.0370169	-0.229917	-0.0709944	-0.21244	-0.364959	-0.034086
Rab38	0.384933	-0.16815	-0.0675206	0.241858	0.727312	0.643834	0.652844	0.707772	0.399587	0.316218	0.263352	-0.0341945	-0.672601	-0.538428	0.105949	0.0377768	0.278224	0.107143	-0.711463	-0.300478	0.0459184	-0.0606817	0.0026053	-0.361811	0.248806	-0.369952	-0.0997612	0.0524316	0.10812	-0.176292	0.185302	-0.0628528	-0.285063	-0.0389709	-0.163157	-0.440947	-0.0829353
Rap1gap	0.491533	0.326096	0.520517	0.714828	0.22601	0.270842	0.652736	0.382219	0.407729	0.271059	0.0738168	-0.105189	-0.406209	0.0122666	0.211789	-0.404255	0.178137	-0.382762	-0.0930308	0.287451	0.487082	-0.162614	-0.47525	-0.605406	-0.100304	-0.362788	-0.0414677	0.116913	-0.486214	-0.0354972	0.25901	-0.131676	-0.559053	-0.313287	-0.261941	0.0835866	-0.418367
Loricrin	0.576639	-0.0513461	0.112896	0.458967	0.746201	0.482957	0.651216	0.651433	0.406535	0.3769	0.19898	-0.193335	-0.555797	-0.335866	0.251845	0.0757707	0.500326	0.243704	-0.709618	-0.387104	-0.0769648	-0.304277	-0.174663	-0.427703	0.167607	-0.427486	-0.0261615	-0.0149805	0.0510204	-0.244789	0.113982	-0.0284412	-0.323274	-0.0143291	-0.146765	-0.325554	-0.0502605
Igfbp3	0.364633	-0.165545	0.113222	0.268997	0.668584	0.700716	0.650782	0.729917	0.486648	0.148502	0.0841294	-0.235128	-0.595528	-0.350955	0.196266	0.0420104	0.316652	0.0212766	-0.489904	-0.183999	0.0724056	-0.0771819	0.0268129	-0.245007	0.220799	-0.252931	-0.0636127	-0.0611159	-0.0299609	-0.0601389	0.279961	-0.0175858	-0.175098	-0.206253	-0.134716	-0.282132	-0.263569
Mapt	0.266609	0.19366	0.350738	0.517911	0.128094	0.249783	0.650456	0.445289	0.435085	0.219171	0.120712	-0.165111	-0.557642	-0.201259	0.0777247	-0.54429	-0.218736	-0.493378	-0.150347	0.295484	0.651107	0.188667	-0.366587	-0.571103	-0.121472	-0.295376	-0.0194312	0.191381	-0.410117	0.0759878	0.430525	-0.141554	-0.422384	-0.24251	-0.336735	-0.0261615	-0.277247
Ogfrl1	-0.0705601	0.0336518	0.123752	0.224707	0.182262	0.377225	0.650239	0.385475	0.396005	0.119735	0.113439	-0.208098	-0.61561	-0.324468	0.107034	-0.294616	-0.392749	-0.420756	-0.257056	0.286257	0.526487	0.48871	0.0132436	-0.348893	0.211138	0.0066218	0.154147	0.0690404	-0.460812	-0.282132	0.172818	-0.374077	-0.516392	-0.37766	-0.390035	-0.272145	-0.28376
S100pbp	0.00227963	0.138732	0.139275	0.365284	0.175315	0.346396	0.649262	0.487082	0.462657	0.170104	0.0967217	-0.0267043	-0.664568	-0.39492	-0.0633956	-0.534412	-0.471559	-0.543856	-0.223947	0.259878	0.629288	0.426183	-0.182914	-0.454082	0.0357143	-0.204516	-0.0584021	0.404147	-0.413808	-0.0714286	0.223838	-0.0415762	-0.304277	-0.321537	-0.240122	0.0533	-0.0830439
Ncam1	0.356492	0.377985	0.395137	0.641446	0.137429	0.230135	0.649045	0.473079	0.630699	0.299392	0.149479	-0.140578	-0.504234	-0.138841	-0.0269214	-0.654472	-0.134607	-0.516717	-0.0548198	0.309922	0.676726	0.0293096	-0.495984	-0.620386	-0.299392	-0.440404	-0.219171	0.265198	-0.325119	0.267477	0.512592	0.0147634	-0.502931	-0.292336	-0.216891	0.231003	-0.409792
Wdr6	0.34607	-0.127768	0.0124837	0.349978	0.804928	0.633304	0.648611	0.750543	0.505211	0.336952	0.104538	-0.109965	-0.638841	-0.48502	0.198328	0.0816327	0.296027	0.139492	-0.728723	-0.399805	-0.0302866	-0.132979	-0.0514546	-0.359205	0.330004	-0.40241	-0.0534086	0.11409	-0.0599218	-0.359748	0.0236648	0.0504776	-0.164459	-0.0915111	-0.0510204	-0.310899	0.104646
Wscd1	0.619844	0.195289	0.158815	0.62462	0.643291	0.293747	0.648285	0.609748	0.594333	0.727964	0.361051	-0.0561224	-0.542879	-0.290056	0.0923795	-0.0904255	0.468302	0.207338	-0.666956	-0.392531	-0.0130265	-0.488927	-0.428137	-0.608337	-0.0568823	-0.645137	-0.222427	0.138189	0.0229049	-0.219496	0.0374512	0.117564	-0.315132	0.0828267	-0.0589449	-0.117347	0.0145462
Garem1	0.200716	0.086409	0.0755536	0.298089	0.364199	0.500326	0.648176	0.6434	0.617238	0.0128094	0.185953	0.0440729	-0.660986	-0.391229	-0.00651324	-0.398719	-0.21244	-0.461138	-0.245766	0.151216	0.621255	0.313613	-0.125814	-0.418476	0.0872775	-0.243812	-0.11561	0.291251	-0.199414	0.122449	0.559488	-0.0597047	-0.405015	-0.457121	-0.405232	-0.0151976	-0.352041
Tenm3	0.0577508	0.22145	0.247937	0.391663	0.0220365	0.241858	0.646765	0.430308	0.530395	0.160117	0.0495007	-0.163048	-0.550912	-0.218519	-0.0499349	-0.611051	-0.457772	-0.674229	-0.0420104	0.414351	0.791793	0.380482	-0.292228	-0.576096	-0.059162	-0.265415	-0.0953105	0.318172	-0.555797	-0.0479809	0.335106	-0.119952	-0.394051	-0.374077	-0.303517	0.0362571	-0.299609
Galnt16	0.173904	-0.055254	0.336518	0.380808	0.256405	0.437364	0.646548	0.399913	0.27779	0.2132	-0.00998697	-0.193443	-0.523665	-0.160117	0.229049	-0.154255	-0.0566652	-0.261724	-0.330981	0.198545	0.380265	0.200499	-0.126683	-0.451042	0.166196	-0.164134	0.171624	-0.0990013	-0.347807	-0.38363	-0.0543856	-0.295376	-0.285714	-0.114633	-0.147091	-0.550478	-0.0701259
Hs3st5	0.0631785	0.0639383	0.226227	0.356492	0.307859	0.379071	0.645354	0.351281	0.509336	0.306231	0.179223	-0.0429874	-0.51205	-0.141663	0.307751	-0.154255	0.0290925	-0.292553	-0.218954	0.201259	0.345745	0.134824	-0.0962875	-0.344876	0.231112	-0.0755536	0.132002	-0.00054277	-0.387212	-0.175315	0.0906426	-0.290491	-0.602584	-0.531915	-0.468519	-0.00412505	-0.41142
Rxrg	0.487516	-0.0210595	0.008033	0.420647	0.690404	0.533543	0.645245	0.764872	0.774208	0.375163	0.30558	-0.218628	-0.640143	-0.498914	-0.0370169	-0.145245	0.231654	0.0763135	-0.641554	-0.345745	0.0998697	-0.146331	-0.209184	-0.496526	0.0394051	-0.503148	-0.282458	0.188884	0.0269214	-0.0529744	0.25076	0.1764	-0.357794	0.0134607	-0.0124837	-0.152736	-0.0849978
Kcnj5	0.396765	0.218302	-0.0365827	0.462115	0.588254	0.283326	0.645245	0.584455	0.679657	0.536474	0.628745	0.00792445	-0.622666	-0.448762	-0.0100955	-0.109097	0.234911	0.0970473	-0.605406	-0.324902	0.0374512	-0.256622	-0.329027	-0.501303	0.0325662	-0.482089	-0.23502	0.291685	-0.0860834	-0.344768	-0.104646	0.136995	-0.234585	0.00629613	-0.094442	-0.0367998	-0.0700174
Arhgap25	0.321211	0.174012	0.242184	0.488493	0.225575	0.245441	0.643943	0.335975	0.281264	0.25825	0.16218	0.0619844	-0.534846	-0.206578	0.142966	-0.316327	-0.00325662	-0.20419	-0.301563	0.166088	0.350304	0.0124837	-0.272905	-0.514763	-0.0140035	-0.228289	0.0548198	0.0684976	-0.246743	-0.173904	0.108446	-0.237082	-0.396874	-0.15241	-0.185193	-0.170864	-0.187147
Prkag2	0.270517	-0.214503	0.220148	0.278441	0.61485	0.830873	0.643726	0.634281	0.319583	-0.0882545	-0.114416	-0.0923795	-0.562527	-0.302215	0.325119	0.0438558	0.13287	-0.16142	-0.405124	0.0423361	0.241424	0.190947	0.0778333	-0.29657	0.398502	-0.0631785	0.196266	-0.0886887	-0.288428	-0.225467	0.210486	-0.170104	-0.370061	-0.334781	-0.321971	-0.380699	-0.247937
Mmp16	-0.0867347	-0.0725141	-0.0400564	0.110834	0.280504	0.475358	0.643291	0.58337	0.504342	0.0468954	0.0925966	-0.151976	-0.676183	-0.467977	-0.0178029	-0.363982	-0.396114	-0.491967	-0.265849	0.201368	0.593139	0.508359	0.0455927	-0.305145	0.190512	-0.127334	-0.0483066	0.194746	-0.227638	-0.0196483	0.404907	-0.200499	-0.408923	-0.388406	-0.296027	-0.178354	-0.260204
Pkp4	0.378745	0.179874	0.0512375	0.477855	0.443986	0.190512	0.641337	0.508359	0.60964	0.789405	0.569149	-0.339557	-0.562636	-0.41142	-0.0144377	-0.270842	0.106274	0.0657838	-0.5901	-0.263895	0.101932	-0.221559	-0.392423	-0.610508	-0.191706	-0.562853	-0.231763	0.141337	-0.118541	-0.153278	0.0707772	0.0882545	-0.291468	0.0975901	-0.0519974	-0.121581	-0.11409
Cbx5	-0.0193226	-0.0800043	0.0448328	0.115284	0.27779	0.580113	0.640795	0.574468	0.294073	-0.0898828	-0.0557968	-0.237842	-0.657403	-0.417716	0.0207338	-0.319909	-0.352366	-0.48795	-0.257816	0.269106	0.605732	0.522905	0.0525402	-0.301997	0.217542	-0.0668693	0.0263786	0.126357	-0.307968	-0.0524316	0.472319	-0.272796	-0.404472	-0.402084	-0.408163	-0.320126	-0.281698
Klf7	0.0535172	0.289948	0.210269	0.386018	0.0264872	0.272579	0.640469	0.442901	0.442141	0.142206	0.0700174	-0.208967	-0.561007	-0.27475	-0.150022	-0.673035	-0.476552	-0.645354	-0.0573165	0.420647	0.801455	0.366153	-0.330764	-0.549284	-0.167607	-0.272905	-0.152953	0.32436	-0.423469	0.0747937	0.427377	-0.10432	-0.467	-0.297004	-0.258793	0.035063	-0.288428
Kdm4a	0.267477	0.359965	0.351932	0.630048	0.00434216	0.0819583	0.640035	0.35736	0.459292	0.363113	0.106166	-0.0624186	-0.490556	-0.149805	-0.0800043	-0.710052	-0.253799	-0.527139	-0.0543856	0.336735	0.689318	0.0465697	-0.581633	-0.704299	-0.301238	-0.43465	-0.195614	0.37766	-0.504993	0.0127008	0.249023	-0.0106383	-0.419887	-0.164677	-0.193118	0.174663	-0.167282
Hcn3	0.380591	0.0448328	0.201151	0.396982	0.457447	0.625054	0.639926	0.619084	0.3401	-0.0639383	0.025076	0.0471125	-0.59911	-0.310682	0.120169	-0.281481	0.0829353	-0.309271	-0.274425	0.123752	0.420647	0.0673035	-0.15838	-0.388298	0.101281	-0.298198	-0.0984585	0.234477	-0.172601	0.118541	0.433456	-0.0534086	-0.403387	-0.340751	-0.327182	-0.0373426	-0.253691
Erc1	0.11865	0.0499349	0.333804	0.379939	0.167607	0.500434	0.639709	0.513352	0.409683	0.00227963	0.0476552	-0.0650239	-0.579353	-0.227638	0.145354	-0.464286	-0.341837	-0.685085	-0.104212	0.408272	0.796027	0.423795	-0.186604	-0.491207	0.0506947	-0.210161	0.0222536	0.178789	-0.42944	0.0454842	0.483066	-0.225684	-0.32957	-0.454516	-0.287343	-0.15914	-0.310465
Tbc1d8	0.316652	0.180417	0.0727312	0.45267	0.349001	0.325445	0.638732	0.629179	0.694203	0.32436	0.0797872	-0.176943	-0.637864	-0.404255	-0.196591	-0.537668	-0.0806557	-0.237516	-0.325988	-0.0248589	0.417173	-0.0054277	-0.369627	-0.524099	-0.143074	-0.467325	-0.406535	0.403061	-0.149045	0.144594	0.387864	0.17195	-0.435627	-0.0682805	-0.00434216	0.152953	-0.083261
Trh	0.457447	-0.059162	-0.0682805	0.361376	0.632436	0.290491	0.637972	0.551238	0.521385	0.639492	0.520083	-0.184433	-0.555145	-0.433022	0.119735	0.0846722	0.410117	0.291142	-0.678029	-0.435736	-0.140469	-0.345093	-0.151216	-0.453756	0.151759	-0.464394	-0.149153	0.100847	0.00694746	-0.337386	-0.0116153	0.0677377	-0.209292	0.0352801	-0.0589449	-0.248263	-0.151759
Brd3	0.220799	0.32957	0.218194	0.501628	0.148936	0.276921	0.637212	0.435519	0.45647	0.207772	0.236105	-0.0220365	-0.59759	-0.35736	-0.0220365	-0.566652	-0.338689	-0.537885	-0.185193	0.267152	0.708315	0.216565	-0.370061	-0.620061	-0.0967217	-0.386018	-0.124837	0.41218	-0.44518	0.00162831	0.410551	-0.0638298	-0.284412	-0.373752	-0.255428	0.123426	-0.357686
Zdhhc9	0.205384	0.439427	0.35432	0.609097	-0.0178029	0.0665436	0.637212	0.278875	0.487408	0.393943	0.17564	-0.0196483	-0.474924	-0.130265	-0.0584021	-0.678571	-0.274859	-0.538862	-0.0525402	0.396874	0.692032	0.109857	-0.525076	-0.683782	-0.2335	-0.362245	-0.115827	0.274316	-0.466674	-0.0633956	0.129505	-0.0460269	-0.460921	-0.207881	-0.165328	0.0880373	-0.283869
Scn3b	0.251303	-0.17195	0.0719713	0.21168	0.698654	0.869518	0.637212	0.783435	0.463092	-0.111159	0.0858663	-0.09835	-0.648068	-0.481654	0.182262	-0.00770734	0.07132	-0.182914	-0.491099	-0.0570994	0.289622	0.233717	0.0846722	-0.292336	0.370386	-0.187364	0.0281155	0.0630699	-0.158163	-0.160117	0.341728	-0.0727312	-0.244464	-0.329679	-0.29581	-0.383413	-0.251954
Fam53c	0.558945	0.240664	0.221125	0.539731	0.554928	0.529744	0.637104	0.679548	0.571103	0.055254	0.211029	0.347916	-0.590534	-0.274099	0.0986756	-0.268563	0.21396	-0.219171	-0.337386	0.00640469	0.397634	-0.0479809	-0.296678	-0.478615	0.0576422	-0.373535	-0.12538	0.267477	-0.00966131	0.152627	0.531481	-0.00314807	-0.466891	-0.429874	-0.412071	0.0844551	-0.37234
Adra2a	0.331198	0.171515	0.262267	0.542445	0.434433	0.350847	0.635801	0.556557	0.480677	0.454516	0.263678	-0.127442	-0.477746	-0.182371	0.111376	-0.214286	0.096396	-0.163482	-0.388841	-0.0628528	0.284303	-0.103343	-0.352149	-0.600955	-0.0248589	-0.440621	-0.0543856	0.178354	-0.335866	-0.309379	-0.000108554	0.138949	-0.0820669	-0.0936822	-0.186387	-0.151216	-0.054277
Abcb10	0.3363	-0.160769	-0.0721885	0.307425	0.737408	0.542662	0.635693	0.707772	0.621255	0.448003	0.26498	-0.158923	-0.672167	-0.485888	0.131025	0.0419019	0.331741	0.155884	-0.680308	-0.413917	-0.0435302	-0.149587	-0.0436387	-0.305688	0.282241	-0.324142	-0.132436	0.0906426	0.0416848	-0.126357	0.193769	-0.00282241	-0.38287	-0.122883	-0.187799	-0.174772	-0.0797872
Kazn	0.290274	0.332175	0.19746	0.493487	0.0337603	0.0611159	0.635693	0.387212	0.467542	0.44898	0.292662	-0.182045	-0.51498	-0.249566	-0.16142	-0.665979	-0.282566	-0.468736	-0.156752	0.260638	0.664025	0.100195	-0.455384	-0.696917	-0.275185	-0.442249	-0.223296	0.335758	-0.340317	0.0682805	0.400673	-0.0147634	-0.377768	-0.135693	-0.190404	0.0207338	-0.305254
Olfml2b	0.293205	0.074251	0.0952019	0.450825	0.427377	0.231329	0.635367	0.374294	0.339666	0.505645	0.305905	0.0432045	-0.548089	-0.326639	0.199305	-0.0949848	0.168693	0.0614416	-0.53604	-0.162505	0.0802214	-0.166739	-0.217651	-0.462766	0.181719	-0.316109	0.0615502	0.0738168	-0.276704	-0.453105	-0.163374	-0.125706	-0.212115	-0.0828267	-0.162288	-0.24772	-0.0225792
Dscaml1	0.525619	0.388189	0.39188	0.644268	0.132653	0.21396	0.635258	0.422492	0.431394	0.244247	0.154581	-0.17564	-0.442141	-0.127117	-0.0386452	-0.56231	0.00173686	-0.362788	-0.0980243	0.267911	0.56003	-0.140469	-0.552432	-0.69518	-0.277681	-0.480135	-0.229592	0.247937	-0.362245	0.0691489	0.364416	-0.0422275	-0.410986	-0.0880373	-0.0455927	0.00868432	-0.321537
Scn3a	-0.0789188	0.0526487	0.0434216	0.164459	0.2132	0.516826	0.635258	0.560573	0.48871	-0.0408163	0.102258	-0.16967	-0.677486	-0.422927	-0.0423361	-0.398936	-0.517694	-0.597264	-0.200391	0.305037	0.673469	0.542987	-0.00369084	-0.371038	0.17043	-0.130591	-0.0601389	0.328376	-0.441598	-0.133413	0.338037	-0.214611	-0.328702	-0.430091	-0.336843	-0.11409	-0.288537
Asic4	0.597916	0.264546	0.148068	0.585975	0.67043	0.47601	0.634498	0.761181	0.688016	0.347916	0.306448	0.00835866	-0.544724	-0.381568	-0.0222536	-0.242618	0.298089	0.0281155	-0.552215	-0.291902	0.169344	-0.323274	-0.423144	-0.601172	-0.10812	-0.658706	-0.300043	0.241533	-0.0564481	-0.121906	0.190838	0.25228	-0.113439	-0.039188	0.0557968	-0.0650239	-0.0816327
Crim1	0.0197568	-0.106166	-0.18096	0.0196483	0.365284	0.537668	0.633413	0.580656	0.285606	0.133304	0.165979	-0.212006	-0.717542	-0.630591	-0.0766392	-0.240773	-0.272688	-0.215805	-0.463417	0.0125923	0.352041	0.296135	0.088363	-0.307317	0.182914	-0.2335	-0.110508	0.188233	-0.112896	-0.0536257	0.341728	-0.114416	-0.0194312	-0.190621	-0.0834781	-0.349218	-0.19442
Shisa9	0.259878	0.206578	0.422818	0.480352	0.38591	0.650782	0.632979	0.577833	0.516066	-0.0788102	-0.0345202	-0.137538	-0.471884	-0.113222	0.240447	-0.31079	-0.0106383	-0.481437	-0.11485	0.322731	0.59987	0.228832	-0.193226	-0.395354	0.0810899	-0.161311	0.0606817	0.0127008	-0.285714	0.129614	0.525944	-0.228289	-0.572948	-0.535714	-0.385041	-0.0417933	-0.53756
Draxin	0.17564	0.0535172	-0.0577508	0.269865	0.422927	0.350413	0.63287	0.520734	0.742184	0.283543	0.505211	-0.00759878	-0.660009	-0.427269	0.0502605	-0.101932	-0.0227964	-0.107143	-0.438233	-0.121689	0.199957	0.0974815	-0.0369084	-0.370495	0.131893	-0.233825	-0.134933	0.1802	-0.0711029	-0.126574	0.147959	-0.0984585	-0.334455	-0.261398	-0.14937	-0.0209509	-0.355515
Kcna5	0.49099	0.141989	0.166088	0.543964	0.604972	0.456795	0.632545	0.677377	0.721016	0.340208	0.343031	-0.190078	-0.567304	-0.307317	0.0510204	-0.211463	0.25901	-0.0232306	-0.490556	-0.222644	0.184759	-0.213309	-0.351824	-0.521059	-0.06231	-0.496309	-0.229049	0.139166	-0.10964	-0.0637212	0.160877	0.236322	-0.167607	-0.0199739	-0.0405992	-0.097373	-0.101064
Camkv	0.481329	-0.193335	0.0668693	0.307425	0.922492	0.828159	0.632327	0.800152	0.451585	0.121146	0.103561	-0.0502605	-0.617998	-0.43617	0.327073	0.214177	0.413917	0.137212	-0.737516	-0.360942	0.00271385	-0.0692575	0.0522145	-0.337712	0.396765	-0.316218	0.0524316	-0.0267043	0.0448328	-0.219388	0.293205	-0.0473296	-0.280721	-0.232631	-0.270842	-0.424229	-0.131785
Agap1	0.357577	0.166956	0.0439644	0.401867	0.231871	0.21472	0.63211	0.522036	0.513569	0.457447	0.292553	-0.186279	-0.630699	-0.424989	-0.154798	-0.522688	-0.161203	-0.291033	-0.36561	0.0258359	0.507165	0.0586192	-0.331416	-0.572948	-0.177703	-0.452888	-0.292445	0.287668	-0.139818	0.231003	0.606492	-0.0118324	-0.382653	-0.152736	-0.197568	0.00868432	-0.392206
Lmtk3	0.480352	0.500326	0.47373	0.732957	0.190947	0.274859	0.631459	0.464394	0.345853	0.154472	0.000868432	0.0868432	-0.416848	-0.0735997	-0.0242076	-0.592162	0.0333261	-0.466348	-0.0415762	0.334347	0.630699	-0.137104	-0.629939	-0.702453	-0.230677	-0.528441	-0.213092	0.415653	-0.442358	-0.00846722	0.265957	0.0838037	-0.390578	-0.270083	-0.176075	0.189427	-0.198654
Adora2a	0.377117	0.24848	0.206578	0.561442	0.359205	0.244572	0.630156	0.573057	0.88287	0.466565	0.426075	-0.180851	-0.539297	-0.266283	-0.0334347	-0.40469	-0.00434216	-0.241967	-0.365827	-0.0561224	0.397851	-0.0741424	-0.422167	-0.64937	-0.203756	-0.533543	-0.281481	0.200716	-0.224707	-0.066218	0.209184	0.115176	-0.298849	-0.101064	-0.0217108	0.00314807	-0.226118
Mrap2	0.400022	0.298632	0.284846	0.58782	0.501303	0.414894	0.630156	0.510096	0.503582	0.334781	0.141989	-0.0226878	-0.488819	-0.158272	0.171624	-0.150999	0.206361	-0.0871689	-0.44898	-0.0480894	0.213526	-0.129505	-0.346722	-0.544073	0.033109	-0.361919	-0.0176943	0.0165002	-0.200391	-0.304168	-0.0429874	-0.110508	-0.453973	-0.0726227	-0.065241	-0.183456	-0.0836952
Prr36	0.275619	0.373752	0.393834	0.561224	0.158272	0.328376	0.630048	0.505536	0.467325	0.162723	-0.00759878	-0.0332175	-0.498697	-0.188016	-0.013135	-0.624837	-0.305145	-0.608446	-0.115719	0.345419	0.783869	0.196157	-0.474273	-0.679548	-0.19366	-0.471993	-0.149696	0.363765	-0.450065	-0.0213851	0.39568	0.0261615	-0.234585	-0.319149	-0.236322	0.0316978	-0.241967
Mms19	0.296353	0.333152	0.0417933	0.486214	0.274208	0.132219	0.629288	0.533326	0.458749	0.545918	0.180417	-0.222319	-0.560465	-0.370712	-0.243487	-0.568498	-0.184433	-0.186713	-0.397091	-0.0827182	0.383087	-0.104646	-0.50228	-0.699414	-0.336735	-0.637647	-0.395788	0.505102	-0.261398	-0.0776162	0.165002	0.250651	-0.214828	0.118541	-0.0758793	0.136235	0.139058
Pcdh10	0.0011941	-0.0937907	0.2703	0.227529	0.259227	0.65838	0.6269	0.57284	0.425206	-0.13591	-0.169344	-0.214286	-0.591945	-0.247069	0.180091	-0.350738	-0.288971	-0.594008	-0.110291	0.375271	0.66142	0.499457	0.00868432	-0.267694	0.209726	-0.0471125	0.0674121	0.0242076	-0.397308	0.0509119	0.478941	-0.291359	-0.478398	-0.524967	-0.351607	-0.188667	-0.376683
Efnb3	0.403821	0.181719	-0.0592705	0.503582	0.56231	0.188558	0.626683	0.536149	0.622232	0.877334	0.536908	-0.118867	-0.584998	-0.477964	-0.042119	-0.160334	0.242401	0.198111	-0.698328	-0.443878	-0.0332175	-0.37462	-0.387321	-0.606057	-0.0426617	-0.646331	-0.287017	0.290491	-0.0447243	-0.347373	-0.136235	0.19594	-0.24099	0.127877	0.0412505	-0.0768563	0.0676292
Lrrtm2	-0.108554	-0.0513461	0.252822	0.244898	0.215914	0.547981	0.625814	0.38667	0.36409	-0.0987842	0.050152	0.177486	-0.601607	-0.221667	0.343139	-0.172275	-0.342814	-0.592271	-0.157946	0.422275	0.620604	0.609205	0.103452	-0.28604	0.407403	0.139818	0.341294	-0.00151976	-0.508033	-0.292119	0.182914	-0.520517	-0.521168	-0.667499	-0.552432	-0.249674	-0.407729
Crhr2	0.558294	0.193769	0.00933565	0.47069	0.548524	0.351498	0.625706	0.648936	0.510855	0.476878	0.439318	-0.0254017	-0.58337	-0.456144	-0.11789	-0.285497	0.147959	0.0246418	-0.554603	-0.269865	0.167607	-0.248046	-0.429983	-0.639818	-0.148936	-0.669887	-0.345745	0.36561	-0.0264872	-0.10432	0.155015	0.347699	-0.0908597	0.013135	-0.0300695	-0.0816327	-0.0534086
Nlrp6	0.158055	-0.116261	0.138081	0.32729	0.28528	0.335649	0.625706	0.444203	0.372558	0.261398	0.184759	-0.25673	-0.57132	-0.329787	0.116587	-0.220148	-0.170213	-0.180308	-0.397416	0.0589449	0.270951	0.223079	-0.132436	-0.47525	0.0927052	-0.195723	0.0825011	0.0243161	-0.330004	-0.377008	-0.0483066	-0.092271	-0.220582	-0.0377768	-0.0818498	-0.42119	-0.0409249
Syndig1l	0.329679	0.158706	0.112353	0.462549	0.422818	0.280287	0.62538	0.557534	0.883304	0.543422	0.467434	-0.182045	-0.596179	-0.378528	0.0122666	-0.28832	-0.0106383	-0.136235	-0.483934	-0.137864	0.273448	-0.0238819	-0.301238	-0.577616	-0.0765306	-0.471559	-0.226335	0.188016	-0.171081	-0.117998	0.141229	0.0871689	-0.332718	-0.120386	-0.0574251	0.00054277	-0.278658
Tub	0.221559	0.149913	0.25076	0.446266	0.27399	0.482306	0.624946	0.579353	0.402084	-0.0483066	-0.0423361	0.224707	-0.588797	-0.262809	0.0485237	-0.462766	-0.255211	-0.596722	-0.162397	0.29657	0.707447	0.293096	-0.244464	-0.561984	0.0848893	-0.296027	-0.034086	0.422167	-0.383413	-0.0770734	0.362353	-0.0197568	-0.313721	-0.406535	-0.330656	0.00499349	-0.111051
Actn2	0.506947	0.310139	0.390903	0.640686	0.511073	0.50749	0.624946	0.676943	0.713092	0.121363	0.127985	-0.0389709	-0.491641	-0.181285	0.0906426	-0.356926	0.109748	-0.275727	-0.284303	0.0564481	0.42119	-0.0648068	-0.440838	-0.631568	-0.135801	-0.490556	-0.143508	0.193335	-0.230786	-0.0154147	0.314047	0.18769	-0.318281	-0.221016	-0.102366	0.0381025	-0.155775
Papln	0.396439	0.0760964	0.0720799	0.41663	0.344008	0.334998	0.624729	0.697243	0.513135	0.125054	0.0747937	0.0516717	-0.581416	-0.33033	-0.205927	-0.462332	-0.023122	-0.332935	-0.256947	0.0450499	0.482523	-0.0366913	-0.302215	-0.540382	-0.0654581	-0.480026	-0.354863	0.437256	-0.228289	0.046244	0.398719	0.200934	-0.18845	-0.119952	-0.115502	0.0534086	-0.147308
Rogdi	0.689427	0.0914025	0.206144	0.559488	0.861702	0.580221	0.624403	0.657512	0.412397	0.269648	0.1802	0.0156318	-0.472319	-0.272254	0.336843	0.154907	0.622775	0.251954	-0.636887	-0.358663	-0.0815241	-0.392423	-0.211246	-0.470908	0.219279	-0.435193	0.0158489	0.0708858	0.00651324	-0.264763	0.16294	0.0451585	-0.411637	-0.146222	-0.279201	-0.155775	-0.12462
Suv39h1	0.402193	-0.194637	-0.0171515	0.237191	0.756947	0.709401	0.624403	0.730894	0.468736	0.119192	0.147959	-0.0313721	-0.705601	-0.51574	0.1637	0.0990013	0.224056	0.0615502	-0.655341	-0.268888	0.063287	0.0429874	0.105949	-0.252171	0.359314	-0.267369	-0.0649153	0.109205	0.13667	-0.061333	0.332501	-0.0628528	-0.31155	-0.233174	-0.20419	-0.284954	-0.190947
St8sia2	0.356817	-0.0712115	-0.210812	0.23046	0.797981	0.590208	0.623426	0.832827	0.648828	0.280612	0.391554	-0.0758793	-0.710812	-0.692141	-0.0476552	-0.0398393	0.166522	0.108663	-0.731437	-0.429983	0.0112896	-0.0580764	-0.0605732	-0.395354	0.173904	-0.455167	-0.256405	0.300261	0.0569909	-0.125923	0.25597	0.236539	-0.130048	-0.0859748	-0.0760964	-0.126791	-0.101281
Grin3a	0.042119	0.0984585	0.174772	0.309162	0.280938	0.546027	0.622992	0.617781	0.505645	0.049175	-0.0633956	-0.0734911	-0.614633	-0.343465	-0.0325662	-0.450391	-0.268671	-0.504342	-0.204299	0.232957	0.59238	0.328267	-0.181828	-0.365936	0.0855406	-0.247178	-0.137429	0.267152	-0.377442	0.0165002	0.332067	-0.081307	-0.34759	-0.37766	-0.203756	-0.0168259	-0.190729
Sdk1	0.362136	0.242184	0.330004	0.537668	0.2868	0.449848	0.622992	0.645028	0.536474	0.0493921	-0.00553626	-0.104429	-0.50825	-0.179657	-0.0660009	-0.547655	-0.0658923	-0.456687	-0.109314	0.219713	0.594333	0.0738168	-0.401541	-0.511832	-0.19594	-0.35964	-0.227204	0.237082	-0.223947	0.208749	0.49403	0.0784846	-0.398393	-0.208315	-0.135367	0.0698003	-0.246092
Airim	0.133087	-0.0205167	-0.0821754	0.259227	0.255211	0.341511	0.622449	0.557317	0.437256	0.239036	0.197026	-0.260855	-0.620169	-0.448003	-0.100955	-0.342922	-0.183239	-0.271928	-0.318063	-0.0385367	0.395571	0.101932	-0.0863005	-0.468411	0.045267	-0.310465	-0.233391	0.327725	-0.21244	-0.0256188	0.332175	0.00238819	-0.090317	-0.127877	0.0184542	-0.021168	-0.195614
Tbr1	0.0531915	0.239362	0.567738	0.482197	0.00227963	0.353778	0.622015	0.260421	0.34086	-0.0054277	-0.0787017	-0.125054	-0.390035	0.0739253	0.304603	-0.401433	-0.297112	-0.708858	0.0962875	0.636235	0.782892	0.41142	-0.195397	-0.459401	0.10432	-0.0133521	0.253148	-0.00716457	-0.674446	-0.20343	0.214503	-0.462332	-0.567304	-0.57957	-0.42119	-0.128854	-0.465046
Cacna1e	-0.0125923	0.373426	0.201911	0.385693	0.0188884	0.280178	0.621472	0.415762	0.43617	0.0848893	0.105515	-0.156644	-0.555688	-0.279092	-0.119084	-0.668802	-0.535172	-0.688884	-0.0319149	0.447568	0.829787	0.405884	-0.323708	-0.546353	-0.131025	-0.26574	-0.129939	0.3934	-0.513678	-0.0280069	0.33109	-0.139383	-0.415979	-0.34531	-0.277356	0.087386	-0.283543
Csmd2	0.440295	0.544616	0.374403	0.674772	0.190404	0.224598	0.620604	0.456144	0.523882	0.173035	0.20419	0.0933565	-0.466457	-0.136778	-0.00640469	-0.586626	-0.0388624	-0.486322	-0.0510204	0.309162	0.645897	-0.0588363	-0.557099	-0.656644	-0.254125	-0.446049	-0.21548	0.402084	-0.347264	0.150456	0.464611	0.000868432	-0.473296	-0.343356	-0.298524	0.34162	-0.42564
Sst	0.65914	0.0756622	0.268563	0.521277	0.775836	0.592054	0.620495	0.591294	0.418584	0.249566	0.24251	-0.0052106	-0.457338	-0.216674	0.385584	0.166196	0.592488	0.147525	-0.558511	-0.236974	0.00716457	-0.316652	-0.183131	-0.449197	0.21396	-0.385584	0.0436387	-0.0294182	-0.0264872	-0.196157	0.25901	-0.0834781	-0.428789	-0.302215	-0.308945	-0.211789	-0.334238
Strn	-0.0969388	0.262918	0.132762	0.352366	0.0424446	0.231763	0.619952	0.377225	0.555471	0.167607	0.218411	-0.0892314	-0.603995	-0.338689	-0.0771819	-0.61865	-0.557208	-0.647416	-0.0828267	0.388406	0.746092	0.481437	-0.220799	-0.4835	-0.0449414	-0.165545	-0.051129	0.360508	-0.460161	-0.0174772	0.270191	-0.111268	-0.433456	-0.398828	-0.318715	0.127768	-0.299826
Foxp2	0.296353	0.389058	0.315567	0.584129	0.148068	0.0681719	0.619952	0.36485	0.585106	0.471016	0.241316	-0.061333	-0.426835	-0.132436	0.0210595	-0.486322	-0.148393	-0.365502	-0.178246	0.187907	0.499457	0.00477638	-0.525402	-0.731871	-0.235128	-0.456904	-0.108771	0.309379	-0.444095	-0.188341	0.0578593	0.123317	-0.332935	-0.170756	-0.222102	0.15838	-0.131568
Celf6	0.3198	-0.247178	-0.0504776	0.179223	0.828593	0.80178	0.619518	0.720039	0.315458	0.0661094	0.150347	-0.0417933	-0.648068	-0.547872	0.302215	0.223838	0.249891	0.0503691	-0.703322	-0.272145	0.0446157	0.0757707	0.165111	-0.283	0.536908	-0.201042	0.0920538	0.0523231	-0.0553626	-0.341945	0.229809	-0.14036	-0.21396	-0.275944	-0.263569	-0.470908	-0.159357
Podn	0.511724	0.255102	0.125814	0.532132	0.407403	0.25977	0.616913	0.613873	0.421624	0.346613	0.205384	-0.0267043	-0.500434	-0.335866	-0.0992184	-0.409574	0.127008	-0.154907	-0.312527	-0.051129	0.305254	-0.235128	-0.428029	-0.621255	-0.15165	-0.587929	-0.326748	0.493595	-0.146222	-0.0103126	0.287343	0.269106	-0.24924	-0.116479	-0.107469	0.183131	-0.189752
Cacna1h	0.41066	0.0646982	-0.0495007	0.337712	0.509987	0.468845	0.615827	0.716891	0.475141	0.21168	0.142097	-0.0478723	-0.656535	-0.536366	-0.187799	-0.382436	0.00792445	-0.128528	-0.495332	-0.172058	0.324902	-0.107251	-0.282892	-0.512375	-0.0841294	-0.601715	-0.393726	0.396222	-0.116153	0.0105297	0.336192	0.256947	-0.0315892	-0.0153061	0.0235562	-0.0847807	-0.00673035
Ccdc3	0.372883	-0.0535172	0.175423	0.360942	0.576422	0.6637	0.61485	0.749674	0.574251	0.0746852	0.0794616	-0.135801	-0.568389	-0.2868	0.0592705	-0.126248	0.150239	-0.130156	-0.415328	-0.0886887	0.221993	0.0218194	-0.147634	-0.39568	0.0696917	-0.309271	-0.138189	0.0332175	-0.117564	-0.0946591	0.190729	0.0778333	-0.214177	-0.0630699	-0.0505862	-0.273448	-0.0829353
Cpa6	0.228506	0.200174	0.115827	0.385584	0.312636	0.276379	0.61485	0.51053	0.555688	0.395788	0.219713	-0.0878202	-0.527139	-0.298198	0.0147634	-0.354755	-0.0745766	-0.228181	-0.32132	0.0106383	0.325554	0.0100955	-0.330221	-0.527464	-0.107034	-0.378528	-0.17195	0.265306	-0.285389	-0.0818498	0.177269	0.023122	-0.438016	-0.208749	-0.215914	0.152193	-0.172601
Sik3	0.320777	0.319366	0.153821	0.526162	0.111051	0.14188	0.614525	0.438776	0.42043	0.398611	0.194312	-0.0323491	-0.537994	-0.291359	-0.169344	-0.642423	-0.223079	-0.407729	-0.228615	0.155667	0.600955	0.0121581	-0.471233	-0.715154	-0.226227	-0.540165	-0.249132	0.458098	-0.259336	-0.0178029	0.248155	0.0691489	-0.234911	-0.0476552	-0.0466782	-0.00455927	-0.0522145
Nfasc	0.317195	0.439752	0.289948	0.594659	-0.0187799	0.0580764	0.614416	0.415436	0.494681	0.397525	0.209509	-0.0852149	-0.479375	-0.188776	-0.227855	-0.821537	-0.301129	-0.55634	-0.0352801	0.336518	0.736539	0.0565567	-0.603886	-0.706578	-0.441815	-0.510096	-0.306774	0.394594	-0.332718	0.23122	0.426075	0.119518	-0.384498	-0.107794	-0.123426	0.208207	-0.251411
Slc15a5	0.348105	-0.0570218	-0.0407299	0.2623	0.493429	0.379059	0.613989	0.612903	0.489736	0.302922	0.37743	-0.358749	-0.604975	-0.461171	-0.0490931	-0.0896057	0.124036	0.0602802	-0.554361	-0.217661	0.0919952	-0.0900402	-0.160965	-0.400239	0.0918866	-0.379711	-0.22081	0.126317	-0.0858043	-0.170088	0.141631	0.018247	-0.163788	0.0955795	0.0607147	-0.341371	-0.0745085
Fbf1	0.502388	0.176183	-0.106383	0.399479	0.484368	0.28832	0.613765	0.689318	0.474924	0.40762	0.354646	-0.10063	-0.610399	-0.539297	-0.28604	-0.464828	0.0392966	-0.079353	-0.468519	-0.23274	0.291793	-0.217542	-0.385258	-0.605297	-0.213526	-0.721667	-0.511181	0.640903	0.0432045	0.127551	0.388406	0.426835	-0.0775076	0.0159574	-0.0635041	0.116153	0.00423361
Krt80	0.129179	0.244681	0.251411	0.42868	0.0424446	0.102909	0.613548	0.219713	0.222644	0.267694	0.168693	-0.0962875	-0.437799	-0.130482	0.0986756	-0.427486	-0.179766	-0.369952	-0.104863	0.353669	0.479375	0.129831	-0.306448	-0.511724	-0.0814155	-0.176617	0.0815241	0.142857	-0.405775	-0.165545	0.0931394	-0.18465	-0.444746	-0.213743	-0.290382	-0.0276813	-0.207121
Neo1	0.0515632	0.273556	0.117781	0.388081	0.0649153	0.190404	0.612136	0.438233	0.529418	0.322623	0.154581	-0.25825	-0.568389	-0.330981	-0.183348	-0.637972	-0.367781	-0.534412	-0.105297	0.271059	0.66663	0.228832	-0.349436	-0.523122	-0.201802	-0.354972	-0.253799	0.377225	-0.30102	0.151759	0.378637	0.0283326	-0.345202	-0.245983	-0.148828	0.133413	-0.278984
Icam5	0.419996	-0.13363	0.369192	0.353343	0.558619	0.802106	0.612028	0.687256	0.483066	-0.168367	-0.0972644	-0.0523231	-0.51053	-0.162614	0.34607	-0.0403821	0.238927	-0.315132	-0.24924	0.148393	0.381242	0.128094	-0.0204082	-0.276162	0.288754	-0.146331	0.0801129	-0.132979	-0.20723	0.0341945	0.473187	-0.209726	-0.419453	-0.458207	-0.327508	-0.273339	-0.496092
Pwwp3a	0.47297	0.188884	0.233066	0.545376	0.361376	0.170647	0.611702	0.521494	0.553083	0.632219	0.388841	-0.251194	-0.440621	-0.196591	-0.00900999	-0.312853	0.195072	-0.0827182	-0.380482	-0.0937907	0.174989	-0.306014	-0.516392	-0.648393	-0.26498	-0.616913	-0.258033	0.19898	-0.214611	-0.13135	0.024099	0.275076	-0.173361	0.0607903	-0.0376683	-0.021168	-0.0508033
Xylt1	0.2335	0.289622	0.270408	0.471884	0.148176	0.371906	0.611376	0.565675	0.466891	0.0712115	-0.0935736	-0.0352801	-0.532241	-0.231871	-0.128637	-0.665111	-0.282349	-0.5736	-0.0916196	0.324034	0.765849	0.225575	-0.404798	-0.558945	-0.195072	-0.378962	-0.234694	0.323491	-0.273665	0.244681	0.581198	-0.0485237	-0.450716	-0.273013	-0.18617	0.0767477	-0.24023
Rem2	0.380808	0.378311	0.257599	0.611485	0.504016	0.283326	0.609965	0.390795	0.558945	0.386018	0.469171	0.270842	-0.494789	-0.221667	0.307859	-0.138949	0.113548	-0.134173	-0.450934	-0.0496092	0.25977	-0.0980243	-0.336518	-0.623535	0.0802214	-0.373969	0.127334	0.15469	-0.315567	-0.41142	-0.0415762	-0.0171515	-0.281046	-0.30558	-0.321754	-0.00640469	-0.202453
Poldip3	0.494681	0.287451	0.119952	0.616696	0.557534	0.245983	0.60888	0.505645	0.4467	0.521602	0.441598	0.152736	-0.549609	-0.374729	0.0664351	-0.210595	0.192683	0.0326748	-0.582501	-0.269648	0.164677	-0.279201	-0.421624	-0.662397	0.00868432	-0.599218	-0.133739	0.403387	-0.162723	-0.334998	-0.0173686	0.19822	-0.102692	-0.048198	-0.109531	-0.0538428	0.0865176
Kdm2b	0.422927	0.1434	-0.008033	0.423144	0.45647	0.39264	0.608337	0.707447	0.491099	0.171407	0.087386	-0.12234	-0.587169	-0.456144	-0.186713	-0.367564	0.0549284	-0.144268	-0.415436	-0.190947	0.346396	-0.164459	-0.274533	-0.517477	-0.0611159	-0.562853	-0.433131	0.449739	-0.0747937	0.0523231	0.438558	0.13211	-0.100738	-0.00358228	0.0307208	0.0273556	-0.0174772
Dsg1c	0.155858	0.0901134	0.00691464	0.342219	0.277478	0.336531	0.607652	0.470028	0.58518	0.299449	0.230358	-0.18519	-0.620478	-0.414377	-0.0542576	-0.412146	-0.157029	-0.237663	-0.371606	-0.0054648	0.408466	0.126025	-0.16874	-0.458318	0.00479564	-0.277701	-0.168795	0.188982	-0.229187	0.0438857	0.32733	-0.0605031	-0.289802	-0.208833	-0.097976	-0.0495178	-0.307534
Ramp3	0.391012	0.00900999	0.0312636	0.367781	0.878962	0.626683	0.607469	0.639926	0.489036	0.318172	0.330113	0.0390795	-0.568281	-0.40914	0.386018	0.254451	0.420756	0.196374	-0.732523	-0.409357	-0.0920538	-0.186279	-0.00597047	-0.328376	0.415871	-0.299609	0.104972	0.0163917	-0.00499349	-0.372558	0.0966131	-0.0795701	-0.21472	-0.272905	-0.259553	-0.264763	-0.106817
Smurf1	0.381676	0.377117	0.423686	0.662614	0.158055	0.233825	0.607251	0.471884	0.482089	0.104646	0.0746852	0.313613	-0.479049	-0.0640469	0.00358228	-0.601932	-0.0800043	-0.546461	-0.0224707	0.364633	0.670538	0.0519974	-0.535714	-0.59835	-0.210161	-0.349653	-0.1269	0.30406	-0.368867	0.139058	0.379179	0.0295267	-0.427594	-0.356166	-0.309705	0.244572	-0.258793
Bbs9	0.36333	-0.0994355	-0.122232	0.237733	0.711355	0.536908	0.607034	0.600087	0.408272	0.40317	0.372992	-0.182805	-0.647634	-0.549066	0.216348	0.158706	0.228941	0.262158	-0.799501	-0.444095	-0.134173	-0.117564	0.00455927	-0.374294	0.290599	-0.339991	0.000651324	0.0264872	-0.0206253	-0.424881	0.0121581	-0.104103	-0.198762	-0.0437473	-0.121472	-0.401541	-0.105949
Sh3bp4	0.666413	0.110725	0.172601	0.510855	0.684868	0.505645	0.607034	0.760313	0.623969	0.261615	0.290165	0.0419019	-0.584021	-0.350413	0.0771819	-0.111159	0.333804	0.0217108	-0.557642	-0.263461	0.167282	-0.231112	-0.28528	-0.487625	-0.0136778	-0.529961	-0.204407	0.116261	0.0245332	0.032132	0.449522	0.146982	-0.176943	-0.106817	-0.117347	-0.166305	-0.260747
Calcoco1	0.302432	0.530395	0.294399	0.630048	0.0597047	0.0838037	0.605949	0.361702	0.341077	0.280069	0.150239	-0.0133521	-0.440512	-0.160769	-0.130156	-0.690947	-0.228181	-0.499891	-0.0415762	0.3236	0.647851	-0.0194312	-0.578702	-0.703322	-0.27551	-0.498697	-0.235888	0.547655	-0.435953	-0.0343031	0.196917	0.0759878	-0.342922	-0.208315	-0.14416	0.291251	-0.173686
Nfib	0.179548	0.419236	0.334021	0.488819	0.151216	0.261615	0.60508	0.368324	0.478941	0.212223	0.231654	-0.111051	-0.463526	-0.136344	0.0768563	-0.400999	-0.277681	-0.48502	-0.147742	0.330547	0.642206	0.243704	-0.328267	-0.580764	-0.0869518	-0.254776	0.0218194	0.165762	-0.479483	-0.128637	0.346396	-0.252171	-0.464069	-0.421624	-0.374294	-0.024099	-0.42868
Vash1	0.182154	0.0161746	0.0549284	0.267477	0.195397	0.320886	0.60508	0.543747	0.425423	0.20495	0.055254	-0.217	-0.583912	-0.328485	-0.132436	-0.454082	-0.154364	-0.339666	-0.207555	0.129614	0.473838	0.145354	-0.200174	-0.389601	-0.144268	-0.25228	-0.241533	0.12766	-0.153821	0.296027	0.591077	-0.0791359	-0.404364	-0.161203	-0.211463	-0.00868432	-0.31231
Foxo6	0.584672	0.276596	0.296678	0.642314	0.634498	0.44518	0.604212	0.622015	0.582284	0.300478	0.226335	0.393183	-0.510421	-0.177703	0.216674	-0.127442	0.36713	-0.0643726	-0.449631	-0.131568	0.202779	-0.236539	-0.374837	-0.556448	0.0570994	-0.443769	-0.0468954	0.173578	-0.0627442	-0.129179	0.192683	0.0620929	-0.385693	-0.286149	-0.303191	0.0518888	-0.150564
Tmem91	0.405449	0.0198654	0.0620929	0.296027	0.79201	0.754234	0.603995	0.655232	0.440187	0.135584	0.182696	-0.141554	-0.562961	-0.43541	0.282349	0.142749	0.309596	0.0965046	-0.625163	-0.239036	0.0345202	-0.0631785	-0.0146548	-0.353235	0.284303	-0.30254	0.00900999	0.0433131	-0.0107469	-0.178354	0.299392	-0.0702345	-0.364525	-0.27931	-0.272362	-0.24175	-0.268671
Kif26b	0.274533	-0.156209	-0.183565	0.119627	0.605189	0.661637	0.603561	0.826856	0.531372	0.110725	0.0566652	-0.240447	-0.673904	-0.60736	-0.182154	-0.228615	0.07132	-0.041142	-0.518237	-0.233391	0.189752	0.0248589	-0.0235562	-0.286908	0.108554	-0.372666	-0.361268	0.237516	0.0833695	0.132653	0.42944	0.13211	-0.187256	-0.0527573	0.0299609	-0.189861	-0.131568
Proser3	0.286908	0.225141	-0.0512375	0.386995	0.322623	0.186496	0.603561	0.467	0.418693	0.392423	0.35736	-0.242401	-0.479592	-0.405124	-0.185627	-0.318823	0.0417933	-0.0285497	-0.338472	-0.124294	0.211355	-0.204516	-0.331633	-0.504993	-0.19898	-0.448654	-0.320994	0.307751	-0.131025	0.0159574	0.225792	0.183999	-0.174121	0.00683891	-0.0398393	0.106274	-0.121255
Agap3	0.86485	0.214937	0.493378	0.723621	0.622123	0.512158	0.603343	0.66218	0.489362	0.217434	0.0649153	0.0432045	-0.40317	-0.0586192	0.219388	-0.145571	0.51574	-0.0145462	-0.421624	-0.104972	0.241533	-0.36865	-0.438776	-0.61865	-0.0692575	-0.558294	-0.100413	0.0115067	-0.0388624	0.0416848	0.43465	0.0743595	-0.312636	-0.124077	-0.146874	-0.187256	-0.278658
Cpne7	0.464937	-0.0531915	-0.211898	0.299284	0.910009	0.561442	0.602909	0.754342	0.388298	0.41218	0.2868	-0.090317	-0.651867	-0.658815	0.0910769	0.129071	0.378528	0.364742	-0.898393	-0.630373	-0.193335	-0.287234	-0.0834781	-0.400673	0.267803	-0.506079	-0.15762	0.251628	0.0965046	-0.334238	0.108337	0.169344	-0.0982414	0.0333261	-0.0781589	-0.26053	0.118215
Upf1	0.562419	0.432154	0.453322	0.694746	0.167173	0.232848	0.602909	0.440404	0.430634	0.142531	0.204842	0.208424	-0.462332	-0.105732	0.0338689	-0.539188	-0.0127008	-0.457447	-0.124186	0.282458	0.655558	-0.0539514	-0.524208	-0.690404	-0.214828	-0.480894	-0.140469	0.302106	-0.293747	0.0573165	0.399587	-0.0534086	-0.285063	-0.26802	-0.173578	0.0283326	-0.349436
Dlk1	0.345636	-0.0790274	-0.258142	0.186387	0.631025	0.46244	0.602692	0.71396	0.417173	0.380699	0.410769	-0.232306	-0.702019	-0.683999	-0.117347	-0.0838037	0.0644811	0.167716	-0.742618	-0.435302	-0.0120495	-0.0809813	-0.0953105	-0.407512	0.0603561	-0.494464	-0.2703	0.303517	0.134933	-0.086409	0.244898	0.136995	0.00369084	0.0952019	0.00759878	-0.277356	-0.00966131
Gp6	0.321353	0.187958	-0.112004	0.288181	0.355014	0.233075	0.60215	0.45768	0.362343	0.363646	0.492752	-0.256094	-0.567566	-0.452739	-0.20544	-0.291058	0.0182963	0.010044	-0.431022	-0.108964	0.174059	-0.123894	-0.303165	-0.471198	-0.1518	-0.412617	-0.283783	0.292904	-0.0756827	-0.0352896	0.161952	0.148271	-0.228025	0.0325751	-0.0826864	-0.0525544	-0.178077
Arrdc3	0.159032	0.0853235	-0.0925966	0.35736	0.375163	0.193443	0.601824	0.467542	0.473079	0.601607	0.323708	0.0458098	-0.604103	-0.431828	-0.093465	-0.235562	0.0570994	-0.0105297	-0.443443	-0.198654	0.133956	-0.131025	-0.195614	-0.380482	0.103126	-0.388189	-0.234043	0.386344	-0.0592705	-0.204624	-0.029201	0.00282241	-0.378528	-0.138515	-0.13667	0.0569909	0.0303951
Fchsd1	0.560465	0.311659	0.302974	0.621363	0.394811	0.26498	0.601607	0.474815	0.380808	0.32284	0.246743	0.104646	-0.455276	-0.192466	0.0747937	-0.291033	0.236539	-0.0739253	-0.357034	-0.0451585	0.193335	-0.341294	-0.520517	-0.638189	-0.177594	-0.545701	-0.15914	0.236322	-0.291359	-0.217868	-0.0409249	0.184868	-0.108554	0.0245332	-0.106057	0.0136778	-0.0230135
Pde1b	0.314373	0.157512	0.387321	0.563178	0.275402	0.340643	0.601281	0.486431	0.693552	0.0807642	0.0367998	-0.0424446	-0.450608	-0.0661094	0.125923	-0.332501	0.0454842	-0.386127	-0.103669	0.204407	0.499566	0.0704516	-0.269648	-0.479592	-0.0200825	-0.238385	-0.0687147	0.13515	-0.263352	0.0737082	0.320994	-0.0521059	-0.511073	-0.372015	-0.176835	0.122883	-0.314807
Lamb1	0.396222	0.120061	0.00770734	0.363222	0.608228	0.556448	0.600195	0.804168	0.627877	0.194529	0.281372	-0.0449414	-0.631676	-0.497829	-0.143291	-0.283218	0.0313721	-0.127008	-0.506513	-0.193552	0.279527	-0.0490664	-0.23795	-0.491099	-0.0318063	-0.541468	-0.327833	0.359314	-0.0495007	-0.0106383	0.29657	0.363982	0.086409	-0.0654581	0.0052106	-0.0955276	-0.0868432
Kctd13	0.498806	0.211898	0.183239	0.599544	0.497829	0.165871	0.599327	0.418584	0.482197	0.77855	0.504016	-0.100304	-0.476661	-0.244464	0.168802	-0.14112	0.33782	0.137104	-0.558836	-0.280829	0.0202996	-0.395462	-0.434433	-0.598893	-0.0670864	-0.545918	-0.109748	0.119952	-0.151324	-0.280829	-0.0504776	0.0390795	-0.317846	0.0108554	-0.16294	-0.106166	-0.0754451
Nmbr	-0.00759878	-0.207121	-0.188667	0.126574	0.431394	0.410769	0.599218	0.395897	0.201693	0.247829	0.236431	-0.14492	-0.629505	-0.533869	0.113873	0.0394051	-0.0280069	0.0426617	-0.498372	-0.132979	0.0110725	0.113005	0.153278	-0.20419	0.452236	-0.056231	0.074251	0.13667	-0.244355	-0.483717	-0.102366	-0.250109	-0.295484	-0.17792	-0.138298	-0.334889	-0.114416
Htr1b	0.202996	0.177269	-0.0283326	0.303734	0.388732	0.38287	0.599218	0.554494	0.469496	0.185845	0.401867	0.122992	-0.655232	-0.501845	-0.0272471	-0.338906	-0.31155	-0.305363	-0.476552	-0.00195397	0.449848	0.280612	-0.152844	-0.554168	0.0436387	-0.315241	-0.046244	0.31307	-0.254342	-0.199305	0.248697	-0.0232306	-0.139275	-0.185193	-0.232631	-0.175749	-0.166088
Nynrin	0.343139	0.150564	-0.149696	0.34086	0.369627	0.18997	0.598024	0.616913	0.403604	0.50597	0.35736	-0.0324577	-0.623752	-0.568172	-0.304277	-0.480569	-0.102909	-0.0881459	-0.517369	-0.218194	0.263352	-0.14188	-0.391989	-0.606166	-0.180743	-0.66218	-0.422601	0.5533	-0.0747937	-0.0162831	0.203213	0.424012	0.115502	0.0959618	0.0188884	0.0369084	0.128094
Pde10a	0.084238	0.130156	0.0537343	0.324034	0.130808	0.254559	0.597916	0.460486	0.626791	0.236756	0.219931	-0.340426	-0.612679	-0.427703	-0.159574	-0.57132	-0.400239	-0.441598	-0.219822	0.169344	0.582175	0.279852	-0.227638	-0.488927	-0.108446	-0.298524	-0.221776	0.3033	-0.351498	0.0598133	0.323708	0.0197568	-0.322188	-0.157946	-0.0548198	0.0201911	-0.263461
Slc39a6	0.151541	0.0801129	0.314373	0.425966	0.281046	0.531589	0.597916	0.460161	0.41663	0.0410334	0.0915111	0.189427	-0.56231	-0.221342	0.212115	-0.274208	-0.234368	-0.440187	-0.205927	0.272036	0.516283	0.302432	-0.16739	-0.468085	0.14492	-0.172927	0.142206	0.123535	-0.412614	-0.23795	0.100413	-0.162397	-0.295701	-0.344985	-0.229049	-0.17792	-0.194203
Timm29	-0.0135693	-0.346505	0.108988	0.0781589	0.421407	0.636018	0.597699	0.531806	0.366804	-0.0675206	-0.0841294	-0.16294	-0.612788	-0.332718	0.341837	0.0708858	-0.0731654	-0.281372	-0.347156	0.0885801	0.329136	0.417499	0.30178	-0.109097	0.537343	0.0958532	0.240013	-0.109857	-0.234694	-0.239253	0.232306	-0.419019	-0.297655	-0.448654	-0.341185	-0.426726	-0.271059
Osbpl7	0.505536	0.52627	0.322948	0.721342	0.196266	0.0155232	0.596722	0.379179	0.446157	0.597699	0.228723	-0.207121	-0.380808	-0.152518	-0.104646	-0.563721	0.0132436	-0.191815	-0.253148	0.0415762	0.395245	-0.318715	-0.713092	-0.802323	-0.451259	-0.671081	-0.295267	0.354646	-0.360725	-0.0530829	0.147959	0.250326	-0.184433	0.0698003	-0.00640469	0.198437	-0.0750109
Drd2	0.354429	0.208532	0.0895571	0.49023	0.420321	0.261724	0.596505	0.588797	0.917499	0.509336	0.544724	-0.111811	-0.572406	-0.385258	-0.106166	-0.347156	-0.0011941	-0.145028	-0.464611	-0.15762	0.270408	-0.0719713	-0.400782	-0.607469	-0.16891	-0.524208	-0.32132	0.232631	-0.180851	-0.123969	0.0741424	0.207881	-0.21472	-0.00586192	0.0590534	-0.0226878	-0.188341
Dok5	0.254125	0.201585	0.368107	0.513244	0.437581	0.502063	0.596396	0.403604	0.236322	0.0667607	0.00890143	0.198437	-0.460052	-0.139601	0.47601	-0.107143	0.139492	-0.323491	-0.252714	0.177052	0.403387	0.0527573	-0.203865	-0.436604	0.308294	-0.165002	0.27551	0.0817412	-0.42868	-0.286257	0.206687	-0.257165	-0.410226	-0.550586	-0.499783	-0.0551455	-0.287777
Pik3cd	0.504668	0.269757	0.223838	0.493921	0.13135	0.168042	0.596396	0.481437	0.3198	0.280395	0.0715371	-0.0904255	-0.488276	-0.201911	-0.239362	-0.56459	-0.0123752	-0.252931	-0.201476	0.16218	0.497612	-0.172275	-0.522145	-0.64264	-0.307968	-0.564047	-0.3566	0.320234	-0.180525	0.150673	0.380048	0.10736	-0.19594	0.0726227	0.0237733	-0.0696917	-0.0733825
Macroh2a1	0.407729	0.396874	0.154581	0.534195	0.280178	0.155775	0.596287	0.374403	0.347807	0.420973	0.409466	-0.0592705	-0.495007	-0.336952	0.0275727	-0.365284	0.00282241	-0.17119	-0.34835	0.0103126	0.35812	-0.176509	-0.432696	-0.628528	-0.117455	-0.49099	-0.124946	0.313178	-0.339774	-0.156535	0.208315	0.0334347	-0.189861	-0.0895571	-0.170756	0.0546027	-0.260855
Cadm1	0.173361	-0.177812	-0.313938	0.0171515	0.512484	0.544507	0.595853	0.681611	0.325879	0.145137	0.209944	-0.343574	-0.74772	-0.781046	-0.1599	-0.155015	-0.110182	0.0179114	-0.610617	-0.250109	0.150782	0.120061	0.0796787	-0.284629	0.181719	-0.339666	-0.269323	0.303409	0.0111811	-0.0457013	0.383413	0.017043	-0.0860834	0.0186713	-0.0254017	-0.31231	-0.14036
Sstr2	0.281264	0.242944	0.32208	0.560356	0.317846	0.328485	0.595419	0.438558	0.465588	0.230135	0.0856492	0.444312	-0.517586	-0.119084	0.221559	-0.295158	0.0289839	-0.374186	-0.211572	0.183782	0.467217	0.0750109	-0.288971	-0.496852	0.133956	-0.245441	0.0790274	0.222536	-0.296787	-0.161854	0.154364	-0.152518	-0.516609	-0.480243	-0.435736	0.107577	-0.238819
Kcnmb4	0.636235	0.0363656	0.335975	0.469713	0.763352	0.657512	0.594985	0.599653	0.390143	0.110617	0.0982414	-0.0256188	-0.433891	-0.14188	0.443769	0.199522	0.585215	0.127442	-0.508142	-0.156644	0.0269214	-0.221016	-0.102801	-0.352584	0.246092	-0.26205	0.149045	-0.161637	0.0345202	-0.0936822	0.36333	-0.169236	-0.500977	-0.348676	-0.41891	-0.259987	-0.358554
Gaa	0.52779	0.352909	0.48502	0.739253	0.389709	0.343139	0.594551	0.460378	0.341294	0.394594	0.091294	0.0144377	-0.386561	-0.0970473	0.199631	-0.320452	0.121363	-0.241099	-0.356166	0.0483066	0.400999	-0.201585	-0.564155	-0.779961	-0.104972	-0.60508	-0.0394051	0.202236	-0.450282	-0.389601	-0.00651324	0.0734911	-0.111159	-0.0589449	-0.0560139	-0.198437	0.0604646
Kcnd3	0.111811	0.0161746	0.0781589	0.215371	0.208641	0.51205	0.594116	0.517043	0.215914	-0.0151976	0.0259444	-0.236648	-0.59987	-0.446483	-0.0625271	-0.423035	-0.362679	-0.427703	-0.252605	0.222753	0.549175	0.3033	-0.121689	-0.445723	0.0590534	-0.285823	-0.112353	0.284629	-0.365936	-0.125271	0.267694	-0.0863005	-0.0927052	-0.127442	-0.0209509	-0.292119	-0.097373
Gosr1	-0.0392966	-0.0384281	-0.0856492	0.193009	0.191272	0.305688	0.593356	0.53452	0.581524	0.245875	0.139601	-0.211246	-0.712223	-0.528116	-0.179874	-0.464394	-0.42944	-0.373317	-0.311659	0.0434216	0.486756	0.372775	-0.0928137	-0.344442	0.0356057	-0.23198	-0.227529	0.367455	-0.24848	0.0171515	0.293747	-0.0676292	-0.364742	-0.210161	-0.168693	0.0381025	-0.0881459
Castor2	0.256947	0.215697	0.217217	0.333695	0.134824	0.308836	0.592814	0.427812	0.317304	0.0299609	0.146439	-0.079353	-0.534629	-0.255536	0.0437473	-0.41815	-0.258793	-0.488927	-0.158055	0.322188	0.67195	0.270083	-0.174989	-0.498806	-0.0144377	-0.25152	-0.0320234	0.223187	-0.273882	0.0833695	0.589231	-0.249349	-0.287125	-0.377551	-0.324902	-0.115176	-0.453539
Plppr1	0.342922	0.211355	0.179983	0.490339	0.565132	0.444529	0.591403	0.582393	0.743921	0.314807	0.283109	-0.0144377	-0.535823	-0.272362	0.154255	-0.109422	0.212006	-0.0624186	-0.435519	-0.159249	0.153821	-0.146005	-0.25	-0.422384	0.0247503	-0.384064	-0.130916	0.114742	-0.122123	-0.0689318	0.147851	0.0314807	-0.309379	-0.246309	-0.114307	0.106926	-0.229049
Tnfaip8l3	-0.0839123	-0.202019	-0.115827	0.0948762	0.268454	0.40469	0.591077	0.53376	0.345745	0.287994	0.109748	-0.249783	-0.630482	-0.533218	-0.186604	-0.269431	-0.302757	-0.249674	-0.346287	0.038211	0.317412	0.296787	0.00683891	-0.306991	0.218845	-0.239362	-0.184325	0.339557	-0.370061	-0.326531	-0.0254017	0.00314807	-0.203213	-0.125597	-0.0841294	-0.259987	-0.00195397
Dchs2	0.374837	0.175423	-0.00651324	0.442249	0.566327	0.418693	0.590317	0.626683	0.78452	0.415328	0.402736	0.0675206	-0.587169	-0.47297	-0.0846722	-0.242618	0.167716	-0.0129179	-0.492401	-0.240556	0.166956	-0.181937	-0.316218	-0.509878	-0.00716457	-0.528116	-0.339666	0.317521	-0.0451585	-0.0424446	0.163591	0.244681	-0.263244	-0.0933565	0.0144377	0.0537343	-0.207338
Hspa2	0.6599	0.103561	0.295701	0.544833	0.551238	0.428789	0.589883	0.629288	0.433999	0.212657	0.178354	-0.128419	-0.495658	-0.232306	0.126357	-0.138298	0.329462	0.0489579	-0.525836	-0.181068	0.174772	-0.243053	-0.316435	-0.526162	-0.0725141	-0.520191	-0.103452	0.0369084	0.0450499	-0.103452	0.226552	0.0598133	-0.13287	0.102258	-0.00716457	-0.382436	-0.0575337
Sema6d	0.270408	0.245549	-0.155232	0.375488	0.187581	0.049175	0.589774	0.518888	0.537017	0.612788	0.397742	0.0443986	-0.646222	-0.541902	-0.407078	-0.584672	-0.179223	-0.206253	-0.390252	-0.0930308	0.371363	-0.0887972	-0.436496	-0.610617	-0.238602	-0.633847	-0.510204	0.650456	-0.077399	-0.00347373	0.183891	0.277139	-0.246743	0.045267	-0.0429874	0.190512	-0.0247503
Hycc1	0.293856	-0.174555	-0.339014	0.165002	0.590751	0.36789	0.589774	0.68693	0.515306	0.539297	0.386344	-0.0644811	-0.721016	-0.70495	-0.234911	-0.105406	0.146114	0.22145	-0.735671	-0.50228	-0.051129	-0.183673	-0.0985671	-0.355732	0.109857	-0.483283	-0.396765	0.326965	0.0791359	-0.110291	0.141663	0.143291	-0.146439	0.140143	-0.0145462	-0.170756	0.0194312
H60b	0.112353	-0.170538	0.00705601	0.139709	0.306231	0.396657	0.589666	0.395571	0.234911	0.116587	0.10736	-0.00238819	-0.585975	-0.33706	0.185193	-0.0546027	-0.0508033	-0.121255	-0.354755	0.0891229	0.193443	0.206687	0.0856492	-0.247937	0.271385	-0.00423361	0.149262	0.0159574	-0.126574	-0.175858	0.134173	-0.292879	-0.396765	-0.237191	-0.316218	-0.246201	-0.240664
Asxl3	-0.144268	0.093465	0.0869518	0.180851	0.095419	0.357903	0.589557	0.469822	0.495224	-0.0252931	0.0957447	-0.129505	-0.563504	-0.300043	-0.0305037	-0.496635	-0.514438	-0.648393	-0.0611159	0.391663	0.708967	0.549392	-0.0515632	-0.35432	0.0612245	-0.0925966	-0.014112	0.263569	-0.395462	-0.0306122	0.308945	-0.163808	-0.404581	-0.453213	-0.379288	-0.0118324	-0.28452
Gnptab	-0.0249674	0.200065	0.115936	0.334021	0.0104212	0.230786	0.589231	0.379396	0.450825	0.129831	0.170973	-0.134498	-0.602149	-0.345528	-0.149479	-0.606709	-0.537994	-0.599327	-0.118541	0.366696	0.720148	0.454733	-0.227421	-0.485128	-0.0985671	-0.189427	-0.0942249	0.314698	-0.330004	0.0166088	0.281589	-0.101932	-0.350738	-0.220148	-0.16066	-0.0414677	-0.189861
Terf2	0.132979	0.41967	0.473296	0.555905	0.188776	0.299392	0.589123	0.257816	0.217651	0.170213	0.0285497	0.0473296	-0.380265	-0.0388624	0.296895	-0.293639	-0.150782	-0.441598	-0.176183	0.340534	0.5533	0.156969	-0.340534	-0.544073	0.0679548	-0.195723	0.229266	0.0839123	-0.603669	-0.368107	0.0474381	-0.277898	-0.247069	-0.403278	-0.285389	-0.122666	-0.155015
Srd5a1	0.456795	0.228506	0.219605	0.582935	0.483825	0.221993	0.588906	0.404581	0.581741	0.561659	0.419019	0.0366913	-0.426292	-0.15393	0.213851	-0.0790274	0.397525	0.0738168	-0.429874	-0.182805	0.0371255	-0.366044	-0.360399	-0.476769	0.0566652	-0.405667	-0.0506947	0.0263786	-0.183131	-0.286149	-0.12614	-0.00738168	-0.358663	-0.122449	-0.120169	-0.0424446	-0.211138
Cwh43	0.501194	0.223838	0.39036	0.598459	0.403713	0.461463	0.588797	0.506296	0.51205	0.171624	0.102475	-0.0585106	-0.428246	-0.0688233	0.182371	-0.264329	0.247829	-0.229483	-0.200825	0.109097	0.367021	-0.0868432	-0.356057	-0.46472	-0.058185	-0.275836	-0.0447243	0.0828267	-0.122992	0.191924	0.421407	-0.0200825	-0.610182	-0.313721	-0.325879	0.0999783	-0.449848
Rsph4a	0.368975	0.101064	-0.0780504	0.353778	0.632436	0.415871	0.588689	0.636344	0.717651	0.414568	0.762267	-0.0163917	-0.66891	-0.551129	0.00607903	-0.0738168	0.0860834	0.0644811	-0.653604	-0.33337	0.0307208	-0.072297	-0.199848	-0.464394	0.0375597	-0.432154	-0.178137	0.221884	-0.0457013	-0.262592	-0.00325662	0.185193	-0.0784846	-0.00434216	-0.0516717	-0.171515	-0.1434
Arl10	0.284954	-0.24772	-0.204407	0.172492	0.464611	0.338906	0.588472	0.615719	0.342488	0.356166	0.188558	-0.0135693	-0.682805	-0.573274	-0.0916196	-0.10736	0.0980243	0.0806557	-0.591294	-0.288428	0.0379939	-0.0687147	-0.0441815	-0.346613	0.21548	-0.364959	-0.214503	0.307642	-0.034086	-0.212332	0.0690404	0.039188	-0.210486	0.0605732	-0.0878202	-0.207447	0.0404907
Map4k5	0.0436387	-0.0370169	-0.312744	0.164351	0.417933	0.321971	0.588146	0.610942	0.615393	0.307099	0.395245	-0.0420104	-0.738276	-0.66066	-0.229049	-0.258467	-0.219713	-0.100087	-0.504885	-0.272145	0.196809	0.144268	-0.0437473	-0.332175	0.0995441	-0.308836	-0.321537	0.530721	-0.0909683	-0.114633	0.0991099	0.15393	-0.124077	-0.0959618	-0.121581	0.10432	0.043096
Slc39a3	0.281372	0.0484151	0.415762	0.39264	0.223947	0.455167	0.587495	0.446483	0.4264	-0.0208424	0.125597	-0.0258359	-0.456144	-0.0457013	0.301238	-0.23947	-0.0681719	-0.54277	-0.0595962	0.395897	0.617455	0.268454	-0.124403	-0.433456	0.116153	-0.122883	0.169127	-0.0347373	-0.353126	0.00445072	0.432588	-0.251086	-0.418367	-0.4797	-0.464177	-0.214503	-0.53604
Grik2	-0.0806557	-0.117347	-0.319583	-0.000868432	0.459075	0.528658	0.587386	0.617998	0.424338	0.103452	0.223296	-0.111051	-0.751954	-0.735237	-0.0960703	-0.179983	-0.354863	-0.224924	-0.506079	-0.100847	0.287777	0.380808	0.142206	-0.264329	0.355297	-0.199739	-0.140469	0.419887	-0.2335	-0.30254	0.160117	-0.0718628	-0.21472	-0.248697	-0.174555	-0.163265	-0.105189
Zfyve1	0.162397	0.0956361	0.256622	0.420647	0.223947	0.333261	0.587277	0.427269	0.423035	0.237082	0.139492	0.199848	-0.538428	-0.236974	0.18541	-0.368324	-0.157186	-0.453213	-0.193986	0.208858	0.558076	0.21244	-0.223296	-0.454624	0.11485	-0.253474	0.0535172	0.162288	-0.38667	-0.179331	0.216891	-0.172275	-0.28604	-0.480243	-0.391446	-0.0776162	-0.343791
Sorcs2	0.395354	0.222536	0.237408	0.461572	0.191598	0.259227	0.587169	0.498046	0.488927	0.213417	0.0981329	-0.25825	-0.498046	-0.248589	-0.0467868	-0.534629	-0.081307	-0.404038	-0.130591	0.185302	0.549501	-0.000325662	-0.353886	-0.543205	-0.205601	-0.433239	-0.259987	0.290165	-0.257273	0.303191	0.60508	0.0574251	-0.32208	-0.223838	-0.160877	0.179006	-0.423035
Pfkp	0.0915111	0.190512	0.655558	0.537451	0.0902084	0.417065	0.586843	0.251845	0.276379	-0.0284412	-0.107794	0.0230135	-0.346939	0.131025	0.461355	-0.287885	-0.220473	-0.674555	0.0312636	0.589666	0.698545	0.372232	-0.239904	-0.511832	0.132002	-0.0367998	0.349978	-0.0546027	-0.764112	-0.384824	0.0522145	-0.421081	-0.483283	-0.529961	-0.44442	-0.205601	-0.301129
Dock9	0.22221	0.368215	0.160226	0.485997	0.0578593	0.131133	0.5863	0.396874	0.318063	0.285389	0.172167	-0.249783	-0.499132	-0.2868	-0.192032	-0.690621	-0.295376	-0.445289	-0.10508	0.248046	0.594333	0.069366	-0.461246	-0.580547	-0.337169	-0.411528	-0.26878	0.457555	-0.309705	0.15393	0.370061	0.0590534	-0.383847	-0.0981329	-0.155232	0.222861	-0.187473
Dmrt2	0.218628	-0.290925	-0.159683	0.112245	0.773339	0.701042	0.585758	0.690512	0.292553	0.113113	0.172818	-0.082284	-0.676509	-0.577073	0.173361	0.171733	0.212875	0.12462	-0.696374	-0.33109	-0.0546027	0.0384281	0.1802	-0.151976	0.511941	-0.146331	0.0271385	0.0603561	-0.0412505	-0.293096	0.148068	-0.0597047	-0.112353	-0.141989	-0.202779	-0.419887	-0.0568823
Meis2	0.348133	-0.0066218	0.113222	0.311876	0.559271	0.684868	0.585649	0.761507	0.555363	-0.0908597	-0.0325662	-0.0365827	-0.569366	-0.368758	-0.00781589	-0.266175	0.114525	-0.216565	-0.310139	-0.010964	0.353995	0.0932479	-0.113222	-0.295484	0.109748	-0.252605	-0.187907	0.14937	-0.0386452	0.21472	0.533869	0.0515632	-0.349761	-0.296787	-0.163157	-0.0651324	-0.307642
Slco3a1	0.342922	0.239904	0.11637	0.400239	0.164134	0.0974815	0.585215	0.3566	0.398393	0.488276	0.461355	-0.274642	-0.488276	-0.314807	-0.0526487	-0.389492	-0.129505	-0.192792	-0.320343	0.0746852	0.376465	-0.0356057	-0.347373	-0.632653	-0.205493	-0.429766	-0.136561	0.177052	-0.229483	-0.0978072	0.233608	-0.0148719	-0.187473	0.0397308	-0.0851064	-0.182588	-0.302215
Igfbpl1	0.419344	0.134173	0.0302866	0.452345	0.501737	0.261398	0.584998	0.500434	0.74696	0.60432	0.543096	0.0573165	-0.564807	-0.367781	0.0894485	-0.125163	0.187147	0.0218194	-0.553409	-0.273556	0.135801	-0.166848	-0.254342	-0.572406	0.0066218	-0.503148	-0.185736	0.231654	-0.00445072	-0.167499	0.0882545	0.0741424	-0.40013	-0.118432	-0.191598	-0.014112	-0.203973
Jam3	0.417607	0.238168	-0.107251	0.439427	0.526487	0.113982	0.584564	0.453105	0.492076	0.85812	0.638081	-0.112896	-0.537885	-0.449305	-0.0336518	-0.111268	0.257273	0.258576	-0.704299	-0.437364	-0.0730569	-0.401759	-0.348567	-0.573817	-0.0682805	-0.606709	-0.238385	0.26129	-0.00238819	-0.310465	-0.0755536	0.136887	-0.180634	0.132979	-0.0555797	-0.0712115	-0.0259444
Sema6a	0.413808	0.417282	0.245549	0.651976	0.183999	0.0915111	0.584347	0.424881	0.596722	0.541793	0.32881	0.177377	-0.491858	-0.198545	-0.100304	-0.547112	-0.0100955	-0.325988	-0.192141	0.0976987	0.472536	-0.17868	-0.570452	-0.660009	-0.242293	-0.568498	-0.299501	0.436713	-0.277139	0.0635041	0.266392	0.110508	-0.394268	-0.238927	-0.190404	0.313938	-0.268454
Rnf152	-0.0788102	0.178029	0.304386	0.291685	-0.0564481	0.218628	0.584238	0.256079	0.307968	0.0870604	0.0480894	-0.159683	-0.42868	-0.0904255	0.113439	-0.441706	-0.428354	-0.673361	0.0579679	0.555363	0.737408	0.448762	-0.163374	-0.425858	0.0376683	-0.0504776	0.123317	0.127768	-0.584129	-0.129722	0.278333	-0.321103	-0.421081	-0.505211	-0.413265	-0.0506947	-0.401976
Stac	0.348893	-0.144811	-0.0066218	0.284737	0.506405	0.446809	0.58337	0.62766	0.424229	0.392097	0.154038	-0.271277	-0.53756	-0.408272	-0.0094442	-0.0833695	0.166739	0.0594876	-0.534195	-0.2868	0.0381025	-0.175749	-0.156861	-0.441598	0.026053	-0.489904	-0.277898	0.186822	-0.103235	-0.174989	0.0730569	0.200934	-0.0308294	0.070343	0.0995441	-0.223079	-0.00477638
Zfp804a	-0.101715	0.0830439	0.207121	0.259987	0.0958532	0.403061	0.582935	0.323925	0.412288	0.054277	0.128528	-0.0894485	-0.539839	-0.254668	0.183999	-0.334238	-0.437147	-0.635258	-0.0861919	0.413808	0.706795	0.55178	-0.0289839	-0.373426	0.239145	-0.00488493	0.172492	0.149913	-0.56079	-0.211898	0.270842	-0.338906	-0.448654	-0.605406	-0.45495	-0.124946	-0.484043
Fam131b	0.117455	-0.0828267	0.259987	0.243161	0.207881	0.447351	0.582827	0.433239	0.35432	0.0373426	-0.0868432	-0.151867	-0.500109	-0.125706	0.161854	-0.235997	-0.117781	-0.383304	-0.125163	0.326639	0.4835	0.346722	-0.00499349	-0.26878	0.212549	0.00716457	0.122992	-0.0267043	-0.235345	0.0535172	0.417173	-0.274967	-0.589883	-0.429331	-0.420973	-0.199305	-0.344985
Grk6	0.34238	-0.106709	0.282458	0.34086	0.386995	0.573165	0.582718	0.529418	0.223079	0.0178029	-0.0468954	0.0692575	-0.519106	-0.209184	0.278767	-0.183565	0.0306122	-0.35584	-0.264438	0.175206	0.461246	0.160226	-0.134498	-0.420973	0.214286	-0.224707	0.0668693	0.108554	-0.273122	-0.0495007	0.442792	-0.177812	-0.333695	-0.413265	-0.414242	-0.247937	-0.21168
Mycl	0.407295	-0.0134607	0.189644	0.411746	0.656318	0.587169	0.582284	0.656101	0.693986	0.265957	0.30406	-0.139492	-0.544399	-0.274642	0.224056	0.0167173	0.306557	-0.0365827	-0.459075	-0.186387	0.107686	-0.102149	-0.122449	-0.326422	0.156426	-0.335323	-0.0905341	0.0503691	-0.0668693	-0.0605732	0.236539	0.0439644	-0.295376	-0.2703	-0.218954	-0.122123	-0.309596
Prkce	0.0446157	0.0524316	0.57132	0.399913	0.046244	0.52931	0.582067	0.328376	0.2868	-0.132327	-0.222102	-0.0830439	-0.421298	0.0422275	0.32729	-0.349327	-0.2868	-0.758793	0.0937907	0.643183	0.815458	0.511398	-0.10508	-0.367781	0.172058	0.0339774	0.255319	-0.0818498	-0.594442	-0.0756622	0.36561	-0.472319	-0.57132	-0.609531	-0.420756	-0.235454	-0.462332
Fign	0.203322	0.0636127	-0.111268	0.302974	0.362462	0.218736	0.581958	0.504993	0.440078	0.443878	0.343682	-0.156318	-0.630373	-0.509336	-0.108446	-0.303191	-0.0785931	-0.101715	-0.436822	-0.152627	0.246309	-0.0255102	-0.18465	-0.454299	0.0448328	-0.385584	-0.214069	0.414459	-0.16663	-0.121472	0.226769	0.150456	-0.162288	-0.0493921	-0.169561	0.0302866	-0.0707772
Slain1	0.277898	0.260096	0.014112	0.48947	0.365827	0.0280069	0.581524	0.389492	0.580981	0.836083	0.529635	-0.0569909	-0.499132	-0.343574	-0.0172601	-0.242727	0.0711029	0.0453756	-0.535389	-0.252931	0.111159	-0.220473	-0.385258	-0.594225	-0.0629614	-0.513135	-0.175315	0.257707	-0.185627	-0.378202	-0.146657	0.0635041	-0.30558	0.0052106	-0.0787017	-0.0161746	-0.0172601
Rhou	0.439318	0.160443	0.280178	0.589774	0.493161	0.271277	0.581198	0.46624	0.547112	0.584998	0.290382	-0.147851	-0.439644	-0.155775	0.223079	-0.14112	0.298632	0.0366913	-0.446049	-0.18921	0.0968302	-0.257924	-0.361159	-0.489253	-0.0429874	-0.403387	-0.0397308	0.0294182	-0.192575	-0.11637	0.110942	0.0107469	-0.379722	-0.137647	-0.227746	-0.00629613	-0.157295
Bcl2l1	0.577508	0.266826	0.366913	0.640578	0.466565	0.325771	0.58109	0.481654	0.397525	0.379614	0.17119	-0.130265	-0.443769	-0.119192	0.212332	-0.27627	0.247178	-0.0845636	-0.396114	-0.0628528	0.259878	-0.234911	-0.426726	-0.573708	-0.137104	-0.434216	-0.038211	0.051129	-0.184868	0.0302866	0.341185	0.00314807	-0.31535	-0.0904255	-0.218736	-0.0448328	-0.153387
Nck2	0.269648	0.113982	0.616044	0.508901	0.221342	0.493812	0.580981	0.358663	0.30178	-0.0192141	-0.0700174	0.149696	-0.345745	0.138624	0.450934	-0.15393	0.0990013	-0.507816	-0.00151976	0.460161	0.551997	0.169344	-0.200934	-0.373426	0.224815	-0.0268129	0.293747	-0.183891	-0.537994	-0.235888	0.158815	-0.442466	-0.512592	-0.610508	-0.441924	-0.219931	-0.482089
Aplp1	0.649479	0.429766	0.597264	0.811659	0.433131	0.279744	0.580656	0.400999	0.520191	0.429548	0.207555	-0.0299609	-0.312636	0.0894485	0.361919	-0.184325	0.419453	-0.0911854	-0.261832	0.0474381	0.255428	-0.366913	-0.514546	-0.631893	-0.1434	-0.438884	0.0661094	-0.0758793	-0.249674	-0.0692575	0.21396	-0.0442901	-0.459292	-0.19746	-0.231003	0.0182371	-0.369735
Stk26	0.0770734	-0.200065	-0.285606	0.0947677	0.480569	0.336192	0.580656	0.499891	0.433999	0.395788	0.274099	-0.160226	-0.633413	-0.580004	-0.0721885	-0.0174772	0.0011941	0.11637	-0.597373	-0.311116	-0.00477638	0.0489579	0.0714286	-0.289405	0.268129	-0.185193	-0.146331	0.221776	-0.112353	-0.333912	0.00293096	-0.0643726	-0.330764	-0.0407078	-0.168802	-0.202019	-0.0557968
Gnao1	0.368758	0.335975	0.423035	0.590317	0.155884	0.327833	0.580004	0.497178	0.502931	0.0495007	-0.0538428	-0.0639383	-0.434433	-0.0804386	-0.00217108	-0.625597	-0.0896657	-0.546678	0.0175858	0.354538	0.708641	0.115936	-0.427594	-0.516934	-0.220908	-0.321537	-0.150673	0.248589	-0.225033	0.35584	0.601498	-0.0110725	-0.564047	-0.350413	-0.301889	0.224924	-0.396439
Lmnb2	0.390686	0.313396	0.284412	0.612462	0.429874	0.256513	0.580004	0.39264	0.395897	0.351932	0.270625	0.263569	-0.463092	-0.200065	0.310465	-0.1599	0.167499	-0.158489	-0.373426	-0.048198	0.272145	-0.14568	-0.339666	-0.555145	0.173252	-0.361268	0.0998697	0.252931	-0.374729	-0.441489	-0.02703	-0.07132	-0.204842	-0.312636	-0.336843	-0.00358228	-0.124403
Cemip2	0.293747	0.182045	-0.0802214	0.325445	0.328376	0.329027	0.579679	0.663157	0.433022	0.192575	0.258467	-0.118324	-0.659032	-0.588254	-0.302215	-0.557208	-0.271819	-0.327616	-0.353235	-0.0272471	0.46548	0.0680634	-0.33261	-0.512701	-0.156426	-0.533977	-0.419019	0.582284	-0.220256	0.12538	0.458749	0.266717	0.00825011	-0.0470039	-0.00162831	0.132545	-0.090317
Phf2	0.487733	0.304386	0.124512	0.497829	0.115393	0.055254	0.579353	0.457338	0.414894	0.409792	0.251628	-0.0459184	-0.50977	-0.311876	-0.268346	-0.581524	-0.0587277	-0.256513	-0.233066	0.0810899	0.479592	-0.160769	-0.499891	-0.652627	-0.307317	-0.616696	-0.409574	0.436604	-0.107794	0.119192	0.370278	0.107469	-0.175532	-0.00868432	0.0115067	0.0352801	-0.214828
Cc2d1a	0.601281	0.290274	0.431611	0.620169	0.45799	0.388081	0.579136	0.486322	0.410009	0.199088	0.254668	0.0206253	-0.388081	-0.109965	0.289079	-0.112245	0.216457	-0.175423	-0.339774	0.0502605	0.311876	-0.188667	-0.370929	-0.672275	-0.0181285	-0.478941	0.0267043	0.117238	-0.321103	-0.336735	0.146982	-0.0251845	-0.162071	-0.179874	-0.13591	-0.194746	-0.240122
Slc35e3	0.085432	0.0667607	0.242184	0.320994	0.111051	0.305797	0.57881	0.408815	0.392966	0.146657	0.026053	-0.191381	-0.520842	-0.196917	0.046244	-0.414351	-0.294833	-0.454733	-0.119084	0.305363	0.575337	0.305254	-0.173904	-0.403713	0.0288754	-0.156318	0.0413591	0.0938993	-0.340968	-0.0256188	0.313938	-0.152953	-0.349218	-0.251845	-0.270408	-0.175423	-0.138732
Mpped2	0.0135693	-0.24175	0.219062	0.135367	0.356166	0.718628	0.578593	0.498046	0.452019	-0.143074	-0.0745766	-0.167825	-0.550586	-0.224164	0.322406	-0.0287668	-0.0857577	-0.423686	-0.144268	0.294616	0.419344	0.450282	0.183782	-0.133413	0.433782	0.127985	0.197243	-0.116261	-0.352692	-0.0419019	0.358337	-0.380699	-0.585432	-0.605515	-0.459292	-0.205927	-0.545158
Gng7	0.496309	0.0385367	-0.107794	0.328267	0.620495	0.406426	0.578593	0.683565	0.731112	0.465914	0.425749	-0.290925	-0.624186	-0.569366	-0.103452	-0.165545	0.184433	0.116696	-0.666305	-0.40089	0.0760964	-0.198003	-0.221125	-0.522471	-0.0470039	-0.586626	-0.400782	0.270408	0.100847	0.0749023	0.390035	0.203647	-0.230352	0.0365827	0.0397308	-0.0714286	-0.222102
Lman2l	0.556665	0.416305	0.168802	0.545158	0.397199	0.308076	0.578159	0.640143	0.568932	0.294073	0.393943	-0.0953105	-0.510096	-0.332935	-0.185953	-0.487733	-0.0116153	-0.20495	-0.396331	-0.0463526	0.426183	-0.143943	-0.56307	-0.725141	-0.371255	-0.660986	-0.368107	0.295918	-0.0970473	0.067195	0.395028	0.277464	-0.0234477	0.127442	0.0789188	-0.109748	-0.132327
Sh3rf3	0.429223	0.253908	0.365936	0.542987	0.308076	0.432479	0.57805	0.513026	0.422167	-0.0948762	0.0579679	0.170321	-0.481437	-0.154581	0.187473	-0.373209	-0.00466782	-0.453647	-0.122015	0.258684	0.621038	0.174012	-0.270625	-0.45723	0.0614416	-0.20571	0.0371255	0.214069	-0.2297	0.140143	0.62538	-0.205059	-0.580113	-0.531372	-0.460161	0.0625271	-0.500109
Runx1t1	-0.0242076	0.276162	0.359314	0.366479	0.0202996	0.288102	0.577616	0.238276	0.242618	-0.0066218	0.0514546	0.0666522	-0.458532	-0.0919453	0.221667	-0.405558	-0.378962	-0.643183	0.00162831	0.538645	0.722753	0.433131	-0.145462	-0.409032	0.102366	-0.0296353	0.218628	0.115176	-0.57881	-0.148393	0.303083	-0.401541	-0.391446	-0.615176	-0.487733	-0.0626357	-0.449197
Syt5	0.417607	-0.188776	0.452562	0.369301	0.60964	0.774316	0.577182	0.50152	0.301672	-0.088363	-0.10063	0.0484151	-0.420538	-0.054277	0.620495	0.237516	0.416413	-0.107469	-0.335649	0.0905341	0.171515	0.0332175	0.0635041	-0.23046	0.488059	-0.0394051	0.340534	-0.325119	-0.271819	-0.274208	0.218954	-0.436713	-0.463309	-0.532566	-0.455493	-0.451259	-0.47525
Sobp	0.270625	0.0314807	0.410334	0.381133	0.368758	0.721016	0.577182	0.593682	0.399696	-0.25673	-0.095419	0.0949848	-0.495658	-0.155449	0.271168	-0.243053	-0.0414677	-0.528441	-0.0843465	0.345419	0.620712	0.30102	-0.103995	-0.318606	0.214828	-0.121906	0.0962875	0.0420104	-0.295267	0.0834781	0.530178	-0.226444	-0.350955	-0.582393	-0.354646	-0.153387	-0.460161
Dock10	0.191489	0.170213	-0.158055	0.348459	0.174229	0.000434216	0.576422	0.416848	0.578376	0.788537	0.465697	-0.158597	-0.598133	-0.500977	-0.316761	-0.494681	-0.132545	-0.0961789	-0.398936	-0.153821	0.252605	-0.133196	-0.38515	-0.560356	-0.214828	-0.572623	-0.468736	0.486105	-0.117347	-0.0261615	0.09835	0.149587	-0.33185	0.0553626	0.0261615	0.143726	-0.066218
Ndn	0.369952	0.00933565	0.170864	0.388189	0.620278	0.464177	0.576314	0.540382	0.265523	0.260421	0.192466	-0.159792	-0.465697	-0.276487	0.286257	0.0268129	0.240556	0.0254017	-0.500326	-0.151759	0.0796787	-0.0967217	-0.107469	-0.391989	0.237516	-0.305254	0.103343	0.0537343	-0.164568	-0.357577	0.0729483	-0.0347373	-0.17944	-0.15914	-0.231437	-0.281806	-0.0692575
Klhl13	0.145571	-0.156644	-0.380265	0.130048	0.683999	0.459618	0.576096	0.687039	0.526487	0.373969	0.308402	0.0213851	-0.726661	-0.730569	-0.12766	0.0246418	0.0981329	0.204299	-0.749674	-0.52703	-0.0931394	-0.0636127	0.0661094	-0.267586	0.288102	-0.350738	-0.284954	0.375597	0.0513461	-0.249891	0.0653495	0.133413	-0.0564481	-0.0556882	-0.0219279	-0.0895571	0.0735997
Tmem132a	0.34835	0.319149	0.705384	0.617238	0.352041	0.510855	0.575879	0.371363	0.435519	-0.0423361	0.0750109	0.172167	-0.310356	0.154038	0.608554	-0.0971559	0.0590534	-0.514003	-0.0865176	0.420647	0.569692	0.183999	-0.245007	-0.547004	0.137538	-0.146982	0.394051	-0.130373	-0.514655	-0.303083	0.221233	-0.328267	-0.426292	-0.63439	-0.493053	-0.146439	-0.451476
Usp54	0.221125	0.100738	-0.165002	0.329679	0.180851	0.0585106	0.575879	0.440295	0.497829	0.699088	0.49099	-0.159032	-0.618432	-0.511941	-0.305037	-0.495766	-0.144485	-0.107577	-0.377985	-0.157403	0.265849	-0.0988927	-0.335106	-0.532566	-0.220908	-0.542336	-0.446917	0.517803	-0.0449414	0.0945506	0.183999	0.192141	-0.196049	0.0289839	-0.000868432	0.150022	-0.0948762
Tmcc3	0.187581	0.0643726	-0.221342	0.271711	0.205818	0.0197568	0.575228	0.43769	0.456687	0.848784	0.426726	-0.274316	-0.609205	-0.531915	-0.359422	-0.445506	-0.0945506	0.0182371	-0.505319	-0.245007	0.15317	-0.188558	-0.362462	-0.553517	-0.206795	-0.591728	-0.46624	0.411854	-0.120604	-0.120061	-0.017043	0.197243	-0.154038	0.233825	0.0766392	-0.0526487	0.0815241
Ahi1	0.424012	0.145354	-0.192358	0.343465	0.789297	0.45343	0.575011	0.685953	0.45495	0.349436	0.324794	-0.0641554	-0.627008	-0.627117	-0.0136778	-0.00238819	0.221559	0.253582	-0.795267	-0.537994	-0.0719713	-0.256622	-0.149696	-0.463417	0.116153	-0.547004	-0.244572	0.429548	0.0910769	-0.232089	0.157729	0.223513	-0.057208	0.0265957	-0.0333261	-0.0106383	0.155124
Nnat	0.361919	-0.117673	-0.30482	0.212223	0.761832	0.420213	0.575011	0.694855	0.433782	0.483717	0.328485	-0.197134	-0.660009	-0.660443	-0.0522145	0.0706687	0.253908	0.363656	-0.876465	-0.668042	-0.18465	-0.271711	-0.043096	-0.396982	0.116804	-0.528333	-0.286257	0.266609	0.229917	-0.233283	0.08934	0.20799	0.0637212	0.218628	0.0666522	-0.232089	0.235997
Apba1	0.525727	0.139275	0.103018	0.412071	0.316761	0.328702	0.574034	0.566218	0.392857	0.190187	0.0797872	-0.177486	-0.55406	-0.356817	-0.130373	-0.469279	0.0232306	-0.210703	-0.316218	0.0121581	0.454733	-0.0374512	-0.304168	-0.477964	-0.13287	-0.445506	-0.321646	0.298198	0.00673035	0.396982	0.779744	-0.0052106	-0.445072	-0.177269	-0.180091	0.010964	-0.35888
Elmo1	0.0870604	0.162288	0.20647	0.306991	-0.0369084	0.127117	0.57284	0.245549	0.26129	0.224381	0.185845	-0.200608	-0.47525	-0.215371	0.00770734	-0.435519	-0.359422	-0.483934	-0.0952019	0.383847	0.606057	0.290491	-0.197243	-0.517043	-0.0320234	-0.181177	0.00531915	0.18769	-0.518997	-0.197134	0.193118	-0.221776	-0.312093	-0.224381	-0.233825	-0.169453	-0.37766
Bpifb1	0.488567	0.242323	0.29253	0.552497	0.512636	0.449795	0.572645	0.629169	0.559249	0.142018	0.143107	-0.138642	-0.429647	-0.146047	0.061207	-0.214442	0.256808	-0.11087	-0.306689	-0.0475934	0.20965	-0.206165	-0.392291	-0.462538	-0.11588	-0.441736	-0.196146	0.142236	-0.145938	-0.0466132	0.215096	0.11588	-0.346223	-0.0738405	-0.0379004	-0.00413855	-0.0634941
Zfp831	0.125597	0.150022	0.397199	0.349761	0.221667	0.616804	0.572406	0.489796	0.393943	-0.241424	-0.0172601	0.0605732	-0.482631	-0.122775	0.233825	-0.304711	-0.255862	-0.674663	0.00173686	0.491099	0.74403	0.446591	-0.0998697	-0.356383	0.193443	-0.0370169	0.153061	0.049175	-0.456904	-0.0315892	0.460161	-0.3363	-0.410009	-0.618215	-0.386344	-0.151107	-0.53756
Usp22	0.0488493	-0.0186713	0.451911	0.384281	0.163265	0.524642	0.571646	0.417825	0.43769	-0.0485237	-0.199522	-0.0575337	-0.466348	-0.0429874	0.294724	-0.339666	-0.192792	-0.64188	0.0265957	0.469279	0.64568	0.409683	-0.10508	-0.303734	0.175532	-0.00466782	0.166956	-0.0201911	-0.489687	0.0385367	0.349978	-0.271819	-0.561116	-0.574142	-0.393834	-0.026053	-0.370929
Tmem94	0.440078	0.372015	0.384064	0.611159	0.117564	0.20799	0.571537	0.462006	0.456795	0.0766392	0.0148719	-0.00792445	-0.440078	-0.0971559	-0.0782675	-0.575554	-0.0524316	-0.490556	-0.0267043	0.311876	0.65762	-0.0223621	-0.523339	-0.613765	-0.255102	-0.438341	-0.259661	0.35508	-0.320343	0.171624	0.488602	0.07132	-0.36485	-0.209835	-0.132219	0.173904	-0.265306
Rcan3	0.256296	0.0840208	-0.183673	0.277681	0.159032	0.0599218	0.571429	0.543747	0.475901	0.527247	0.212223	-0.293096	-0.610725	-0.494572	-0.49251	-0.550803	-0.205601	-0.129396	-0.377551	-0.169996	0.333695	-0.0985671	-0.324034	-0.550043	-0.299718	-0.597264	-0.613765	0.565675	0.0351715	0.204624	0.34086	0.272796	-0.0397308	0.223296	0.203973	0.128311	0.111485
Lypd1	0.253365	-0.245224	-0.235888	0.0656752	0.856383	0.753148	0.570994	0.719605	0.364742	0.15838	0.224164	-0.130808	-0.645028	-0.636344	0.190078	0.206795	0.270083	0.22601	-0.760638	-0.428789	-0.122883	-0.0111811	0.183239	-0.194855	0.432914	-0.232848	-0.0149805	0.0295267	0.116696	-0.203973	0.236214	-0.0479809	-0.180525	-0.16066	-0.181394	-0.380156	-0.115936
Abca2	0.3198	0.468954	0.221776	0.6066	-0.0282241	-0.0776162	0.570886	0.278224	0.394485	0.577833	0.290491	0.00227963	-0.409574	-0.166088	-0.194963	-0.708749	-0.171081	-0.38363	-0.0992184	0.224924	0.533109	-0.129179	-0.620495	-0.732306	-0.375488	-0.5533	-0.299175	0.421081	-0.374077	-0.030178	0.127551	0.067195	-0.335106	-0.0675206	-0.0297438	0.197243	-0.212115
Piga	0.0770734	-0.103126	-0.283435	0.154147	0.343791	0.250543	0.569909	0.495441	0.372775	0.543639	0.384498	-0.199631	-0.668042	-0.637864	-0.187473	-0.27703	-0.128094	-0.00575336	-0.535714	-0.244138	0.0900999	0.0210595	-0.120604	-0.361919	0.0865176	-0.329787	-0.282566	0.402953	-0.210486	-0.163482	0.0607903	0.00846722	-0.277681	-0.0197568	-0.103452	-0.0320234	-0.0487408
Zfp3	0.139275	0.225684	0.218194	0.391554	0.287777	0.263569	0.569692	0.334998	0.41815	0.329896	0.344116	-0.063287	-0.438667	-0.207447	0.255428	-0.116696	-0.10964	-0.287343	-0.34607	0.103778	0.359965	0.151867	-0.21168	-0.533652	0.138624	-0.224164	0.154364	0.00792445	-0.397742	-0.515198	-0.0422275	-0.243378	-0.284954	-0.225358	-0.160226	-0.307425	-0.188341
Ankib1	-0.0435302	0.0320234	0.0144377	0.265849	0.145245	0.25597	0.569366	0.464177	0.49772	0.264655	0.269865	-0.0288754	-0.626248	-0.38515	-0.110074	-0.478072	-0.405341	-0.480569	-0.20419	0.202019	0.542445	0.407512	-0.150564	-0.367021	0.015089	-0.165762	-0.094442	0.31307	-0.25304	0.0576422	0.294616	-0.082284	-0.433999	-0.345962	-0.339557	0.056231	-0.184976
Ly6g6e	0.0579679	-0.0417933	0.123643	0.223621	0.479592	0.461029	0.568715	0.358988	0.271602	0.174446	0.115393	-0.0668693	-0.48046	-0.229483	0.448762	0.124077	0.135584	-0.0606817	-0.392097	0.00597047	0.124294	0.141229	0.0889058	-0.183456	0.450608	0.0628528	0.316327	-0.0754451	-0.217	-0.337929	0.051129	-0.396439	-0.508793	-0.44898	-0.507599	-0.174338	-0.214503
Rubcn	0.474381	0.588146	0.46396	0.757056	0.113982	0.0389709	0.568498	0.339231	0.446591	0.417173	0.28376	0.131025	-0.358446	-0.0467868	0.0105297	-0.572623	-0.0795701	-0.428354	-0.126683	0.265306	0.584021	-0.119844	-0.706253	-0.816001	-0.351498	-0.566435	-0.13211	0.330764	-0.434759	-0.110182	0.212332	0.0699088	-0.304168	-0.181394	-0.20343	0.152627	-0.227638
Lzts2	0.726661	0.420864	0.31231	0.7868	0.433239	0.0865176	0.568389	0.455059	0.435302	0.665328	0.433348	0.0795701	-0.389926	-0.137212	0.0565567	-0.31383	0.379505	0.0267043	-0.449631	-0.202128	0.155449	-0.526813	-0.68096	-0.734585	-0.289731	-0.714394	-0.240556	0.235671	-0.102475	-0.100413	0.125271	0.187581	-0.201151	0.0399479	-0.00314807	0.0407078	-0.0735997
Adgrg1	0.570886	0.0569909	0.00835866	0.41142	0.457881	0.291793	0.567629	0.669996	0.486865	0.433565	0.310899	-0.20723	-0.604755	-0.467	-0.172927	-0.375814	0.101607	0.00162831	-0.498155	-0.252822	0.172058	-0.259227	-0.360074	-0.557534	-0.223621	-0.66739	-0.436604	0.389383	0.00868432	0.18693	0.433999	0.359748	0.0128094	0.150239	0.0770734	-0.00510204	-0.0551455
Fa2h	0.367781	0.32957	0.0379939	0.536366	0.365284	0.00673035	0.567412	0.385693	0.574251	0.88363	0.593574	-0.00184542	-0.472319	-0.296895	-0.0493921	-0.272688	0.149262	0.0437473	-0.501086	-0.248263	0.115502	-0.337277	-0.485671	-0.643291	-0.161637	-0.607469	-0.249349	0.31307	-0.0996526	-0.279852	-0.126574	0.171081	-0.275836	0.0364742	-0.0876031	0.0476552	-0.0168259
Serpina9	0.334781	0.24403	0.0778333	0.44746	0.289297	0.174772	0.567412	0.513135	0.808402	0.505102	0.410009	-0.242076	-0.545376	-0.361051	-0.145897	-0.419453	-0.111376	-0.195832	-0.408706	-0.0920538	0.34759	-0.0497178	-0.384933	-0.642206	-0.245549	-0.571429	-0.356817	0.263026	-0.182805	-0.0794616	0.167825	0.148502	-0.201476	0.0155232	0.119409	-0.0133521	-0.207881
Kmt2c	0.227421	0.360617	0.00586192	0.442901	0.0889058	0.0746852	0.567304	0.488493	0.535389	0.380265	0.262158	-0.132545	-0.565458	-0.424338	-0.409357	-0.745007	-0.378202	-0.414242	-0.194203	0.110182	0.610074	0.0561224	-0.494138	-0.657729	-0.334889	-0.564047	-0.47525	0.646005	-0.290708	0.0847807	0.356383	0.193986	-0.261941	-0.0269214	-0.0134607	0.237082	-0.0187799
Zeb2	0.0341945	0.163265	-0.147091	0.192901	0.0475467	0.0876031	0.567195	0.413917	0.471993	0.423469	0.354755	-0.316652	-0.632219	-0.51498	-0.362462	-0.561767	-0.468302	-0.355189	-0.285063	0.10812	0.528224	0.281589	-0.209401	-0.468411	-0.154038	-0.334889	-0.316761	0.420864	-0.175532	0.0573165	0.354212	-0.0278984	-0.354646	-0.0517803	-0.106492	-0.0249674	-0.192358
Rnf122	0.388732	0.206253	-0.0187799	0.420756	0.458858	0.171298	0.566544	0.488276	0.535714	0.62386	0.516717	0.108446	-0.481871	-0.361811	-0.0517803	-0.155015	0.183239	0.0909683	-0.514221	-0.249457	0.0506947	-0.245658	-0.308619	-0.525293	-0.102584	-0.517694	-0.212006	0.249566	-0.00206253	-0.21396	-0.0104212	0.141337	-0.333044	-0.014112	-0.1599	0.00716457	-0.143291
Tbata	0.339666	0.203865	0.345528	0.553843	0.464177	0.367998	0.566218	0.495224	0.684542	0.304603	0.236865	-0.0791359	-0.42119	-0.140035	0.220473	-0.213634	0.167499	-0.17271	-0.264329	0.000217108	0.263135	-0.0772905	-0.320452	-0.440621	-0.0746852	-0.358011	-0.0547112	0.104646	-0.18465	-0.0524316	0.142097	0.120169	-0.409574	-0.304494	-0.200174	0.132327	-0.231329
Ubxn4	0.17868	0.153713	-0.108663	0.309379	0.276053	0.298307	0.565892	0.459726	0.409574	0.284846	0.368432	0.0294182	-0.58858	-0.507707	-0.192901	-0.388515	-0.179657	-0.2335	-0.37538	-0.0168259	0.357034	0.100087	-0.261724	-0.50152	-0.00379939	-0.362896	-0.270951	0.428354	-0.228615	-0.139275	0.143508	0.00792445	-0.32208	-0.160443	-0.0694746	-0.0224707	-0.12538
Wdr59	-0.203647	-0.0527573	0.0324577	0.0986756	0.126465	0.36409	0.565892	0.36409	0.404798	0.107469	0.0871689	-0.169887	-0.564807	-0.34086	0.0948762	-0.331633	-0.46548	-0.562093	-0.146005	0.329462	0.547112	0.549609	0.0325662	-0.294724	0.191164	0.00738168	0.0808728	0.116261	-0.487842	-0.19746	0.144051	-0.20799	-0.352584	-0.431502	-0.364199	-0.113548	-0.32881
Zcchc3	0.40469	0.348133	0.087386	0.489796	0.420104	0.164785	0.565675	0.48795	0.523122	0.533652	0.369084	-0.0531915	-0.496635	-0.356926	-0.0375597	-0.259119	0.0678463	0.00314807	-0.530395	-0.23947	0.177594	-0.234585	-0.399913	-0.624729	-0.110834	-0.608011	-0.231871	0.362028	-0.134498	-0.314698	-0.0924881	0.190621	-0.0839123	0.0763135	0.0224707	-0.0142206	0.104103
Htr2c	0.093465	-0.230026	-0.182696	0.11637	0.617347	0.569475	0.565241	0.64112	0.314373	0.258793	0.0505862	-0.127768	-0.655124	-0.596722	0.0743595	-0.0158489	0.0475467	0.026053	-0.615719	-0.298524	0.0694746	0.0891229	0.10584	-0.210052	0.446157	-0.206578	-0.0125923	0.162288	-0.119192	-0.282675	0.117455	-0.0345202	-0.130373	-0.137429	-0.181719	-0.312527	0.0584021
Prrt3	0.257924	0.243161	0.604103	0.532132	-0.00531915	0.286691	0.565132	0.306557	0.335649	-0.00293096	-0.0440729	-0.0896657	-0.308836	0.147525	0.238276	-0.447894	-0.179006	-0.654907	0.0927052	0.583912	0.763244	0.26878	-0.355623	-0.593791	-0.1066	-0.173904	0.160443	-0.0499349	-0.493161	-0.0404907	0.327182	-0.261941	-0.383956	-0.369735	-0.237625	-0.214937	-0.342271
Socs7	0.25304	0.150347	-0.0137864	0.228289	0.281372	0.375706	0.564047	0.566978	0.377442	0.0249674	0.207881	-0.0178029	-0.616261	-0.473079	-0.105406	-0.426617	-0.23122	-0.348676	-0.312419	0.106492	0.534954	0.233825	-0.156644	-0.437364	-0.0390795	-0.316327	-0.187039	0.31535	-0.0524316	0.207338	0.653713	-0.0385367	-0.202453	-0.237733	-0.182262	-0.081307	-0.290708
Myrf	0.284954	0.26954	-0.0555797	0.467	0.155992	-0.0726227	0.563287	0.344768	0.452345	0.885258	0.481112	-0.173361	-0.503582	-0.398068	-0.272688	-0.495658	-0.0537343	-0.0353886	-0.41739	-0.17564	0.21472	-0.263678	-0.51574	-0.658706	-0.298741	-0.62614	-0.39036	0.432588	-0.180091	-0.157295	-0.0595962	0.181828	-0.23274	0.182045	0.0416848	0.0668693	0.0113982
Adam18	-0.183456	0.0443986	-0.15469	0.113113	0.230243	0.249891	0.56307	0.330439	0.247286	0.350955	0.170538	-0.248589	-0.57436	-0.514655	-0.0409249	-0.296244	-0.304928	-0.176726	-0.34531	0.0387538	0.207338	0.214394	-0.0560139	-0.28604	0.12234	-0.13211	-0.0336518	0.247612	-0.323383	-0.24772	-0.0214937	-0.0434216	-0.181068	-0.173035	-0.113548	-0.0517803	-0.0169344
Coro1c	0.469822	0.389492	0.376683	0.687473	0.205167	0.154255	0.56231	0.336843	0.315132	0.425532	0.0845636	-0.0529744	-0.373535	-0.0984585	0.0461355	-0.437473	0.0767477	-0.192358	-0.293422	0.0702345	0.361376	-0.247612	-0.595853	-0.707447	-0.224056	-0.53604	-0.115719	0.190838	-0.386127	-0.243487	-0.026053	0.0438558	-0.251628	0.0898828	0.0417933	-0.0838037	0.030178
Myo1h	0.351824	0.0851064	0.000434216	0.320777	0.437256	0.342054	0.562201	0.548958	0.38211	0.151433	0.26053	-0.046244	-0.521168	-0.327399	-0.0490664	-0.132653	0.110182	-0.0280069	-0.410443	-0.117998	0.146548	-0.104646	-0.156209	-0.419019	0.0263786	-0.334347	-0.181068	0.231329	-0.119735	-0.174881	0.130156	0.0636127	-0.111702	-0.0968302	-0.0617673	-0.109205	-0.183131
Myo1a	0.33858	0.420213	0.172275	0.474924	0.393291	0.288971	0.561984	0.532241	0.529418	0.273556	0.230894	0.0445072	-0.468736	-0.262809	-0.00998697	-0.39188	0.0220365	-0.194312	-0.298415	-0.00727312	0.386235	-0.106709	-0.403061	-0.515415	-0.177594	-0.472319	-0.210595	0.286257	-0.146331	0.0415762	0.37766	0.0656752	-0.261941	-0.223404	-0.18997	0.138515	-0.165653
Cep120	0.111702	0.105515	-0.0457013	0.347373	0.220908	0.206578	0.561876	0.419236	0.412505	0.437799	0.240447	0.181068	-0.666305	-0.476769	-0.0985671	-0.393183	-0.261941	-0.237733	-0.425966	-0.0437473	0.360508	0.154038	-0.228181	-0.487625	0.0353886	-0.351607	-0.142966	0.444529	-0.182479	-0.205493	0.0540599	-0.0175858	-0.221016	-0.125706	-0.139601	-0.0298524	0.0510204
Obscn	0.256622	0.235997	0.515957	0.603995	0.131459	0.180091	0.561876	0.253582	0.509987	0.390686	0.132979	-0.104538	-0.347807	0.0602475	0.26129	-0.288537	-0.0212766	-0.312093	-0.16218	0.254776	0.406752	0.0577508	-0.377117	-0.581958	-0.0734911	-0.236539	0.128311	-0.075228	-0.498046	-0.311767	-0.090317	-0.223404	-0.493595	-0.180743	-0.163591	-0.157838	-0.211138
Trp53i11	0.615284	0.136561	0.245875	0.485237	0.605406	0.615502	0.561116	0.772145	0.52931	0.0196483	0.131676	-0.0360399	-0.49327	-0.301997	0.0468954	-0.215914	0.228289	-0.152301	-0.369627	-0.0802214	0.309379	-0.128745	-0.32284	-0.537125	-0.0516717	-0.502388	-0.21548	0.19822	-0.0906426	0.0630699	0.473079	0.220582	-0.121581	-0.0940078	-0.0834781	-0.105189	-0.229592
Sulf2	0.298632	0.238819	0.311442	0.492293	0.00477638	0.102584	0.561007	0.233066	0.159683	0.307317	0.108771	-0.25	-0.393943	-0.113982	0.0216023	-0.500977	-0.128094	-0.326856	-0.0992184	0.292119	0.465154	-0.00434216	-0.405558	-0.563287	-0.259119	-0.314915	-0.0508033	0.147091	-0.358446	-0.00618758	0.215371	-0.0784846	-0.294724	-0.0460269	-0.0791359	-0.0797872	-0.203105
Srgap1	0.462115	0.32132	0.142423	0.544399	0.259987	0.238602	0.561007	0.594659	0.700065	0.311333	0.281915	0.00564481	-0.52551	-0.297438	-0.212223	-0.626031	-0.0308294	-0.333478	-0.190404	0.0218194	0.513678	-0.0910769	-0.539188	-0.587603	-0.323165	-0.555037	-0.438124	0.420864	-0.112136	0.341837	0.539514	0.214503	-0.377551	-0.139601	-0.105949	0.282675	-0.274208
Tmem117	0.174446	-0.0750109	-0.0620929	0.228832	0.722427	0.58185	0.560465	0.636344	0.588689	0.207447	0.346396	0.00510204	-0.580113	-0.433022	0.240664	0.135041	0.246201	0.079353	-0.589666	-0.296027	-0.0320234	0.0337603	0.0743595	-0.172058	0.372666	-0.134824	0.0695832	-0.0369084	0.0273556	-0.198871	0.10888	-0.0668693	-0.297112	-0.276053	-0.179223	-0.212223	-0.171624
Luc7l	0.1066	0.230569	0.0731654	0.391446	0.219605	0.281264	0.56003	0.488927	0.425098	0.124403	0.286366	0.271059	-0.612028	-0.412505	-0.0348459	-0.529092	-0.419453	-0.537234	-0.232957	0.168802	0.629288	0.316218	-0.276053	-0.514003	-0.00651324	-0.323165	-0.0908597	0.515849	-0.356709	-0.0769648	0.279092	0.0510204	-0.121255	-0.371038	-0.289622	0.156752	-0.115502
Ralgps2	0.0295267	0.0574251	0.161746	0.262267	0.311984	0.514329	0.56003	0.537125	0.504342	-0.0287668	0.0387538	0.12462	-0.534195	-0.272036	0.120495	-0.303951	-0.187907	-0.471016	-0.156535	0.207555	0.553191	0.37462	-0.0500434	-0.272145	0.193986	-0.100738	0.00998697	0.172492	-0.230569	0.00303951	0.324902	-0.212332	-0.396874	-0.55482	-0.336626	-0.0460269	-0.337277
Tmem201	0.485888	0.361159	0.521277	0.693986	0.175206	0.29657	0.56003	0.476335	0.441489	0.0682805	-0.0861919	0.0419019	-0.376357	0.0174772	0.0528658	-0.600195	0.0439644	-0.516609	0.0232306	0.347482	0.66142	-0.0335432	-0.547221	-0.581741	-0.243161	-0.41663	-0.160551	0.261941	-0.263135	0.263135	0.474707	0.0767477	-0.463309	-0.316544	-0.224815	0.204407	-0.270408
Tnrc18	0.575445	0.125814	0.188124	0.463417	0.242293	0.282349	0.559922	0.610182	0.452996	0.195832	0.0416848	-0.0650239	-0.483825	-0.230352	-0.26574	-0.484368	0.085432	-0.27627	-0.207555	0.054277	0.50825	-0.160009	-0.423469	-0.562744	-0.214394	-0.566544	-0.453647	0.361702	-0.0931394	0.257056	0.557751	0.169779	-0.254776	-0.0275727	-0.077399	-0.0324577	-0.208424
Samd12	-0.0997612	-0.0692575	-0.0285497	0.107251	0.245983	0.516066	0.559922	0.562636	0.356057	-0.0620929	-0.11713	-0.24023	-0.633847	-0.49099	-0.120278	-0.408163	-0.443009	-0.445289	-0.249566	0.198871	0.53376	0.479809	-0.00564481	-0.2703	0.155992	-0.136018	-0.127334	0.25152	-0.334238	-0.0473296	0.302866	-0.0958532	-0.290599	-0.245766	-0.138189	-0.152953	-0.100304
Pithd1	0.398393	-0.200282	0.174229	0.317629	0.765957	0.643183	0.559705	0.531155	0.292879	0.244138	0.081307	-0.116261	-0.454082	-0.233608	0.496526	0.370929	0.526921	0.232523	-0.674989	-0.318823	-0.117347	-0.141989	0.0784846	-0.248372	0.480352	-0.156101	0.268888	-0.295593	-0.0239904	-0.455601	-0.0153061	-0.2868	-0.324142	-0.174121	-0.258684	-0.583261	-0.11333
Sf3a1	0.371038	0.309596	0.451151	0.585758	0.0754451	0.20647	0.559271	0.387104	0.423035	0.103018	0.0168259	0.218954	-0.448437	-0.054277	0.108988	-0.541468	-0.186062	-0.621038	-0.0319149	0.388732	0.740447	0.155667	-0.39264	-0.628745	-0.091294	-0.36561	-0.0544941	0.337386	-0.409249	-0.0316978	0.351498	-0.0933565	-0.298958	-0.366261	-0.285931	0.0574251	-0.265523
Tmem87b	-0.24327	-0.0838037	-0.0807642	0.0872775	0.115936	0.334781	0.558619	0.418693	0.428137	0.116587	0.10888	-0.319583	-0.617998	-0.466131	-0.135584	-0.378637	-0.477312	-0.427377	-0.178789	0.215805	0.451042	0.462875	0.00379939	-0.276487	0.123752	-0.0829353	-0.101498	0.318932	-0.360617	-0.120929	0.0940078	-0.0306122	-0.242618	-0.219062	-0.0540599	-0.0404907	-0.0789188
Trim67	0.250326	0.209509	0.1434	0.428137	0.119192	0.144268	0.558402	0.409357	0.549935	0.39264	0.303191	0.0585106	-0.468085	-0.190729	-0.101824	-0.447134	-0.094442	-0.35063	-0.134281	0.171841	0.446157	0.0144377	-0.385041	-0.530395	-0.173686	-0.35964	-0.228941	0.261724	-0.219279	0.10888	0.274967	0.0107469	-0.45343	-0.245441	-0.269865	0.184542	-0.338363
Celf2	-0.0553626	0.127008	0.269214	0.25076	0.0328919	0.41739	0.557425	0.391446	0.34162	-0.127442	-0.0298524	-0.0483066	-0.516609	-0.173035	0.103886	-0.479049	-0.532892	-0.774208	0.0113982	0.539514	0.851932	0.605732	-0.0990013	-0.412288	0.0675206	-0.050152	0.0933565	0.160986	-0.50673	0.0283326	0.498914	-0.320777	-0.393617	-0.541359	-0.406535	-0.083261	-0.404907
Slc2a3	-0.0186713	0.0797872	0.516717	0.366261	0.136561	0.59607	0.557099	0.323925	0.257165	-0.215371	-0.126791	0.177703	-0.450174	-0.0412505	0.437907	-0.216674	-0.308619	-0.716891	0.0229049	0.58858	0.728832	0.541576	-0.0146548	-0.334889	0.340643	0.0720799	0.372992	-0.0171515	-0.65089	-0.315892	0.149045	-0.488602	-0.385693	-0.706795	-0.470148	-0.231003	-0.428897
Itpk1	0.524859	0.251737	0.392423	0.66294	0.334564	0.228941	0.556882	0.386344	0.515198	0.490122	0.357577	-0.139601	-0.386127	-0.0504776	0.189427	-0.247069	0.245224	-0.0792445	-0.298198	-0.00759878	0.229158	-0.216457	-0.451476	-0.571754	-0.2297	-0.411637	-0.0371255	-0.000759878	-0.075228	0	0.144703	-0.0490664	-0.485128	-0.0646982	-0.1764	-0.0666522	-0.263244
Gas8	0.394377	0.310899	0.176075	0.555471	0.564807	0.359748	0.556122	0.500434	0.409249	0.289622	0.242401	0.0770734	-0.413374	-0.280721	0.183999	-0.115067	0.227855	0.0124837	-0.450608	-0.167173	0.120604	-0.239904	-0.367455	-0.562744	0.015089	-0.472319	-0.0245332	0.245658	-0.114525	-0.34238	-0.0584021	0.161963	-0.177486	-0.0533	-0.0533	-0.00716457	0.0518888
Sh3gl3	0.490556	0.0502605	-0.0277898	0.389492	0.760421	0.414677	0.555471	0.504776	0.438558	0.552215	0.441381	-0.0202996	-0.548741	-0.415979	0.247286	0.193552	0.474056	0.373752	-0.760096	-0.48947	-0.239145	-0.370386	-0.127334	-0.368432	0.250868	-0.364199	-0.00151976	0.0146548	0.0290925	-0.317086	-0.000976987	0.0121581	-0.239687	-0.0700174	-0.153821	-0.182479	-0.158489
Lrp1b	0.093465	0.41891	0.320886	0.544833	0.147742	0.179983	0.555037	0.304277	0.543856	0.334672	0.163808	-0.154038	-0.40393	-0.143617	0.0219279	-0.435519	-0.245658	-0.356383	-0.138841	0.238168	0.46244	0.138081	-0.399153	-0.567086	-0.156318	-0.286583	-0.0163917	0.249349	-0.449739	-0.234368	-0.0605732	-0.0175858	-0.484151	-0.188667	-0.165979	0.14416	-0.0924881
Hmg20a	-0.00564481	0.120929	0.435519	0.346287	-0.00488493	0.400782	0.554928	0.353561	0.278658	-0.0352801	-0.171407	-0.240339	-0.407729	-0.0819583	0.14264	-0.447351	-0.364199	-0.692901	0.0678463	0.546244	0.730786	0.421624	-0.17792	-0.425098	0.0366913	-0.122449	0.0899913	0.109422	-0.616479	-0.149479	0.187473	-0.224056	-0.270951	-0.39264	-0.219713	-0.137321	-0.291793
Brpf3	0.285063	0.350847	0.270842	0.507816	0.106166	0.231329	0.554928	0.444637	0.469822	0.152518	0.0273556	-0.0680634	-0.443335	-0.169779	-0.121146	-0.600413	-0.174772	-0.495441	-0.0325662	0.295267	0.661203	0.113765	-0.435627	-0.525402	-0.160334	-0.362679	-0.227095	0.379614	-0.287017	0.181502	0.432371	-0.0358228	-0.506188	-0.3198	-0.257816	0.211138	-0.342271
Ube2i	0.296353	-0.331524	-0.0871689	0.0337603	0.580656	0.659032	0.554711	0.658923	0.326531	-0.0122666	-0.043096	-0.19518	-0.610399	-0.511615	0.0297438	0.043096	0.162071	0.0129179	-0.483825	-0.134498	0.11409	0.120061	0.20571	-0.158163	0.394377	-0.158163	-0.117673	0.0796787	0.0788102	0.0550369	0.451259	-0.0919453	-0.309596	-0.208532	-0.142857	-0.34531	-0.288754
Ubqln2	0.239362	0.229483	0.663482	0.592705	0.0154147	0.392857	0.554711	0.273339	0.281155	-0.0513461	-0.168476	0.0892314	-0.322297	0.145897	0.290925	-0.408489	-0.127008	-0.665762	0.124729	0.59607	0.763135	0.254234	-0.310356	-0.498697	0.0252931	-0.105297	0.190838	-0.00629613	-0.600738	-0.0814155	0.257382	-0.375706	-0.51205	-0.510313	-0.325011	-0.107686	-0.448871
Bicra	0.479592	0.364742	0.183022	0.523665	0.0658923	0.0547112	0.554711	0.477638	0.478615	0.298307	0.174881	-0.0269214	-0.469279	-0.231654	-0.271385	-0.700499	-0.171624	-0.438884	-0.11713	0.185627	0.64112	-0.0510204	-0.554168	-0.70495	-0.37614	-0.571646	-0.410551	0.475575	-0.253148	0.21548	0.503799	0.167825	-0.280287	-0.0734911	-0.0871689	0.210921	-0.285823
Dusp26	0.529852	0.229049	0.0551455	0.468194	0.680525	0.307751	0.554603	0.492618	0.452562	0.559379	0.487082	0.00499349	-0.470148	-0.325011	0.24772	0.117347	0.472536	0.271928	-0.649913	-0.400022	-0.104755	-0.39188	-0.217759	-0.449305	0.149479	-0.440512	-0.0235562	0.124294	0.0649153	-0.241858	0.146222	-0.00575336	-0.316761	-0.159574	-0.244681	-0.0617673	-0.230352
Cldn1	0.263135	0.0471125	0.0272471	0.254451	0.459075	0.458532	0.554494	0.500217	0.259661	0.194312	0.206904	-0.154472	-0.552323	-0.387647	0.0882545	-0.0810899	0.0772905	-0.0519974	-0.409683	-0.0933565	0.183022	-0.0296353	-0.0554711	-0.318606	0.150456	-0.290056	-0.0655667	0.226878	-0.167933	-0.224598	0.161311	-0.110834	-0.183565	-0.220365	-0.26205	-0.175749	-0.165111
Sf3b3	0.104212	0.257924	0.405449	0.425098	0.0877117	0.344768	0.553734	0.324794	0.341728	-0.00303951	0.0315892	0.131242	-0.462115	-0.115393	0.254885	-0.3566	-0.324034	-0.641337	-0.0425532	0.46168	0.738602	0.374294	-0.164134	-0.49772	0.160443	-0.153495	0.187907	0.17564	-0.559379	-0.230243	0.279635	-0.308836	-0.248046	-0.537343	-0.371906	-0.10964	-0.377985
Garnl3	0.180634	0.0373426	0.221016	0.264546	0.226118	0.366044	0.553734	0.32208	0.222753	0.0503691	0.132219	-0.0154147	-0.467542	-0.174012	0.31383	-0.142097	-0.0656752	-0.331524	-0.172275	0.26053	0.396114	0.23426	-0.00347373	-0.318498	0.201911	-0.0280069	0.185519	0.0801129	-0.246201	-0.0603561	0.358337	-0.361811	-0.450174	-0.472861	-0.468845	-0.0779418	-0.42564
Dync1i1	0.0788102	-0.103778	0.508142	0.338797	0.308945	0.619301	0.553626	0.266066	0.136344	-0.121906	-0.11713	0.14036	-0.385041	0.0184542	0.668584	0.144051	0.0605732	-0.39416	-0.144377	0.378419	0.38211	0.302974	0.0921624	-0.247178	0.572406	0.115827	0.515523	-0.212223	-0.588906	-0.591728	-0.0907512	-0.598133	-0.396874	-0.632327	-0.459184	-0.464394	-0.334238
Cpt1c	0.666848	0.122666	0.345202	0.566435	0.672167	0.552323	0.553517	0.580981	0.386995	0.0595962	0.0816327	0.150347	-0.40762	-0.132436	0.335323	0.0154147	0.43997	0.00162831	-0.451802	-0.123752	0.136018	-0.208424	-0.236648	-0.487842	0.125814	-0.398393	0.0569909	0.0375597	-0.0108554	-0.172492	0.200716	-0.0198654	-0.363656	-0.193552	-0.219713	-0.212875	-0.153713
Ccdc80	0.195072	-0.0182371	0.155667	0.251303	0.613548	0.647851	0.553517	0.511073	0.503691	0.0902084	0.227638	-0.194746	-0.495007	-0.285606	0.348459	0.08934	0.150456	-0.0234477	-0.427812	-0.0526487	0.10888	0.141446	0.0272471	-0.23122	0.244464	-0.118867	0.148285	-0.128528	0.000217108	-0.109531	0.178789	-0.153387	-0.432479	-0.358011	-0.327616	-0.25977	-0.299935
Carm1	0.379396	0.248806	0.505319	0.574034	0.128745	0.390578	0.552866	0.419019	0.336192	0.0102041	-0.131242	0.0407078	-0.36713	-0.00151976	0.133847	-0.499457	-0.0730569	-0.578376	0.0473296	0.426292	0.720365	0.144051	-0.390469	-0.549501	-0.0721885	-0.292553	-0.0242076	0.192249	-0.356492	0.196809	0.542553	-0.0942249	-0.473296	-0.448762	-0.304928	0.0666522	-0.386018
Esyt3	0.378094	-0.0516717	-0.0402736	0.27551	0.511507	0.389926	0.552323	0.701911	0.456795	0.351824	0.0980243	-0.152627	-0.512918	-0.444529	-0.151216	-0.232089	0.116153	-0.038211	-0.492293	-0.228941	0.182154	-0.139818	-0.258142	-0.495115	-0.0606817	-0.565241	-0.323817	0.210269	-0.0988927	-0.0727312	0.244572	0.312527	0.0337603	0.063287	0.0677377	-0.180525	0.0129179
Rybp	0.122232	0.302323	0.166196	0.365176	0.259878	0.405341	0.552215	0.469062	0.503474	-0.0230135	0.179223	0.356492	-0.585975	-0.320777	0.0792445	-0.386127	-0.309271	-0.539839	-0.197134	0.267586	0.630699	0.364525	-0.144811	-0.421733	0.149045	-0.175532	0.0199739	0.32881	-0.321537	-0.0787017	0.336409	-0.1764	-0.316001	-0.531806	-0.365067	0.0771819	-0.346396
Elavl3	0.514872	0.487191	0.614633	0.765849	0.0861919	0.157512	0.551997	0.317195	0.461463	0.168476	0.154472	0.178789	-0.337712	0.113873	0.171081	-0.509227	0.0490664	-0.508467	0.0364742	0.413157	0.671624	-0.043096	-0.537017	-0.605189	-0.236214	-0.330004	0.0052106	0.119301	-0.34759	0.17195	0.472644	-0.182805	-0.56307	-0.427052	-0.370386	0.163591	-0.535606
Bves	0.384607	0.0794616	0.103886	0.31079	0.297764	0.362245	0.551889	0.505102	0.295484	0.160443	0.140252	-0.0544941	-0.489796	-0.218302	-0.0675206	-0.265306	0.0504776	-0.19822	-0.243487	0.111376	0.326205	0.00434216	-0.184433	-0.405341	-0.0225792	-0.264221	-0.149262	0.180308	-0.0640469	0.169779	0.422927	0.0156318	-0.351715	-0.164134	-0.264438	-0.0760964	-0.278767
Dtnb	0.551346	0.404907	0.405884	0.655775	0.425315	0.338146	0.551889	0.526813	0.475901	0.241207	0.102041	-0.181394	-0.335541	-0.0587277	0.0949848	-0.396657	0.200174	-0.169019	-0.231763	0.0436387	0.347916	-0.206687	-0.524642	-0.621255	-0.296027	-0.489253	-0.144811	0.186387	-0.187364	0.157512	0.423904	0.141772	-0.452345	-0.163048	-0.256839	0.179548	-0.178571
Gpr173	0.113439	0.202453	0.118107	0.322623	0.148176	0.277573	0.551672	0.488927	0.375597	0.163482	0.0651324	-0.230894	-0.512375	-0.332718	-0.152518	-0.524967	-0.325119	-0.47145	-0.118324	0.220799	0.599218	0.189101	-0.286908	-0.472319	-0.130482	-0.364307	-0.245549	0.42792	-0.396005	0.0972644	0.452236	0.0344116	-0.217542	-0.250543	-0.255645	0.154364	-0.26129
Cpd	-0.00575336	0.406535	0.0699088	0.423686	-0.0589449	0.0480894	0.551455	0.345528	0.510855	0.395137	0.239687	-0.0788102	-0.533218	-0.335758	-0.306665	-0.773882	-0.538862	-0.553191	-0.117781	0.27551	0.698437	0.258576	-0.467325	-0.625163	-0.301346	-0.390686	-0.272145	0.456687	-0.391663	0.0251845	0.198871	0.0519974	-0.271819	-0.111702	-0.0239904	0.147634	-0.101715
Hapln2	0.361051	0.111159	-0.10063	0.374837	0.343574	0.0248589	0.550912	0.355732	0.367673	0.864199	0.534412	-0.251954	-0.482631	-0.387429	-0.0982414	-0.180634	0.203539	0.228181	-0.590208	-0.357794	-0.0385367	-0.378094	-0.331307	-0.53832	-0.132219	-0.548632	-0.257273	0.177594	-0.025076	-0.278658	-0.130482	0.0717542	-0.171081	0.241533	0.0640469	-0.215371	0.00857577
Fam120c	-0.173144	-0.170647	-0.183891	0.000325662	0.28604	0.503799	0.550586	0.601498	0.438233	0.0217108	0.0815241	-0.177703	-0.704733	-0.603886	-0.12766	-0.362353	-0.515415	-0.434868	-0.32729	0.0860834	0.505862	0.547221	0.096396	-0.23122	0.179983	-0.11789	-0.134824	0.314915	-0.223838	0.0296353	0.405884	-0.10736	-0.251303	-0.279418	-0.208315	-0.106926	-0.111594
Zmiz1	0.446266	0.234585	0.100521	0.438558	0.208098	0.233174	0.550261	0.533109	0.359314	0.164351	0.147416	-0.00564481	-0.547112	-0.38515	-0.184976	-0.585323	-0.16663	-0.336518	-0.259119	0.0897742	0.549284	0.00488493	-0.403604	-0.627768	-0.235128	-0.532349	-0.326965	0.435627	-0.115284	0.167065	0.545267	0.110074	-0.174446	-0.0268129	0.0011941	-0.0118324	-0.120712
Cplx3	0.0574251	0.155992	0.0895571	0.298741	0.233066	0.121038	0.549718	0.254016	0.424663	0.466782	0.434976	-0.186604	-0.429657	-0.221233	0.204407	-0.112788	-0.0868432	-0.109531	-0.357686	0.0271385	0.200608	0.0919453	-0.169561	-0.471776	0.0404907	-0.176075	0.119627	-0.000976987	-0.338472	-0.382327	-0.0766392	-0.215263	-0.299501	-0.181937	-0.265849	-0.174772	-0.194855
Unkl	0.184433	-0.0318063	0.412614	0.387972	0.120821	0.430851	0.549501	0.393834	0.36485	-0.0140035	-0.173578	0.0108554	-0.426075	-0.0223621	0.210486	-0.361811	-0.139383	-0.544941	-0.0162831	0.39264	0.614307	0.292879	-0.16142	-0.402084	0.107034	-0.112462	0.0740339	0.0320234	-0.413808	-0.033109	0.27627	-0.224924	-0.369084	-0.423035	-0.333478	-0.176075	-0.296027
Clmn	0.28376	-0.0344116	-0.389166	0.22221	0.422058	0.219062	0.549392	0.666305	0.478398	0.552323	0.396548	-0.123317	-0.69366	-0.709401	-0.452453	-0.37462	-0.0314807	0.0646982	-0.562201	-0.417933	0.106817	-0.162505	-0.227638	-0.432805	-0.0988927	-0.60888	-0.614307	0.665979	0.160986	0.12538	0.294941	0.313938	-0.122123	0.148502	0.0755536	0.109857	0.0715371
Sec24d	0.459184	0.200716	-0.104755	0.453973	0.634607	0.356709	0.548741	0.708424	0.632436	0.440187	0.396114	-0.0137864	-0.614307	-0.561767	-0.202779	-0.288862	0.141989	0.120061	-0.629939	-0.432262	0.0267043	-0.275619	-0.373317	-0.497612	-0.14112	-0.614199	-0.422927	0.429006	0.0242076	-0.101281	0.0810899	0.397525	-0.0357143	0.179548	0.145462	0.0616587	0.10432
B3gnt5	0.213417	-0.163808	-0.25076	0.0831524	0.493704	0.444529	0.548632	0.603669	0.541142	0.206036	0.188667	-0.288211	-0.591511	-0.523448	-0.0487408	0.000434216	0.0618758	0.0766392	-0.505102	-0.330547	0.0758793	0.00738168	0.105949	-0.294724	0.156101	-0.26878	-0.244789	0.194637	0.134173	0.0539514	0.435627	0.00151976	-0.253908	-0.090317	-0.129831	-0.0641554	-0.158163
Pnma8b	0.372558	0.285389	0.428137	0.541685	0.452345	0.556122	0.548198	0.548632	0.415219	0.0582935	0.0962875	0.134716	-0.411203	-0.139058	0.274642	-0.155558	0.0575337	-0.328267	-0.306231	0.111376	0.426075	0.0246418	-0.314155	-0.567304	0.0896657	-0.397416	0.07132	0.12386	-0.427269	-0.384173	0.0696917	-0.0896657	-0.074251	-0.285606	-0.182805	-0.227746	-0.146114
Mvb12b	0.623426	0.102475	0.244247	0.517911	0.23502	0.22601	0.547872	0.525619	0.415762	0.322406	-0.0449414	-0.23274	-0.465371	-0.197568	-0.115719	-0.49023	0.168584	-0.155232	-0.223079	-0.00510204	0.377117	-0.265415	-0.42868	-0.534195	-0.265089	-0.526053	-0.372449	0.208207	-0.0419019	0.376574	0.607469	0.12234	-0.323708	0.047221	-0.0396222	0.0579679	-0.22373
Dip2a	0.241424	0.316435	0.0692575	0.520951	0.0923795	-0.0601389	0.546461	0.343791	0.444963	0.655232	0.382979	0.0654581	-0.485237	-0.289297	-0.223838	-0.585975	-0.119409	-0.25825	-0.230569	0.0405992	0.374512	-0.141554	-0.551672	-0.612788	-0.263026	-0.50977	-0.345419	0.534086	-0.314047	-0.0345202	0.0594876	0.150456	-0.371472	-0.0622015	-0.161637	0.333261	-0.0505862
Tmem43	0.276704	-0.0115067	0.140795	0.372883	0.262375	0.234368	0.546461	0.332501	0.270842	0.353886	0.220039	-0.250977	-0.488927	-0.271494	0.144594	-0.162071	0.0643726	-0.0731654	-0.335975	-0.0201911	0.142531	-0.111919	-0.159466	-0.372123	0.127877	-0.239362	-0.00738168	0.106492	-0.359205	-0.284086	-0.0412505	-0.116479	-0.157078	-0.0232306	-0.094442	-0.134498	-0.174446
Zcchc14	0.396765	0.429766	0.220039	0.548741	0.246743	0.259336	0.546244	0.560248	0.575554	0.140469	0.12386	0.164785	-0.528441	-0.274099	-0.13211	-0.596287	-0.103778	-0.440947	-0.131893	0.14188	0.628419	-0.00358228	-0.470256	-0.552866	-0.225467	-0.511615	-0.343682	0.513026	-0.155341	0.235997	0.531698	0.0754451	-0.362788	-0.327616	-0.210378	0.334998	-0.262484
Sf1	0.530287	0.404581	0.0911854	0.570234	0.208098	0.0660009	0.546135	0.496526	0.402193	0.362245	0.346396	0.106274	-0.509227	-0.350413	-0.269865	-0.639709	-0.103018	-0.300152	-0.290925	0.00249674	0.506839	-0.151867	-0.582827	-0.744681	-0.367238	-0.684542	-0.412723	0.629071	-0.153604	0.0577508	0.303734	0.303734	-0.0969388	0.0353886	-0.0377768	0.16967	-0.0366913
Matn2	0.10964	-0.282675	0.117564	0.0630699	0.503365	0.712657	0.546027	0.484911	0.120278	-0.100738	0.0220365	-0.194746	-0.536691	-0.35584	0.323274	0.198111	0.0366913	-0.0619844	-0.456361	0.0338689	0.143617	0.275619	0.255319	-0.14937	0.441706	-0.0207338	0.23502	-0.154038	-0.198871	-0.394703	0.0440729	-0.349436	-0.169887	-0.221884	-0.238276	-0.659683	-0.162071
Map1b	-0.0182371	0.211898	0.494898	0.398068	-0.0699088	0.379179	0.545918	0.28832	0.311333	-0.0714286	-0.12386	0.00151976	-0.413482	0.00770734	0.168693	-0.52475	-0.460378	-0.840317	0.129288	0.671733	0.916196	0.536366	-0.208641	-0.452453	0.0287668	-0.0668693	0.146005	0.0801129	-0.63363	-0.0534086	0.359205	-0.369301	-0.454624	-0.571537	-0.373752	-0.113113	-0.397199
Vgll2	0.293921	0.130467	0.0571649	0.392496	0.222971	0.226854	0.545829	0.492056	0.322968	0.31159	0.0369247	-0.327673	-0.417933	-0.25634	-0.193048	-0.36684	0.062307	-0.120019	-0.191626	-0.0469354	0.290857	-0.186483	-0.281175	-0.43883	-0.158475	-0.383415	-0.334346	0.345178	-0.189383	0.124997	0.378492	0.042395	-0.392988	-0.036323	-0.112032	0.173026	-0.153552
Dcaf12l1	-0.173904	-0.250651	0.116587	0.0414677	0.417933	0.783109	0.54581	0.469496	0.280829	-0.176183	-0.075228	-0.0522145	-0.602258	-0.381242	0.379179	0.0495007	-0.231437	-0.389709	-0.279961	0.225033	0.385258	0.572514	0.330221	-0.0555797	0.601064	0.167173	0.306774	-0.0116153	-0.380265	-0.296895	0.196374	-0.445072	-0.392206	-0.655558	-0.436604	-0.313396	-0.369409
Sema4g	0.574685	0.342597	0.0920538	0.577725	0.179114	0.0576422	0.544941	0.570994	0.486322	0.450391	0.161746	-0.0100955	-0.483934	-0.314807	-0.450282	-0.708532	-0.00477638	-0.222102	-0.226552	-0.0262701	0.416413	-0.323925	-0.67195	-0.710269	-0.468845	-0.775185	-0.632436	0.615827	-0.0846722	0.225141	0.318389	0.481437	-0.112679	0.209401	0.194529	0.264221	0.00586192
Nalf2	0.632545	0.322623	0.298632	0.562093	0.403387	0.305363	0.544941	0.506188	0.440187	0.242618	0.31459	0.155558	-0.446374	-0.207338	0.122123	-0.2335	0.167282	-0.142966	-0.399045	-0.00162831	0.344008	-0.156861	-0.418584	-0.677594	-0.116479	-0.511507	-0.0976987	0.127551	-0.143617	-0.0719713	0.396548	-0.0226878	-0.213526	-0.0896657	-0.150673	-0.183022	-0.344008
Shisa7	0.365284	0.452779	0.337495	0.584781	0.13667	0.295267	0.544507	0.524859	0.528224	-0.0209509	0.0508033	0.0463526	-0.460052	-0.171298	-0.122992	-0.718628	-0.243053	-0.623969	0.00955276	0.347807	0.79277	0.139709	-0.516283	-0.614959	-0.287994	-0.440838	-0.272254	0.434108	-0.287451	0.287451	0.571863	0.112245	-0.34531	-0.290056	-0.132327	0.265089	-0.295701
Acsm5	0.323817	-0.0232306	-0.174772	0.217	0.471016	0.282783	0.544073	0.462766	0.181937	0.432914	0.320452	-0.312201	-0.527464	-0.509119	-0.120495	-0.0923795	0.118324	0.262267	-0.637755	-0.335975	-0.0878202	-0.214177	-0.146765	-0.392857	-0.0488493	-0.425315	-0.201693	0.154364	0.11485	-0.215914	-0.0568823	0.0601389	-0.102584	0.319257	0.149262	-0.38135	0.1269
Arhgap1	0.263461	-0.0334347	0.162723	0.267694	0.378854	0.564807	0.543856	0.501628	0.321971	-0.086409	0.117347	0.15469	-0.549392	-0.315892	0.233391	-0.128745	-0.0743595	-0.347699	-0.304494	0.139166	0.431611	0.252497	0.0204082	-0.348567	0.294833	-0.1599	0.0933565	0.156535	-0.216782	-0.1637	0.255753	-0.180634	-0.212983	-0.353235	-0.279092	-0.260964	-0.303951
Cnst	0.0138949	0.251628	0.406426	0.383847	-0.0235562	0.33033	0.543856	0.302866	0.333695	-0.0691489	0.0186713	0.0726227	-0.436387	-0.0657838	0.14036	-0.502497	-0.470365	-0.800695	0.0986756	0.614959	0.860291	0.509444	-0.23871	-0.472861	0.00369084	-0.0740339	0.132545	0.128094	-0.589123	-0.0537343	0.382327	-0.294941	-0.352801	-0.563504	-0.399913	-0.046244	-0.454733
Pwwp3b	0.0206253	-0.396331	-0.19746	-0.0135693	0.431937	0.543964	0.543747	0.60063	0.387972	0.0383196	0.249023	-0.206904	-0.639058	-0.520625	-0.0425532	-0.014112	-0.1269	-0.161203	-0.403713	-0.0750109	0.187799	0.283869	0.253799	-0.147525	0.342271	-0.0777247	-0.105297	0.13135	-0.136235	-0.0716457	0.309271	-0.0809813	-0.0698003	-0.253908	-0.147091	-0.299935	-0.256947
Dsg2	0.182479	0.228615	-0.109857	0.294724	0.282458	0.100304	0.543639	0.378419	0.442575	0.522362	0.695289	-0.0234477	-0.525619	-0.41218	-0.182588	-0.292553	-0.0547112	-0.0779418	-0.384064	-0.0731654	0.18769	-0.047221	-0.310248	-0.441815	-0.171081	-0.364199	-0.223404	0.243378	-0.0551455	-0.102584	0.0495007	0.108771	-0.219496	-0.0262701	-0.148828	-0.0698003	-0.185736
Trim68	0.117021	-0.0624186	-0.261181	0.152518	0.401324	0.28832	0.54353	0.567412	0.460703	0.251845	0.341728	-0.0735997	-0.630265	-0.57436	-0.259878	-0.247286	-0.0360399	-0.0423361	-0.390903	-0.173904	0.0861919	0.000651324	-0.10888	-0.254776	0.0290925	-0.288102	-0.34835	0.436387	-0.0440729	-0.0455927	0.0538428	0.278658	-0.166196	-0.0373426	0.0338689	0.104538	-0.0728398
Rmnd5b	0.428029	-0.00455927	0.342597	0.45571	0.690187	0.633847	0.542987	0.495875	0.35063	0.0702345	0.0859748	0.218411	-0.402736	-0.0839123	0.533869	0.247503	0.47449	0.0014112	-0.399153	-0.0721885	0.0884716	-0.0814155	-0.00597047	-0.257165	0.447243	-0.0953105	0.306231	-0.173686	-0.125706	-0.329679	0.091294	-0.290708	-0.499566	-0.455384	-0.446157	-0.268129	-0.281589
Plcl1	-0.0128094	0.00976987	-0.200716	0.111268	0.0296353	0.0584021	0.542879	0.32436	0.362896	0.517477	0.392314	-0.37234	-0.598676	-0.514221	-0.291793	-0.461572	-0.392966	-0.192141	-0.337495	0.0314807	0.344551	0.210595	-0.127985	-0.411637	-0.125706	-0.283435	-0.246201	0.270191	-0.144594	-0.0779418	0.117673	-0.0639383	-0.277464	0.0820669	-0.0282241	-0.210595	-0.168584
Cpm	0.343248	0.231871	-0.00445072	0.459835	0.254885	0.0448328	0.542662	0.421624	0.512918	0.706036	0.581524	-0.0352801	-0.488276	-0.349218	-0.239036	-0.420213	0.0661094	-0.0224707	-0.370821	-0.165219	0.155232	-0.263244	-0.501194	-0.553734	-0.283543	-0.546461	-0.378528	0.341185	-0.202236	-0.0653495	-0.0182371	0.279092	-0.1637	0.0904255	-0.0593791	0.0689318	-0.14264
Armcx4	-0.0153061	0.429766	0.305471	0.428789	-0.0504776	0.239687	0.542553	0.344116	0.383304	0.0990013	-0.0113982	-0.0169344	-0.460161	-0.191924	-0.099327	-0.711029	-0.536583	-0.727746	0.0348459	0.505753	0.844116	0.378854	-0.393617	-0.556665	-0.154798	-0.280069	-0.107251	0.366479	-0.559379	-0.00206253	0.311442	-0.0981329	-0.313396	-0.370929	-0.187256	0.112462	-0.238927
Tcte1	0.375923	0.349218	0.329244	0.538971	0.146657	0.0688233	0.542336	0.35432	0.43693	0.466891	0.160334	-0.176509	-0.358988	-0.0319149	-0.0124837	-0.498589	-0.0578593	-0.268671	-0.211138	0.137755	0.462332	-0.0962875	-0.496309	-0.685845	-0.341185	-0.499349	-0.143183	0.166848	-0.241641	-0.0367998	0.198545	0.0916196	-0.233934	-0.0108554	-0.141663	-0.0601389	-0.0237733
Kdm4b	0.414677	0.486974	0.680634	0.767477	0.167825	0.210595	0.542336	0.308185	0.497937	0.178571	0.114199	0.136778	-0.269648	0.18921	0.26726	-0.419887	0.0392966	-0.512158	0.051129	0.419996	0.635584	-0.0213851	-0.53528	-0.626791	-0.189644	-0.325445	0.094442	0.0986756	-0.439101	-0.00825011	0.270083	-0.0646982	-0.450716	-0.47221	-0.396548	0.153495	-0.363222
Wipi2	0.194095	0.0866261	0.169127	0.328159	0.448762	0.503365	0.542228	0.580113	0.516934	0.0412505	0.11637	0.123643	-0.546678	-0.262592	0.223513	-0.137647	-0.0486322	-0.295158	-0.315892	0.0344116	0.380265	0.211138	-0.0729483	-0.385041	0.172492	-0.247178	0.0460269	0.200825	-0.0929223	-0.130048	0.283652	-0.142749	-0.372992	-0.390578	-0.316327	-0.0614416	-0.0794616
Prrt1	0.650999	0.604863	0.582501	0.819475	0.353561	0.30406	0.541576	0.456578	0.577942	0.13439	0.27779	0.0522145	-0.309053	0.0424446	0.183782	-0.390795	0.182914	-0.324251	-0.135801	0.190621	0.478181	-0.195832	-0.633413	-0.705927	-0.311333	-0.478289	-0.064264	0.126357	-0.294833	0.049175	0.325988	0.0763135	-0.351607	-0.190512	-0.145137	0.134498	-0.361051
Reep1	-0.0790274	0.00607903	0.568281	0.361485	0.0429874	0.519757	0.541468	0.261507	0.276487	-0.119409	-0.220365	-0.00445072	-0.373535	0.094442	0.413374	-0.263569	-0.259227	-0.73426	0.129939	0.652301	0.70647	0.515415	-0.0610074	-0.2868	0.274425	0.133304	0.348784	-0.142966	-0.71472	-0.206578	0.132762	-0.469713	-0.557859	-0.669887	-0.459944	-0.1802	-0.432154
Slc7a8	0.139383	0.347047	0.553191	0.580439	0.00835866	0.351281	0.541142	0.309596	0.30254	-0.0040165	-0.170321	0.0524316	-0.362571	0.0127008	0.124729	-0.578159	-0.294073	-0.727312	0.123317	0.584129	0.788971	0.26129	-0.407512	-0.542445	-0.0759878	-0.243378	0.0212766	0.223187	-0.602366	-0.08033	0.166413	-0.147634	-0.432696	-0.396222	-0.183782	0.0646982	-0.222319
Nrip3	-0.066218	-0.288971	0.189535	0.101281	0.274316	0.490556	0.540599	0.294616	0.1599	0.0858663	-0.0441815	-0.0594876	-0.506405	-0.194855	0.490447	0.0979158	-0.0914025	-0.282783	-0.306991	0.188993	0.287343	0.413048	0.216891	-0.153495	0.547655	0.150347	0.409792	-0.191489	-0.352801	-0.417499	0.0395137	-0.557642	-0.395028	-0.440187	-0.430308	-0.499023	-0.217651
Ypel2	0.0483066	0.243053	0.0373426	0.314698	0.153061	0.133304	0.540491	0.442249	0.581958	0.389058	0.419127	-0.0844551	-0.51498	-0.33337	-0.1231	-0.471233	-0.305145	-0.380265	-0.198328	0.120712	0.458967	0.208749	-0.316218	-0.465697	-0.169453	-0.313721	-0.171298	0.312201	-0.258033	-0.0505862	0.16663	0.0410334	-0.367455	-0.221993	-0.281155	0.133196	-0.241967
Peli1	0.12462	0.01802	-0.074251	0.217434	0.439535	0.499566	0.540056	0.53832	0.439101	0.02703	0.278224	0.167173	-0.618324	-0.49403	-0.0575337	-0.146114	-0.0960703	-0.152193	-0.360725	-0.0513461	0.272254	0.192683	0.000976987	-0.236756	0.235345	-0.12766	-0.0814155	0.265632	-0.164459	-0.102258	0.203865	-0.0283326	-0.179006	-0.324685	-0.224815	-0.08934	-0.26205
Smap1	-0.0533	-0.224381	0.406535	0.189535	0.267477	0.631025	0.539839	0.291033	0.243378	-0.125271	-0.148176	-0.049175	-0.434976	-0.0229049	0.617347	0.111702	-0.0341945	-0.438233	-0.105949	0.391554	0.424121	0.47069	0.209292	-0.107251	0.539839	0.257165	0.48947	-0.288102	-0.508467	-0.317412	0.135041	-0.639275	-0.583695	-0.718628	-0.639166	-0.342162	-0.486648
Cd2bp2	0.134607	0.147634	0.342705	0.387972	0.0848893	0.330873	0.539514	0.255102	0.226118	0.116804	0.0966131	-0.337603	-0.396874	-0.0780504	0.146548	-0.29277	-0.156969	-0.430417	-0.06231	0.38591	0.529418	0.169779	-0.224056	-0.481329	0.00900999	-0.185845	0.0737082	0.0531915	-0.468519	-0.18693	0.116261	-0.273231	-0.366044	-0.224924	-0.20419	-0.264872	-0.27931
Man1a	-0.118541	-0.211246	-0.367781	-0.148719	0.413048	0.51726	0.538971	0.57056	0.173469	0.157512	0.143183	-0.293747	-0.689318	-0.745658	-0.150999	-0.138406	-0.280938	-0.0890143	-0.534086	-0.133521	0.174012	0.305688	0.208098	-0.163482	0.249891	-0.179331	-0.145788	0.244789	-0.0638298	-0.153821	0.205601	-0.0315892	-0.0117238	-0.0565567	-0.0780504	-0.354646	-0.0459184
Fxyd2	0.526813	0.0801129	0.0438558	0.338254	0.733174	0.597807	0.538971	0.670973	0.57729	0.124294	0.273773	-0.179331	-0.500543	-0.352366	0.132436	0.0466782	0.384716	0.18465	-0.562961	-0.320777	-0.0200825	-0.184759	-0.119844	-0.318715	0.10432	-0.330547	-0.102149	-0.00857577	0.117564	-0.025076	0.3033	0.0108554	-0.352041	-0.106709	-0.169996	-0.19594	-0.261073
Smpd3	0.212657	0.345528	0.581741	0.565892	0.0235562	0.337603	0.53832	0.343465	0.489904	-0.0509119	-0.0245332	-0.0674121	-0.32957	0.0914025	0.152193	-0.551455	-0.209835	-0.716457	0.201802	0.59683	0.796787	0.259119	-0.383304	-0.472102	-0.129831	-0.143508	0.0497178	0.0651324	-0.536149	0.157295	0.42271	-0.154581	-0.522579	-0.504668	-0.354212	0.135258	-0.561984
Taok3	0.140578	0.219388	0.507707	0.494681	-0.0721885	0.275944	0.537994	0.306991	0.305471	0.0347373	-0.123969	-0.091294	-0.376357	-0.008033	0.0831524	-0.57957	-0.312527	-0.712549	0.109965	0.564481	0.774316	0.282783	-0.384281	-0.530395	-0.113548	-0.229483	0.014112	0.152736	-0.60508	-0.0712115	0.218302	-0.143726	-0.315024	-0.296135	-0.227638	-0.0751194	-0.263895
Bmp2	0.201802	0.0849978	0.285931	0.331524	0.352584	0.566761	0.537668	0.425858	0.228181	-0.0389709	0.078376	0.0807642	-0.464069	-0.150782	0.304386	-0.143943	0.00531915	-0.352909	-0.174989	0.214177	0.445614	0.229158	-0.0445072	-0.257816	0.244789	-0.0367998	0.20647	0.0242076	-0.293747	-0.0637212	0.319909	-0.264329	-0.325771	-0.560682	-0.509444	-0.138949	-0.435302
Fam110b	0.350195	-0.23122	0.27855	0.26053	0.520191	0.758033	0.537125	0.522471	0.339123	-0.110725	-0.0876031	-0.0384281	-0.469822	-0.167933	0.406969	0.0791359	0.260855	-0.165545	-0.281698	0.0734911	0.239687	0.0992184	0.0927052	-0.168259	0.406861	-0.0269214	0.176835	-0.199088	-0.186496	-0.0449414	0.373535	-0.314047	-0.398068	-0.488493	-0.363656	-0.370604	-0.486431
Kif26a	0.593356	0.245549	-0.00651324	0.448111	0.377117	0.121472	0.537017	0.622666	0.564481	0.524425	0.418476	0.113113	-0.532566	-0.379614	-0.284086	-0.429331	0.120712	-0.046244	-0.486322	-0.210378	0.240773	-0.313287	-0.529092	-0.679006	-0.355515	-0.748046	-0.496852	0.391229	0.034086	0.0762049	0.299392	0.370604	-0.0128094	0.165436	0.0540599	0.0373426	-0.0427703
Rab4a	0.39416	0.134824	0.335758	0.540816	0.548307	0.353018	0.5368	0.353343	0.314698	0.432371	0.192466	0.0853235	-0.355949	-0.0687147	0.43921	0.131242	0.449739	0.119301	-0.480569	-0.164459	-0.00227963	-0.263244	-0.193552	-0.388189	0.221776	-0.281046	0.227421	-0.142206	-0.125271	-0.434325	-0.146331	-0.182479	-0.292445	-0.216782	-0.193878	-0.293313	-0.111051
Wbp11	0.126357	0.108337	0.581633	0.50076	0.0743595	0.440621	0.5368	0.281698	0.26574	-0.0200825	-0.146005	0.0998697	-0.364199	0.0470039	0.366044	-0.301563	-0.152627	-0.606383	0.0629614	0.508359	0.655124	0.302323	-0.186604	-0.410443	0.145571	-0.0536257	0.28832	-0.0362571	-0.585975	-0.226769	0.10736	-0.296787	-0.390686	-0.495658	-0.306991	-0.156535	-0.329787
Kcna4	-0.15762	0.0285497	0.0576422	0.120495	0.121906	0.302649	0.5368	0.370821	0.494789	0.175749	0.161203	-0.281155	-0.506405	-0.320126	0.0143291	-0.299066	-0.361811	-0.458207	-0.161528	0.278007	0.508793	0.434976	0.00846722	-0.285389	0.178897	-0.0527573	0.000217108	0.107034	-0.395897	-0.130048	0.21396	-0.258793	-0.430634	-0.362028	-0.210378	-0.148828	-0.403278
Thbs4	0.234585	0.167933	-0.0880373	0.352149	0.366153	0.067195	0.536583	0.36789	0.544182	0.801997	0.650022	-0.0975901	-0.49403	-0.379179	-0.0208424	-0.159357	0.0536257	0.0869518	-0.555363	-0.285931	0.026053	-0.219822	-0.290816	-0.574251	-0.0386452	-0.505319	-0.170864	0.215805	-0.155449	-0.410769	-0.23502	0.131893	-0.0496092	0.0664351	0.00238819	-0.158055	-0.0236648
Foxj2	0.346613	0.486105	0.368324	0.640035	0.0638298	0.144051	0.535823	0.357577	0.498589	0.165653	0.138841	0.112896	-0.441924	-0.142857	-0.0262701	-0.667499	-0.244681	-0.555471	-0.0135693	0.339123	0.739796	0.107469	-0.513461	-0.648068	-0.253908	-0.397416	-0.130048	0.399805	-0.338689	0.145897	0.436822	0.0178029	-0.426075	-0.31535	-0.268997	0.280069	-0.33185
Synrg	-0.136127	0.00694746	0.214503	0.238385	0.023122	0.369844	0.535714	0.352692	0.335758	0.063287	-0.0533	-0.0463526	-0.523556	-0.225358	0.0640469	-0.414568	-0.51498	-0.679114	-0.0673035	0.442466	0.731112	0.592054	-0.0844551	-0.40013	0.161854	-0.0425532	0.101715	0.174555	-0.514438	-0.132002	0.275185	-0.29505	-0.370929	-0.456795	-0.329679	-0.174338	-0.261941
Gpr101	0.433348	0.20495	0.0364742	0.433348	0.540491	0.377117	0.535172	0.545593	0.536474	0.413917	0.402953	-0.0155232	-0.508033	-0.362571	-0.00998697	-0.161203	0.267586	0.109314	-0.510855	-0.284737	0.0644811	-0.266609	-0.306557	-0.432588	-0.0235562	-0.480352	-0.241967	0.181068	0.0470039	-0.106166	0.058185	0.145571	-0.219062	0.0276813	0.0334347	-0.118867	-0.0763135
Sarm1	0.424012	0.0797872	0.607251	0.539405	0.360291	0.595636	0.535172	0.472644	0.412071	-0.0599218	-0.11713	0.0966131	-0.350087	0.0781589	0.448545	-0.175315	0.1231	-0.484911	-0.0657838	0.337603	0.542662	0.130265	-0.225467	-0.468845	0.131893	-0.206795	0.174881	-0.0052106	-0.405667	-0.0183456	0.419996	-0.161528	-0.434542	-0.592271	-0.471559	-0.0332175	-0.423795
Rap2a	0.0398393	-0.127225	0.379614	0.236431	0.258901	0.724924	0.535172	0.463851	0.230786	-0.305037	-0.147742	0.188233	-0.505428	-0.13591	0.345528	-0.150456	-0.231654	-0.60812	-0.0874946	0.436387	0.622992	0.535606	0.0834781	-0.240447	0.363982	0.0739253	0.288862	-0.0698003	-0.467759	-0.200174	0.237191	-0.379722	-0.279744	-0.542119	-0.370278	-0.394377	-0.313613
Capn5	0.453322	0.193118	0.39112	0.566544	0.304711	0.392749	0.535063	0.517477	0.569149	0.0434216	-0.00499349	-0.0277898	-0.434108	-0.100413	0.095419	-0.423578	0.141772	-0.300043	-0.0870604	0.159032	0.418042	-0.0668693	-0.380265	-0.39492	-0.126791	-0.298524	-0.140143	0.107577	-0.163808	0.316761	0.458207	0.0669779	-0.402193	-0.27475	-0.0911854	0.180308	-0.375706
Caskin1	0.573817	0.253257	0.426075	0.605732	0.258793	0.354755	0.534846	0.489036	0.418802	-0.0191055	-0.093465	0.0902084	-0.403387	-0.0544941	0.102692	-0.443986	0.108771	-0.400673	-0.0523231	0.225467	0.570343	-0.0673035	-0.410009	-0.530178	-0.146874	-0.373969	-0.156535	0.278658	-0.183891	0.322406	0.641012	-0.00933565	-0.489796	-0.356926	-0.36561	0.259444	-0.354538
Rftn1	0.406426	0.0877117	-0.135693	0.401216	0.482848	0.095419	0.534846	0.466131	0.450825	0.838146	0.475033	-0.221342	-0.508142	-0.47069	-0.14568	-0.161854	0.216565	0.289731	-0.682588	-0.480352	-0.116696	-0.394594	-0.366587	-0.540056	-0.132436	-0.626357	-0.32729	0.263026	-0.0229049	-0.317412	-0.166956	0.225033	-0.215263	0.30634	0.0667607	-0.146982	0.153604
Rgma	0.584347	0.374077	0.400673	0.679983	0.0999783	0.0448328	0.534737	0.368107	0.483174	0.438558	0.164894	0.0353886	-0.373426	-0.0185627	-0.0905341	-0.538428	0.146548	-0.286691	-0.0948762	0.171515	0.45419	-0.304711	-0.617455	-0.620386	-0.324034	-0.511941	-0.287994	0.198871	-0.292119	0.146439	0.290056	0.0804386	-0.350847	-0.0775076	-0.08033	0.151867	-0.362353
Ncald	-0.0595962	-0.424446	0.0640469	-0.0312636	0.424229	0.753474	0.534629	0.482306	0.166196	-0.177703	-0.104755	-0.108337	-0.589883	-0.374077	0.378854	0.0929223	-0.128528	-0.27399	-0.356817	0.154472	0.30178	0.52551	0.357034	-0.0600304	0.580113	0.173144	0.311659	-0.143617	-0.218411	-0.188558	0.316544	-0.469388	-0.378962	-0.47145	-0.42564	-0.52779	-0.28376
Casc3	0.335215	0.586192	0.399805	0.705384	0.110182	0.111702	0.534629	0.334455	0.491207	0.298307	0.189752	0.339666	-0.355297	-0.063287	-0.0156318	-0.595636	-0.13135	-0.477095	-0.0375597	0.274316	0.63515	-0.0535172	-0.645028	-0.716023	-0.227095	-0.468736	-0.127442	0.447677	-0.475792	-0.122015	0.121255	0.122015	-0.276813	-0.300695	-0.218302	0.289622	-0.172275
Ranbp10	0.359097	0.475575	0.223838	0.598241	0.0654581	0.0778333	0.53452	0.427269	0.386887	0.214286	0.119844	0.275836	-0.467217	-0.208749	-0.243487	-0.742076	-0.24251	-0.507382	-0.0802214	0.238927	0.681937	0.0219279	-0.586083	-0.666088	-0.342162	-0.516283	-0.293422	0.598459	-0.286257	0.160877	0.375706	0.247937	-0.227855	-0.177269	-0.204516	0.339991	-0.0855406
Tubb2a	0.399153	-0.272254	0.282349	0.284737	0.76802	0.809271	0.534303	0.532566	0.269323	0.0315892	0.00586192	-0.0364742	-0.443226	-0.183565	0.653821	0.411746	0.524099	0.112571	-0.525944	-0.15914	-0.0840208	-0.0705601	0.145462	-0.177486	0.538102	-0.0559053	0.337929	-0.339991	-0.155341	-0.341185	0.126031	-0.323383	-0.358011	-0.388406	-0.377551	-0.465697	-0.339883
Hectd4	0.273122	0.18921	0.183782	0.34683	0.185627	0.386018	0.533869	0.488602	0.366804	-0.0479809	0.0127008	0.0765306	-0.497286	-0.2297	-0.0283326	-0.421298	-0.186604	-0.513026	-0.124946	0.280395	0.690512	0.253148	-0.206036	-0.458315	0.0294182	-0.271711	-0.119627	0.28832	-0.201151	0.154472	0.655449	-0.1599	-0.414785	-0.431068	-0.293096	-0.0641554	-0.379722
Mpped1	0.468736	-0.262809	0.334998	0.289514	0.561984	0.759119	0.533543	0.604103	0.266392	-0.149045	-0.193986	0.00705601	-0.457881	-0.15317	0.380048	0.0886887	0.329244	-0.115067	-0.323165	0.0524316	0.213743	0.0709944	0.0437473	-0.233066	0.328919	-0.114307	0.137755	-0.160226	-0.01802	0.0366913	0.462332	-0.222753	-0.413374	-0.338363	-0.245875	-0.412723	-0.281806
Dmwd	0.786257	0.274642	0.500434	0.708424	0.551563	0.43465	0.533326	0.540599	0.443443	0.253474	0.137755	0.0555797	-0.3363	-0.0110725	0.295593	-0.120821	0.4467	-0.0567738	-0.328159	-0.0512375	0.235562	-0.313178	-0.42868	-0.60584	-0.0863005	-0.481437	-0.00922709	0.0750109	-0.0509119	0.0192141	0.38667	0.0657838	-0.398068	-0.207881	-0.292662	-0.0308294	-0.311767
Hp1bp3	-0.0134607	-0.0151976	0.490447	0.332501	0.127334	0.521385	0.533218	0.305688	0.279092	-0.166305	-0.0701259	0.170104	-0.425206	-0.0227964	0.464503	-0.163265	-0.279527	-0.688233	0.0280069	0.538971	0.67792	0.526596	0.0168259	-0.314264	0.360074	0.104212	0.416088	-0.0316978	-0.621689	-0.311442	0.150456	-0.438776	-0.360508	-0.701042	-0.485562	-0.188558	-0.426183
L1cam	0.249674	0.387429	0.323274	0.56307	0.111702	0.249349	0.532892	0.394051	0.408489	0.114525	0.0439644	0.115719	-0.395028	-0.130373	-0.0531915	-0.589557	-0.179657	-0.522471	0.032132	0.340643	0.607577	0.0237733	-0.485562	-0.579353	-0.167173	-0.434433	-0.224815	0.470039	-0.51053	-0.0684976	0.156426	0.105623	-0.351607	-0.283977	-0.146765	0.292879	-0.221125
Pid1	0.025076	-0.349436	0.113439	-0.00303951	0.221233	0.603886	0.532458	0.45419	0.149262	-0.0423361	-0.107251	-0.431285	-0.511724	-0.291685	0.121798	-0.0492835	-0.140252	-0.307534	-0.215805	0.249674	0.3769	0.396765	0.195506	-0.165111	0.332718	0.0375597	0.0879288	-0.149262	-0.318172	-0.12766	0.319475	-0.38287	-0.338797	-0.251303	-0.25901	-0.579136	-0.421407
Adamts2	0.137321	-0.0414677	0.0556882	0.245332	0.307425	0.318063	0.532349	0.379288	0.268237	0.359748	0.235888	-0.123426	-0.447785	-0.29277	0.166413	-0.0637212	0.00325662	-0.109965	-0.342054	-0.0220365	0.179983	0.00054277	-0.0767477	-0.407295	0.216782	-0.233283	0.105189	0.0663265	-0.358663	-0.473513	-0.118867	-0.0836952	-0.0116153	-0.160009	-0.167825	-0.3236	-0.181502
Arid5b	0.0855406	0.343791	0.139275	0.440404	0.0720799	0.12386	0.531915	0.339883	0.429874	0.290816	0.170321	0.258359	-0.505211	-0.273231	-0.0936822	-0.568389	-0.363765	-0.466023	-0.13135	0.235345	0.573274	0.198871	-0.354103	-0.539948	-0.0827182	-0.33858	-0.134716	0.464177	-0.402627	-0.100087	0.146331	-0.0344116	-0.263461	-0.347264	-0.22373	0.202236	-0.132979
Krt9	0.3198	0.357143	0.298741	0.600738	0.282458	0.192141	0.531698	0.470473	0.715371	0.34683	0.262809	-0.111485	-0.400456	-0.125271	-0.0592705	-0.415653	0.00445072	-0.215046	-0.228506	0.0278984	0.350195	-0.111051	-0.48198	-0.567629	-0.267152	-0.466023	-0.241099	0.205384	-0.245983	-0.0578593	0.0366913	0.146005	-0.326639	-0.0303951	0.0199739	0.14416	-0.0780504
Ptk7	0.37538	0.376031	0.298849	0.587495	0.150347	0.0673035	0.531481	0.427269	0.55558	0.34238	0.269214	0.147634	-0.414025	-0.110508	-0.0578593	-0.522471	-0.0322406	-0.358337	-0.101064	0.162397	0.4835	-0.101607	-0.543205	-0.619409	-0.234368	-0.454624	-0.200282	0.339991	-0.383739	-0.0554711	0.15165	0.166956	-0.175315	-0.189427	-0.253365	0.217759	-0.233066
Tmed8	-0.160986	0.0440729	0.200934	0.224815	0.0791359	0.437799	0.531481	0.42716	0.272796	-0.0689318	-0.107577	0.00770734	-0.549175	-0.265849	0.0128094	-0.45419	-0.535823	-0.710812	-0.07132	0.441272	0.73046	0.590643	-0.116804	-0.350413	0.147199	-0.0743595	0.0432045	0.267152	-0.571429	-0.198328	0.18769	-0.179874	-0.280721	-0.416305	-0.295593	-0.128528	-0.0704516
Vav2	0.482523	0.0654581	-0.0146548	0.324034	0.324685	0.284086	0.530829	0.585758	0.324251	0.181285	0.148068	0.018997	-0.50304	-0.396222	-0.217325	-0.393183	0.0700174	-0.0620929	-0.339883	-0.111376	0.225141	-0.186062	-0.327942	-0.521277	-0.195614	-0.523122	-0.38135	0.343899	-0.023122	0.0655667	0.274642	0.279635	-0.0149805	0.18465	0.135475	-0.0701259	0.0633956
Dio3	0.374403	-0.213743	-0.0557968	0.190512	0.791902	0.740773	0.530829	0.764003	0.468194	0.0478723	0.155015	-0.178571	-0.58261	-0.510747	0.137104	0.129831	0.262158	0.132436	-0.661528	-0.361702	-0.0245332	-0.0256188	0.0371255	-0.285823	0.270951	-0.296461	-0.0733825	0.0385367	-0.00412505	-0.140469	0.257273	0.0870604	-0.103452	-0.0654581	-0.0667607	-0.347264	-0.063287
Rab36	0.36561	0.0536257	0.0403821	0.29581	0.548632	0.58782	0.530612	0.599001	0.345419	-0.0622015	-0.0300695	0.0356057	-0.493921	-0.371906	0.0881459	-0.107577	0.232197	-0.057208	-0.307534	-0.0766392	0.184976	-0.0612245	-0.111159	-0.309596	0.154364	-0.260421	-0.119735	0.229375	0.0176943	0.0489579	0.371255	-0.000217108	-0.459835	-0.241207	-0.231329	0.0371255	-0.193118
Sdr42e1	0.117347	-0.0995441	-0.121798	0.134933	0.433456	0.46548	0.530287	0.60432	0.526487	0.150673	0.0943335	-0.344116	-0.603018	-0.461789	-0.0987842	-0.187039	-0.0676292	-0.055254	-0.391337	-0.12462	0.148502	0.146005	0.0209509	-0.184542	0.15914	-0.207881	-0.1967	0.179223	0.0643726	-0.0450499	0.175423	0.0397308	-0.384716	-0.0198654	-0.00325662	-0.174663	-0.00857577
Zbtb44	-0.0686062	0.182914	-0.000868432	0.191924	0.113548	0.324251	0.530069	0.372558	0.359314	0.091294	0.177052	-0.132979	-0.583912	-0.40241	-0.112462	-0.387647	-0.451585	-0.446483	-0.183782	0.244898	0.573491	0.42119	-0.0735997	-0.318063	0.0863005	-0.12538	-0.0746852	0.3236	-0.34238	-0.0641554	0.367455	-0.257816	-0.452128	-0.362571	-0.327942	-0.0387538	-0.308076
Mpp2	0.208967	0.105515	0.255645	0.281915	0.265632	0.547655	0.529961	0.483283	0.303517	-0.149262	0.0694746	0.225575	-0.523882	-0.25228	0.197134	-0.279635	-0.233066	-0.581958	-0.152736	0.339123	0.668259	0.367455	-0.0879288	-0.426075	0.183456	-0.183673	0.0676292	0.222319	-0.362571	-0.0499349	0.487408	-0.20419	-0.197026	-0.535823	-0.403387	-0.130808	-0.427594
Atad2b	0.0153061	0.155884	-0.275293	0.183239	0.0990013	0.0750109	0.528984	0.434976	0.428463	0.43617	0.344659	-0.171081	-0.635367	-0.62462	-0.46168	-0.593031	-0.482848	-0.251194	-0.322623	-0.0328919	0.353778	0.15393	-0.267911	-0.49175	-0.1599	-0.460269	-0.434325	0.673144	-0.203973	-0.13439	-0.018997	0.278767	-0.0990013	0.10508	0.143291	0.129179	0.128419
Pdxk	0.307968	0.366913	0.350738	0.501737	0.0464611	0.19366	0.52855	0.397091	0.350413	0.137864	0.0440729	-0.190512	-0.431502	-0.154581	-0.0716457	-0.679983	-0.30102	-0.553734	-0.0516717	0.338472	0.727312	0.147525	-0.44518	-0.591403	-0.324685	-0.423361	-0.191164	0.290816	-0.35812	0.245658	0.559271	0.0326748	-0.198545	-0.20799	-0.171298	0.0900999	-0.243704
L3mbtl4	0.366587	-0.0947677	-0.187581	0.162505	0.651976	0.503799	0.52855	0.635367	0.309053	0.208207	0.0910769	-0.104538	-0.594659	-0.615067	-0.00412505	-0.0353886	0.194203	0.180525	-0.647199	-0.37614	-0.0346287	-0.153713	-0.0489579	-0.314481	0.196266	-0.43693	-0.230352	0.308294	0.0916196	-0.124077	0.23795	0.147525	-0.0443986	-0.00564481	-0.00683891	-0.192683	-0.0120495
Tppp	-0.214069	-0.172275	0.0534086	0.0399479	0.137972	0.4264	0.528224	0.402518	0.399913	0.0268129	0.0871689	-0.215697	-0.5901	-0.354429	0.100304	-0.298524	-0.435519	-0.513135	-0.143183	0.320343	0.516392	0.579136	0.0927052	-0.178897	0.199088	0.0640469	0.0982414	0.0283326	-0.374946	0.0108554	0.326096	-0.250217	-0.412831	-0.411528	-0.389275	-0.160009	-0.267586
Kcnf1	0.196157	0.11409	0.459184	0.427486	0.370278	0.673469	0.528116	0.426509	0.289514	-0.244464	-0.0107469	0.41142	-0.432154	-0.0755536	0.457338	-0.109097	-0.0234477	-0.50304	-0.131459	0.365176	0.538428	0.316001	-0.0917282	-0.373209	0.307642	-0.0425532	0.315458	-0.00510204	-0.417499	-0.264546	0.160009	-0.345202	-0.387864	-0.592705	-0.425858	-0.22145	-0.310356
Zfp512b	0.353452	0.433673	0.0767477	0.495549	0.0608988	0.0014112	0.527898	0.487408	0.421081	0.347047	0.21244	0.0460269	-0.450499	-0.289297	-0.378745	-0.757165	-0.228723	-0.415111	-0.092271	0.132436	0.583912	-0.10812	-0.630156	-0.696591	-0.427052	-0.652736	-0.488927	0.711246	-0.300152	0.151759	0.340534	0.38667	-0.132436	-0.0326748	-0.1269	0.391446	-0.0205167
Ecel1	0.361919	0.137647	-0.0978072	0.361268	0.537125	0.3363	0.527898	0.59531	0.605189	0.2868	0.363873	-0.132653	-0.507273	-0.419019	-0.0917282	-0.0821754	0.171733	0.079353	-0.514221	-0.346939	0.0727312	-0.200716	-0.179114	-0.483174	-0.0216023	-0.426075	-0.309379	0.268237	-0.00683891	-0.100738	0.262267	0.146114	-0.156318	-0.00271385	0.042119	-0.0134607	-0.124512
Sema4d	0.518237	0.52399	0.288211	0.749566	0.298632	0.00531915	0.52779	0.348567	0.577616	0.769214	0.469388	0.0540599	-0.377334	-0.163048	-0.0172601	-0.438993	0.137647	-0.0980243	-0.361919	-0.102366	0.243812	-0.393617	-0.705167	-0.748697	-0.355297	-0.672927	-0.262484	0.301346	-0.248589	-0.132653	-0.00759878	0.246526	-0.256188	0.0275727	0.00347373	0.217325	-0.0932479
Evi5l	0.587386	0.627768	0.644485	0.871038	0.169561	0.0966131	0.527573	0.3401	0.491316	0.306014	0.106817	0.106057	-0.236105	0.156535	0.140143	-0.522796	0.123209	-0.389166	-0.0354972	0.279092	0.571211	-0.208315	-0.734911	-0.768237	-0.380265	-0.508576	-0.0404907	0.190838	-0.371146	0.0343031	0.290056	0.099327	-0.433348	-0.253148	-0.254668	0.23871	-0.249132
Ezh1	0.0262701	0.191272	0.200499	0.375054	0.172058	0.285497	0.526704	0.332827	0.26205	0.25901	0.0979158	0.140903	-0.501954	-0.202453	0.170973	-0.360508	-0.274316	-0.439752	-0.230569	0.190404	0.516717	0.261724	-0.181177	-0.415436	0.110182	-0.195506	0.121798	0.239796	-0.367564	-0.212875	0.0714286	-0.184108	-0.131242	-0.390578	-0.297547	-0.0547112	-0.130373
Taok2	0.657186	0.585758	0.467759	0.794182	0.146548	0.034086	0.526704	0.358554	0.39036	0.326639	0.233066	0.205167	-0.338037	-0.00857577	-0.0196483	-0.568823	0.124186	-0.321863	-0.0918367	0.200282	0.525836	-0.271928	-0.665979	-0.685302	-0.387104	-0.536908	-0.196266	0.31904	-0.227529	0.160551	0.416196	0.0502605	-0.393074	-0.197568	-0.238602	0.263569	-0.356166
Ccdc85b	0.717108	0.255102	0.418802	0.628962	0.448328	0.321646	0.526487	0.486214	0.479592	0.249891	0.221125	0.0285497	-0.323165	-0.0128094	0.133413	-0.115719	0.486648	0.0307208	-0.329244	-0.0577508	0.168693	-0.361051	-0.408055	-0.490881	-0.14112	-0.455493	-0.118324	-0.0841294	0.0207338	0.0366913	0.297655	-0.0429874	-0.343682	-0.111376	-0.072297	-0.195723	-0.376248
Tbc1d22b	0.356492	0.418584	0.622883	0.652736	-0.00217108	0.220473	0.52627	0.314481	0.411094	0.048198	0.0204082	0.038211	-0.325011	0.0877117	0.171298	-0.613005	-0.197677	-0.69366	0.121255	0.541251	0.80178	0.140578	-0.520191	-0.627442	-0.22601	-0.320017	0.0119409	0.164351	-0.547872	0.0986756	0.419561	-0.103995	-0.361051	-0.379939	-0.292119	0.105406	-0.398393
Or2y1g	0.318532	0.240039	0.187493	0.53751	0.209749	0.136142	0.52611	0.459993	0.674737	0.372815	0.251113	-0.149821	-0.467485	-0.238519	-0.0868527	-0.47541	-0.128433	-0.301596	-0.262078	-0.00575399	0.430138	-0.0334383	-0.403865	-0.58517	-0.196396	-0.456519	-0.276083	0.279666	-0.271089	0.0441863	0.282271	0.112257	-0.187602	-0.0998806	0.0459234	0.175551	-0.14005
Unc5b	0.312744	0.332175	0.0275727	0.496309	0.158706	-0.0827182	0.525944	0.316544	0.50228	0.822731	0.477421	-0.0460269	-0.4467	-0.290708	-0.173035	-0.458532	0.0633956	-0.0586192	-0.319257	-0.115936	0.225141	-0.314264	-0.529092	-0.5863	-0.276487	-0.580221	-0.355189	0.348241	-0.135367	-0.0533	0.0238819	0.122123	-0.337386	0.0314807	-0.0573165	0.184216	-0.121472
Ctnnb1	0.608011	0.0204082	-0.00206253	0.423904	0.740881	0.405667	0.525836	0.582501	0.426292	0.460269	0.24327	-0.17119	-0.492293	-0.367673	0.108771	0.147308	0.545918	0.44366	-0.746743	-0.578159	-0.244898	-0.494681	-0.148828	-0.372232	0.119735	-0.454733	-0.191598	0.0379939	0.133847	-0.17564	0.099327	0.0392966	-0.210703	0.179223	0.031155	-0.167499	-0.00586192
Stox2	0.211138	-0.0497178	-0.170321	0.106383	0.402736	0.480786	0.525836	0.622123	0.428897	0.0174772	0.139601	-0.0407078	-0.66294	-0.561876	-0.144594	-0.312201	-0.177812	-0.208641	-0.4099	-0.0582935	0.393183	0.27551	0.0193226	-0.25901	0.102149	-0.211246	-0.210486	0.25597	0.121689	0.336083	0.742401	-0.0971559	-0.353235	-0.276053	-0.25	-0.0729483	-0.321211
Efnb2	-0.0201911	0.114199	0.33706	0.253365	0.0714286	0.457013	0.52551	0.322406	0.294507	-0.00694746	-0.0471125	-0.0702345	-0.410986	-0.144485	0.167825	-0.283218	-0.338797	-0.594333	-0.0125923	0.46396	0.645245	0.385041	-0.0787017	-0.386018	0.2297	-0.0930308	0.143291	0.103995	-0.67271	-0.327508	0.10584	-0.276162	-0.228289	-0.480135	-0.292445	-0.214937	-0.391772
Dtx4	0.334021	0.39112	0.299718	0.48947	0.0502605	0.178789	0.525293	0.392857	0.314915	0.155775	0.120821	0.0428789	-0.462875	-0.19442	-0.13363	-0.648285	-0.326205	-0.481871	-0.108771	0.309596	0.6764	0.130699	-0.459944	-0.604863	-0.321537	-0.460812	-0.212223	0.351498	-0.282458	0.131025	0.429657	0.0458098	-0.13287	-0.162505	-0.111376	0.0394051	-0.225792
Nrde2	0.339557	0.173904	0.202779	0.358337	0.295593	0.287668	0.525076	0.406209	0.374403	0.24175	0.308402	-0.473404	-0.415762	-0.189318	0.00162831	-0.240881	-0.0165002	-0.130916	-0.305363	0.0612245	0.274208	-0.0151976	-0.283	-0.474598	-0.179657	-0.300478	-0.0770734	-0.0145462	-0.299066	-0.0339774	0.242293	-0.0416848	-0.22069	-0.010964	-0.160117	-0.234802	-0.269431
Mturn	0.380591	-0.335215	-0.299935	0.0500434	0.676292	0.516934	0.524533	0.714069	0.441489	0.163917	0.129614	-0.183239	-0.642749	-0.594442	-0.0677377	0.117347	0.279092	0.251954	-0.652084	-0.485345	-0.0952019	-0.0881459	0.172601	-0.176726	0.275619	-0.284954	-0.293747	0.228723	0.266066	0.118541	0.51053	0.0289839	-0.274859	-0.0958532	-0.172927	-0.117021	-0.137321
Cnnm3	0.565458	0.321211	0.144377	0.551563	0.20723	0.139058	0.524425	0.583912	0.433673	0.285172	0.0826096	-0.0800043	-0.453105	-0.245115	-0.339883	-0.565892	0.0440729	-0.161311	-0.214069	-0.0617673	0.376574	-0.288754	-0.529635	-0.627768	-0.434868	-0.703973	-0.544073	0.520517	0.00879288	0.250434	0.401216	0.353018	-0.110942	0.119627	0.118541	0.245658	0.0200825
Kansl3	0.351389	0.183131	0.0637212	0.373426	0.220039	0.209184	0.523882	0.474707	0.298958	0.127768	0.116587	0.140578	-0.570452	-0.363222	-0.0827182	-0.45343	-0.182045	-0.350955	-0.279635	0.0574251	0.521711	0.114633	-0.257924	-0.493053	-0.0950934	-0.387429	-0.189101	0.4467	-0.0920538	0.160117	0.551563	0.00238819	-0.17119	-0.261398	-0.251086	0.0969388	-0.217
Gnb4	0.321103	-0.14264	-0.0449414	0.235779	0.777898	0.653604	0.523556	0.717325	0.579027	0.126031	0.142206	0.051129	-0.589774	-0.432045	0.178897	0.116913	0.36637	0.11637	-0.541793	-0.344768	-0.0213851	-0.0779418	0.0753365	-0.139275	0.359965	-0.212875	-0.079353	0.0923795	0.139383	-0.0179114	0.291033	0.00195397	-0.364633	-0.3033	-0.269106	-0.0724056	-0.192466
Map4k4	0.347807	0.147851	-0.218411	0.315675	0.460595	0.146222	0.523448	0.474924	0.560682	0.690729	0.585106	0.120386	-0.569692	-0.531155	-0.131676	-0.151433	0.13667	0.161963	-0.587169	-0.40838	-0.0273556	-0.273339	-0.249132	-0.474815	-0.0487408	-0.538971	-0.344876	0.436062	0.0745766	-0.0795701	0.0947677	0.169779	-0.203539	-0.0465697	-0.130265	0.194855	-0.123969
Npy2r	0.103018	-0.296678	-0.285063	0.018997	0.729917	0.633956	0.523339	0.685302	0.386127	0.195614	0.209075	-0.258576	-0.663808	-0.690187	0.0661094	0.129614	0.00271385	0.166413	-0.762158	-0.433999	-0.0755536	0.137538	0.1637	-0.239579	0.383847	-0.25228	-0.0422275	0.144703	-0.0286583	-0.358771	0.039188	0.0611159	-0.0225792	0.00759878	-0.0319149	-0.41142	0.121363
Shisa6	0.200282	0.0115067	0.0759878	0.233066	0.267586	0.361051	0.522688	0.483066	0.228723	0.129288	-0.0413591	-0.285714	-0.452779	-0.309705	-0.0361485	-0.309379	-0.0525402	-0.211029	-0.274099	0.0829353	0.376248	0.0769648	-0.129505	-0.389492	0.0419019	-0.258033	-0.118215	0.138624	-0.23502	0.0104212	0.379614	-0.120604	-0.233825	-0.1066	-0.0658923	-0.238059	-0.240339
Best2	0.247702	-0.253911	0.0264215	0.15734	0.426047	0.458149	0.522089	0.448241	0.237133	0.117576	0.155623	-0.308471	-0.512313	-0.338856	0.190763	0.0581273	0.223526	0.0487477	-0.449166	-0.135807	-0.00277426	-0.0252326	0.0997412	-0.154962	0.247834	-0.111235	0.0302526	-0.126691	-0.0636759	-0.135146	0.133164	-0.181384	-0.138449	-0.08838	0.00264215	-0.416403	-0.16487
Slc5a7	0.0712115	0.0876031	-0.0895571	0.257273	0.183891	0.15013	0.521711	0.430743	0.705167	0.436279	0.425532	-0.328919	-0.567629	-0.470473	-0.231763	-0.43693	-0.3198	-0.25076	-0.320343	-0.00651324	0.337386	0.140143	-0.227421	-0.467759	-0.113656	-0.377334	-0.300478	0.308945	-0.206361	-0.0896657	0.0640469	0.168476	-0.20571	0.0352801	0.0847807	-0.00618758	-0.1269
Fntb	0.363439	0.261073	0.605297	0.632002	0.0524316	0.158597	0.521602	0.226227	0.433131	0.237733	-0.0117238	0.00900999	-0.258901	0.160117	0.317955	-0.324794	0.073274	-0.394051	0.0194312	0.361268	0.504125	-0.0026053	-0.391989	-0.522579	-0.0598133	-0.193009	0.164351	-0.0994355	-0.487191	-0.161746	0.103343	-0.29429	-0.562744	-0.329353	-0.298741	-0.026053	-0.463092
Chst11	0.363113	0.201802	0.188124	0.395354	0.10736	0.260964	0.521385	0.477529	0.327508	0.159357	-0.0252931	-0.347916	-0.467651	-0.25901	-0.249457	-0.61561	-0.145788	-0.344008	-0.131242	0.194529	0.540599	0.0205167	-0.406969	-0.491316	-0.319475	-0.394594	-0.334238	0.204082	-0.231112	0.335432	0.561876	0.0603561	-0.312201	0.0448328	-0.0341945	-0.008033	-0.248372
Slc25a44	0.221884	0.124837	0.613982	0.491424	0.11713	0.484911	0.521277	0.335215	0.26726	-0.170213	-0.156644	0.272471	-0.377985	0.0860834	0.412614	-0.330113	-0.149805	-0.704516	0.0718628	0.566978	0.776704	0.397199	-0.178354	-0.424338	0.162505	-0.0263786	0.298958	-0.016066	-0.495224	-0.00727312	0.448654	-0.362571	-0.441489	-0.666305	-0.517152	-0.120821	-0.454733
Rbp4	0.46472	0.030178	0.0680634	0.33261	0.78604	0.58858	0.521168	0.546678	0.403061	0.228832	0.25	-0.123643	-0.441055	-0.316109	0.334564	0.227746	0.527573	0.251845	-0.587712	-0.324142	-0.128311	-0.250543	-0.061333	-0.274425	0.25152	-0.263026	0.0438558	-0.0574251	0.0437473	-0.103995	0.256296	-0.0428789	-0.446591	-0.249023	-0.34683	-0.135258	-0.299175
Cbln1	0.403604	0.128637	-0.0383196	0.344116	0.676617	0.391554	0.521168	0.614307	0.36713	0.439427	0.0981329	-0.200065	-0.49924	-0.436604	0.0836952	-0.0757707	0.271928	0.199631	-0.647959	-0.433565	-0.0224707	-0.269214	-0.205601	-0.383956	0.11713	-0.516066	-0.152193	0.233174	0.0630699	-0.191815	0.147525	0.152736	-0.149153	0.000868432	-0.14112	-0.0980243	0.120821
Usp29	-0.223187	-0.00477638	0.14416	0.123535	0.0582935	0.423469	0.520951	0.318823	0.204299	-0.110834	-0.0499349	-0.0600304	-0.503582	-0.245766	0.123209	-0.33858	-0.553191	-0.682805	-0.0527573	0.473296	0.698437	0.679223	0.0428789	-0.316435	0.276487	0.059162	0.196157	0.174989	-0.566978	-0.267586	0.190729	-0.349544	-0.381568	-0.516717	-0.440187	-0.243487	-0.222319
B4galnt4	0.575228	0.316652	0.452562	0.711463	0.469931	0.33858	0.520951	0.487082	0.534954	0.257707	0.16294	0.157946	-0.320234	0.000325662	0.181177	-0.199305	0.361702	-0.133847	-0.238927	0.0137864	0.222102	-0.311224	-0.516066	-0.564373	-0.117673	-0.513678	-0.103343	0.183456	-0.197677	-0.127117	0.0509119	0.198437	-0.36485	-0.208207	-0.181937	0.0966131	-0.0674121
Dctn1	0.482848	0.465805	0.790274	0.809922	0.0666522	0.222319	0.520191	0.278984	0.372015	0.0785931	-0.0251845	0.182696	-0.240664	0.256079	0.297438	-0.480569	0.0118324	-0.599978	0.0872775	0.504451	0.725033	0.0290925	-0.570343	-0.644051	-0.196049	-0.323817	0.124946	0.0424446	-0.49327	-0.0466782	0.267477	-0.191598	-0.466674	-0.408163	-0.30406	0.0143291	-0.357251
Kcna3	-0.183022	-0.311767	-0.144051	-0.0968302	0.292987	0.604429	0.519974	0.516934	0.285714	-0.0938993	0.0551455	-0.106166	-0.660226	-0.555471	0.0495007	-0.129071	-0.426943	-0.36485	-0.340534	0.123535	0.413157	0.59162	0.245224	-0.16663	0.390795	-0.00054277	0.0568823	0.120712	-0.276704	-0.230677	0.190512	-0.274099	-0.170647	-0.334347	-0.217	-0.409792	-0.180308
Arhgef10	0.32436	0.251411	-0.0869518	0.416196	0.230243	-0.0670864	0.519757	0.342922	0.428354	0.876465	0.589123	-0.227638	-0.453756	-0.392423	-0.21472	-0.367673	-0.00249674	0.0676292	-0.502714	-0.268454	0.102258	-0.275944	-0.450174	-0.634933	-0.29353	-0.614199	-0.327616	0.325662	-0.101715	-0.229483	-0.0891229	0.175423	-0.148828	0.233066	0.0739253	-0.0694746	0.0265957
Zfp804b	0.0146548	-0.341945	-0.253908	0.0433131	0.485454	0.529852	0.519757	0.593465	0.330547	0.201802	0.0765306	-0.0929223	-0.665111	-0.635367	-0.0787017	-0.100304	-0.0815241	-0.0427703	-0.517152	-0.2335	0.100304	0.181828	0.101389	-0.167607	0.31155	-0.175532	-0.162288	0.287451	-0.175206	-0.162831	0.103452	0.000651324	-0.263678	-0.129396	-0.15317	-0.171298	0.0278984
Otud5	0.246852	-0.045267	-0.116261	0.177052	0.266826	0.221016	0.519431	0.441381	0.291902	0.32881	0.316001	-0.128637	-0.584672	-0.475684	-0.108228	-0.209401	-0.0825011	-0.0689318	-0.424555	-0.120386	0.214069	0.0422275	-0.0227964	-0.356274	0.0744681	-0.294724	-0.144051	0.281915	-0.0559053	-0.129831	0.169887	-0.0414677	-0.117781	-0.0151976	-0.169236	-0.23426	-0.235888
Hnrnpul1	0.540056	0.133087	0.054277	0.429548	0.147742	0.0880373	0.519106	0.449414	0.383847	0.429766	0.167825	-0.244138	-0.496201	-0.362136	-0.303951	-0.506079	0.0464611	-0.0599218	-0.308185	-0.08934	0.257924	-0.291793	-0.443009	-0.546135	-0.32056	-0.622232	-0.487842	0.353452	-0.0158489	0.179874	0.281589	0.243921	-0.0658923	0.250217	0.232414	-0.0375597	-0.10736
Papss1	0.360182	0.184433	0.178029	0.486322	0.238276	0.0337603	0.518997	0.287234	0.387429	0.683673	0.330547	-0.200282	-0.36789	-0.150022	0.0483066	-0.244572	0.234585	0.0123752	-0.294724	-0.08033	0.113982	-0.340317	-0.353343	-0.446266	-0.0859748	-0.383956	-0.119627	0.0548198	-0.212766	-0.0916196	0.0378854	-0.0216023	-0.318063	-0.0163917	-0.090317	0.0111811	-0.271928
N4bp2l1	0.225901	-0.193552	-0.227964	-0.00466782	0.421624	0.395571	0.51878	0.502388	0.0716457	0.104646	0.115067	-0.271385	-0.568498	-0.55102	-0.0701259	-0.0371255	0.00640469	0.0504776	-0.503257	-0.139383	0.074251	0.0762049	0.105406	-0.244247	0.245549	-0.18921	-0.102801	0.213743	0.0155232	-0.0887972	0.334455	-0.0975901	-0.18693	-0.0236648	-0.100413	-0.330221	-0.111051
C2cd4c	0.357577	-0.110399	-0.0477638	0.245658	0.854538	0.678571	0.518563	0.746526	0.502714	0.202453	0.145354	-0.123752	-0.538645	-0.468954	0.189752	0.172601	0.381459	0.210378	-0.657946	-0.43845	-0.125271	-0.187256	-0.0108554	-0.253799	0.290491	-0.345093	-0.0876031	0.0870604	0.0195397	-0.195506	0.172601	0.128311	-0.179983	-0.113873	-0.127334	-0.165871	-0.0434216
Rnf123	0.252171	0.429983	0.276921	0.535172	0.115393	0.103452	0.518454	0.378637	0.329244	0.165436	0.159249	0.0385367	-0.374294	-0.156969	-0.0746852	-0.579136	-0.130699	-0.459618	0.00759878	0.282349	0.521059	-0.0142206	-0.511181	-0.509119	-0.231654	-0.397851	-0.203213	0.475575	-0.373317	-0.00173686	0.193878	0.182154	-0.242835	-0.277139	-0.132762	0.338363	-0.165436
Taf1	-0.193335	0.245875	0.168584	0.286366	-0.0261615	0.25228	0.518237	0.323925	0.344008	0.0975901	0.0443986	-0.06231	-0.485997	-0.251086	-0.0639383	-0.59162	-0.590426	-0.719388	0.00249674	0.466457	0.757273	0.511181	-0.204842	-0.432914	-0.0158489	-0.14937	-0.0255102	0.361268	-0.481763	-0.103235	0.199414	-0.142749	-0.339014	-0.393074	-0.212983	0.0233391	-0.132762
Myt1	0.25825	0.0727312	-0.226227	0.181285	0.317629	0.224273	0.51802	0.485345	0.36409	0.252497	0.327182	-0.123209	-0.554603	-0.543096	-0.254016	-0.261615	-0.033109	0.00781589	-0.353018	-0.203756	0.160334	-0.113113	-0.128202	-0.367347	-0.0815241	-0.42944	-0.423686	0.518997	0.0565567	0.122015	0.352801	0.14264	-0.177486	-0.0269214	-0.0717542	0.210269	-0.137538
Anks1b	-0.156861	-0.364742	0.117673	-0.0729483	0.300152	0.73198	0.517586	0.442249	0.322731	-0.207013	-0.0919453	-0.235562	-0.543313	-0.282132	0.349653	0.0392966	-0.245875	-0.435193	-0.178246	0.298849	0.447351	0.63363	0.371581	-0.0328919	0.528116	0.23947	0.300803	-0.190187	-0.326205	-0.117238	0.366153	-0.479809	-0.417607	-0.622232	-0.484911	-0.444095	-0.517586
Pold3	0.23502	0.194637	-0.0946591	0.372015	0.486648	0.21624	0.517152	0.391554	0.410226	0.382219	0.476335	0.111702	-0.511507	-0.414568	0.0473296	-0.0849978	0.11789	0.0505862	-0.507382	-0.257273	0.0525402	-0.142966	-0.164785	-0.414134	0.152518	-0.339014	-0.0778333	0.34987	-0.113982	-0.400999	-0.174772	0.0337603	-0.212006	-0.123969	-0.185085	-0.0122666	0.0802214
Tlcd5	0.143291	0.199305	0.0400564	0.298958	0.182914	0.217217	0.517152	0.442032	0.500977	0.149262	0.23122	-0.24848	-0.499023	-0.337277	-0.104429	-0.413157	-0.193226	-0.346505	-0.167933	0.119301	0.443552	0.142097	-0.252388	-0.405449	-0.0476552	-0.294182	-0.23795	0.350738	-0.304168	-0.0274642	0.249132	0.00358228	-0.3236	-0.237299	-0.146657	0.0760964	-0.332393
Coro7	0.534629	0.523556	0.423469	0.784412	0.271277	0.10584	0.516934	0.377768	0.385258	0.387321	0.156861	0.148393	-0.308294	0.0295267	0.0168259	-0.419561	0.189318	-0.230135	-0.217108	0.0429874	0.400782	-0.326639	-0.653495	-0.663374	-0.276813	-0.533869	-0.177269	0.319257	-0.255645	-0.0651324	0.103452	0.1066	-0.310573	-0.0508033	-0.123643	0.192466	-0.000217108
Sla2	0.399479	-0.0669779	0.222427	0.34683	0.508793	0.435193	0.516717	0.49251	0.15013	0.172601	0.0389709	-0.0696917	-0.374294	-0.146982	0.316435	0.0410334	0.264221	-0.00303951	-0.446157	-0.0806557	0.101607	-0.0718628	-0.102149	-0.439752	0.197243	-0.279852	0.155884	-0.0351715	-0.159466	-0.326205	0.109097	-0.0513461	-0.201693	-0.050152	-0.179766	-0.398176	0.0290925
Prrc2b	0.297981	0.376357	0.380916	0.536149	0.0262701	0.255428	0.516717	0.483825	0.476661	0.013135	-0.0726227	-0.0760964	-0.415002	-0.090317	-0.15469	-0.763352	-0.289514	-0.656209	0.0760964	0.414568	0.828702	0.175858	-0.513026	-0.567521	-0.332501	-0.392206	-0.266826	0.322406	-0.324902	0.370278	0.64188	0.0422275	-0.378528	-0.249891	-0.127877	0.18096	-0.260638
Tpst1	0.321863	0.11789	-0.0990013	0.369409	0.610725	0.254451	0.516609	0.49099	0.424121	0.640469	0.38363	-0.179874	-0.501845	-0.468954	0.0388624	0.0113982	0.229917	0.261615	-0.696483	-0.470473	-0.10964	-0.312201	-0.217759	-0.462006	0.103018	-0.484911	-0.129396	0.221125	-0.063287	-0.443009	-0.154907	0.151867	-0.0952019	0.160226	-0.0244247	-0.195506	0.140795
Gab1	0.356817	0.277139	-0.13211	0.426292	0.324251	-0.0371255	0.516392	0.465263	0.592597	0.901433	0.563721	-0.0711029	-0.514655	-0.454516	-0.308945	-0.369301	0.0011941	0.0840208	-0.575771	-0.351824	0.0937907	-0.307425	-0.490122	-0.675966	-0.266609	-0.73122	-0.45647	0.472861	-0.0112896	-0.230569	-0.08934	0.332827	-0.0970473	0.26205	0.15165	0.0198654	0.151541
Trpv6	0.209944	0.154364	-0.0376683	0.327725	0.376248	0.160009	0.516283	0.369409	0.250651	0.545158	0.258359	-0.276162	-0.402518	-0.29353	0.0747937	-0.148502	0.0998697	0.0777247	-0.503691	-0.238059	0.0451585	-0.185953	-0.251411	-0.478289	0.0144377	-0.361159	-0.0357143	0.0981329	-0.12538	-0.262267	0.0165002	0.0383196	-0.0206253	0.0277898	0.0358228	-0.201368	0.0900999
Cd47	-0.0853235	0.304928	0.302106	0.301563	-0.108228	0.230243	0.515632	0.208641	0.26574	-0.00553626	0.0432045	-0.108988	-0.419236	-0.129722	0.0398393	-0.543964	-0.562527	-0.714828	0.0877117	0.59162	0.805471	0.520842	-0.190947	-0.419344	-0.0185627	-0.0611159	0.103669	0.1637	-0.591077	-0.0870604	0.279635	-0.291033	-0.379614	-0.465371	-0.380808	-0.0324577	-0.432154
Tcf20	0.0146548	0.107577	0.322623	0.272579	0.0615502	0.466782	0.515415	0.36789	0.35508	-0.142531	-0.116044	0.00987842	-0.429223	-0.0840208	0.135367	-0.402627	-0.339123	-0.680417	0.0526487	0.501954	0.764546	0.488493	-0.113548	-0.367021	0.113113	-0.0412505	0.103886	0.0804386	-0.406969	0.0365827	0.39568	-0.29277	-0.437799	-0.576748	-0.363113	-0.121472	-0.371689
Maz	0.669453	0.297981	0.167065	0.505102	0.619192	0.291359	0.515306	0.524967	0.393183	0.39264	0.34607	-0.0387538	-0.411094	-0.24696	0.169127	-0.0335432	0.419344	0.16739	-0.551455	-0.296787	0.0512375	-0.407078	-0.319149	-0.50673	-0.0336518	-0.523556	-0.112245	0.143617	0.0611159	-0.00640469	0.419779	0.0680634	-0.199414	-0.0945506	-0.274099	-0.0116153	-0.249457
Kcnc4	0.4797	0.452019	0.565024	0.722427	0.421081	0.357251	0.514872	0.392966	0.387212	0.19746	0.187799	0.231763	-0.263026	0.0830439	0.398285	-0.162723	0.276921	-0.22069	-0.209726	0.121581	0.324577	-0.203973	-0.491858	-0.565784	-0.0320234	-0.370929	0.152084	0.0379939	-0.315567	-0.187581	0.131893	-0.0137864	-0.204407	-0.335866	-0.233066	-0.0054277	-0.208207
Efcab3	0.255599	-0.0198957	-0.145575	0.262775	0.653947	0.484454	0.514243	0.620462	0.429007	0.226354	0.233094	-0.1172	-0.549359	-0.519135	-0.0148946	-0.0490325	0.0924115	0.122309	-0.61383	-0.344097	-0.0402262	-0.0557731	-0.0970864	-0.397913	0.149707	-0.35149	-0.16297	0.311046	-0.0824093	-0.251359	0.024027	0.125353	-0.22581	0.00750164	-0.0530551	-0.0449011	0.120896
Kremen1	0.4467	0.345636	0.244464	0.513244	0.0274642	0.0847807	0.513786	0.42716	0.424012	0.238276	0.223187	-0.122558	-0.421624	-0.155775	-0.237082	-0.677269	-0.149587	-0.415762	-0.0455927	0.23198	0.606709	-0.0233391	-0.501086	-0.583261	-0.434542	-0.434759	-0.321863	0.303734	-0.146765	0.379831	0.561224	0.113113	-0.264221	-0.0157403	-0.101498	0.165762	-0.343899
Grhl1	0.278658	-0.22069	-0.0529744	0.119409	0.756947	0.808076	0.513569	0.682479	0.323491	-0.0900999	0.0554711	-0.0386452	-0.580656	-0.5	0.196157	0.157838	0.296787	0.0764221	-0.531046	-0.230135	-0.0162831	0.0140035	0.139818	-0.102692	0.47297	-0.140035	-0.0306122	0.0730569	-0.0339774	-0.138515	0.24403	-0.0657838	-0.229049	-0.268888	-0.189535	-0.266609	-0.175423
Xkr4	-0.211572	-0.197026	0.0885801	0.0283326	0.230243	0.643834	0.513569	0.484151	0.355949	-0.177377	-0.146005	-0.0831524	-0.568606	-0.334347	0.156209	-0.217868	-0.416196	-0.581741	-0.145028	0.329027	0.616044	0.679874	0.16967	-0.157838	0.379396	0.0801129	0.140903	0.0586192	-0.38211	-0.0941164	0.341294	-0.34607	-0.429331	-0.580004	-0.415436	-0.254993	-0.265089
Kif1a	0.437799	0.179114	0.206578	0.464828	0.0134607	0.0602475	0.513461	0.412614	0.302974	0.338797	0.00727312	-0.180417	-0.426726	-0.178137	-0.272796	-0.663917	-0.113982	-0.300043	-0.137972	0.165871	0.519214	-0.0648068	-0.503908	-0.592162	-0.372883	-0.491316	-0.370929	0.268671	-0.135041	0.291468	0.491099	0.0769648	-0.330004	0.0754451	0.0349544	-0.0414677	-0.12386
Phc1	0.408706	0.191489	-0.0957447	0.371363	0.391337	0.240447	0.513461	0.559379	0.502388	0.373643	0.37614	0.124512	-0.538645	-0.418802	-0.14568	-0.336083	0.0957447	-0.10063	-0.359097	-0.162614	0.249566	-0.124294	-0.282349	-0.438993	-0.0369084	-0.450391	-0.351498	0.468411	0.0861919	0.208967	0.477964	0.0924881	-0.396222	-0.249457	-0.270625	0.239145	-0.298307
Epha5	-0.240773	-0.151867	0.32881	0.146331	0.145897	0.672492	0.513352	0.363005	0.323057	-0.215805	-0.136887	-0.0550369	-0.48122	-0.130156	0.334889	-0.183348	-0.40241	-0.691272	0.0174772	0.527573	0.641229	0.675966	0.14264	-0.165219	0.400782	0.192466	0.307642	-0.0691489	-0.604646	-0.247286	0.120495	-0.444746	-0.459075	-0.640143	-0.429006	-0.268888	-0.340751
Katnal2	0.31079	0.0734911	0.169019	0.378311	0.433673	0.452128	0.513135	0.598133	0.521494	0.23122	0.120061	-0.284954	-0.457664	-0.294724	-0.0218194	-0.278984	0.0212766	-0.166305	-0.350195	-0.0721885	0.238819	-0.0442901	-0.344985	-0.46244	-0.113873	-0.440078	-0.278007	0.164459	-0.319149	-0.0868432	0.160551	0.147742	-0.173361	-0.0242076	0.0352801	-0.0997612	-0.00227963
Nomo1	0.407186	0.114633	0.466674	0.450716	0.201476	0.47601	0.513135	0.458098	0.338906	-0.0530829	-0.125163	0.0425532	-0.408163	-0.0349544	0.183891	-0.381893	-0.0309379	-0.51954	-0.037234	0.377551	0.663808	0.191598	-0.216348	-0.413591	-0.000976987	-0.210812	0.025076	-0.00683891	-0.227204	0.269865	0.681502	-0.176835	-0.423144	-0.414785	-0.314807	-0.129614	-0.4835
Ankrd63	0.576314	0.29201	0.299175	0.607903	0.495115	0.423578	0.513135	0.679874	0.712549	0.130482	0.233066	0.160877	-0.418476	-0.167173	-0.0503691	-0.336409	0.175098	-0.226769	-0.290056	-0.0324577	0.385584	-0.139492	-0.447677	-0.600738	-0.169127	-0.535606	-0.25977	0.234043	-0.0811984	0.0618758	0.326965	0.291359	-0.173144	-0.0871689	-0.00846722	-0.0229049	-0.171841
Gpx3	0.621363	0.014112	-0.0744681	0.39568	0.745332	0.407512	0.512809	0.657838	0.378202	0.417065	0.301346	-0.0884716	-0.497286	-0.470908	-0.0281155	0.0185627	0.43541	0.370821	-0.74696	-0.560356	-0.151867	-0.416088	-0.260747	-0.460703	0.0197568	-0.562744	-0.245332	0.155449	0.140469	-0.233391	0.0882545	0.25673	-0.06231	0.283435	0.0928137	-0.341945	0.149045
Jmjd8	0.56459	0.366804	0.338906	0.632327	0.466674	0.261832	0.512375	0.435845	0.494138	0.306448	0.39264	0.137972	-0.354103	-0.103452	0.191706	-0.142749	0.33706	0.00434216	-0.371255	-0.096396	0.121581	-0.311333	-0.444312	-0.585758	-0.123426	-0.46624	-0.0483066	0.110508	-0.0763135	-0.155558	0.0362571	0.111159	-0.140686	-0.0390795	-0.0182371	-0.0753365	-0.161203
Zfp341	0.247612	0.357577	0.474924	0.510855	0.152736	0.334347	0.512375	0.323274	0.348567	-0.107794	-0.065241	0.138515	-0.397416	-0.0283326	0.26878	-0.346722	-0.102149	-0.532023	-0.0011941	0.4137	0.654147	0.185627	-0.25076	-0.428246	0.0280069	-0.166848	0.107143	0.166196	-0.45647	-0.0318063	0.420973	-0.271494	-0.422167	-0.557859	-0.424121	0.0968302	-0.423035
Htr1d	0.0828267	0.079353	-0.0151976	0.230894	0.301997	0.248155	0.512267	0.519323	0.605732	0.391337	0.293096	-0.229375	-0.515198	-0.378419	-0.100195	-0.280178	-0.248697	-0.206578	-0.374077	-0.0603561	0.264112	0.154364	-0.185953	-0.476118	-0.0429874	-0.325445	-0.171081	0.246092	-0.297004	-0.206687	0.0743595	0.14264	-0.0979158	-0.0549284	-0.070343	-0.0565567	0.00879288
Nrsn2	0.44822	0.179223	0.242835	0.537125	0.49924	0.272905	0.512158	0.42119	0.303843	0.469171	0.164677	0.0334347	-0.321863	-0.140578	0.166522	-0.0307208	0.319366	0.0711029	-0.495984	-0.19518	0.0533	-0.305471	-0.335758	-0.564155	0.126248	-0.449739	0.000759878	0.0630699	-0.320886	-0.551672	-0.223621	0.0541685	-0.118541	0.0500434	0.0192141	-0.330764	0.111376
Plppr2	0.541902	0.288428	0.694637	0.658706	0.296678	0.542336	0.511507	0.463092	0.403604	-0.175423	-0.0942249	0.227204	-0.286583	0.151107	0.36485	-0.278767	0.170104	-0.513786	0.0499349	0.414134	0.622232	0.0577508	-0.366804	-0.484368	-0.00162831	-0.222102	0.130482	0.000976987	-0.315567	0.101064	0.476227	-0.164134	-0.502822	-0.517369	-0.371798	0.0112896	-0.464286
Gramd2a	0.235997	0.225575	0.406535	0.496743	0.160334	0.379505	0.511507	0.387321	0.343139	0.0175858	-0.102475	0.250543	-0.389166	-0.0361485	0.0855406	-0.408706	-0.0392966	-0.480786	0.00759878	0.371255	0.540382	0.0726227	-0.360508	-0.464177	-0.031155	-0.274208	-0.0640469	0.26726	-0.365936	0.000217108	0.138515	-0.0125923	-0.423904	-0.343899	-0.228398	0.136887	-0.0502605
Tppp3	0.376031	0.0216023	-0.130156	0.317846	0.584998	0.191598	0.511073	0.428789	0.386127	0.729809	0.610617	-0.171081	-0.47221	-0.432479	0.10063	0.0953105	0.339557	0.356926	-0.71244	-0.491207	-0.214286	-0.33782	-0.145897	-0.420213	0.0971559	-0.444855	-0.0887972	0.0887972	0.0701259	-0.409249	-0.148285	0.0302866	-0.199197	0.121146	-0.0909683	-0.299718	-0.0386452
Usp30	0.266066	0.102584	0.0336518	0.395245	0.148502	0.0664351	0.510313	0.345636	0.329244	0.569475	0.138406	-0.143291	-0.435193	-0.237408	-0.139601	-0.405992	0.077399	-0.0785931	-0.259878	-0.047221	0.217651	-0.205493	-0.374946	-0.498155	-0.158489	-0.461898	-0.26726	0.23046	-0.0489579	-0.0344116	-0.0052106	0.103995	-0.294399	0.113548	0.113222	-0.0607903	0.0460269
Syt11	0.309922	0.546135	0.678354	0.758684	0.0536257	0.0980243	0.510096	0.208532	0.475358	0.369409	0.0858663	0.00846722	-0.219279	0.228181	0.241424	-0.451802	-0.0252931	-0.476444	-0.0191055	0.389383	0.606057	-0.00412505	-0.583044	-0.669344	-0.244898	-0.33782	0.124946	-0.0410334	-0.446374	-0.139166	0.0649153	-0.129288	-0.455493	-0.247612	-0.170647	-0.0267043	-0.196483
Cant1	0.716023	0.420104	0.431937	0.787451	0.301889	0.0595962	0.509987	0.386127	0.376357	0.51878	0.273122	-0.0540599	-0.279852	0.0236648	0.0687147	-0.35888	0.336409	-0.0168259	-0.335432	-0.0830439	0.221667	-0.471233	-0.698654	-0.747286	-0.359422	-0.621689	-0.139601	0.0616587	-0.179983	-0.136778	0.0826096	0.100087	-0.216023	0.211355	0.0656752	-0.140035	0.0218194
Fam171a2	0.358554	0.107251	0.558728	0.443552	0.291685	0.539839	0.509878	0.440295	0.339774	-0.229049	-0.0381025	0.175966	-0.32805	0.0855406	0.385041	-0.10063	0.0967217	-0.507599	-0.0103126	0.436496	0.569692	0.219605	-0.123969	-0.344551	0.233174	-0.0695832	0.228181	-0.0995441	-0.406752	-0.0982414	0.404364	-0.380156	-0.48502	-0.590643	-0.505319	-0.221993	-0.541033
Slc24a1	0.200499	-0.0359954	0.0476682	0.339052	0.319833	0.274011	0.509691	0.417178	0.368858	0.422173	0.154189	-0.184755	-0.4611	-0.339486	-0.0218253	-0.174711	-0.01265	-0.028286	-0.429122	-0.14219	0.1284	-0.0645529	-0.222922	-0.504371	0.0148217	-0.339704	-0.1537	0.166241	-0.248439	-0.378739	-0.115587	0.102611	-0.106575	0.134046	0.115316	-0.241761	0.0843694
Ppp2r5d	0.363656	0.336409	0.650782	0.671624	0.35736	0.404472	0.509553	0.308836	0.407729	0.150564	0.103995	0.193769	-0.28528	0.136778	0.588906	-0.0814155	0.110725	-0.405449	-0.180634	0.244898	0.484802	0.0804386	-0.295158	-0.576531	0.159032	-0.20799	0.374186	-0.056231	-0.492944	-0.393726	0.0570994	-0.269323	-0.358554	-0.485997	-0.454082	-0.13515	-0.251737
Ralgds	0.55254	0.34238	0.240881	0.657186	0.240339	0.0872775	0.509444	0.410334	0.446917	0.524967	0.256079	0.160986	-0.397091	-0.125706	-0.0967217	-0.457881	0.229917	-0.121906	-0.20647	-0.0294182	0.292119	-0.363439	-0.56904	-0.564373	-0.286691	-0.534954	-0.317738	0.29733	-0.111051	0.133304	0.25228	0.127985	-0.399696	-0.0820669	-0.136344	0.219171	-0.270625
Shtn1	0.239362	0.156318	-0.0465697	0.397525	0.465805	0.122015	0.509444	0.372558	0.530069	0.811442	0.516392	-0.166848	-0.484802	-0.38287	0.0579679	-0.0970473	0.17716	0.193769	-0.603561	-0.376031	-0.0911854	-0.288537	-0.302974	-0.441706	-0.0353886	-0.44518	-0.147851	0.142423	-0.144051	-0.274533	-0.134824	0.0755536	-0.274316	0.0383196	-0.0898828	0.0288754	-0.00173686
Qpct	0.320017	-0.209184	-0.260964	0.113873	0.815241	0.514221	0.508684	0.595093	0.421407	0.357577	0.300695	-0.0700174	-0.581958	-0.557425	0.239579	0.30634	0.433348	0.415219	-0.792119	-0.567846	-0.282892	-0.167282	0.178897	-0.16066	0.459401	-0.213851	0.00868432	0.0224707	0.244138	-0.221233	0.175315	-0.116044	-0.36485	-0.134498	-0.215697	-0.271059	-0.148502
Fndc9	0.332935	0.232957	0.240773	0.463526	0.406209	0.39188	0.508684	0.474707	0.488927	0.0890143	0.301346	0.0791359	-0.422818	-0.202779	0.195506	-0.193986	0.0104212	-0.268237	-0.270734	0.0787017	0.361268	0.103343	-0.231003	-0.533326	0.017043	-0.247069	0.079353	0.107903	-0.208749	-0.0751194	0.261615	0.00238819	-0.281915	-0.260638	-0.247286	-0.0683891	-0.314155
Chst15	0.0192141	0.103126	0.448328	0.33706	0.0230135	0.468845	0.508359	0.408706	0.352801	-0.118867	-0.224815	-0.0861919	-0.388841	-0.00879288	0.0918367	-0.49403	-0.326096	-0.75152	0.146005	0.571646	0.771277	0.393074	-0.247829	-0.376248	-0.00911854	-0.125597	-0.00455927	0.0897742	-0.588797	0.042119	0.322731	-0.137972	-0.302323	-0.458749	-0.246418	-0.0388624	-0.291685
Osbp	0.146982	0.327073	0.26726	0.544941	-0.00488493	0.0429874	0.507924	0.284086	0.437799	0.344551	0.188776	0.166088	-0.445072	-0.152844	-0.058185	-0.612136	-0.266609	-0.533109	-0.0608988	0.281806	0.620929	0.148502	-0.469605	-0.552432	-0.165111	-0.338037	-0.136887	0.39036	-0.362028	0.00998697	0.202345	-0.0137864	-0.345419	-0.285389	-0.116913	0.193443	-0.134173
Aff3	0.151541	-0.0239904	0.117781	0.138081	0.212983	0.503148	0.507924	0.463851	0.182914	-0.0728398	0.010964	-0.299066	-0.478506	-0.320234	-0.0124837	-0.301346	-0.238276	-0.383304	-0.195072	0.252822	0.516066	0.350413	-0.021168	-0.300695	0.0616587	-0.104212	-0.00369084	0.0181285	-0.210378	0.101607	0.537125	-0.180091	-0.230026	-0.207555	-0.182154	-0.357794	-0.350521
Larp1	0.289188	0.41739	0.52703	0.612136	-0.0995441	0.174663	0.507924	0.318498	0.343031	0.0679548	-0.0923795	0.0120495	-0.344768	0.0284412	-0.029201	-0.750434	-0.311767	-0.712875	0.133304	0.539405	0.872775	0.181177	-0.553083	-0.636778	-0.317195	-0.366479	-0.119409	0.245441	-0.489579	0.179874	0.452996	-0.0739253	-0.347156	-0.270625	-0.114633	0.0819583	-0.248155
Clcn6	0.130265	0.352041	0.390469	0.510313	-0.203647	0.0105297	0.50749	0.248806	0.291902	0.262701	-0.0550369	-0.0348459	-0.349544	-0.0235562	-0.156644	-0.787994	-0.408272	-0.656535	0.0952019	0.507056	0.770951	0.202345	-0.550152	-0.629614	-0.351498	-0.35964	-0.156861	0.280395	-0.505536	0.0617673	0.214611	-0.00922709	-0.272688	-0.120821	-0.0733825	0.0455927	-0.0858663
Slc7a4	0.176509	-0.0339774	0.397525	0.274533	0.301889	0.545267	0.507056	0.415979	0.323274	0.0819583	0.0690404	-0.268888	-0.341077	-0.0254017	0.358988	-0.0179114	0.0526487	-0.315892	-0.149587	0.271168	0.337495	0.167716	-0.0657838	-0.367673	0.10964	-0.129288	0.197351	-0.230569	-0.363005	-0.16739	0.187581	-0.194855	-0.281915	-0.296895	-0.253474	-0.361159	-0.386018
Ptcd1	0.143291	-0.104755	0.419236	0.326748	0.335106	0.616913	0.507056	0.392749	0.361811	0.0595962	0.00173686	-0.094442	-0.387538	-0.0637212	0.379179	0.0592705	0.0132436	-0.32056	-0.225575	0.220473	0.35964	0.269214	-0.0222536	-0.332718	0.281589	-0.0650239	0.25977	-0.266175	-0.391663	-0.388189	0.0118324	-0.330656	-0.326422	-0.355515	-0.159032	-0.518888	-0.269757
Slc5a3	0.0322406	0.154364	-0.0753365	0.192141	0.0815241	0.206687	0.506513	0.393726	0.250434	0.204516	0.248155	0.0598133	-0.565784	-0.453105	-0.246635	-0.44746	-0.429657	-0.382327	-0.270408	0.173035	0.512701	0.297764	-0.182914	-0.47145	-0.00705601	-0.2868	-0.185085	0.354863	-0.331307	-0.209401	0.171407	-0.091294	-0.143834	-0.0885801	-0.09835	-0.234151	-0.126248
Pkp1	0.0184542	0.00683891	0.13591	0.24175	0.198545	0.310248	0.506405	0.374837	0.328919	0.0468954	-0.0332175	-0.265198	-0.38287	-0.125163	0.0676292	-0.176943	-0.0341945	-0.278441	-0.0979158	0.172818	0.383521	0.19822	-0.0122666	-0.227638	0.137321	0.00314807	0.0108554	0.0486322	-0.303191	0.00966131	0.326422	-0.234477	-0.496092	-0.395571	-0.449088	-0.00738168	-0.397851
Pik3ip1	0.305254	0.0823925	0.0440729	0.389058	0.50228	0.272145	0.506296	0.48426	0.501845	0.494138	0.212332	-0.0576422	-0.4264	-0.257816	0.0364742	-0.0446157	0.285172	0.167499	-0.473296	-0.32132	-0.0320234	-0.269648	-0.229483	-0.38287	0.0111811	-0.430525	-0.158706	0.153278	0.106492	-0.212875	-0.132762	0.148068	-0.198654	0.0173686	-0.0184542	-0.0780504	0.122558
Lrrn1	0.034086	0.294833	0.178571	0.396114	-0.0699088	-0.0135693	0.506079	0.179983	0.446266	0.464286	0.372666	-0.124837	-0.383956	-0.136887	-0.073274	-0.526813	-0.267694	-0.421624	-0.00825011	0.315132	0.507165	0.14188	-0.324034	-0.451911	-0.177486	-0.220256	-0.0765306	0.194855	-0.342054	-0.0123752	0.0916196	-0.106166	-0.434868	-0.241858	-0.20647	0.0908597	-0.392097
Fuz	0.324794	0.095419	-0.189535	0.25749	0.597482	0.293205	0.50597	0.466348	0.357143	0.483174	0.404798	-0.101607	-0.478072	-0.449631	0.0325662	0.0955276	0.29733	0.272579	-0.659249	-0.43693	-0.13135	-0.286908	-0.117455	-0.413591	0.102692	-0.3934	-0.160877	0.154255	0.0894485	-0.315458	0.0299609	-0.008033	-0.235671	0.0130265	-0.0425532	-0.182154	-0.0840208
Zfp236	0.358663	0.087386	-0.147959	0.242184	0.366913	0.356492	0.505862	0.663157	0.45343	0.160009	0.12614	0.00369084	-0.593791	-0.497829	-0.29353	-0.465154	-0.0533	-0.182479	-0.375271	-0.126465	0.395137	0.013135	-0.196374	-0.377768	-0.11333	-0.485997	-0.441055	0.413591	0.189535	0.357903	0.624077	0.106166	-0.229809	-0.106274	-0.0466782	0.0414677	-0.182154
Phf8	0.140578	0.429548	0.21548	0.454299	0.0149805	0.0765306	0.504559	0.295267	0.340317	0.234802	0.106383	0.204299	-0.441706	-0.222536	-0.139818	-0.631568	-0.375488	-0.49772	-0.0474381	0.302757	0.62766	0.164242	-0.423144	-0.54581	-0.182588	-0.365502	-0.16218	0.49772	-0.353018	-0.01802	0.15013	0.105515	-0.155667	-0.245115	-0.163048	0.23274	-0.0744681
Vxn	-0.0310465	-0.333804	0.17944	0.0239904	0.24924	0.580764	0.504234	0.310248	0.0900999	-0.118867	-0.110399	-0.147308	-0.46244	-0.190621	0.431177	0.0597047	-0.121798	-0.293313	-0.224815	0.2703	0.326314	0.492076	0.285606	-0.092271	0.485237	0.23122	0.400673	-0.264112	-0.291576	-0.223404	0.236648	-0.585541	-0.467217	-0.452128	-0.421841	-0.532458	-0.357577
Sass6	-0.0731654	-0.00412505	-0.228615	0.0664351	0.0505862	0.0338689	0.503908	0.350521	0.393291	0.44822	0.317955	-0.344116	-0.586952	-0.559162	-0.348567	-0.490881	-0.422058	-0.211029	-0.315024	0.0146548	0.317955	0.209075	-0.156426	-0.356274	-0.157512	-0.306122	-0.319692	0.333912	-0.152736	-0.0052106	0.132762	0.138515	-0.0720799	0.0651324	0.156426	-0.0535172	-0.0423361
Efna2	0.301455	0.191706	0.367455	0.498914	0.156969	0.24327	0.503799	0.31155	0.301346	0.196483	-0.0691489	0.0960703	-0.358988	-0.022145	0.123969	-0.294833	0.142531	-0.278875	-0.0367998	0.23871	0.374837	-0.0631785	-0.36485	-0.411963	-0.0390795	-0.222644	-0.0130265	0.137212	-0.252822	-0.0364742	0.153821	-0.118758	-0.565024	-0.340317	-0.305471	0.092271	-0.264763
Clrn1	0.161094	-0.0918367	-0.0601389	0.125488	0.406969	0.358228	0.503799	0.457013	0.331198	0.155232	0.19442	-0.116696	-0.537451	-0.399696	0.117673	0.0130265	0.0137864	-0.0364742	-0.464937	-0.0999783	0.0907512	0.0801129	0.0836952	-0.281046	0.249132	-0.218302	-0.0293096	0.132002	-0.114525	-0.227095	0.119192	-0.0617673	-0.0772905	-0.155341	-0.0476552	-0.219605	-0.241424
D630023F18Rik	0.176509	-0.381568	-0.0534086	0.0709944	0.756622	0.689861	0.503799	0.574034	0.339666	0.196157	0.131568	-0.27703	-0.503908	-0.410226	0.348459	0.376791	0.316978	0.262484	-0.68845	-0.376465	-0.209835	0.00108554	0.237625	-0.11561	0.53376	-0.0858663	0.173578	-0.206361	-0.106817	-0.429766	-0.0477638	-0.153495	-0.203105	-0.106274	-0.18096	-0.525619	-0.0236648
Lrrc10b	0.339449	0.159792	0.0919453	0.403495	0.411094	0.313613	0.503799	0.560139	0.910877	0.353126	0.409683	-0.23795	-0.466348	-0.312093	-0.0739253	-0.287885	0.0478723	-0.102041	-0.338363	-0.149913	0.227421	-0.0702345	-0.299284	-0.485128	-0.152953	-0.439644	-0.312419	0.177269	-0.0741424	0.065241	0.209835	0.245115	-0.26498	-0.0335432	0.0309379	0.0645897	-0.232631
Rfx1	0.644811	0.397199	0.0563396	0.592054	0.338689	0.103669	0.503691	0.551889	0.407946	0.2868	0.265632	0.224924	-0.443552	-0.33185	-0.294073	-0.501954	0.199088	-0.0974815	-0.295158	-0.143074	0.310248	-0.397742	-0.593791	-0.639601	-0.27779	-0.702128	-0.50076	0.633521	-0.0576422	0.0585106	0.290165	0.367998	-0.141989	0.0438558	0.0116153	0.262701	-0.0354972
Klhl14	0.188884	0.0852149	0.342705	0.368758	0.190729	0.362571	0.503691	0.363005	0.498589	0.0233391	0.0784846	0.210161	-0.439644	-0.0428789	0.222319	-0.145788	0.01802	-0.438233	-0.0691489	0.31383	0.467	0.194203	-0.0887972	-0.298958	0.225141	-0.0889058	0.0627442	0.0715371	-0.309271	-0.125271	0.154907	-0.289622	-0.47449	-0.539731	-0.303409	-0.022145	-0.45267
Inpp4b	0.0121581	-0.297004	-0.33261	-0.0305037	0.324034	0.336518	0.503365	0.549066	0.340534	0.286474	0.0796787	-0.329244	-0.635693	-0.647959	-0.319909	-0.229917	-0.206795	-0.0127008	-0.488385	-0.225575	0.0817412	0.1269	0.0176943	-0.224598	0.126574	-0.296353	-0.410117	0.348893	-0.0731654	-0.161963	0.0455927	0.0790274	-0.123426	0.148285	0.15393	-0.219496	0.187799
Atp8a1	-0.163265	0.26498	0.204082	0.268237	-0.124729	0.209618	0.503257	0.304277	0.363439	0.0222536	-0.0366913	-0.260313	-0.459835	-0.215805	-0.149587	-0.671515	-0.630265	-0.716565	0.0661094	0.516826	0.80406	0.514221	-0.231329	-0.4137	-0.139601	-0.129939	-0.0720799	0.254559	-0.497286	0.0386452	0.295158	-0.151107	-0.318498	-0.288862	-0.132545	-0.00293096	-0.197568
Sox12	0.595745	0.451476	0.181068	0.599436	0.405558	0.171515	0.503257	0.545484	0.620495	0.435519	0.358771	-0.0592705	-0.427812	-0.254885	-0.118432	-0.378962	0.194637	-0.0858663	-0.338472	-0.169887	0.281481	-0.376248	-0.59911	-0.631785	-0.381242	-0.688776	-0.417282	0.384716	-0.0244247	0.169887	0.428246	0.353235	-0.149913	-0.0290925	-0.050152	0.269431	-0.209292
Mboat7	0.248914	0.40241	0.680417	0.626357	0.091294	0.358337	0.502605	0.280721	0.255753	0.0825011	-0.00629613	-0.0441815	-0.237408	0.15241	0.268888	-0.398393	-0.158055	-0.572188	0.00868432	0.496743	0.662397	0.151759	-0.489362	-0.63591	-0.16739	-0.294073	0.164894	-0.0102041	-0.615176	-0.226444	0.0911854	-0.145897	-0.24175	-0.270191	-0.210595	-0.199631	-0.181828
Tro	-0.12234	-0.0496092	0.103886	0.1066	0.157403	0.51954	0.502388	0.463092	0.292987	-0.154581	-0.0375597	0.0303951	-0.582175	-0.399045	0.0719713	-0.326531	-0.528007	-0.630265	-0.15914	0.347807	0.658706	0.581741	0.0217108	-0.341837	0.25152	-0.127985	0.0375597	0.302974	-0.481546	-0.255645	0.220473	-0.178789	-0.101498	-0.407078	-0.192683	-0.212766	-0.112788
Foxp4	0.531698	0.25977	0.663591	0.688341	0.231763	0.347807	0.50228	0.377334	0.43997	0.0806557	0.0272471	0.213851	-0.255319	0.198437	0.313178	-0.252497	0.310573	-0.357251	0.0297438	0.321646	0.415002	-0.139492	-0.425206	-0.41967	-0.0676292	-0.223947	0.0733825	-0.110399	-0.335106	0.0675206	0.258793	-0.0991099	-0.419887	-0.402844	-0.238602	0.0384281	-0.496526
Cldn11	0.259444	0.243161	-0.0346287	0.417499	0.350738	-0.0198654	0.501954	0.285172	0.414242	0.890903	0.560139	-0.144051	-0.402518	-0.303517	-0.00249674	-0.146657	0.170538	0.184325	-0.547221	-0.321103	-0.0480894	-0.326096	-0.353995	-0.512158	-0.12462	-0.485779	-0.138189	0.155015	-0.0750109	-0.355189	-0.237299	0.0737082	-0.226878	0.126683	-0.0827182	-0.0711029	0.017043
Gabra5	-0.0930308	-0.258684	0.202453	0.0998697	0.34162	0.62614	0.501954	0.278984	0.0588363	-0.064264	-0.157403	0.0530829	-0.443986	-0.169019	0.517043	0.19366	-0.016066	-0.245115	-0.250217	0.209726	0.258467	0.392097	0.261724	-0.0734911	0.686387	0.230894	0.460378	-0.159357	-0.424012	-0.471993	0.0245332	-0.592271	-0.457555	-0.622123	-0.505102	-0.43693	-0.297872
Gpr6	0.220365	0.153821	0.0840208	0.40089	0.361268	0.215805	0.501845	0.467651	0.795701	0.40469	0.324251	-0.230026	-0.443878	-0.302866	-0.0326748	-0.239904	0.00694746	-0.0825011	-0.377985	-0.160226	0.206687	-0.0603561	-0.248155	-0.463851	-0.0395137	-0.392857	-0.219496	0.137104	-0.223838	-0.175206	0.0294182	0.097373	-0.212006	-0.0534086	0.066218	-0.0125923	-0.129614
Ctnna2	0.139492	-0.0040165	0.383196	0.309813	0.222427	0.458207	0.501737	0.311116	0.258142	-0.12462	-0.099327	0.140469	-0.410986	-0.00455927	0.366913	-0.125706	-0.0578593	-0.43693	-0.0618758	0.395897	0.483825	0.384281	0.0438558	-0.210812	0.320017	0.155667	0.343031	-0.106709	-0.324577	-0.0367998	0.348024	-0.453973	-0.677703	-0.637538	-0.596722	-0.124403	-0.500434
Carhsp1	0.305363	0.148611	-0.0919453	0.399153	0.426075	0.0408163	0.501411	0.364199	0.501954	0.90165	0.576422	-0.209184	-0.443769	-0.363222	-0.0436387	-0.0962875	0.233391	0.264763	-0.610182	-0.442575	-0.121363	-0.388732	-0.302974	-0.49099	-0.0833695	-0.533109	-0.233608	0.181177	-0.00976987	-0.306557	-0.188124	0.123969	-0.164025	0.178571	0.0449414	-0.0835866	0.0506947
Mrgpre	0.3769	0.074251	0.100847	0.376791	0.401107	0.333044	0.501411	0.635258	0.497503	0.352584	0.0259444	-0.387972	-0.438993	-0.288754	-0.187256	-0.306991	0.0744681	-0.0344116	-0.415002	-0.155884	0.177052	-0.147851	-0.33109	-0.49772	-0.192792	-0.521602	-0.324902	0.16294	-0.108554	-0.0352801	0.198328	0.229049	-0.197677	0.234802	0.0998697	-0.187907	0.0819583
Zfp746	-0.0625271	-0.0953105	0.205818	0.194963	0.0678463	0.286691	0.501194	0.310465	0.177594	0.0816327	-0.0504776	-0.155341	-0.413374	-0.163591	0.154472	-0.286366	-0.277356	-0.475358	-0.093465	0.333587	0.528007	0.372558	-0.0127008	-0.347264	0.185519	-0.0413591	0.193552	0.0151976	-0.422818	-0.292987	0.0526487	-0.155015	-0.161311	-0.225033	-0.217434	-0.336843	-0.13591
Nfe2l3	0.212332	0.150999	-0.109857	0.336409	0.286474	0.018997	0.501086	0.376248	0.473404	0.824142	0.447134	-0.245007	-0.476335	-0.41891	-0.198545	-0.298958	0.0127008	0.115393	-0.502063	-0.288537	-0.00900999	-0.240773	-0.342271	-0.493053	-0.190729	-0.498155	-0.317738	0.273339	-0.0890143	-0.209618	-0.141012	0.209726	-0.170756	0.232089	0.179766	-0.00238819	0.0213851
Cpox	-0.0381025	-0.113765	-0.285931	0.0879288	0.363005	0.21624	0.500868	0.375814	0.317738	0.571863	0.432914	-0.175858	-0.585541	-0.530178	-0.0727312	-0.0724056	0.00640469	0.0975901	-0.50749	-0.256079	-0.0104212	0.0103126	0.042119	-0.161311	0.218628	-0.150564	-0.0994355	0.214937	-0.0181285	-0.206144	-0.0414677	-0.123643	-0.376683	-0.103343	-0.267803	-0.107903	-0.082284
Abl1	0.333804	0.252931	0.0205167	0.444203	0.0740339	-0.0465697	0.50076	0.390795	0.400999	0.652518	0.327942	-0.114742	-0.45267	-0.325445	-0.312201	-0.633413	-0.104863	-0.223296	-0.211138	-0.00857577	0.370386	-0.204082	-0.544073	-0.605189	-0.398285	-0.58782	-0.438884	0.455493	-0.185627	0.206904	0.329462	0.276704	-0.154038	0.047221	-0.00618758	0.252497	-0.141663
Pde9a	0.496418	0.0868432	0.00673035	0.380373	0.615067	0.335323	0.500543	0.486756	0.36789	0.389383	0.300043	-0.198762	-0.466782	-0.345745	0.079353	0.0234477	0.339774	0.277139	-0.59086	-0.368107	-0.10063	-0.288537	-0.204082	-0.441598	0.0413591	-0.400022	-0.103669	0.153387	0.0536257	-0.179766	0.116153	0.116696	-0.253908	0.0859748	-0.0555797	-0.146005	0.0470039
Clic5	0.132545	-0.0455927	-0.250868	0.130265	0.159357	0.0905341	0.500434	0.397742	0.275619	0.392749	0.368758	-0.215914	-0.621363	-0.56079	-0.272579	-0.414025	-0.297981	-0.117998	-0.438233	-0.115393	0.267586	0.120386	-0.14188	-0.389383	-0.127008	-0.334455	-0.289297	0.359314	-0.0223621	0.0898828	0.301672	0.0453756	-0.0335432	0.0699088	0.0205167	-0.109531	-0.00987842
Gpc1	0.548741	0.317086	0.626031	0.654038	0.274316	0.359205	0.500217	0.327182	0.194095	0.0661094	0.00792445	0.146874	-0.253148	0.148393	0.356817	-0.250977	0.181068	-0.286257	-0.125163	0.294073	0.427269	-0.0737082	-0.433022	-0.588363	-0.138189	-0.281155	0.204842	-0.085432	-0.263569	-0.0188884	0.285389	-0.113873	-0.344659	-0.24327	-0.292662	-0.15762	-0.208858
Wdtc1	0.74099	0.158489	0.184542	0.476118	0.458098	0.348024	0.5	0.605623	0.399262	0.216565	0.176183	-0.129071	-0.426075	-0.240339	-0.0281155	-0.254668	0.280721	0.00455927	-0.42944	-0.155992	0.249457	-0.246635	-0.350521	-0.559596	-0.216891	-0.532241	-0.251954	0.101389	0.195506	0.326096	0.695832	0.0825011	-0.205601	0.0284412	-0.0429874	-0.156644	-0.307425
Zfp282	0.270734	0.410009	0.457013	0.584564	-0.00249674	0.100304	0.499674	0.267369	0.432696	0.230677	0.212006	0.138624	-0.331198	0.0831524	0.118867	-0.481871	-0.158055	-0.582501	0.0614416	0.432262	0.68921	0.114307	-0.463743	-0.608228	-0.178463	-0.312636	0.0212766	0.203973	-0.411637	0.00770734	0.289948	-0.120061	-0.372558	-0.44366	-0.391554	0.136127	-0.409466
Adamtsl1	0.207013	0.242835	0.0208424	0.434976	0.125054	-0.0816327	0.499674	0.294399	0.440295	0.773773	0.324577	-0.202888	-0.425315	-0.26954	-0.228941	-0.47449	-0.0763135	-0.050152	-0.348893	-0.120278	0.218736	-0.195506	-0.489253	-0.557425	-0.261181	-0.48947	-0.295484	0.270083	-0.256839	-0.155449	-0.0994355	0.169019	-0.206144	0.192141	0.08934	0.0187799	0.0874946
Srsf4	0.520951	0.434433	0.379722	0.660551	0.164025	0.0521059	0.499566	0.251845	0.284412	0.326639	0.184433	0.0648068	-0.340534	-0.0624186	0.130808	-0.406535	0.152084	-0.232957	-0.166522	0.141446	0.397199	-0.245549	-0.503148	-0.569475	-0.163591	-0.376574	-0.0516717	0.151324	-0.33033	0.016066	0.287668	-0.121038	-0.332284	-0.169344	-0.209292	0.149805	-0.401976
Prima1	0.289188	0.232957	-0.129071	0.385475	0.323491	-0.0611159	0.499349	0.370278	0.484368	0.898285	0.57284	-0.112136	-0.459184	-0.401976	-0.22449	-0.274859	0.0677377	0.147525	-0.551563	-0.336083	-0.00195397	-0.336083	-0.432154	-0.59987	-0.207338	-0.619301	-0.347916	0.393617	-0.0585106	-0.308511	-0.224273	0.295158	-0.0956361	0.244138	0.102801	0.0251845	0.154581
Adamts16	0.348567	-0.0173686	-0.26954	0.179766	0.553843	0.344333	0.499349	0.674772	0.414894	0.406969	0.126031	-0.330656	-0.583695	-0.632653	-0.259119	-0.187364	0.111376	0.158163	-0.598567	-0.43465	-0.00379939	-0.251628	-0.177812	-0.381025	-0.0402736	-0.586735	-0.500543	0.45419	0.104646	0.0309379	0.326748	0.325011	-0.111051	0.171624	0.197785	0.0357143	0.0971559
Polr1a	0.141337	0.236322	0.43921	0.442575	-0.141663	0.134281	0.49924	0.314373	0.311984	0.0599218	0.0116153	-0.0128094	-0.339231	0.0318063	-0.0204082	-0.647416	-0.422275	-0.705927	0.103126	0.550803	0.77779	0.318932	-0.398611	-0.606166	-0.258033	-0.273556	-0.017043	0.20571	-0.509119	-0.0308294	0.197785	-0.0374512	-0.17043	-0.186822	-0.12766	-0.0615502	-0.0984585
Mfsd6	-0.136561	0.24327	0.468628	0.364416	-0.214069	0.201476	0.499023	0.1066	0.23502	-0.000108554	-0.0527573	-0.0737082	-0.316652	0.0330004	0.162505	-0.509227	-0.51802	-0.782783	0.201042	0.716782	0.823383	0.51574	-0.230569	-0.453973	0.00531915	-0.00814155	0.206687	0.0586192	-0.726878	-0.256622	0.0561224	-0.363765	-0.412071	-0.439535	-0.28604	-0.148176	-0.34531
Neurod2	0.368758	0.359748	0.681177	0.712875	0.178571	0.312201	0.498589	0.307208	0.42792	0.0448328	-0.0423361	0.341837	-0.259336	0.236974	0.359422	-0.323491	0.149153	-0.501628	0.0896657	0.421081	0.564264	0.017043	-0.425315	-0.452779	-0.0135693	-0.158055	0.169779	-0.0255102	-0.41739	-0.0416848	0.180743	-0.190947	-0.526921	-0.530287	-0.388406	0.112788	-0.363873
Enpp4	-0.0390795	0.0476552	-0.194637	0.172384	0.0104212	-0.0335432	0.498372	0.297221	0.414025	0.684759	0.425206	-0.259878	-0.56003	-0.484477	-0.352366	-0.49175	-0.382002	-0.186496	-0.329244	-0.0154147	0.295376	0.138298	-0.244898	-0.43997	-0.164785	-0.332718	-0.307317	0.339123	-0.218194	-0.0817412	0.00412505	0.0547112	-0.232631	0.0974815	0.00705601	-0.033109	-0.059162
Tmem26	0.426849	0.109699	0.0874335	0.461605	0.470946	0.245574	0.498317	0.468339	0.406104	0.367112	0.233192	-0.00553926	-0.437059	-0.317041	-0.0417074	-0.171934	0.263278	0.108722	-0.444662	-0.221028	0.0486586	-0.304768	-0.323993	-0.435321	0.0322581	-0.472467	-0.230694	0.207125	-0.112632	-0.245465	-0.0645161	0.0990551	-0.213968	0.104269	0.116542	-0.135223	0.073531
Cacng4	0.584021	0.24175	0.102475	0.463743	0.490339	0.331416	0.498263	0.669236	0.655449	0.273339	0.172058	-0.234802	-0.407186	-0.261073	-0.168259	-0.283326	0.296895	0.0302866	-0.381568	-0.272036	0.205927	-0.337277	-0.377334	-0.485345	-0.330439	-0.587603	-0.466891	0.230786	0.171841	0.372449	0.588254	0.233934	-0.248046	0.0516717	-0.00303951	0.164025	-0.212983
Crocc	0.64264	0.56003	0.163048	0.64112	0.363982	0.0861919	0.498155	0.515523	0.54657	0.402084	0.392097	-0.0490664	-0.358663	-0.232306	-0.196374	-0.480026	0.211572	-0.048198	-0.283869	-0.149587	0.250434	-0.471342	-0.687799	-0.678789	-0.465914	-0.74924	-0.495224	0.510747	-0.108446	0.13363	0.291359	0.397091	-0.177377	0.0394051	-0.0214937	0.395245	-0.140469
Epc1	0.232957	0.167607	0.22373	0.409574	0.16142	0.257816	0.497829	0.308185	0.22373	0.15165	-0.017043	0.0362571	-0.390686	-0.138732	0.0556882	-0.265632	-0.0495007	-0.204407	-0.19746	0.147959	0.344333	0.0665436	-0.298089	-0.470039	0.0158489	-0.226661	0.0237733	0.173578	-0.366804	-0.24175	0.058185	-0.156644	-0.344659	-0.210052	-0.198545	-0.120061	-0.0637212
Smarca1	-0.151107	-0.276813	-0.211463	-0.0907512	0.488602	0.726335	0.497829	0.558728	0.361376	-0.0878202	0.0601389	-0.102149	-0.679223	-0.590534	0.102692	0.0265957	-0.232414	-0.226118	-0.419344	-0.0222536	0.252931	0.473404	0.324468	-0.0467868	0.532892	0.0400564	0.0448328	0.180743	-0.200391	-0.189644	0.240013	-0.208424	-0.304711	-0.469822	-0.353126	-0.21624	-0.282458
Chdh	0.267911	0.149262	-0.215263	0.284086	0.315024	0.0394051	0.497612	0.455167	0.487299	0.720799	0.59759	0.0498263	-0.550803	-0.51129	-0.273665	-0.283435	-0.0142206	0.0370169	-0.5	-0.284303	0.0919453	-0.217868	-0.325445	-0.517152	-0.0986756	-0.553083	-0.397851	0.49924	-0.136344	-0.196483	0.0175858	0.208424	-0.122015	0.046244	-0.0784846	0.0815241	-0.0830439
Pum1	-0.0546027	0.103669	0.413917	0.261724	-0.015089	0.444963	0.497503	0.321103	0.27855	-0.230677	-0.117673	-0.0801129	-0.4264	-0.0770734	0.238602	-0.407729	-0.497937	-0.78756	0.0923795	0.604538	0.833152	0.598893	-0.0611159	-0.350195	0.118758	0.00781589	0.22221	0.0589449	-0.557425	-0.0690404	0.374294	-0.365067	-0.245007	-0.561876	-0.326314	-0.174446	-0.417607
X5033404E19Rik	0.313721	0.0297438	-0.00466782	0.293639	0.238276	0.182262	0.497503	0.382653	0.31535	0.363765	0.186496	-0.147416	-0.492944	-0.363005	-0.152844	-0.22221	0.102692	0.0011941	-0.301129	-0.0898828	0.134173	-0.208098	-0.185845	-0.359422	-0.0457013	-0.371906	-0.335866	0.356709	-0.0975901	0.00238819	0.193986	0.0636127	-0.311116	0.00390795	0.00293096	0.0836952	-0.220039
Zfp276	0.445723	0.449522	0.186822	0.669561	0.288754	0.0121581	0.497286	0.339666	0.387212	0.552974	0.331633	0.315567	-0.390469	-0.185302	-0.00705601	-0.422492	0.155558	-0.119192	-0.310465	-0.0953105	0.282241	-0.327725	-0.556122	-0.611919	-0.207772	-0.584347	-0.211029	0.460378	-0.137429	-0.0860834	0.0442901	0.16739	-0.268237	-0.123535	-0.164459	0.282783	-0.0323491
Mei4	0.0943335	-0.325011	-0.207121	-0.0318063	0.651759	0.593791	0.497069	0.523556	0.343899	0.214611	0.251086	-0.102909	-0.565458	-0.546027	0.21548	0.263786	0.158163	0.212006	-0.665219	-0.344008	-0.142314	0.0770734	0.263244	-0.126248	0.45799	-0.100304	0.0825011	-0.0656752	-0.00749023	-0.407512	-0.0451585	-0.0876031	-0.0950934	-0.135475	-0.198003	-0.452019	-0.127877
Zfp346	0.207447	-0.267586	-0.0826096	0.13287	0.344985	0.438884	0.496635	0.570994	0.339883	0.0628528	-0.176292	-0.399805	-0.526704	-0.38211	-0.0766392	-0.16663	0.0530829	-0.0518888	-0.274533	-0.153278	0.154907	0.026053	0.0385367	-0.207772	0.0874946	-0.237625	-0.294507	0.31155	0.0296353	0.160551	0.388298	0.0210595	-0.398719	-0.0554711	-0.101824	0.0593791	-0.00673035
Krt86	0.28166	0.0702059	0.0123237	0.256344	0.313445	0.258351	0.49646	0.494397	0.321531	0.194056	0.252608	-0.096805	-0.467631	-0.335862	-0.0383094	-0.243685	-0.0570458	-0.122735	-0.32917	-0.0576592	0.238667	-0.0141639	-0.207105	-0.411477	-0.072771	-0.411979	-0.157643	0.264597	-0.0310601	-0.0608935	0.164055	0.188368	-0.0329003	0.00552056	-0.0608935	-0.0371383	0.0495178
Ikzf3	0.349653	0.229158	0.00586192	0.451259	0.372015	0.226878	0.495875	0.479266	0.518563	0.500109	0.195832	-0.148068	-0.450174	-0.352692	-0.160769	-0.41142	-0.00271385	-0.038211	-0.427486	-0.212549	0.222644	-0.120604	-0.408055	-0.565675	-0.225141	-0.526596	-0.325011	0.373643	-0.0256188	0.077399	0.190621	0.248697	-0.301889	0.048198	-0.0518888	0.139818	0.0534086
Timp2	0.318172	-0.0159574	0.133521	0.360508	0.338689	0.362571	0.495658	0.478615	0.264438	0.318172	0.0259444	-0.123752	-0.439861	-0.31155	-0.0373426	-0.218845	-0.00466782	-0.0341945	-0.452019	-0.103669	0.160986	-0.0612245	-0.306882	-0.555905	-0.0622015	-0.449414	-0.132653	0.113873	-0.231329	-0.384933	-0.169019	0.155884	0.0142206	0.290056	0.232089	-0.443878	0.23046
Dzank1	-0.149587	0.0394051	0.283218	0.216457	-0.0525402	0.367347	0.495549	0.35063	0.226661	-0.101064	-0.201151	-0.186062	-0.453647	-0.165979	0.0225792	-0.528875	-0.594116	-0.758142	0.0474381	0.542662	0.803734	0.618215	-0.0991099	-0.349978	0.0576422	-0.0600304	0.0557968	0.196591	-0.540382	-0.0374512	0.356817	-0.227746	-0.301997	-0.410009	-0.253582	-0.155449	-0.161094
Ntrk1	0.418943	0.194341	-0.0230878	0.445281	0.416141	0.162511	0.495156	0.546038	0.74901	0.499078	0.392381	-0.101205	-0.471059	-0.366715	-0.164081	-0.297116	0.14895	-0.0394511	-0.412891	-0.270778	0.126423	-0.272011	-0.378259	-0.532253	-0.19266	-0.583472	-0.455704	0.399554	-0.0365371	-0.0154666	0.10793	0.329954	-0.195798	0.053909	0.125862	0.219446	-0.0924634
Dnm3	-0.08033	0.341077	0.376465	0.422275	-0.169344	0.0921624	0.495007	0.145897	0.348893	0.202562	0.0743595	-0.0887972	-0.325337	-0.00651324	0.0373426	-0.589883	-0.525944	-0.683673	0.0754451	0.535714	0.756296	0.397634	-0.35964	-0.574142	-0.157946	-0.174446	0.0716457	0.182371	-0.664242	-0.257816	-0.0197568	-0.229049	-0.307208	-0.298632	-0.183565	-0.0635041	-0.15762
Tspan33	0.401759	0.125597	0.330547	0.42119	0.52627	0.442901	0.494898	0.45571	0.485779	0.1637	0.166196	-0.103235	-0.311767	-0.0459184	0.370495	0.101715	0.277681	-0.0763135	-0.326748	-0.0547112	0.186279	-0.0887972	-0.0800043	-0.394051	0.213417	-0.236539	0.133739	-0.0339774	-0.153495	-0.235345	0.187581	-0.113113	-0.262484	-0.268888	-0.295484	-0.169344	-0.220473
Esr1	0.325662	-0.110725	-0.0402736	0.177703	0.659032	0.681828	0.494789	0.710052	0.390578	0.0549284	0.141989	-0.154472	-0.556231	-0.49696	0.0433131	0.0185627	0.110725	0.0125923	-0.552432	-0.248806	0.0859748	0.0297438	0.0209509	-0.257924	0.216348	-0.303951	-0.116587	0.123535	-0.0434216	-0.111485	0.295484	0.0436387	-0.150239	-0.0639383	-0.0921624	-0.294616	-0.108771
Rab5b	0.0405992	-0.509227	-0.232631	-0.141337	0.489253	0.594985	0.493921	0.517152	0.178789	-0.086409	-0.0183456	-0.279635	-0.613222	-0.512484	0.117673	0.17271	0.0255102	0.055254	-0.489796	-0.184976	0.051129	0.304928	0.431068	0.0200825	0.450174	0.0968302	0.0757707	-0.0435302	0.168042	0.0105297	0.376574	-0.277139	-0.276487	-0.205167	-0.312636	-0.430308	-0.180851
Gprin1	0.250868	-0.0620929	0.44518	0.322514	0.532023	0.794507	0.493812	0.499023	0.370386	-0.222536	-0.0669779	0.179766	-0.406426	-0.0616587	0.586626	0.202888	0.183891	-0.317412	-0.240881	0.200391	0.34911	0.237625	0.104429	-0.243812	0.507816	-0.00900999	0.355732	-0.20571	-0.296353	-0.30102	0.245549	-0.408055	-0.324902	-0.620169	-0.353235	-0.395788	-0.430851
Sufu	0.233717	0.331416	0.32208	0.501845	-0.0132436	0.14188	0.493595	0.397742	0.482306	0.140795	-0.0178029	0.0965046	-0.390686	-0.0900999	-0.119518	-0.701802	-0.306448	-0.597699	0.0874946	0.346396	0.717759	0.133739	-0.490664	-0.558402	-0.312201	-0.383413	-0.239036	0.40762	-0.392531	0.20647	0.377985	0.14264	-0.233825	-0.279092	-0.219713	0.351281	-0.233717
Sh3gl2	-0.214611	-0.0730569	0.509987	0.209726	-0.0040165	0.520842	0.493595	0.194963	0.172058	-0.22069	-0.290165	-0.0910769	-0.347047	0.0700174	0.459618	-0.155667	-0.344442	-0.719496	0.144268	0.67716	0.679114	0.645028	0.0965046	-0.180417	0.382002	0.254776	0.44746	-0.18693	-0.706036	-0.312636	0.0814155	-0.577942	-0.522579	-0.674881	-0.481437	-0.287668	-0.414459
Cd4	0.311659	0.245115	0.158272	0.520842	0.175966	0.0440729	0.493487	0.374837	0.671733	0.505319	0.340643	-0.166305	-0.423035	-0.216023	-0.0819583	-0.420104	-0.0998697	-0.170647	-0.274425	-0.0704516	0.316761	-0.106492	-0.431828	-0.625488	-0.29733	-0.489036	-0.259119	0.297112	-0.240339	-0.0232306	0.115827	0.200716	-0.254342	0.0379939	-0.0173686	0.203865	-0.148176
Abca6	-0.0475467	-0.217108	-0.3566	-0.0555797	0.219062	0.156209	0.493487	0.449088	0.265632	0.420756	0.261724	-0.248914	-0.612245	-0.604755	-0.305145	-0.228398	-0.226987	0.010964	-0.466782	-0.183022	0.0754451	0.119084	0.00868432	-0.257924	0.0518888	-0.26205	-0.271602	0.355732	-0.0172601	-0.174229	-0.0172601	0.0606817	-0.107903	0.167607	-0.0225792	-0.194746	0.116153
Igsf10	0.121038	0.0540599	-0.232089	0.176943	0.205927	0.0796787	0.493378	0.382219	0.33706	0.560139	0.225358	-0.281915	-0.534629	-0.540599	-0.330439	-0.397199	-0.18921	0.0397308	-0.481763	-0.224707	0.111919	-0.0805471	-0.303191	-0.484477	-0.204407	-0.52931	-0.380482	0.344333	-0.0595962	-0.208858	-0.140578	0.226769	-0.000976987	0.311116	0.263026	-0.191924	0.316001
Plxnb3	0.373209	0.185953	-0.182588	0.377877	0.261724	-0.0528658	0.49327	0.387972	0.420104	0.889058	0.519214	-0.178354	-0.505211	-0.475575	-0.308728	-0.389275	0.0729483	0.156318	-0.512809	-0.35584	0.00716457	-0.404038	-0.454082	-0.562961	-0.28832	-0.667065	-0.477312	0.453865	-0.0374512	-0.0905341	-0.0320234	0.28376	-0.1599	0.290599	0.101281	0.111051	0.0534086
Nedd4	-0.164677	0.124512	0.212657	0.190947	-0.0788102	0.305797	0.492835	0.334455	0.32436	-0.055254	0.0200825	-0.0878202	-0.495549	-0.224598	-0.0352801	-0.578485	-0.699522	-0.795593	0.0318063	0.542553	0.829244	0.651324	-0.111702	-0.40762	0.00976987	-0.0739253	0.0373426	0.245441	-0.543747	-0.0943335	0.241533	-0.174229	-0.142423	-0.3769	-0.200608	-0.119084	-0.214503
Traf6	0.165328	0.207338	-0.111051	0.31459	0.00640469	-0.0392966	0.492727	0.4467	0.587603	0.563504	0.312744	-0.165545	-0.547872	-0.449631	-0.519431	-0.700499	-0.35584	-0.273013	-0.219713	-0.0129179	0.453973	0.0163917	-0.423795	-0.544941	-0.356383	-0.571103	-0.56231	0.587712	-0.0940078	0.149913	0.227095	0.29505	-0.142206	0.131133	0.148828	0.163048	0.0135693
Gpr149	0.33706	0.281481	0.328485	0.564698	0.212983	0.178354	0.492618	0.356383	0.580981	0.371581	0.253691	-0.111159	-0.335758	-0.0668693	0.0564481	-0.348784	0.0712115	-0.199739	-0.177052	0.0669779	0.356383	-0.0839123	-0.415111	-0.516609	-0.147199	-0.342814	-0.0791359	0.121798	-0.266717	-0.0397308	0.0918367	-0.00998697	-0.424663	-0.184108	-0.223404	0.0766392	-0.2665
Hsp90ab1	0.133847	-0.0601389	0.382436	0.289948	0.352584	0.504016	0.49251	0.255428	0.145897	0.000217108	0.0917282	0.145245	-0.4264	-0.0975901	0.627008	0.167499	0.0120495	-0.276596	-0.29733	0.212332	0.309705	0.293964	0.127551	-0.245658	0.542228	0.0932479	0.507056	-0.197894	-0.459726	-0.55558	0.0216023	-0.558076	-0.289839	-0.507165	-0.485128	-0.484477	-0.348133
Mapk1ip1	0.343574	0.479375	0.0868432	0.469713	0.304386	0.0846722	0.49251	0.354538	0.330656	0.402844	0.384607	-0.254451	-0.344659	-0.256839	-0.0493921	-0.263135	0.023122	-0.0235562	-0.356492	-0.109422	0.205276	-0.209184	-0.419779	-0.591511	-0.186279	-0.482197	-0.169779	0.365936	-0.253365	-0.246418	0.0539514	0.0835866	-0.200174	-0.00303951	-0.11713	0.0790274	-0.0979158
Ap4m1	0.155775	0.117455	-0.300261	0.174881	0.289839	0.0960703	0.492293	0.430091	0.259661	0.396114	0.31079	-0.232197	-0.537777	-0.550803	-0.307534	-0.297004	-0.06231	0.0100955	-0.381893	-0.209618	0.151759	-0.121363	-0.13287	-0.355623	-0.0476552	-0.447026	-0.398611	0.54429	0.0259444	-0.0223621	0.243053	0.227204	-0.129288	0.0137864	-0.0194312	0.149153	-0.0054277
Ip6k1	0.198545	-0.415653	-0.254776	-0.0417933	0.656101	0.626357	0.492184	0.629939	0.185953	0.0235562	0.0539514	-0.0528658	-0.659032	-0.60888	0.127768	0.208424	0.123752	0.113439	-0.642966	-0.335323	0.00738168	0.134173	0.31904	-0.0739253	0.559379	-0.129288	-0.0107469	0.154364	0.115827	-0.163157	0.356274	-0.192683	-0.161203	-0.215697	-0.244789	-0.409574	-0.0787017
Sccpdh	0.213634	-0.160009	0.0379939	0.201585	0.797438	0.657078	0.492184	0.521928	0.363113	0.169561	0.154907	-0.125054	-0.481112	-0.339666	0.479049	0.344551	0.394811	0.209944	-0.619084	-0.318281	-0.162397	0.00423361	0.178137	-0.109748	0.475901	-0.00976987	0.276921	-0.188558	0.0171515	-0.246635	0.137212	-0.217868	-0.449848	-0.351498	-0.429223	-0.248372	-0.210595
Cacng8	0.199305	0.172058	0.659574	0.448545	-0.0272471	0.435302	0.492184	0.281915	0.207881	-0.184325	-0.27779	0.0156318	-0.254885	0.208098	0.245766	-0.352909	-0.132762	-0.695506	0.224381	0.685193	0.75304	0.295593	-0.242618	-0.415219	0.078376	-0.0745766	0.15914	-0.0326748	-0.605949	-0.108228	0.228289	-0.3033	-0.455167	-0.474164	-0.334021	-0.197243	-0.38667
Ppp1r1b	0.33934	0.259878	0.386452	0.57957	0.224164	0.171841	0.492184	0.365719	0.750977	0.288211	0.173578	-0.109205	-0.297112	0.0530829	0.115936	-0.263352	0.100738	-0.233283	-0.117455	0.078376	0.357469	-0.0639383	-0.367021	-0.515849	-0.168802	-0.266717	-0.0880373	0.000868432	-0.225575	0.00293096	0.18465	-0.0363656	-0.48947	-0.186822	-0.130373	0.116261	-0.283977
Setd1b	0.396982	0.53452	0.335323	0.670756	0.0493921	0.0521059	0.491967	0.389709	0.460486	0.273882	0.229375	0.432479	-0.380591	-0.0702345	-0.168476	-0.675315	-0.104103	-0.507273	0.00130265	0.281806	0.639383	-0.0804386	-0.656426	-0.650239	-0.320343	-0.524533	-0.27931	0.520625	-0.301563	0.101064	0.240556	0.163591	-0.284303	-0.279418	-0.209726	0.361594	-0.217434
Acvr2a	-0.258901	-0.118867	-0.0537343	-0.0546027	0.233283	0.594225	0.491967	0.445397	0.354212	-0.128094	0.058185	-0.144268	-0.587929	-0.46548	0.0503691	-0.154364	-0.451259	-0.451151	-0.192792	0.239579	0.45799	0.565892	0.214611	-0.124294	0.369627	0.0284412	0.047221	0.182154	-0.429223	-0.264329	0.124294	-0.243487	-0.184976	-0.446591	-0.301563	-0.219171	-0.301672
Gpatch2l	-0.0461355	-0.0454842	0.349761	0.259336	0.10812	0.451042	0.491207	0.344551	0.235345	-0.203865	-0.120604	0.1637	-0.415219	-0.0586192	0.287451	-0.279527	-0.314264	-0.707772	0.0169344	0.511832	0.693986	0.56383	0.0112896	-0.273122	0.230894	0.0794616	0.277356	-0.0277898	-0.416848	-0.0549284	0.329136	-0.36713	-0.361485	-0.607794	-0.406426	-0.197243	-0.334889
Celf3	0.518346	0.0477638	0.0657838	0.3731	0.669453	0.544399	0.491099	0.673578	0.406318	0.0479809	0.102801	0.159466	-0.472319	-0.379614	0.0489579	-0.0972644	0.361594	0.0119409	-0.394485	-0.191924	0.0896657	-0.222319	-0.213526	-0.34759	0.103778	-0.42792	-0.220473	0.333478	0.0261615	0.0990013	0.373643	0.250217	-0.293422	-0.229592	-0.205059	0.13363	-0.114959
Mtcl2	0.288211	0.11333	-0.250434	0.249132	0.168259	0.0605732	0.49099	0.559922	0.539839	0.58109	0.288645	-0.26954	-0.590208	-0.58033	-0.551129	-0.6231	-0.155775	-0.0663265	-0.362245	-0.219822	0.254559	-0.185953	-0.414025	-0.49696	-0.359314	-0.692792	-0.709401	0.566544	0.0459184	0.242401	0.300369	0.354538	-0.136127	0.268237	0.258684	0.149479	0.0154147
Chd5	0.316218	0.506622	0.588146	0.627551	-0.057208	0.171841	0.490881	0.239362	0.239362	0.0134607	-0.0486322	0.125923	-0.287451	0.0925966	0.107794	-0.607251	-0.216565	-0.658055	0.138841	0.579679	0.816544	0.15089	-0.526596	-0.617781	-0.239036	-0.294833	0.0222536	0.212875	-0.501086	0.0872775	0.448762	-0.175858	-0.451042	-0.398393	-0.342814	0.105949	-0.345853
Vcan	0.174663	0.0459184	-0.15762	0.192032	0.190295	0.205493	0.490881	0.454516	0.495115	0.355949	0.316761	-0.310248	-0.582175	-0.503257	-0.272688	-0.433239	-0.201151	-0.154255	-0.300152	-0.0512375	0.278984	0.0489579	-0.153387	-0.335323	-0.147199	-0.370061	-0.388406	0.369518	0.0310465	0.301889	0.438884	0.110725	-0.288645	-0.00727312	0.0648068	0.116153	-0.282241
Sema4a	0.338146	0.419779	0.254342	0.572623	0.175098	0.211355	0.490556	0.445723	0.501845	0.14937	0.237082	0.254668	-0.431502	-0.183565	-0.0855406	-0.610508	-0.11789	-0.465588	-0.0271385	0.243704	0.577073	0.0188884	-0.510855	-0.553734	-0.262918	-0.398068	-0.236974	0.447785	-0.182479	0.303517	0.43997	0.202453	-0.353886	-0.287994	-0.186604	0.412288	-0.271711
Nfya	0.198003	-0.02703	-0.310139	0.0770734	0.23871	0.161854	0.490339	0.549392	0.262701	0.308076	0.214177	-0.254668	-0.600087	-0.60584	-0.475792	-0.443443	-0.193009	-0.0296353	-0.422275	-0.158272	0.235562	-0.00825011	-0.214177	-0.391337	-0.178897	-0.497503	-0.507816	0.424229	0.112353	0.096396	0.279092	0.222536	-0.0417933	0.271711	0.148936	-0.207121	0.174989
Gng2	-0.217759	-0.0475467	0.282132	0.16142	0.133304	0.539839	0.490339	0.281372	0.27703	-0.188233	-0.0924881	-0.141229	-0.451476	-0.167173	0.342054	-0.164568	-0.385475	-0.578376	-0.00575336	0.458424	0.54505	0.608337	0.139926	-0.134607	0.383739	0.201585	0.329679	-0.0187799	-0.654364	-0.279418	0.102366	-0.468411	-0.482848	-0.657729	-0.484151	-0.119518	-0.440621
Grhl3	0.227529	0.31535	0.416305	0.527356	0.0968302	0.13211	0.490122	0.242401	0.315241	0.165219	0.0782675	0.209944	-0.358663	0.0142206	0.153278	-0.373969	-0.0949848	-0.448328	-0.0451585	0.355623	0.546353	0.0986756	-0.404255	-0.502388	-0.0624186	-0.222536	0.0496092	0.165436	-0.440187	-0.154581	0.137429	-0.174663	-0.417933	-0.386018	-0.362788	0.0629614	-0.158815
Btc	0.117673	-0.170864	-0.0869518	0.103995	0.292228	0.312419	0.489796	0.427594	0.219822	0.259987	0.146439	-0.123969	-0.486431	-0.343574	-0.0559053	-0.121038	0.00510204	-0.0630699	-0.349544	-0.0267043	0.124294	0.0326748	-0.0127008	-0.270625	0.202779	-0.183782	-0.0784846	0.0920538	-0.174663	-0.282458	-0.0559053	-0.0706687	-0.13667	-0.0369084	-0.049175	-0.305145	-0.048198
Scn5a	0.328159	0.196809	0.227095	0.402518	0.302866	0.377985	0.489687	0.453865	0.508359	0.0198654	0.219713	0.171515	-0.396548	-0.14492	0.0905341	-0.189752	0.0910769	-0.306014	-0.103886	0.172058	0.404255	-0.0054277	-0.227638	-0.418042	0.0674121	-0.26498	-0.0798958	0.17043	-0.29353	-0.103669	0.223079	-0.0314807	-0.318715	-0.304603	-0.197568	0.00249674	-0.433239
Cr2	0.220365	-0.0443986	0.0618758	0.243704	0.274859	0.37462	0.489579	0.311442	0.0821754	0.162723	0.0843465	-0.015089	-0.438884	-0.290382	0.0463526	-0.139166	-0.0106383	-0.136561	-0.267369	0.0827182	0.264329	0.0582935	-0.0775076	-0.334672	0.178897	-0.13363	0.0199739	0.119409	-0.242835	-0.167173	0.193552	-0.129831	-0.355297	-0.164025	-0.302974	-0.228072	-0.285497
Dlx1	0.334998	0.1802	0.0966131	0.379396	0.27627	0.170538	0.48947	0.375706	0.395788	0.268563	0.23502	0.278984	-0.432479	-0.224815	0.0437473	-0.276813	0.125163	-0.178897	-0.207664	0.0258359	0.241316	-0.109422	-0.241099	-0.382327	-0.00238819	-0.342814	-0.115719	0.304277	-0.0328919	-0.0489579	0.103343	0.0687147	-0.251086	-0.26574	-0.217108	0.149153	-0.199088
Adissp	0.604538	-0.0066218	0.262918	0.491967	0.740664	0.51129	0.489362	0.538971	0.375163	0.322514	0.17564	0.0996526	-0.365176	-0.180634	0.401759	0.229917	0.615719	0.192683	-0.591945	-0.33706	-0.0707772	-0.377117	-0.19366	-0.419344	0.26205	-0.42043	0.0457013	-0.100521	-0.104538	-0.422058	-0.0227964	-0.0650239	-0.210812	-0.0975901	-0.121581	-0.357794	-0.0776162
Tmem163	0.168367	0.173144	0.283543	0.461029	0.280178	0.221993	0.489253	0.246092	0.463526	0.424555	0.232306	0.132219	-0.342054	-0.0506947	0.338254	-0.0923795	0.13667	-0.198111	-0.230243	0.0846722	0.253474	-0.0154147	-0.185519	-0.365393	0.154147	-0.147416	0.166848	-0.0814155	-0.330547	-0.278333	-0.0134607	-0.283	-0.56904	-0.364416	-0.317955	-0.040165	-0.414242
Jund	0.82284	0.338146	0.336735	0.680417	0.573491	0.280178	0.488927	0.532458	0.424446	0.297872	0.321754	0.21396	-0.333261	-0.0990013	0.0952019	-0.0753365	0.581198	0.151976	-0.451911	-0.229375	0.0592705	-0.516066	-0.496526	-0.54657	-0.147959	-0.571537	-0.156752	0.0590534	0.0877117	-0.0586192	0.200716	0.132653	-0.174989	0.0201911	0.00358228	-0.126791	-0.214937
Ttc9	-0.164459	0.133847	0.394703	0.271168	-0.0567738	0.315132	0.488819	0.127768	0.229809	-0.031155	0.0567738	0.1269	-0.364307	0.0014112	0.358663	-0.283218	-0.418476	-0.706795	0.0958532	0.605297	0.700282	0.547221	-0.0495007	-0.333587	0.218954	0.110182	0.377117	-0.017043	-0.629396	-0.286908	0.0658923	-0.481329	-0.372775	-0.648611	-0.445614	-0.146114	-0.396982
Bbs1	0.155992	0.11409	0.158163	0.235454	0.22145	0.456253	0.48871	0.482306	0.282132	-0.12766	0.051129	0.106383	-0.523122	-0.308728	0.0802214	-0.336192	-0.291576	-0.531806	-0.136995	0.277356	0.605732	0.325771	-0.0943335	-0.387538	0.0762049	-0.256296	-0.0404907	0.340208	-0.233825	-0.0226878	0.416305	-0.0972644	-0.173469	-0.374403	-0.270517	-0.0594876	-0.194963
Hk1	0.375163	0.305145	0.781915	0.67195	0.0220365	0.340208	0.48871	0.298089	0.308728	-0.0584021	-0.22221	0.0375597	-0.250977	0.229266	0.295701	-0.488168	-0.0557968	-0.646657	0.16739	0.581307	0.731871	0.124294	-0.461355	-0.523556	-0.165545	-0.242076	0.108771	-0.0249674	-0.535823	0.0547112	0.321863	-0.177269	-0.386452	-0.395028	-0.235779	-0.0197568	-0.337929
Gtf3c5	0.3934	0.166088	-0.106817	0.349544	0.616587	0.253799	0.488276	0.511615	0.403821	0.493921	0.370386	-0.0325662	-0.51878	-0.472753	0.0817412	0.0145462	0.23502	0.249783	-0.720148	-0.469171	-0.0622015	-0.251845	-0.167065	-0.446591	0.0940078	-0.474924	-0.130808	0.248263	0.124729	-0.27779	0.0818498	0.0877117	-0.116153	0.113656	-0.0335432	-0.147416	0.0840208
Gpr17	0.396114	0.295701	0.200391	0.413265	0.231763	0.244898	0.488059	0.460378	0.509661	0.17944	0.309271	-0.0777247	-0.455384	-0.221016	-0.029201	-0.438884	-0.0550369	-0.317304	-0.138515	0.142857	0.474056	0.0129179	-0.303734	-0.410769	-0.242618	-0.366479	-0.20267	0.19594	-0.0451585	0.409683	0.6637	0.045267	-0.307317	-0.282566	-0.257382	0.191489	-0.574794
Chrm2	-0.104755	0.236431	0.345636	0.323817	-0.176509	0.100304	0.487842	0.113439	0.248806	0.069366	-0.0143291	-0.0863005	-0.33858	-0.00390795	0.108554	-0.441598	-0.44594	-0.649045	0.10888	0.575228	0.727964	0.43769	-0.193769	-0.405992	0.0441815	-0.0116153	0.164568	0.0778333	-0.635801	-0.24099	0.109965	-0.424881	-0.437473	-0.449739	-0.350087	-0.0984585	-0.370278
P4ha2	0.438884	0.422818	0.310682	0.647742	0.28832	0.203213	0.487733	0.435519	0.295918	0.234477	0.108771	0.149913	-0.351172	-0.127334	-0.0512375	-0.489904	-0.0781589	-0.291251	-0.253691	0.0600304	0.462875	-0.0708858	-0.549935	-0.678029	-0.303191	-0.521602	-0.149479	0.382979	-0.286908	-0.0429874	0.198111	0.267803	-0.0846722	-0.0835866	-0.148719	0.106817	0.0630699
Fbrs	0.453865	0.400999	0.180634	0.563178	0.0756622	0.0206253	0.487733	0.386778	0.222102	0.247503	0.104646	0.0125923	-0.393508	-0.206795	-0.277681	-0.674012	-0.121363	-0.337169	-0.102041	0.148719	0.522796	-0.160443	-0.615067	-0.646982	-0.389926	-0.562093	-0.3731	0.534412	-0.210703	0.125054	0.304277	0.256947	-0.139492	0.0300695	0.0397308	0.182371	-0.000434216
Bcl9l	0.535823	0.248046	0.188124	0.444637	0.234043	0.267586	0.487299	0.603126	0.548849	0.183782	0.0968302	0.0716457	-0.444963	-0.24772	-0.243487	-0.57881	0.0224707	-0.324577	-0.145137	0.085432	0.480352	-0.128745	-0.455384	-0.524099	-0.318715	-0.539405	-0.44822	0.332935	-0.0443986	0.381676	0.563504	0.249457	-0.15914	-0.0826096	-0.0281155	0.174446	-0.327399
Ppil4	-0.126683	0.101715	0.166413	0.181394	0.117564	0.469496	0.487082	0.362679	0.299826	-0.209618	0.00488493	0.0252931	-0.502063	-0.293422	0.139275	-0.30178	-0.433131	-0.586409	-0.0784846	0.378311	0.614416	0.515415	0.0268129	-0.25977	0.220039	-0.0275727	0.106274	0.215263	-0.438016	-0.214828	0.170647	-0.265306	-0.183782	-0.49099	-0.218302	-0.120169	-0.258901
Lsp1	0.46624	0.0935736	0.00835866	0.444855	0.409466	0.166522	0.486974	0.430417	0.388298	0.542987	0.137321	-0.248155	-0.438776	-0.348676	-0.117238	-0.146874	0.19594	0.263026	-0.575554	-0.395137	-0.0726227	-0.360074	-0.356057	-0.532566	-0.137104	-0.546678	-0.307968	0.186822	0.00227963	-0.235128	-0.0384281	0.149587	-0.137429	0.34162	0.257599	-0.164785	0.198437
Arhgap33	0.613873	-0.0159574	-0.0866261	0.29733	0.704624	0.533326	0.486648	0.760096	0.466891	0.09835	0.142966	-0.0894485	-0.521602	-0.493812	-0.0605732	-0.12538	0.353886	0.11637	-0.518237	-0.368215	0.0523231	-0.260638	-0.169453	-0.366044	-0.0153061	-0.517477	-0.363873	0.292987	0.232848	0.295593	0.622666	0.284737	-0.221233	-0.0495007	-0.086409	0.0597047	-0.186279
Zfhx2	0.440295	0.347482	0.184216	0.565241	0.254342	0.201151	0.486648	0.478072	0.418693	0.178897	0.148285	0.457121	-0.422601	-0.214937	-0.143726	-0.52475	0.0264872	-0.364633	-0.142206	0.103561	0.520517	-0.0991099	-0.491641	-0.593465	-0.15165	-0.508684	-0.301889	0.549718	-0.171624	0.0716457	0.307859	0.203973	-0.313504	-0.275076	-0.22221	0.270951	-0.144485
Med20	0.341185	-0.0314807	0.0256188	0.290382	0.587712	0.401107	0.486539	0.504776	0.27931	0.291251	0.225467	-0.12234	-0.439535	-0.372883	0.178137	0.0915111	0.270625	0.190187	-0.570452	-0.317955	-0.0415762	-0.155992	-0.103561	-0.334347	0.176075	-0.352584	0.00510204	0.0294182	0.0366913	-0.371038	-0.0173686	-0.00673035	-0.0857577	-0.000651324	-0.0547112	-0.409683	0.0750109
Gm3617	0.503393	0.266988	0.278686	0.567846	0.358965	0.184491	0.486419	0.429918	0.310109	0.234876	0.110327	0.0124625	-0.303764	-0.0306592	0.106734	-0.224095	0.228224	-0.0324942	-0.329071	-0.0798975	0.202229	-0.189537	-0.369134	-0.531223	-0.163694	-0.378462	-0.0331823	0.0773745	0.012386	0.00328765	0.276545	-0.0178909	-0.307586	-0.0460271	-0.0318061	-0.0782919	-0.0611656
Lrfn2	0.497069	0.278116	0.640252	0.670647	0.391663	0.519757	0.486214	0.406318	0.3934	-0.123317	0.0495007	0.276921	-0.276487	0.135367	0.438776	-0.113765	0.192249	-0.371472	-0.0931394	0.288428	0.467434	0.0272471	-0.326096	-0.532566	0.0902084	-0.203865	0.255319	-0.0242076	-0.393726	-0.212875	0.184433	-0.149696	-0.371689	-0.442032	-0.371906	-0.151324	-0.271277
Traip	0.511941	0.105623	-0.13135	0.338906	0.791576	0.491316	0.485671	0.680417	0.558402	0.29201	0.312744	-0.127334	-0.479592	-0.470256	-0.0194312	0.0227964	0.45571	0.296787	-0.609314	-0.508684	-0.139926	-0.390252	-0.18997	-0.344985	0.0229049	-0.476335	-0.319583	0.255319	0.235997	0.0795701	0.326856	0.274099	-0.298089	0.0156318	-0.0617673	0.116479	-0.0762049
Madd	0.102258	0.430308	0.515849	0.522362	-0.0775076	0.214286	0.485671	0.22601	0.306122	-0.0674121	0.0300695	0.282566	-0.316544	0.0505862	0.190729	-0.553409	-0.403061	-0.821211	0.198328	0.650673	0.872992	0.372883	-0.36409	-0.555471	-0.0559053	-0.157729	0.132327	0.266934	-0.66142	-0.110834	0.297655	-0.236974	-0.391989	-0.594659	-0.396657	0.151324	-0.410769
Hgs	0.39937	0.0743595	0.522905	0.516609	0.0780504	0.271928	0.485562	0.308402	0.172601	0.0384281	-0.0871689	0.244572	-0.330656	0.0500434	0.272688	-0.326639	-0.0185627	-0.497612	-0.0269214	0.383413	0.569909	0.118324	-0.306122	-0.488927	0.0392966	-0.22525	0.121146	0.029201	-0.398502	-0.120061	0.229917	-0.245224	-0.296027	-0.315675	-0.201585	-0.219931	-0.238059
Srrm4	0.198762	0.312093	0.348676	0.513569	0.155232	0.323274	0.485562	0.413265	0.379071	0.0110725	-0.0802214	0.238493	-0.413048	-0.0974815	0.0433131	-0.533869	-0.184216	-0.540274	0.0172601	0.330981	0.615284	0.169561	-0.369301	-0.404255	-0.0745766	-0.28756	-0.0892314	0.40838	-0.288211	0.148176	0.315892	0.0371255	-0.392206	-0.455818	-0.305037	0.333044	-0.132002
D7Ertd443e	0.258142	0.0792445	-0.0739253	0.378637	0.349218	0.0599218	0.485454	0.322731	0.330981	0.652518	0.412614	-0.0879288	-0.41142	-0.345202	-0.0214937	-0.0969388	0.236214	0.191815	-0.469605	-0.294399	-0.0584021	-0.331416	-0.245875	-0.433239	0.0566652	-0.403604	-0.159574	0.196266	-0.0928137	-0.309271	-0.124512	-0.0112896	-0.25	0.0829353	0.0300695	-0.115936	-0.0513461
Brd4	0.238819	0.396331	0.392423	0.564481	-0.041142	0.136887	0.485345	0.271819	0.265089	0.0887972	0.00575336	0.178354	-0.379831	-0.0682805	0.00553626	-0.661963	-0.345962	-0.649805	0.035063	0.442141	0.749783	0.203105	-0.468085	-0.619192	-0.201693	-0.346396	-0.0593791	0.374837	-0.462549	-0.0124837	0.236974	-0.0239904	-0.201802	-0.245115	-0.127225	0.104212	-0.108554
Agap2	0.553734	-0.086409	0.097373	0.278875	0.562744	0.598784	0.485237	0.695614	0.391012	-0.123643	-0.10812	-0.129396	-0.478072	-0.305254	0.0398393	-0.111702	0.314373	-0.0584021	-0.311876	-0.120821	0.239796	-0.0996526	-0.0477638	-0.24327	0.0897742	-0.300912	-0.231654	0.14416	0.174772	0.432696	0.845202	0.0154147	-0.364525	-0.259119	-0.254342	-0.00629613	-0.389058
Zfp488	0.188884	0.255102	-0.130808	0.297221	0.285714	0.229266	0.48502	0.461463	0.401433	0.307425	0.327073	-0.0338689	-0.487733	-0.424338	-0.201042	-0.376031	-0.147308	-0.156535	-0.283435	-0.0801129	0.274316	0.030178	-0.257165	-0.434976	-0.109097	-0.357143	-0.293205	0.519431	-0.0247503	0.0746852	0.271168	0.154255	-0.369735	-0.15762	-0.1802	0.2868	-0.114307
Dach1	0.265849	-0.0502605	-0.15241	0.220473	0.504776	0.438233	0.48502	0.669453	0.548089	0.222536	0.0384281	-0.157186	-0.579244	-0.54733	-0.215371	-0.333587	0.0348459	-0.0120495	-0.489036	-0.283977	0.181937	-0.0184542	-0.148719	-0.285172	-0.017043	-0.387972	-0.371146	0.281046	0.0576422	0.16066	0.352041	0.170864	-0.308402	0.0110725	-0.0425532	-0.00759878	-0.0121581
Lpar2	0.452562	0.263026	0.0293096	0.434542	0.489145	0.252714	0.484802	0.560573	0.298307	0.338797	0.224707	0.214069	-0.401216	-0.323274	-0.0807642	-0.261507	0.180851	-0.0192141	-0.426726	-0.202236	0.181937	-0.269757	-0.398068	-0.557859	-0.145137	-0.599001	-0.264872	0.360399	0.00531915	-0.102584	0.225141	0.269757	-0.0485237	0.00705601	-0.100413	0.00575336	0.154798
Rapgefl1	0.419887	0.315567	0.610508	0.596613	0.160769	0.423144	0.484694	0.417499	0.421841	-0.17564	-0.160986	0.0640469	-0.298524	0.111376	0.223621	-0.444963	0.0348459	-0.575662	0.155667	0.472427	0.681394	0.0991099	-0.363222	-0.414025	-0.073274	-0.193443	0.0158489	0.1066	-0.360399	0.276704	0.575879	-0.136561	-0.56459	-0.523339	-0.397199	0.218194	-0.525076
Pacs2	0.383739	0.290708	-0.0251845	0.499457	0.359965	-0.0362571	0.484585	0.381459	0.561007	0.921624	0.58109	-0.0681719	-0.441815	-0.351498	-0.107469	-0.290925	0.134498	0.102475	-0.53604	-0.354972	0.0381025	-0.382002	-0.494572	-0.60508	-0.24772	-0.647742	-0.329679	0.346722	-0.0808728	-0.15469	-0.0258359	0.244898	-0.17792	0.11409	-0.0247503	0.154038	-0.00282241
Sh3d19	0.392097	0.234694	-0.149153	0.408163	0.451802	0.10888	0.484585	0.58858	0.583044	0.646331	0.540491	0.16066	-0.547112	-0.50749	-0.283869	-0.340751	0.0327833	0.0338689	-0.559596	-0.360182	0.0744681	-0.285389	-0.440512	-0.58858	-0.156426	-0.675966	-0.452345	0.547981	-0.0790274	-0.175315	0.000976987	0.450934	0.110508	0.143834	0.105623	0.11865	0.0816327
Mecp2	0.025076	0.164459	-0.0620929	0.159357	0.06231	0.191815	0.484368	0.458641	0.387212	0.120061	0.0849978	-0.187256	-0.541359	-0.41142	-0.294833	-0.616261	-0.498697	-0.481437	-0.166413	0.199848	0.659466	0.390686	-0.190621	-0.398611	-0.155341	-0.277139	-0.258684	0.371472	-0.142966	0.267803	0.608663	-0.0276813	-0.278007	-0.218519	-0.156969	0.0204082	-0.164242
Tspan18	0.410117	0.345636	-0.135258	0.428137	0.35063	-0.0110725	0.484151	0.459401	0.571646	0.780721	0.669453	-0.138406	-0.435085	-0.438667	-0.337169	-0.358011	0.067195	0.118758	-0.482848	-0.332501	0.0361485	-0.403713	-0.52399	-0.65317	-0.34531	-0.730352	-0.503799	0.511507	-0.0265957	-0.152084	-0.0627442	0.46624	-0.0437473	0.291902	0.165219	0.143183	0.0435302
Dock5	0.326096	0.267043	-0.109748	0.406969	0.197351	-0.0683891	0.483825	0.410551	0.45343	0.849761	0.477421	-0.0442901	-0.476769	-0.414459	-0.363113	-0.460595	-0.0432045	0.00173686	-0.440512	-0.238168	0.147851	-0.287451	-0.528007	-0.639926	-0.327508	-0.671733	-0.461572	0.482631	-0.138189	-0.148936	-0.0527573	0.343682	-0.111268	0.250651	0.0513461	0.0847807	0.0701259
Nek10	0.287451	-0.179006	-0.181394	0.144485	0.868324	0.700716	0.4835	0.741207	0.537885	0.108446	0.2665	-0.0450499	-0.58782	-0.566652	0.12386	0.203973	0.33858	0.217651	-0.674446	-0.466457	-0.158923	-0.079353	0.0940078	-0.133847	0.374512	-0.246743	-0.115719	0.112136	0.102909	-0.167065	0.154798	0.0971559	-0.184108	-0.159357	-0.139166	-0.176183	-0.118324
Paip2b	-0.170538	-0.434542	-0.22525	-0.194746	0.36713	0.464394	0.4835	0.358771	0.160877	0.0263786	0.0354972	-0.323925	-0.583478	-0.472644	0.204624	0.235671	-0.0450499	0.0651324	-0.47297	-0.129722	0.0122666	0.317846	0.460595	0.0700174	0.531589	0.149696	0.160986	-0.119301	0.0631785	-0.24696	0.0727312	-0.391229	-0.175858	-0.18769	-0.173361	-0.517043	-0.0375597
Pacs1	0.243378	0.218736	0.722753	0.574685	0.0861919	0.484368	0.483283	0.327833	0.347699	-0.127225	-0.218954	0.151759	-0.262918	0.203213	0.347482	-0.374729	-0.0894485	-0.68465	0.184433	0.583587	0.717868	0.251411	-0.314264	-0.420756	0.0175858	-0.103778	0.183239	-0.00738168	-0.572406	-0.00814155	0.26205	-0.217	-0.450934	-0.565458	-0.333804	0.022145	-0.383739
Gm1043	0.177486	0.159032	-0.0788102	0.235454	0.209835	0.265415	0.483283	0.561333	0.406209	0.131459	0.264872	-0.0199739	-0.519974	-0.447894	-0.269323	-0.53376	-0.312853	-0.415328	-0.184108	0.0846722	0.532892	0.166196	-0.293639	-0.499132	-0.154798	-0.448654	-0.371255	0.589123	-0.197894	0.111702	0.42271	0.200282	-0.158055	-0.146982	-0.183565	0.172167	-0.120386
Atp9a	0.537994	0.40469	0.790274	0.737299	0.171624	0.346722	0.483174	0.349436	0.334781	0.0458098	0.00130265	0.102041	-0.213417	0.245983	0.300369	-0.339014	0.0876031	-0.499349	0.00770734	0.446374	0.629288	-0.00629613	-0.535931	-0.65165	-0.210378	-0.362028	0.121906	-0.0757707	-0.419561	-0.0667607	0.28452	-0.0861919	-0.285606	-0.284954	-0.200825	-0.199522	-0.309813
Rassf5	0.175098	0.205493	0.613548	0.557968	-0.0557968	0.266717	0.483066	0.249566	0.290382	-0.0108554	-0.175749	0.267803	-0.325337	0.158272	0.22373	-0.496201	-0.223187	-0.701585	0.14112	0.592922	0.75673	0.306991	-0.351281	-0.480026	-0.0216023	-0.121255	0.154364	0.0729483	-0.540056	-0.0670864	0.164025	-0.25304	-0.46548	-0.437907	-0.303734	-0.0345202	-0.216131
Inpp4a	-0.0319149	0.0724056	0.436604	0.239145	-0.00683891	0.464937	0.482957	0.289079	0.226335	-0.230352	-0.130699	-0.0953105	-0.363548	-0.00673035	0.267911	-0.350847	-0.415219	-0.764763	0.13211	0.639058	0.809705	0.59987	-0.0169344	-0.31079	0.169019	0.0871689	0.268888	-0.0333261	-0.575554	-0.0294182	0.46244	-0.436496	-0.449631	-0.627225	-0.483283	-0.187039	-0.50304
Zfp536	0.0948762	0.305688	0.0389709	0.395462	-0.117021	-0.151216	0.482089	0.223079	0.375488	0.627442	0.354863	-0.140469	-0.395788	-0.260096	-0.32881	-0.672601	-0.321429	-0.341185	-0.09835	0.172927	0.456036	-0.00347373	-0.491424	-0.587386	-0.366804	-0.477095	-0.328485	0.433022	-0.277573	-0.0478723	-0.0205167	0.143074	-0.24099	0.0464611	0.0508033	0.118107	-0.0547112
Grid1	0.172492	0.354755	0.378637	0.425315	0.0288754	0.236865	0.481871	0.30558	0.382002	0.180417	-0.0807642	-0.293856	-0.339014	-0.0549284	-0.000325662	-0.465697	-0.268997	-0.473404	-0.0296353	0.354103	0.630482	0.178029	-0.337712	-0.528116	-0.160117	-0.314155	-0.0534086	0.146331	-0.408163	-0.091294	0.242618	-0.0902084	-0.343031	-0.145028	-0.183999	-0.106492	-0.276487
Eefsec	0.536583	-0.0716457	0.282566	0.416956	0.571211	0.464286	0.481546	0.49403	0.352041	0.346722	-0.0194312	-0.189101	-0.303734	-0.0902084	0.325228	0.123969	0.511941	0.163157	-0.459401	-0.216348	-0.0495007	-0.284086	-0.147959	-0.377334	0.179548	-0.315241	0.0551455	-0.217217	-0.0155232	-0.268346	0.0561224	-0.0909683	-0.356709	-0.0458098	-0.0680634	-0.391989	-0.147851
Gpr27	0.39492	0.322731	0.191164	0.365284	0.554277	0.519214	0.481546	0.546895	0.466891	0.0274642	0.265957	0.112353	-0.424989	-0.261724	0.181285	-0.0514546	0.0892314	-0.145354	-0.387212	-0.0290925	0.29657	0.0251845	-0.150456	-0.433348	0.116044	-0.322948	0.0209509	0.152084	-0.137429	-0.157403	0.371689	-0.0130265	-0.173686	-0.353018	-0.327942	-0.0981329	-0.34683
Rac1	0.379071	0.00151976	0.0958532	0.363222	0.482631	0.287125	0.481437	0.405775	0.365827	0.478506	0.257707	-0.215697	-0.430743	-0.233717	0.185953	0.074251	0.253582	0.178246	-0.605406	-0.322188	-0.00303951	-0.173578	-0.084238	-0.388298	0.121038	-0.286474	0.0537343	-0.146222	0.0116153	-0.25304	0.0593791	-0.147634	-0.125706	0.070343	-0.0214937	-0.422058	-0.0753365
Cep170	-0.100955	0.334781	0.286149	0.396548	-0.0387538	0.204624	0.481329	0.241316	0.272036	0.0738168	0.0346287	0.158923	-0.413265	-0.137755	0.032132	-0.549284	-0.525185	-0.713634	0.0618758	0.49403	0.730135	0.435519	-0.267694	-0.429983	0.00683891	-0.113439	0.0692575	0.371798	-0.639926	-0.218628	0.091294	-0.172384	-0.366044	-0.505428	-0.379722	0.170973	-0.221125
Mettl14	0.0165002	0.266609	0.0719713	0.303517	0.187799	0.201911	0.481112	0.294182	0.254776	0.22449	0.160117	-0.0564481	-0.48871	-0.317521	-0.0559053	-0.356817	-0.248263	-0.216565	-0.279418	0.0975901	0.321537	0.135801	-0.209726	-0.334021	0.077399	-0.21548	-0.0358228	0.262918	-0.333695	-0.300043	-0.0902084	-0.11865	-0.204842	-0.119409	-0.13287	-0.0969388	0.0188884
Ldb3	0.295484	0.423361	0.209509	0.59238	0.0861919	-0.0931394	0.480894	0.182262	0.332067	0.685302	0.32729	-0.0615502	-0.298958	-0.10508	-0.0715371	-0.475575	-0.0514546	-0.126248	-0.243812	0.0227964	0.274859	-0.212766	-0.589557	-0.694855	-0.365719	-0.500217	-0.152627	0.247178	-0.297872	-0.245766	-0.153387	0.114633	-0.293205	0.0996526	-0.02703	0.0388624	0.0448328
Gpi1	0.748914	0.336952	0.429548	0.735454	0.572623	0.315132	0.480894	0.404147	0.26802	0.3731	0.118975	0.147416	-0.289514	-0.0455927	0.326314	-0.0118324	0.559162	0.169453	-0.470473	-0.212766	0.0120495	-0.507056	-0.438016	-0.567195	0.0136778	-0.504451	0.0349544	0.0554711	-0.0720799	-0.224056	0.0764221	0.0269214	-0.271494	-0.0334347	-0.0548198	-0.0820669	-0.0577508
Cygb	0.463092	0.282783	0.716131	0.659792	0.322731	0.390795	0.480677	0.32132	0.379614	0.0633956	-0.0187799	0.124077	-0.221776	0.205059	0.475575	-0.0987842	0.28376	-0.28528	-0.111702	0.266826	0.378528	-0.116913	-0.373426	-0.497286	0.00347373	-0.292662	0.215914	-0.159032	-0.34238	-0.266826	0.0194312	-0.119192	-0.209509	-0.306882	-0.17868	-0.205601	-0.15914
Marchf8	0.213092	-0.0679548	-0.318823	0.175966	0.376683	0.0881459	0.480677	0.447134	0.45571	0.787451	0.587929	-0.23947	-0.589231	-0.616913	-0.232414	-0.18541	0.0107469	0.183131	-0.610291	-0.433565	-0.0818498	-0.203647	-0.182696	-0.389601	-0.0435302	-0.501086	-0.380373	0.378854	-0.0392966	-0.153387	0.00781589	0.203865	-0.0991099	0.152953	0.0117238	-0.0306122	-0.0313721
Sesn3	0.0904255	-0.0244247	-0.187581	0.0560139	0.405667	0.529418	0.480677	0.652193	0.426726	-0.128094	0.0381025	0.0117238	-0.632002	-0.547655	-0.193552	-0.310248	-0.232414	-0.275727	-0.339991	-0.0117238	0.411637	0.329353	0.0608988	-0.20419	0.134173	-0.219496	-0.230243	0.33109	0.136887	0.191815	0.525293	-0.0125923	-0.276704	-0.238059	-0.132327	-0.0972644	-0.112353
Ccdc97	0.319257	0.459184	0.466674	0.557534	-0.103561	0.0369084	0.480569	0.219279	0.207013	0.200282	0.0281155	-0.00922709	-0.24924	0.0885801	-0.0252931	-0.650239	-0.17792	-0.540816	0.126465	0.484368	0.653821	0.0214937	-0.522145	-0.597373	-0.364199	-0.317195	-0.0584021	0.159357	-0.444095	0.125163	0.270408	-0.0267043	-0.316978	-0.142857	-0.131676	0.121581	-0.27855
Tubb4a	0.449088	0.442683	0.590534	0.730569	0.213417	0.107686	0.480569	0.202236	0.448762	0.402518	0.23122	-0.0376683	-0.223187	0.162723	0.341294	-0.267694	0.208098	-0.248806	-0.0846722	0.208315	0.3401	-0.193878	-0.495332	-0.544833	-0.1802	-0.303734	0.129396	-0.0353886	-0.380699	-0.0505862	0.117781	-0.0660009	-0.478615	-0.272471	-0.372015	0.17792	-0.386235
Uhrf2	0.263461	0.15241	0.0566652	0.342922	0.528875	0.454733	0.48046	0.417173	0.220908	0.109422	0.377117	0.28756	-0.457447	-0.322623	0.283977	0.0447243	0.0900999	-0.0404907	-0.480894	-0.131568	0.095419	0.00900999	-0.106057	-0.405775	0.260313	-0.225033	0.168042	0.17716	-0.217	-0.458858	-0.0747937	-0.122992	-0.102584	-0.259661	-0.22069	-0.21168	-0.0516717
Ldb2	0.00054277	-0.343682	-0.138732	-0.124403	0.441706	0.639058	0.480243	0.41218	-0.00108554	-0.0206253	-0.0191055	-0.252497	-0.558294	-0.511941	0.210161	0.154038	-0.0358228	-0.0140035	-0.48198	-0.0397308	0.0929223	0.266392	0.315132	-0.0676292	0.510855	0.0220365	0.137972	-0.0823925	-0.201259	-0.301672	0.205059	-0.397416	-0.2297	-0.211898	-0.274425	-0.587929	-0.236539
Inpp5k	0.380265	0.421081	0.224924	0.571754	0.252714	0.0521059	0.480135	0.285931	0.188341	0.300586	0.11713	-0.0648068	-0.347156	-0.130373	0.0132436	-0.327073	0.134498	-0.0638298	-0.22221	0.0117238	0.175098	-0.286474	-0.43693	-0.452779	-0.115176	-0.370821	-0.1066	0.330113	-0.208424	-0.193769	-0.0320234	0.144377	-0.184325	-0.0105297	0.01802	0.173035	0.0208424
Calca	0.176134	-0.165929	-0.222596	0.177762	0.66996	0.409911	0.480039	0.508047	0.449046	0.379244	0.313893	-0.146009	-0.553912	-0.517111	0.132114	0.212935	0.251309	0.338969	-0.712351	-0.541917	-0.255597	-0.198496	0.071919	-0.23356	0.253643	-0.285071	-0.112682	0.125112	0.138193	-0.300214	-0.0523245	0.0454854	-0.091025	0.0620403	0.0565039	-0.165224	0.153065
Ptpn11	0.161637	0.161311	0.0701259	0.333912	-0.00835866	-0.026053	0.479917	0.289297	0.353778	0.587386	0.332284	-0.255862	-0.440838	-0.257056	-0.219388	-0.547004	-0.285063	-0.267477	-0.220148	0.0996526	0.402844	0.088363	-0.354755	-0.50901	-0.314264	-0.355297	-0.199848	0.206904	-0.190078	0.084238	0.214611	0.047221	-0.208641	0.0526487	-0.0841294	-0.0565567	-0.157729
Agtr1a	0.176292	0.121689	0.268237	0.36333	0.188558	0.274208	0.479809	0.3198	0.479917	0.120278	0.185302	-0.107469	-0.400456	-0.132979	0.110074	-0.250543	-0.104755	-0.370712	-0.133196	0.239796	0.412288	0.183456	-0.147525	-0.359422	0.0349544	-0.134498	-0.00998697	0.0775076	-0.309271	0.000217108	0.255862	-0.232414	-0.41815	-0.298307	-0.179766	0.00531915	-0.461789
Lypd6b	0.110834	0.161854	0.427377	0.472644	0.115284	0.146548	0.479592	0.160986	0.32805	0.305037	0.00868432	-0.0928137	-0.273882	0.119952	0.321429	-0.157838	0.0550369	-0.309922	-0.0741424	0.250977	0.37538	0.0838037	-0.206144	-0.332501	0.12234	-0.0502605	0.225792	-0.130265	-0.406861	-0.245332	-0.00206253	-0.339883	-0.553083	-0.399045	-0.373535	-0.0734911	-0.29201
Mal	0.191381	0.14416	-0.145354	0.309271	0.475033	0.114525	0.479375	0.322948	0.488385	0.703973	0.617564	-0.00976987	-0.486214	-0.392749	0.0898828	0.0363656	0.180525	0.218954	-0.594876	-0.39492	-0.117238	-0.222753	-0.133956	-0.359748	0.077399	-0.356492	-0.0744681	0.170104	0.128202	-0.299066	-0.156209	0.000976987	-0.227204	-0.0416848	-0.104755	-0.0287668	-0.00857577
Bex1	0.329896	-0.0102041	-0.0014112	0.289297	0.830004	0.556991	0.479375	0.49696	0.287994	0.293747	0.240881	0.0273556	-0.420104	-0.350087	0.417607	0.378419	0.508901	0.321429	-0.683348	-0.433782	-0.252822	-0.257165	0.0397308	-0.231003	0.491858	-0.208858	0.187799	-0.0149805	-0.0711029	-0.484694	-0.0673035	-0.0876031	-0.230135	-0.270517	-0.294724	-0.227312	-0.11865
Bptf	0.0811984	0.483717	0.202779	0.424989	-0.0918367	0.0714286	0.479266	0.32729	0.438558	0.118758	0.0946591	0.114307	-0.44898	-0.20419	-0.221884	-0.792445	-0.550586	-0.676835	0.0205167	0.411746	0.824251	0.337929	-0.430525	-0.547221	-0.3033	-0.340317	-0.209184	0.436496	-0.350521	0.143943	0.398828	-0.0178029	-0.285497	-0.301455	-0.178246	0.214937	-0.232523
Ankrd13b	0.836083	0.363873	0.380373	0.698328	0.601281	0.405124	0.478941	0.602584	0.553843	0.158706	0.201151	0.198003	-0.307642	-0.0534086	0.116044	-0.158489	0.548415	0.00651324	-0.317955	-0.140578	0.188233	-0.422601	-0.485997	-0.5533	-0.191381	-0.539948	-0.200499	0.140143	0.139383	0.240881	0.500868	0.209075	-0.373969	-0.164894	-0.155884	0.124512	-0.344768
Plppr4	-0.150456	-0.0531915	0.334129	0.147634	0.161746	0.64416	0.478941	0.327399	0.301997	-0.324468	-0.0754451	0.0563396	-0.448111	-0.130265	0.421841	-0.145788	-0.388732	-0.71548	0.0197568	0.538862	0.695614	0.701042	0.185302	-0.174229	0.428137	0.208749	0.386561	-0.0833695	-0.529852	-0.181502	0.307208	-0.500868	-0.420321	-0.768671	-0.507599	-0.245983	-0.534412
D16Ertd472e	0.204516	0.228181	-0.202779	0.32284	0.247286	-0.0712115	0.478723	0.33782	0.502497	0.869735	0.539188	-0.0210595	-0.504559	-0.441055	-0.230352	-0.32729	-0.00846722	0.0925966	-0.495115	-0.31307	0.0534086	-0.246635	-0.335106	-0.485888	-0.1637	-0.553951	-0.362245	0.408272	0.0524316	-0.127877	-0.0754451	0.197785	-0.167499	0.124729	0.0438558	0.108337	0.0737082
Phldb1	0.457881	0.389058	0.0767477	0.598133	0.330547	-0.0674121	0.478615	0.356492	0.48795	0.888298	0.495766	0.0665436	-0.370604	-0.230894	-0.111268	-0.34987	0.236974	0.105732	-0.459835	-0.294507	0.0490664	-0.506079	-0.632762	-0.667173	-0.327073	-0.708532	-0.333044	0.361485	-0.0871689	-0.173035	-0.145897	0.327508	-0.171298	0.164025	-0.00238819	0.192792	0.119952
Whrn	0.462549	0.26205	0.194746	0.544833	0.0857577	-0.0429874	0.478506	0.315241	0.389926	0.382436	0.232089	-0.136995	-0.321211	-0.0754451	-0.137755	-0.351715	0.104103	-0.164025	-0.131025	0.000759878	0.323925	-0.292119	-0.43693	-0.609748	-0.283218	-0.476118	-0.340643	0.362788	-0.184542	0.0516717	0.271277	0.0673035	-0.302974	0.0424446	-0.0948762	0.215697	-0.125814
Ubr2	0.197351	0.42944	0.181394	0.468085	-0.0525402	-0.000651324	0.478289	0.336952	0.441489	0.198003	0.237082	0.12386	-0.437581	-0.207881	-0.181177	-0.745549	-0.4099	-0.573383	0.0123752	0.315675	0.709509	0.195072	-0.46472	-0.578593	-0.314807	-0.422492	-0.240013	0.55254	-0.281481	0.170104	0.367021	0.0900999	-0.253257	-0.288754	-0.194529	0.346722	-0.169887
Brf1	0.528116	0.202345	-0.0782675	0.437799	0.460486	0.0917282	0.478181	0.514329	0.43465	0.594659	0.427269	0.00673035	-0.476987	-0.400782	-0.21548	-0.26053	0.15914	0.142423	-0.589666	-0.395571	0.0455927	-0.352475	-0.379179	-0.531372	-0.198328	-0.651433	-0.361594	0.395571	0.168693	-0.063287	0.092271	0.340426	-0.00151976	0.232848	0.172275	-0.0178029	0.12766
X5031439G07Rik	0.457555	0.411094	0.204842	0.659032	0.165762	-0.0577508	0.477421	0.386561	0.501954	0.692792	0.3363	0.189427	-0.370169	-0.141663	-0.193009	-0.557751	0.0805471	-0.182154	-0.232089	-0.0490664	0.329244	-0.318389	-0.682045	-0.668367	-0.400564	-0.647634	-0.38515	0.420973	-0.152301	0.0549284	0.122666	0.244681	-0.322297	0.00054277	-0.0940078	0.279201	-0.0371255
Ubxn7	-0.163482	-0.0283326	-0.0499349	0.0843465	0.134064	0.305471	0.477421	0.330547	0.405341	0.0582935	0.159032	0.0894485	-0.570017	-0.361811	0.0575337	-0.261073	-0.447243	-0.452236	-0.181068	0.200065	0.517043	0.556014	0.0908597	-0.224815	0.259987	0.0127008	0.0856492	0.26574	-0.298198	-0.10432	0.271277	-0.260964	-0.426943	-0.546027	-0.516283	-0.0293096	-0.257273
Lsamp	0.0420104	-0.0643726	0.0539514	0.182045	0.276596	0.467651	0.477312	0.534303	0.436496	-0.158163	-0.114307	-0.0990013	-0.500434	-0.270734	-0.0277898	-0.299284	-0.163482	-0.393291	-0.103669	0.11561	0.493378	0.29581	0.0185627	-0.172058	0.0771819	-0.0898828	-0.144268	0.194529	-0.0541685	0.354755	0.627442	-0.0718628	-0.335541	-0.406318	-0.285823	0.122232	-0.203865
Dnmt1	0.192792	0.489904	0.480243	0.562527	-0.106274	0.0755536	0.477095	0.188341	0.295158	0.17195	0.0984585	0.157512	-0.30102	0.023122	0.0936822	-0.553626	-0.319257	-0.650673	0.09835	0.505536	0.776596	0.179006	-0.486539	-0.631242	-0.15013	-0.296461	0.0443986	0.308511	-0.617564	-0.160117	0.188233	-0.157186	-0.318389	-0.378854	-0.359531	0.114199	-0.320777
Ptpn7	0.338037	0.203213	-0.0172601	0.377877	0.294941	0.0502605	0.477095	0.464937	0.610617	0.545593	0.359205	-0.400564	-0.37766	-0.29657	-0.252388	-0.345528	0.0450499	-0.0282241	-0.363873	-0.227312	0.146982	-0.266066	-0.416413	-0.59238	-0.313613	-0.598241	-0.468411	0.365284	-0.110508	-0.0921624	0.0138949	0.378202	-0.0660009	0.261724	0.16663	0.0686062	0.100738
Gnal	0.302866	0.220256	0.306014	0.428789	0.164785	0.350738	0.476552	0.513026	0.541251	-0.0554711	-0.0428789	-0.119735	-0.389058	-0.0972644	-0.104538	-0.531264	-0.0955276	-0.443335	0.0308294	0.290708	0.571971	0.148611	-0.32805	-0.373535	-0.16142	-0.213092	-0.201259	0.157078	-0.174229	0.367781	0.557859	0.0447243	-0.472536	-0.242184	-0.127442	0.125163	-0.369518
Slc37a1	0.291793	0.319909	0.235997	0.425749	0.246092	0.231437	0.476335	0.387972	0.502714	0.0694746	0.134933	0.129614	-0.410443	-0.129396	0.0680634	-0.271928	0.0682805	-0.245224	-0.0760964	0.1434	0.355623	-0.0427703	-0.221342	-0.307859	-0.008033	-0.247069	-0.0943335	0.234585	-0.163157	-0.0323491	0.219931	-0.0246418	-0.378528	-0.314047	-0.235997	0.199631	-0.359857
Zmym3	0.177703	0.136561	-0.163591	0.256622	0.373969	0.285063	0.476335	0.479809	0.272145	0.13591	0.0679548	0.0702345	-0.551129	-0.519648	-0.22221	-0.301129	-0.0739253	-0.0995441	-0.326965	-0.126574	0.193335	-0.0539514	-0.18921	-0.338689	0.0209509	-0.406861	-0.343791	0.685953	-0.0696917	-0.0574251	0.0980243	0.291576	-0.198437	-0.0916196	-0.0655667	0.319583	0.13287
Wdr44	-0.0721885	-0.243921	-0.17792	-0.0982414	0.353778	0.579027	0.476335	0.486648	0.294941	-0.121689	0.0333261	-0.232414	-0.613656	-0.543747	0.0179114	-0.0538428	-0.3033	-0.269865	-0.34238	0.0512375	0.3363	0.49251	0.286691	-0.0869518	0.372232	0.0537343	-0.00835866	0.138406	-0.109097	0.00358228	0.459075	-0.234585	-0.27475	-0.382762	-0.296678	-0.189427	-0.323925
Syn2	0.235779	-0.2665	0.305363	0.207013	0.62766	0.888624	0.47601	0.616696	0.292119	-0.197026	-0.132762	-0.0675206	-0.437147	-0.202996	0.434868	0.162723	0.162831	-0.177812	-0.38211	0.0257273	0.18921	0.232306	0.114307	-0.198437	0.396657	-0.0733825	0.226444	-0.183022	-0.229809	-0.222644	0.181719	-0.17564	-0.189752	-0.339014	-0.228289	-0.465697	-0.150239
Cnih2	0.728615	-0.0589449	0.20647	0.420104	0.75901	0.612353	0.47601	0.673469	0.471016	0.140143	0.102149	-0.00835866	-0.392531	-0.182914	0.217868	0.155558	0.645788	0.238602	-0.541793	-0.329787	-0.0575337	-0.330764	-0.137538	-0.32881	0.12462	-0.36637	-0.0763135	-0.148393	0.26205	0.107251	0.429331	0.0123752	-0.361702	-0.0772905	-0.152736	-0.302866	-0.302974
Fstl5	0.0214937	-0.281698	-0.0834781	-0.0248589	0.633196	0.765849	0.475575	0.561333	0.339014	-0.16663	0.149696	0.101932	-0.553626	-0.44366	0.299609	0.233391	0.103778	-0.0530829	-0.42564	-0.0831524	0.0427703	0.294182	0.342705	0.0248589	0.628311	0.108663	0.187256	-0.056231	-0.0717542	-0.282566	0.118975	-0.221559	-0.231329	-0.421733	-0.279527	-0.375054	-0.319149
Zim1	0.36789	0.0476552	-0.125163	0.334238	0.258467	0.156101	0.475467	0.452888	0.147634	0.257707	0.115393	0.0117238	-0.492184	-0.388189	-0.269214	-0.398502	0.0308294	-0.0569909	-0.340534	-0.153604	0.224164	-0.167933	-0.263678	-0.447785	-0.148068	-0.471884	-0.375923	0.41218	0.0454842	0.0958532	0.250543	0.193986	-0.0826096	0.138081	0.0933565	-0.0185627	0.132219
Klf5	0.317304	0.099327	-0.0825011	0.292228	0.645137	0.352258	0.475467	0.507273	0.275619	0.363439	0.329462	0.106166	-0.487625	-0.473079	0.159792	0.0797872	0.174663	0.155884	-0.711463	-0.402301	-0.0509119	-0.153713	-0.0811984	-0.394268	0.265415	-0.403495	0.0186713	0.207664	-0.0643726	-0.504451	-0.066218	0.0485237	0.0807642	-0.0361485	-0.0535172	-0.286908	0.135584
Galnt2	0.447243	0.075228	0.312744	0.508359	0.30634	0.375163	0.475467	0.493053	0.404364	0.127551	-0.0419019	0.0476552	-0.426075	-0.145897	0.0319149	-0.337603	0.178571	-0.237842	-0.191489	0.0800043	0.33858	-0.125706	-0.345528	-0.402301	-0.0519974	-0.351389	-0.162505	0.0577508	-0.160009	0.0800043	0.228832	0.0493921	-0.271711	-0.102801	0.0154147	-0.108554	-0.187799
Inava	0.510964	0.401433	-0.0256188	0.43541	0.493378	0.185627	0.47525	0.530829	0.474381	0.55482	0.305254	-0.216891	-0.413591	-0.393508	-0.185085	-0.279744	0.25597	0.194963	-0.540382	-0.362245	0.0313721	-0.436822	-0.460161	-0.526813	-0.24403	-0.659357	-0.419236	0.277898	0.101172	0.0200825	0.229917	0.277681	-0.118975	0.218954	0.158706	0.021168	-0.0612245
Zfyve27	-0.0523231	0.0953105	-0.00825011	0.239253	0.120604	0.163374	0.475141	0.337929	0.295701	0.163917	0.0639383	-0.0595962	-0.459618	-0.339557	-0.117998	-0.37614	-0.266175	-0.334889	-0.134716	0.145245	0.410009	0.200716	-0.175423	-0.357903	0.0349544	-0.246852	-0.151759	0.500651	-0.287885	-0.0970473	0.077399	0.162831	-0.237299	-0.198545	-0.215154	0.199522	0.0484151
Npepps	0.0337603	0.348133	0.181719	0.337603	-0.110725	0.035063	0.475033	0.245007	0.270083	0.170647	0.0633956	0.0272471	-0.392423	-0.166956	-0.107794	-0.6269	-0.492727	-0.579027	0.0188884	0.410117	0.675966	0.307642	-0.342054	-0.515306	-0.186279	-0.213309	-0.0551455	0.39416	-0.449088	-0.00879288	0.254885	-0.072297	-0.361919	-0.217108	-0.320994	0.189644	-0.237191
Gba2	0.0214937	-0.0746852	0.38439	0.240664	0.217434	0.469822	0.475033	0.201151	0.0255102	-0.155232	-0.0497178	0.0770734	-0.34531	-0.0267043	0.600413	0.0755536	-0.038211	-0.415002	-0.0636127	0.383304	0.41142	0.357251	0.138081	-0.165436	0.495549	0.16218	0.5	-0.119518	-0.464069	-0.362245	0.146222	-0.542987	-0.347373	-0.684325	-0.552432	-0.302866	-0.429548
Gigyf1	0.365176	0.367021	0.0690404	0.479049	-0.0196483	-0.0997612	0.474924	0.395028	0.304928	0.408489	0.179874	0.0856492	-0.4264	-0.311224	-0.424446	-0.735671	-0.253691	-0.348241	-0.126465	0.108771	0.501845	-0.117998	-0.619192	-0.669236	-0.41663	-0.644811	-0.493704	0.676835	-0.241207	0.0853235	0.230569	0.382545	-0.0598133	0.0867347	0.109531	0.278767	0.0212766
Kif20a	0.0994355	-0.0877117	-0.0105297	0.208532	0.269323	0.196809	0.474815	0.358988	0.52931	0.375054	0.269865	-0.19518	-0.479592	-0.283326	0.0102041	-0.0747937	-0.0362571	-0.037234	-0.355515	-0.137321	0.129722	0.0414677	-0.0323491	-0.291793	0.0712115	-0.192249	-0.0947677	0.123209	-0.0779418	-0.132762	0.0751194	-0.00749023	-0.213417	-0.0560139	-0.0512375	-0.111702	-0.0770734
Ap2a1	0.293096	0.102801	0.727312	0.528007	-0.02703	0.359097	0.474598	0.219062	0.199848	-0.0907512	-0.265089	0.0427703	-0.261181	0.212983	0.384173	-0.361594	-0.0882545	-0.649587	0.164351	0.613005	0.703213	0.237191	-0.270517	-0.421298	0.0370169	-0.0852149	0.235345	-0.12234	-0.581633	-0.038211	0.292445	-0.359205	-0.408272	-0.479483	-0.325119	-0.174229	-0.466674
Dll1	0.382219	0.151216	0.185953	0.452019	0.44746	0.323491	0.47449	0.566652	0.542336	0.223296	0.210812	0.0110725	-0.387755	-0.219388	-0.0168259	-0.259444	0.163048	-0.0879288	-0.325011	-0.135693	0.21548	-0.200174	-0.383196	-0.495332	-0.163482	-0.465588	-0.201151	0.188884	-0.228506	-0.0413591	0.141012	0.304168	0.0108554	-0.0256188	-0.0865176	0.016066	-0.0805471
Tmem63a	0.299826	0.263135	-0.0112896	0.440512	0.223513	-0.121363	0.474381	0.323165	0.424989	0.897416	0.500977	-0.112028	-0.391554	-0.275619	-0.172927	-0.357794	0.070343	0.0483066	-0.434433	-0.225141	0.0855406	-0.341945	-0.519757	-0.590208	-0.271494	-0.587495	-0.311876	0.29201	-0.188667	-0.189752	-0.103778	0.235237	-0.158597	0.174121	-0.01802	0.088363	0.0794616
Map6	0.251628	0.186604	0.754234	0.568715	0.265523	0.555037	0.474381	0.258142	0.310899	-0.117347	-0.145028	0.22145	-0.212115	0.280069	0.689861	-0.0410334	0.102475	-0.550912	0.0281155	0.49099	0.55406	0.241099	-0.179874	-0.391989	0.266175	0.0330004	0.481112	-0.255319	-0.576205	-0.217	0.202236	-0.449739	-0.550152	-0.720039	-0.548524	-0.120169	-0.462223
Lrpap1	0.667499	0.106817	0.40013	0.574577	0.492401	0.408923	0.474056	0.472102	0.356926	0.233608	0.17119	-0.0811984	-0.310356	-0.0839123	0.21548	-0.0272471	0.465046	0.0606817	-0.419996	-0.128094	0.105515	-0.366587	-0.381242	-0.538754	-0.0310465	-0.469388	-0.0560139	-0.113765	-0.206253	-0.194855	0.119409	0.0213851	-0.118107	0.0938993	0.103669	-0.389492	-0.131785
Rimbp3	-0.00607903	-0.0132436	0.165979	0.15241	-0.0159574	0.184542	0.47373	0.245441	0.227964	0.1599	-0.0157403	-0.324794	-0.341728	-0.0871689	-0.0522145	-0.335541	-0.260421	-0.369409	-0.008033	0.36713	0.433022	0.257707	-0.123317	-0.310682	-0.0429874	-0.0853235	-0.00303951	-0.0184542	-0.339014	-0.0438558	0.0904255	-0.0714286	-0.277464	-0.101824	-0.118867	-0.212983	-0.198654
Ago2	0.178897	0.289297	0.20419	0.351715	0.129396	0.323925	0.473187	0.465046	0.36561	-0.119084	0.00423361	0.194637	-0.455059	-0.231437	-0.0726227	-0.572188	-0.351607	-0.614307	-0.061333	0.345202	0.77931	0.366696	-0.258359	-0.452345	-0.0776162	-0.230894	-0.0866261	0.303409	-0.266392	0.217217	0.640143	-0.0961789	-0.317521	-0.40089	-0.331307	0.0577508	-0.316978
Rtl1	0.50781	0.103333	0.15413	0.443485	0.615652	0.425067	0.472822	0.514601	0.365904	0.324288	0.288648	-0.00445495	-0.401489	-0.248988	0.147122	0.0209709	0.369707	0.0389536	-0.516774	-0.239752	0.134789	-0.205199	-0.209165	-0.394535	0.125934	-0.390786	-0.078016	0.0904572	0.0327602	-0.104746	0.295602	-0.0180914	-0.345585	-0.153478	-0.210741	-0.243284	-0.175427
Rngtt	0.0426617	-0.188667	-0.192032	-0.0445072	0.367673	0.473621	0.472753	0.454407	0.231871	-0.0506947	0.246743	-0.1434	-0.604212	-0.564047	0.0826096	-0.0147634	-0.216457	-0.189861	-0.397634	-0.0237733	0.271602	0.353561	0.213092	-0.174663	0.35432	-0.0499349	0.0151976	0.174338	-0.173795	-0.167282	0.358337	-0.247286	-0.143508	-0.316435	-0.325445	-0.29277	-0.325119
Grb10	0.0617673	-0.0130265	-0.0169344	0.222644	0.383196	0.404255	0.472644	0.454407	0.32208	0.230026	0.069366	0.170104	-0.551889	-0.38363	0.0298524	-0.163265	-0.0471125	-0.198545	-0.357903	-0.0399479	0.218954	0.0935736	-0.0641554	-0.211029	0.287343	-0.238168	-0.100738	0.348459	-0.1967	-0.159357	0.0325662	0.00379939	-0.193009	-0.322297	-0.210812	0.0597047	0.00683891
Mef2a	-0.280612	-0.0845636	0.263678	0.138624	-0.0796787	0.361811	0.472536	0.254776	0.291576	-0.0741424	-0.163265	-0.193986	-0.437473	-0.120386	0.0991099	-0.373643	-0.575879	-0.688341	0.0696917	0.544182	0.664242	0.678029	0.0319149	-0.225467	0.193118	0.13515	0.183022	0.042119	-0.59162	-0.207013	0.0548198	-0.332175	-0.398176	-0.431937	-0.240122	-0.18465	-0.198111
Tenm2	-0.0789188	0.0686062	-0.135584	0.113873	0.271928	0.36485	0.472319	0.351498	0.285931	0.220039	0.23198	-0.133739	-0.53832	-0.523773	-0.0155232	-0.217108	-0.240339	-0.209835	-0.348676	0.0113982	0.276921	0.172167	-0.0330004	-0.255428	0.217325	-0.22601	-0.100413	0.267586	-0.289514	-0.201911	0.0897742	-0.0992184	-0.117564	-0.218628	-0.0730569	-0.117021	-0.162288
Susd1	0.107469	0.245441	0.372449	0.429006	0.0984585	0.209726	0.47221	0.200608	0.36333	0.0909683	-0.0205167	-0.051129	-0.352801	-0.00499349	0.229483	-0.293422	-0.162723	-0.42716	-0.0528658	0.364742	0.469822	0.232523	-0.193335	-0.3769	0.0849978	-0.085432	0.126465	0.0567738	-0.468736	-0.215914	0.0855406	-0.328702	-0.562093	-0.411311	-0.339883	-0.00640469	-0.314481
Tspan2	0.0592705	0.194637	-0.0273556	0.335432	0.234043	0.0191055	0.472102	0.196157	0.428463	0.703647	0.441381	-0.031155	-0.431937	-0.28376	0.0746852	-0.171407	0.0277898	0.00499349	-0.3566	-0.12614	0.0733825	-0.111594	-0.207881	-0.339666	0.0386452	-0.257165	-0.0365827	0.161094	-0.121146	-0.197243	-0.113439	-0.086409	-0.378745	-0.174121	-0.181719	0.11561	-0.180525
Nkain1	0.333804	0.212006	0.0200825	0.451802	0.284195	-0.0272471	0.471993	0.340317	0.428789	0.835866	0.326748	-0.0848893	-0.384064	-0.2335	-0.113656	-0.27931	0.23502	0.134173	-0.415219	-0.268237	0.0166088	-0.430851	-0.466674	-0.503582	-0.212766	-0.574468	-0.307099	0.246309	-0.0316978	-0.112028	-0.117347	0.188884	-0.275944	0.171515	-0.0182371	0.10063	0.138732
Stx16	0.0777247	0.412723	0.102366	0.420104	-0.0734911	-0.0725141	0.471559	0.227746	0.268454	0.32805	0.0979158	-0.138189	-0.396439	-0.271385	-0.278116	-0.661854	-0.360182	-0.352041	-0.0698003	0.214069	0.494898	0.0419019	-0.496201	-0.537451	-0.294182	-0.419779	-0.27475	0.582501	-0.38363	-0.0667607	0.0110725	0.131676	-0.256839	-0.0315892	-0.0450499	0.316761	0.0608988
G3bp1	-0.0268129	0.222861	0.272905	0.287451	-0.0861919	0.234043	0.47145	0.164025	0.110074	0.0487408	0.163482	0.0166088	-0.388081	-0.147742	0.103561	-0.455601	-0.448762	-0.603343	0.0222536	0.492184	0.649262	0.388732	-0.189644	-0.426183	-0.0265957	-0.0950934	0.126248	0.144051	-0.585758	-0.164459	0.118107	-0.264655	-0.156644	-0.357034	-0.288211	-0.123209	-0.349544
Limk1	0.410226	0.119409	0.446049	0.509336	-0.0390795	0.0957447	0.471342	0.203213	0.168802	0.25597	-0.084238	-0.171733	-0.275944	0.0744681	0.0874946	-0.442901	0.0529744	-0.311984	-0.0158489	0.298415	0.453105	-0.07132	-0.413917	-0.498589	-0.23502	-0.263786	-0.0455927	-0.0422275	-0.274316	0.153821	0.325337	-0.183782	-0.40089	-0.0570994	-0.0870604	-0.122123	-0.241424
Rab3ip	0.104429	-0.0175858	0.468302	0.297547	0.198654	0.503691	0.471233	0.254776	0.201151	-0.170973	-0.182805	0.049175	-0.328159	0.0523231	0.476987	-0.0580764	0.000868432	-0.369844	-0.0399479	0.38591	0.436387	0.346722	0.0011941	-0.195072	0.323708	0.200825	0.447026	-0.351498	-0.44822	-0.211463	0.149153	-0.503908	-0.52779	-0.485237	-0.457447	-0.387972	-0.426943
Tbc1d9b	0.716131	0.0307208	-0.0165002	0.412723	0.483174	0.205059	0.470799	0.538754	0.371581	0.434542	0.198437	-0.214069	-0.413482	-0.273013	-0.143834	-0.106274	0.436387	0.312636	-0.559813	-0.455818	-0.047221	-0.489796	-0.301455	-0.503148	-0.251737	-0.609531	-0.414459	0.16663	0.382436	0.232957	0.431937	0.184976	-0.18921	0.281589	0.114959	-0.0957447	0.0399479
Oprm1	0.110291	-0.0445072	0.000434216	0.138841	0.337386	0.42564	0.470582	0.417933	0.129722	-0.0479809	-0.0397308	-0.0400564	-0.382327	-0.225684	0.048198	-0.00727312	0.129614	-0.115502	-0.235779	0.0498263	0.19822	0.0670864	0.045267	-0.132762	0.254668	-0.0364742	-0.0245332	-0.00857577	-0.155558	-0.10508	0.297764	-0.320343	-0.474924	-0.269974	-0.300261	-0.198654	-0.310248
Tmem255a	0.177052	-0.00607903	-0.296787	0.152627	0.262918	0.173035	0.470582	0.573817	0.486322	0.37386	0.136561	-0.200608	-0.56003	-0.589449	-0.494247	-0.414351	-0.111485	0.0283326	-0.409032	-0.264003	0.142749	-0.0830439	-0.221342	-0.338146	-0.0988927	-0.499457	-0.567955	0.452345	0.0352801	-0.0336518	0.0726227	0.2703	-0.0953105	0.290925	0.289731	-0.0729483	0.123317
Pigs	0.622123	0.286257	0.488927	0.683565	0.335866	0.247286	0.470582	0.369735	0.404255	0.250868	0.0388624	-0.146005	-0.283109	0.0655667	0.217651	-0.242401	0.331741	-0.0557968	-0.245658	-0.0246418	0.223296	-0.305037	-0.451259	-0.522905	-0.275185	-0.40762	-0.0600304	-0.0448328	0.00510204	0.174772	0.30482	-0.00271385	-0.355297	0.00553626	-0.0576422	0.0143291	-0.165545
Lrrc9	0.268671	0.0374512	-0.133521	0.320452	0.44442	0.174338	0.470473	0.491641	0.555797	0.525185	0.463309	0.00694746	-0.51726	-0.47525	-0.191924	-0.208207	0.0486322	0.125597	-0.551997	-0.349218	-0.01802	-0.131785	-0.264003	-0.443986	-0.0861919	-0.514329	-0.327508	0.366153	0.0645897	-0.206795	-0.11409	0.306882	-0.151976	0.188558	0.127008	-0.0801129	0.210703
Rasl10a	0.549826	0.0125923	0.40838	0.455927	0.621581	0.628854	0.470473	0.55178	0.419019	-0.00597047	-0.00282241	0.195506	-0.318498	0.00705601	0.388189	0.165762	0.527356	-0.00716457	-0.310573	-0.0389709	0.0955276	-0.152301	-0.136561	-0.300586	0.210161	-0.202562	0.123426	-0.203105	-0.0165002	-0.0980243	0.226878	-0.165545	-0.458098	-0.358663	-0.291902	-0.238819	-0.326096
Ano2	0.180525	0.0166088	0.0104212	0.287234	0.493161	0.39492	0.470473	0.507165	0.706687	0.211029	0.318498	-0.149696	-0.487191	-0.328919	0.00814155	-0.0868432	0.0995441	-0.00477638	-0.39416	-0.193769	0.0835866	0.00955276	-0.105732	-0.234585	0.0933565	-0.224924	-0.156861	0.0962875	-0.0122666	-0.0904255	0.0314807	0.106492	-0.28604	-0.0936822	-0.00738168	-0.0577508	-0.104538
Rbm14	0.660334	0.378854	0.103669	0.53528	0.451802	0.175858	0.470365	0.494247	0.431502	0.343682	0.523339	0.17944	-0.422927	-0.287343	-0.0477638	-0.255753	0.208858	0.0477638	-0.469062	-0.221233	0.138732	-0.357143	-0.471776	-0.647308	-0.261181	-0.659466	-0.273556	0.325771	0.0299609	-0.109097	0.161094	0.295484	0.10584	0.0896657	0.0593791	-0.0660009	-0.12538
Tph1	0.277356	-0.114742	0.190078	0.317955	0.414568	0.42716	0.470365	0.514872	0.487516	0.32056	0.116261	-0.0519974	-0.432696	-0.239362	0.14937	-0.0896657	0.109857	-0.100738	-0.360725	-0.0868432	0.154255	0.017043	-0.124294	-0.352041	0.0674121	-0.289948	-0.0302866	0.000651324	-0.163591	-0.111268	0.134173	0.0965046	-0.179874	-0.146331	-0.0792445	-0.112571	-0.173035
Hsdl1	0.483391	0.0385367	0.191164	0.460703	0.573817	0.344985	0.470256	0.455059	0.2132	0.428571	0.152301	0.0140035	-0.379614	-0.211789	0.22601	0.0282241	0.362788	0.164568	-0.576531	-0.293964	-0.083261	-0.337603	-0.300369	-0.478398	0.117238	-0.430308	0.0308294	-0.0113982	-0.238059	-0.47221	-0.164894	0.100087	0.0142206	0.104646	-0.000759878	-0.347156	0.200934
Zkscan16	-0.313396	-0.310682	-0.128637	-0.127877	0.237733	0.575554	0.470256	0.503691	0.32957	-0.0235562	-0.135258	-0.195072	-0.580981	-0.492727	-0.0405992	-0.16066	-0.427377	-0.387864	-0.231871	0.138841	0.370061	0.553626	0.242727	-0.0860834	0.380373	-0.0305037	-0.0534086	0.203322	-0.33109	-0.272579	0.0344116	-0.115176	-0.14937	-0.320886	-0.0947677	-0.283869	-0.0303951
Olig2	0.459292	0.318281	0.164459	0.445506	0.215697	0.0531915	0.470148	0.314047	0.401107	0.524099	0.442683	-0.398068	-0.33185	-0.157729	-0.0196483	-0.281915	0.151759	-0.0155232	-0.299284	-0.0607903	0.17716	-0.309813	-0.419019	-0.524859	-0.302215	-0.440621	-0.195072	0.0199739	-0.180743	0.046244	0.284303	-0.0332175	-0.260096	0.0816327	-0.0556882	-0.037234	-0.388949
Vat1l	0.0524316	-0.329896	-0.0635041	-0.0512375	0.597047	0.850304	0.470148	0.58858	0.243487	-0.236431	-0.0626357	-0.0235562	-0.584129	-0.468085	0.302432	0.157512	0.0294182	-0.148393	-0.415871	-0.0434216	0.173795	0.332935	0.350195	-0.0325662	0.562419	0.0463526	0.162397	-0.0287668	-0.101172	-0.113113	0.323383	-0.259119	-0.212115	-0.455384	-0.343031	-0.361594	-0.329027
Gng4	0.340534	0.0262701	-0.113873	0.269974	0.547221	0.338037	0.469931	0.551129	0.308511	0.390686	0.261941	-0.039188	-0.492835	-0.495332	-0.0273556	-0.101172	0.19594	0.0646982	-0.549175	-0.334781	0.0454842	-0.215263	-0.18465	-0.338146	0.131676	-0.496743	-0.249023	0.322623	-0.0789188	-0.103886	0.211355	0.152844	-0.0605732	-0.109205	-0.0467868	-0.0232306	-0.0801129
Slc22a17	0.502822	0.400673	0.842488	0.769757	0.27703	0.379614	0.469713	0.243487	0.300586	0.0948762	-0.0603561	0.0858663	-0.142423	0.323925	0.579027	-0.129831	0.28832	-0.358337	-0.029201	0.357794	0.435953	-0.144377	-0.449631	-0.55558	0.00195397	-0.255753	0.321863	-0.220256	-0.535172	-0.262701	0.0866261	-0.21472	-0.329787	-0.377334	-0.293964	-0.138841	-0.343899
Spast	-0.101607	0.0274642	0.201368	0.135693	-0.0185627	0.325662	0.469713	0.274425	0.272036	-0.0866261	0.0918367	-0.0346287	-0.461789	-0.227746	0.12234	-0.357794	-0.49848	-0.654255	-0.0163917	0.481112	0.718736	0.586843	0.0207338	-0.287234	0.123969	-0.00108554	0.140252	0.0764221	-0.44898	-0.0699088	0.397091	-0.351715	-0.303191	-0.491424	-0.379288	-0.193878	-0.413591
Efhd2	0.523448	0.298524	0.571971	0.649587	0.140795	0.129505	0.469605	0.177486	0.0923795	0.245658	0.0953105	0.15914	-0.24848	0.133087	0.353886	-0.253908	0.180743	-0.234151	-0.135475	0.257924	0.379505	-0.152193	-0.437581	-0.562093	-0.0797872	-0.272362	0.196157	-0.063287	-0.35964	-0.182262	0.151541	-0.268237	-0.368215	-0.190295	-0.282566	-0.186387	-0.242401
Adamts20	0.252497	0.23502	-0.0544941	0.385584	0.358771	0.127877	0.469496	0.377008	0.461246	0.415762	0.467868	0.269865	-0.487733	-0.353995	-0.023122	-0.248589	-0.000434216	-0.0942249	-0.355623	-0.134824	0.149153	-0.0804386	-0.303626	-0.458858	-0.0442901	-0.418259	-0.181719	0.531481	-0.122775	-0.144485	-0.00564481	0.174338	-0.338254	-0.214394	-0.329244	0.330873	0.00597047
Cdh18	-0.203213	-0.0257273	0.437473	0.201476	-0.111159	0.313721	0.469388	0.0968302	0.180308	-0.142531	-0.171298	0.0212766	-0.339449	0.0657838	0.378745	-0.230677	-0.43096	-0.685302	0.139275	0.664785	0.672492	0.628311	0.042119	-0.247829	0.298307	0.217434	0.416522	-0.111594	-0.701585	-0.365719	0.00716457	-0.552215	-0.480786	-0.603669	-0.485888	-0.258793	-0.350955
Plekhh1	0.240013	0.322623	-0.049175	0.433022	0.230569	-0.108228	0.469279	0.297764	0.470256	0.895897	0.565892	-0.0323491	-0.394594	-0.306774	-0.200608	-0.322731	0.0312636	0.0625271	-0.430308	-0.22601	0.0677377	-0.292119	-0.486974	-0.591077	-0.260638	-0.584889	-0.317629	0.370712	-0.121146	-0.262701	-0.201042	0.219713	-0.226444	0.121255	-0.0360399	0.0988927	0.0706687
Btbd19	0.182479	-0.0602475	0.230026	0.289297	0.226552	0.22069	0.469279	0.251194	0.149045	0.180525	0.183456	-0.214394	-0.321103	-0.0541685	0.149805	-0.010964	0.140143	-0.100521	-0.139492	0.134064	0.145788	-0.0629614	-0.112571	-0.226987	0.119844	-0.0916196	0.0997612	0.00998697	-0.267911	-0.215263	-0.0254017	-0.0635041	-0.245983	-0.158055	-0.333261	-0.148828	-0.120278
Usp35	0.389275	0.31904	0.234043	0.557208	0.205167	0.105297	0.469171	0.366044	0.363113	0.362462	0.0470039	-0.0118324	-0.338472	-0.0637212	-0.131242	-0.368758	0.158815	-0.0892314	-0.175532	0.0410334	0.227421	-0.271059	-0.510313	-0.515089	-0.235345	-0.458207	-0.267803	0.299609	-0.161637	-0.0677377	0.0066218	0.110942	-0.50076	0.0346287	-0.0254017	0.165979	0.0377768
Baiap2	0.167716	0.00151976	0.410009	0.267911	0.245658	0.624186	0.469062	0.364525	0.146982	-0.335323	-0.0447243	0.128962	-0.375054	-0.0496092	0.398068	-0.075228	-0.110399	-0.539297	-0.0234477	0.44518	0.555471	0.393834	0.066218	-0.271277	0.318498	0.0574251	0.331958	-0.0754451	-0.393726	-0.171515	0.277898	-0.363005	-0.219931	-0.562636	-0.371689	-0.326422	-0.450065
Fam124a	0.273556	-0.0165002	0.348567	0.364525	0.261507	0.481003	0.469062	0.47297	0.38515	-0.0205167	0.0446157	0.051129	-0.381785	-0.0548198	0.166848	-0.184542	0.114959	-0.335758	-0.0744681	0.221559	0.361268	0.0686062	-0.221125	-0.267803	0.0650239	-0.159792	-0.0187799	0.0202996	-0.35888	-0.00271385	0.176075	-0.149696	-0.383087	-0.33033	-0.339449	-0.0122666	-0.342922
Gm7694	0.589014	0.264546	0.0443986	0.499457	0.379831	0.155775	0.469062	0.551672	0.456144	0.357903	0.327182	-0.109314	-0.425098	-0.320994	-0.177703	-0.431177	0.133847	-0.0235562	-0.375814	-0.226769	0.226552	-0.294399	-0.462332	-0.542553	-0.368758	-0.637864	-0.422818	0.432045	0.132002	0.354429	0.505428	0.370278	-0.10508	0.0517803	0.0220365	0.235345	-0.0776162
Bend7	0.250326	-0.0838037	-0.299066	0.11409	0.555363	0.356709	0.468736	0.619518	0.456795	0.379179	0.299284	-0.136561	-0.655232	-0.695723	-0.167933	-0.0750109	0.0569909	0.15393	-0.657295	-0.430308	-0.0289839	-0.0828267	-0.0156318	-0.253257	0.154147	-0.388841	-0.310573	0.292662	0.14036	-0.119518	0.172167	0.0949848	-0.0876031	0.137538	0.15838	-0.156101	-0.0154147
Necab2	0.612353	0.138081	-0.00130265	0.401541	0.701585	0.487082	0.468519	0.736214	0.621146	0.260313	0.220582	-0.0846722	-0.431828	-0.396657	-0.123643	-0.137755	0.391663	0.207555	-0.543205	-0.411854	-0.00933565	-0.351389	-0.297872	-0.428354	-0.0975901	-0.581741	-0.398719	0.198871	0.223187	0.119084	0.329896	0.347047	-0.158055	0.121146	0.130048	-0.0585106	-0.085432
Scube2	0.194095	-0.149587	-0.0674121	0.16066	0.178029	0.184976	0.468194	0.384173	0.177812	0.22069	-0.0735997	-0.496418	-0.479917	-0.363439	-0.112028	-0.289731	-0.0601389	0.00564481	-0.282783	-0.107686	0.130916	-0.0263786	-0.104103	-0.291142	-0.0475467	-0.282132	-0.216348	0.304386	-0.0550369	0.0817412	0.219279	0.0489579	-0.205927	0.141229	-0.0158489	-0.0449414	0.104972
Brd1	0.16739	0.305363	0.532458	0.515198	-0.0895571	0.162397	0.468194	0.240013	0.416305	0.0265957	0.00173686	0.213743	-0.322297	0.102692	0.142531	-0.542228	-0.297872	-0.765849	0.159683	0.591945	0.841837	0.334129	-0.382979	-0.508467	-0.0840208	-0.161528	0.0840208	0.110291	-0.512701	-0.0198654	0.276379	-0.248046	-0.441706	-0.472861	-0.380482	0.018997	-0.364307
Wrap53	0.501845	0.133413	0.0702345	0.478181	0.518671	0.121906	0.468194	0.395245	0.329244	0.657295	0.31079	-0.124403	-0.35888	-0.274208	0.0426617	-0.00868432	0.402301	0.357577	-0.599327	-0.449522	-0.168259	-0.500651	-0.325554	-0.488059	-0.017043	-0.542553	-0.151433	0.152844	-0.0269214	-0.363982	-0.157838	0.151759	-0.0593791	0.211789	0.0464611	-0.192901	0.138081
Ercc2	0.404907	0.182479	0.254559	0.487408	0.32805	0.156644	0.467977	0.307534	0.138406	0.269974	-0.0334347	-0.208424	-0.248806	-0.0438558	0.17716	-0.179657	0.246743	0.0326748	-0.296895	-0.0695832	0.115719	-0.234802	-0.386778	-0.499566	-0.139926	-0.314155	0.0295267	0.0353886	-0.186279	-0.184542	0.0833695	0.0489579	-0.335323	0.0561224	-0.198111	-0.0869518	0.13363
Epha7	-0.104103	-0.103343	0.495875	0.229917	0.114525	0.597807	0.467759	0.30102	0.275619	-0.222644	-0.188558	0.0777247	-0.332393	0.103126	0.434108	-0.130265	-0.184433	-0.668367	0.13135	0.594442	0.605949	0.54657	0.0658923	-0.149587	0.351172	0.225901	0.376465	-0.232631	-0.584889	-0.202996	0.132002	-0.468085	-0.539079	-0.677703	-0.505102	-0.271385	-0.466131
Shisa2	0.32132	0.0514546	-0.232523	0.274642	0.584998	0.22145	0.467325	0.607251	0.633521	0.536691	0.496418	-0.0217108	-0.530395	-0.547872	-0.167065	-0.105623	0.17043	0.194637	-0.614525	-0.483717	-0.0620929	-0.230026	-0.234694	-0.406969	0.01802	-0.548415	-0.362245	0.398176	0.122123	-0.226444	-0.0272471	0.372123	-0.121906	0.0949848	0.07132	0.00195397	0.079353
Scn9a	0.396005	0.109205	-0.147416	0.261724	0.675315	0.49772	0.467108	0.725684	0.582393	0.221559	0.369735	-0.0447243	-0.548415	-0.549935	-0.164785	-0.151976	0.169561	0.0894485	-0.543856	-0.364959	0.0207338	-0.176726	-0.219713	-0.33185	0.000868432	-0.489579	-0.397416	0.334781	0.0535172	0.0127008	0.250651	0.274316	-0.129396	0.0319149	0.00151976	0.0147634	-0.0852149
Syngr3	0.348784	0.0026053	0.425532	0.391772	0.657403	0.723296	0.466891	0.451693	0.285172	-0.0272471	0.0859748	0.172818	-0.311116	-0.0328919	0.656861	0.322297	0.389492	-0.112571	-0.366913	0.0233391	0.143834	-0.000651324	0.0157403	-0.295484	0.507382	-0.0986756	0.385584	-0.238927	-0.33033	-0.470148	0.0674121	-0.313396	-0.272254	-0.487842	-0.39492	-0.400239	-0.333587
Scap	0.302215	0.359965	0.455927	0.51878	-0.038211	0.17043	0.466674	0.411854	0.324902	0.0907512	-0.10812	-0.0135693	-0.335215	-0.0219279	-0.0673035	-0.703539	-0.275727	-0.647525	0.109205	0.440295	0.75597	0.136561	-0.515415	-0.573925	-0.337495	-0.422927	-0.17792	0.311876	-0.367021	0.243053	0.485562	0.107794	-0.195289	-0.22297	-0.144485	0.153278	-0.183565
Diras2	-0.0478723	0.0269214	0.51574	0.295918	-0.0443986	0.414459	0.466674	0.210812	0.208315	-0.17716	-0.238385	-0.0403821	-0.312201	0.128094	0.306991	-0.32881	-0.289514	-0.719496	0.195506	0.670756	0.727421	0.525836	-0.0636127	-0.248806	0.145028	0.136452	0.285931	-0.110508	-0.516283	0.0157403	0.329787	-0.412723	-0.584781	-0.603886	-0.471125	-0.125706	-0.402518
F2r	0.24327	0.231329	0.101389	0.365719	0.136344	0.122775	0.466674	0.426835	0.558511	0.316544	0.327508	0.151216	-0.463309	-0.226769	-0.169236	-0.469171	-0.111702	-0.340317	-0.186387	0.103669	0.430417	-0.00162831	-0.348133	-0.459292	-0.138081	-0.38211	-0.276921	0.324251	-0.196157	0.0267043	0.175423	0.109314	-0.111376	-0.09835	-0.0549284	0.0733825	-0.198003
Slk	0.0226878	0.334998	0.146765	0.379396	0.00564481	0.176943	0.46624	0.39937	0.503582	0.0826096	0.0916196	-0.0176943	-0.481763	-0.277247	-0.240013	-0.725467	-0.499023	-0.606926	0.0140035	0.328593	0.716891	0.317955	-0.382327	-0.466023	-0.272796	-0.311767	-0.233174	0.466674	-0.29201	0.200391	0.335323	0.16891	-0.230894	-0.234043	-0.110074	0.281589	-0.0898828
Map1s	0.663048	0.165979	0.645571	0.678463	0.278224	0.271385	0.466023	0.358337	0.333152	0.214503	-0.0339774	0.00955276	-0.204842	0.172601	0.275836	-0.187039	0.340317	-0.141663	-0.167282	0.132545	0.285823	-0.285714	-0.488276	-0.577073	-0.192358	-0.424555	0.0297438	-0.134933	-0.266175	-0.125706	0.131242	-0.0119409	-0.227095	-0.0629614	-0.0477638	-0.233717	-0.200499
Larp6	0.193878	0.0397308	0.302106	0.384498	0.347482	0.206361	0.465914	0.234585	0.37538	0.402844	0.20723	-0.124729	-0.266283	0.0287668	0.486648	0.154147	0.303517	0.0117238	-0.295918	-0.0257273	0.0271385	-0.107143	-0.0887972	-0.299066	0.262592	-0.0753365	0.333044	-0.267369	-0.316218	-0.475792	-0.154907	-0.287994	-0.408815	-0.285389	-0.354972	-0.249023	-0.293747
Sugp2	0.459184	0.49924	0.478398	0.692901	0.190187	0.16815	0.465805	0.419019	0.471884	0.131025	0.132002	0.0605732	-0.304928	0.0183456	0.0388624	-0.531046	-0.0568823	-0.486322	-0.0436387	0.251194	0.605189	-0.031155	-0.629939	-0.656101	-0.375814	-0.478398	-0.146657	0.342814	-0.294724	0.118215	0.395245	0.143617	-0.333695	-0.211463	-0.21244	0.235888	-0.107794
Spart	0.202779	0.226227	-0.15914	0.343139	0.232306	-0.0841294	0.465805	0.328919	0.410877	0.908163	0.488819	-0.214503	-0.455059	-0.403278	-0.269648	-0.327508	-0.0351715	0.126031	-0.547221	-0.32436	0.0398393	-0.251954	-0.406101	-0.560356	-0.215154	-0.561659	-0.323708	0.326531	-0.0461355	-0.279201	-0.179983	0.185302	-0.119844	0.315241	0.115827	-0.0990013	0.224056
Pianp	0.260096	0.400239	0.657295	0.601824	-0.0687147	0.257707	0.465588	0.185193	0.153387	-0.0066218	-0.16663	0.0470039	-0.225467	0.14264	0.18465	-0.494898	-0.149587	-0.617998	0.181177	0.604429	0.710812	0.103669	-0.48871	-0.558402	-0.15089	-0.257599	0.0727312	0.103018	-0.661528	-0.129939	0.157729	-0.168802	-0.335215	-0.325228	-0.203865	-0.00976987	-0.286474
Tmem178	0.127117	0.315241	0.396005	0.405232	0.0235562	0.141989	0.465371	0.115827	0.183239	0.164459	0.276487	-0.0826096	-0.2868	0.0237733	0.301346	-0.250543	-0.228832	-0.422384	-0.101824	0.387972	0.512809	0.25673	-0.228941	-0.523773	-0.0730569	-0.113005	0.297112	-0.0600304	-0.4264	-0.276704	0.0982414	-0.341403	-0.282783	-0.264763	-0.30178	-0.275727	-0.290925
Dync1i2	-0.126791	0.0410334	0.0403821	0.169453	0.26129	0.380916	0.465371	0.241967	0.285063	0.0011941	0.0770734	-0.0466782	-0.431285	-0.294833	0.246635	-0.0881459	-0.159466	-0.251845	-0.155667	0.164025	0.264329	0.333587	0.102584	-0.147851	0.344442	0.122992	0.237516	0.133739	-0.379396	-0.262918	-0.00238819	-0.28452	-0.537885	-0.516066	-0.456795	0.0849978	-0.323165
Rfx2	0.414677	0.288102	0.0547112	0.385693	0.357794	0.224924	0.465263	0.553734	0.573491	0.323491	0.452345	0.0566652	-0.46624	-0.313721	-0.125923	-0.316544	0.032132	-0.148828	-0.360074	-0.0898828	0.236105	-0.0907512	-0.331524	-0.480026	-0.237191	-0.483934	-0.297438	0.212006	0.10432	0.0797872	0.26954	0.218954	-0.0233391	0.0258359	0.103343	-0.0252931	-0.270951
Mark4	0.434433	0.540816	0.603126	0.743378	-0.0247503	0.0844551	0.465046	0.237408	0.327399	0.103343	-0.0394051	0.196374	-0.230026	0.144811	0.0561224	-0.618975	-0.0123752	-0.549935	0.183131	0.476552	0.670973	-0.0927052	-0.666305	-0.617998	-0.311659	-0.379071	-0.120061	0.267043	-0.473296	0.102692	0.294399	0.0237733	-0.375923	-0.318281	-0.130265	0.27931	-0.299609
Ap5z1	0.604429	0.312093	0.161311	0.587169	0.326096	0.110399	0.464828	0.484585	0.362788	0.302432	0.206795	0.0987842	-0.303951	-0.128311	-0.217434	-0.405884	0.272254	-0.0720799	-0.192141	-0.0872775	0.230135	-0.409683	-0.587712	-0.635367	-0.349327	-0.617781	-0.421298	0.511615	-0.0123752	0.152844	0.221776	0.505753	-0.150456	0.0592705	-0.0590534	0.287668	0.123209
Ccdc42	0.39416	0.0576422	0.292553	0.434325	0.490773	0.51205	0.464286	0.584564	0.425966	-0.0555797	-0.0341945	0.00455927	-0.367021	-0.160551	0.11485	-0.148828	0.240664	-0.147634	-0.253257	0.00716457	0.229592	-0.0529744	-0.2132	-0.319475	0.0026053	-0.259878	-0.0395137	0.0218194	-0.0994355	0.040165	0.247937	0.11713	-0.293856	-0.12614	-0.139926	-0.0887972	-0.145245
Npas1	0.680525	0.229266	0.271819	0.594659	0.514221	0.247829	0.464069	0.419344	0.215371	0.378419	0.184108	0.0551455	-0.258901	-0.067195	0.150564	-0.0206253	0.565892	0.243812	-0.408163	-0.232197	-0.0838037	-0.542445	-0.407078	-0.499023	-0.133413	-0.507382	-0.0886887	0.050152	0.0313721	-0.129071	0.0492835	0.125488	-0.204624	0.0838037	0.0589449	-0.105732	-0.0377768
Shc2	0.294399	0.135367	0.186604	0.400999	0.323274	0.349544	0.463851	0.478072	0.226444	0.038211	-0.0985671	0.239253	-0.433673	-0.234368	0.041142	-0.308619	0.00998697	-0.353669	-0.171624	0.11561	0.415545	0.0236648	-0.270408	-0.417173	0.0721885	-0.371363	-0.127985	0.441055	-0.182371	-0.0775076	0.191055	0.138624	-0.220908	-0.281046	-0.211898	0.126683	0.0234477
Kcng1	0.478181	0.0517803	0.387755	0.420973	0.587929	0.725358	0.463526	0.5698	0.379505	-0.155884	0.0453756	0.166739	-0.372015	-0.103995	0.351824	0.0426617	0.291251	-0.198545	-0.285389	0.0597047	0.266934	0.00835866	-0.187473	-0.382653	0.178354	-0.244572	0.0910769	-0.0646982	-0.182154	-0.112571	0.289514	-0.0398393	-0.235997	-0.314698	-0.217	-0.270734	-0.250109
Gpr85	-0.194203	-0.306774	0.211355	-0.0274642	0.258033	0.724381	0.463417	0.333695	0.189535	-0.29429	-0.261073	-0.15914	-0.439752	-0.172275	0.441164	0.136995	-0.172058	-0.393074	-0.0958532	0.359531	0.361811	0.578159	0.405775	0.0193226	0.640252	0.288645	0.399262	-0.217868	-0.418584	-0.364199	0.0856492	-0.608771	-0.479917	-0.618975	-0.438341	-0.460595	-0.432371
Gga2	0.440838	0.267477	0.222102	0.461789	0.555688	0.404472	0.462332	0.476987	0.263244	0.0967217	0.254993	0.267803	-0.415328	-0.207013	0.278007	-0.0212766	0.133739	-0.110291	-0.426509	-0.0857577	0.203105	-0.0656752	-0.222102	-0.465588	0.135258	-0.351715	0.0878202	0.27627	-0.174881	-0.347482	0.0975901	0.0178029	-0.0928137	-0.233608	-0.336843	-0.0789188	-0.0686062
Foxg1	0.0312636	0.307425	0.204407	0.317846	0.279527	0.349761	0.462006	0.314698	0.400673	0.0802214	0.317955	0.16066	-0.450825	-0.244898	0.264763	-0.16967	-0.287777	-0.43541	-0.239253	0.199631	0.514655	0.378528	-0.0725141	-0.370169	0.183673	-0.0769648	0.221667	0.174446	-0.353018	-0.207447	0.279527	-0.306991	-0.305363	-0.566218	-0.448003	0.00868432	-0.389166
Qpctl	0.337495	0.36409	0.51498	0.65013	0.277681	0.267152	0.462006	0.333587	0.386344	0.292662	0.00217108	0.0945506	-0.199197	0.122449	0.189427	-0.230352	0.185302	-0.230677	-0.1269	0.164242	0.325988	-0.183565	-0.518888	-0.584564	-0.0802214	-0.372449	0.0318063	0.0427703	-0.507165	-0.272145	-0.0865176	0.0440729	-0.29505	-0.149696	-0.132219	-0.0123752	0.00987842
Smco3	0.13667	0.129505	-0.234368	0.259119	0.443443	0.0540599	0.461898	0.323383	0.45343	0.749783	0.580656	0.00336518	-0.495441	-0.464069	-0.0347373	0.00423361	0.137755	0.268671	-0.633196	-0.445072	-0.165111	-0.246852	-0.154798	-0.366261	0.0817412	-0.407729	-0.177377	0.263895	0.0808728	-0.416413	-0.284629	0.084238	-0.142097	0.0682805	-0.000325662	-0.0573165	0.127334
Slc17a7	0.241424	0.159683	0.775185	0.518454	0.0409249	0.490881	0.46168	0.238819	0.224815	-0.249891	-0.274859	0.0991099	-0.219605	0.288971	0.456795	-0.274099	-0.0245332	-0.678463	0.246092	0.691489	0.712549	0.299718	-0.21244	-0.325662	0.100304	0.0504776	0.324251	-0.196266	-0.539297	0.0388624	0.347264	-0.397308	-0.563287	-0.633956	-0.459618	-0.099327	-0.565567
Wwox	0.353452	0.0408163	0.169887	0.400239	0.324142	0.10888	0.461355	0.288862	0.170756	0.583152	0.0570994	-0.284954	-0.314481	-0.134498	0.115719	-0.0566652	0.278116	0.202562	-0.492401	-0.216565	-0.0492835	-0.297872	-0.274533	-0.459075	0.0264872	-0.378962	-0.0110725	-0.0612245	-0.155884	-0.455927	-0.231763	-0.0785931	-0.210921	0.261615	0.0668693	-0.450608	0.217868
Arhgap23	0.620169	0.536691	0.404581	0.756947	0.305363	0.0343031	0.461355	0.297004	0.460052	0.600955	0.386127	0.0897742	-0.289622	-0.0351715	0.123535	-0.353452	0.235345	-0.0869518	-0.296135	-0.0495007	0.257382	-0.399805	-0.654255	-0.671733	-0.280178	-0.55254	-0.100413	0.164025	-0.178789	-0.0351715	0.152627	0.114742	-0.298741	-0.0464611	-0.146005	0.176183	-0.254559
Htr1f	-0.179657	-0.112353	0.252605	0.0848893	0.0227964	0.369735	0.461355	0.178463	0.17271	-0.0277898	-0.0128094	-0.0702345	-0.416305	-0.106057	0.293964	-0.0982414	-0.317195	-0.492835	-0.0224707	0.459401	0.496526	0.536474	0.159357	-0.111919	0.340317	0.176292	0.287234	-0.0968302	-0.475033	-0.289079	0.102041	-0.518671	-0.434542	-0.574902	-0.423795	-0.309596	-0.472536
Lhx6	0.222102	0.287234	0.580439	0.525185	-0.0755536	0.204516	0.461246	0.137429	0.218302	0.0689318	0.00857577	0.0976987	-0.259661	0.147959	0.219822	-0.412723	-0.142531	-0.59086	0.145354	0.560139	0.714828	0.214069	-0.317304	-0.477095	-0.0692575	-0.13439	0.163482	0.0349544	-0.471016	-0.00282241	0.263895	-0.302757	-0.405341	-0.485997	-0.327833	-0.0810899	-0.444529
Abcg1	0.15762	0.462875	0.404907	0.55406	-0.150022	-0.0373426	0.461138	0.169453	0.293856	0.318063	0.0743595	0.137538	-0.257273	0.0990013	-0.0578593	-0.637104	-0.230894	-0.537125	0.137212	0.447026	0.638515	0.0440729	-0.528007	-0.560573	-0.307859	-0.292879	-0.0757707	0.248046	-0.478289	-0.0201911	0.108011	-0.0369084	-0.349544	-0.237191	-0.158815	0.182914	-0.179983
Sox10	0.340751	0.327399	-0.0668693	0.425749	0.269865	-0.110617	0.461029	0.32208	0.415436	0.904581	0.511181	-0.0574251	-0.387321	-0.327508	-0.204407	-0.273882	0.129831	0.180308	-0.505428	-0.315892	-0.013135	-0.404038	-0.486756	-0.603669	-0.257924	-0.647525	-0.325879	0.340426	-0.0162831	-0.309271	-0.2297	0.256079	-0.160009	0.279527	0.0561224	0.00727312	0.140795
Mapk8ip2	0.26205	0.0598133	0.619518	0.455167	-0.0885801	0.254234	0.459835	0.206036	0.173361	0.00336518	-0.261724	0.0178029	-0.263026	0.194855	0.275944	-0.385041	-0.119301	-0.58109	0.116479	0.558619	0.673578	0.246092	-0.262158	-0.427594	-0.00379939	-0.0886887	0.194637	-0.158815	-0.448003	-0.0414677	0.270734	-0.358771	-0.402301	-0.335866	-0.237408	-0.305797	-0.3363
Rsph9	0.426835	-0.0660009	-0.108771	0.228615	0.868758	0.554386	0.459726	0.6269	0.450934	0.187799	0.387538	0.0515632	-0.487625	-0.455493	0.224707	0.325011	0.504885	0.40317	-0.707881	-0.52703	-0.28756	-0.254559	0.0361485	-0.161746	0.356492	-0.274425	-0.0130265	0.0324577	0.202019	-0.266175	0.0281155	0.0468954	-0.174012	-0.100195	-0.145897	-0.2297	-0.0942249
Pth2r	0.275402	0.26053	0.14937	0.453322	0.375814	0.237733	0.459726	0.366261	0.406969	0.185736	0.106817	0.124512	-0.362353	-0.155775	0.183891	-0.0445072	0.214177	-0.0525402	-0.268454	-0.122232	0.151759	-0.167173	-0.180091	-0.37766	0.180743	-0.217325	0.000108554	0.219279	-0.258359	-0.30254	0.0278984	-0.0564481	-0.227964	-0.243704	-0.205167	0.136018	-0.103669
X2210416O15Rik	0.637429	0.50673	0.107794	0.659357	0.416413	0.0166088	0.459509	0.52475	0.543964	0.65013	0.35812	-0.000976987	-0.329353	-0.245875	-0.253691	-0.471884	0.30102	0.0617673	-0.380808	-0.323708	0.149913	-0.581958	-0.703213	-0.674663	-0.485779	-0.848241	-0.555471	0.507816	0.0976987	0.139166	0.20571	0.532675	-0.0830439	0.181177	0.131568	0.318389	0.143508
Rcbtb1	0.204516	0.179331	-0.15469	0.359422	0.335649	-0.0559053	0.459401	0.342054	0.520734	0.902084	0.575771	-0.169127	-0.450065	-0.416413	-0.168584	-0.22221	0.0488493	0.173144	-0.558402	-0.404581	-0.0343031	-0.275619	-0.355949	-0.502388	-0.178354	-0.56079	-0.314155	0.354755	-0.0156318	-0.244247	-0.149262	0.236431	-0.173686	0.155884	0.00293096	0.0617673	0.139492
Dsel	0.0271385	-0.0948762	0.133521	0.079353	0.320777	0.594768	0.459401	0.48426	0.46472	-0.168802	0.0195397	0.0134607	-0.458641	-0.236322	0.191489	-0.0885801	-0.0497178	-0.301346	-0.139058	0.173469	0.361051	0.297655	0.0711029	-0.114199	0.273231	-0.015089	0.0606817	-0.0386452	-0.180308	-0.0790274	0.212875	-0.19746	-0.31383	-0.417173	-0.292662	-0.212875	-0.322948
Chpf2	0.251954	0.119735	0.351932	0.377985	0.0739253	0.245658	0.459292	0.334998	0.21244	0.0497178	-0.230135	-0.287451	-0.275402	-0.0364742	0.00890143	-0.411203	-0.032132	-0.382327	0.0554711	0.309162	0.467542	0.0014112	-0.29581	-0.374186	-0.133521	-0.259987	-0.130482	0.149262	-0.41815	0.0857577	0.260638	0.0633956	-0.273013	-0.173361	-0.0682805	0.0734911	-0.265849
Atg9b	0.568172	0.0232306	0.199305	0.439318	0.694312	0.486322	0.459292	0.479375	0.146765	0.209618	0.0205167	0.155449	-0.362896	-0.206795	0.290274	0.161094	0.556882	0.282566	-0.523231	-0.296135	-0.175098	-0.375597	-0.16815	-0.299501	0.241316	-0.291685	0.079353	-0.0361485	-0.0438558	-0.324468	-0.0451585	0.0446157	-0.187039	-0.038211	-0.165219	-0.245983	-0.040165
Sstr1	-0.0356057	-0.0533	0.440947	0.167282	-0.0396222	0.440187	0.459184	0.22525	0.195289	-0.182805	-0.245549	-0.340208	-0.308511	0.0153061	0.296027	-0.243487	-0.271385	-0.589449	0.157078	0.597373	0.625923	0.45647	0.0209509	-0.193118	0.176183	0.0894485	0.219388	-0.191164	-0.514112	-0.0513461	0.323925	-0.438016	-0.4467	-0.484151	-0.291033	-0.287343	-0.518997
Prr12	0.410009	0.529635	0.589231	0.699957	-0.0441815	0.0720799	0.458641	0.229049	0.405992	0.0981329	0.0258359	0.124294	-0.235237	0.162505	0.0592705	-0.601607	-0.00249674	-0.554386	0.202345	0.488602	0.668802	-0.0750109	-0.598676	-0.534737	-0.310682	-0.319583	-0.120495	0.183131	-0.43617	0.185302	0.336735	-0.0715371	-0.478615	-0.349544	-0.222102	0.295701	-0.459726
Erbb3	0.316544	0.317738	-0.124512	0.357686	0.169127	-0.122232	0.458424	0.347699	0.49403	0.762592	0.64416	0.0588363	-0.455167	-0.389492	-0.316869	-0.402844	-0.0516717	-0.0174772	-0.382653	-0.168367	0.161094	-0.221993	-0.453539	-0.58109	-0.282349	-0.597156	-0.407078	0.452562	-0.047221	-0.138189	-0.00727312	0.247286	-0.194746	0.131025	-0.0413591	0.107469	-0.0990013
Chrna2	0.229375	0.0239904	0.287017	0.371581	0.268129	0.427594	0.458315	0.376683	0.254776	0.0441815	-0.0630699	0.124077	-0.390795	-0.186822	0.149805	-0.216023	0.0370169	-0.310248	-0.130808	0.19898	0.346287	0.092271	-0.184108	-0.306665	0.133521	-0.197243	-0.0163917	0.170973	-0.286691	-0.109205	0.131676	-0.0549284	-0.404364	-0.32805	-0.118324	0.0107469	-0.17564
Mast1	0.213634	0.312527	0.639383	0.568823	-0.0696917	0.193335	0.458315	0.163591	0.197677	0.00390795	-0.185519	0.165219	-0.210595	0.202453	0.292336	-0.41294	-0.116153	-0.64416	0.200934	0.584347	0.680091	0.128962	-0.393183	-0.492184	-0.0239904	-0.182154	0.140252	0.135801	-0.65089	-0.149153	0.142097	-0.248914	-0.347807	-0.505319	-0.349218	0.0991099	-0.329679
Grp	0.20799	-0.229809	-0.350738	0.0334347	0.842597	0.540056	0.457664	0.610725	0.315567	0.349544	0.301238	-0.196917	-0.569475	-0.687039	0.131568	0.313178	0.307968	0.458641	-0.880808	-0.659574	-0.360399	-0.167499	0.155449	-0.16294	0.40762	-0.301672	-0.0541685	0.0966131	0.160443	-0.38363	-0.0435302	0.074251	0.016066	0.074251	0.00879288	-0.367998	0.155449
Plekha2	0.0882545	0.100847	0.189427	0.275185	-0.116153	0.0549284	0.457555	0.279201	0.251194	0.247937	-0.0585106	-0.351172	-0.364525	-0.0971559	-0.233066	-0.58858	-0.27551	-0.368215	0.0103126	0.327725	0.483934	0.152084	-0.331741	-0.370929	-0.289188	-0.227964	-0.208749	0.0879288	-0.294616	0.132327	0.177269	0.00564481	-0.284412	0.0669779	-0.00868432	-0.0946591	-0.116804
Adamts4	0.212006	0.34531	0.000217108	0.420973	0.192792	-0.119409	0.457447	0.270625	0.50977	0.8566	0.579896	-0.0349544	-0.377985	-0.268454	-0.104863	-0.333587	-0.0352801	-0.0172601	-0.385041	-0.165328	0.14188	-0.20343	-0.455384	-0.575771	-0.26129	-0.515198	-0.22145	0.30482	-0.150239	-0.195072	-0.081307	0.133087	-0.260421	0.0181285	-0.154472	0.154255	-0.0674121
Arhgap44	0.147416	0.0454842	0.640903	0.369952	-0.0398393	0.440621	0.457338	0.241207	0.150999	-0.247069	-0.280287	0.0257273	-0.25901	0.201042	0.365936	-0.322514	-0.191706	-0.713743	0.212766	0.693986	0.764112	0.437039	-0.131676	-0.333478	0.107143	0.0745766	0.30634	-0.166196	-0.473513	0.0587277	0.420756	-0.434976	-0.478615	-0.560573	-0.428137	-0.235888	-0.483066
Ak5	0.129722	-0.229375	0.287343	0.169779	0.488493	0.852475	0.457338	0.534195	0.257056	-0.311442	-0.214503	-0.0574251	-0.406209	-0.166848	0.407946	0.0906426	0.116153	-0.300912	-0.17119	0.190187	0.3033	0.296678	0.184325	-0.0789188	0.494355	0.0841294	0.247395	-0.194637	-0.26129	-0.142314	0.288971	-0.355732	-0.408163	-0.491858	-0.305254	-0.39036	-0.35964
Rnf181	0.429983	0.0991099	0.173686	0.394051	0.549826	0.353995	0.45723	0.352475	0.314481	0.273773	0.172927	-0.231437	-0.320777	-0.120495	0.278224	0.171081	0.513352	0.276487	-0.449739	-0.271819	-0.114525	-0.32056	-0.0688233	-0.237082	0.0835866	-0.200065	0.058185	-0.203105	0.215914	-0.0263786	0.132327	-0.113439	-0.319366	-0.0663265	-0.0916196	-0.17716	-0.229592
Neurod6	-0.118324	-0.182154	0.246092	0.049175	0.283869	0.650456	0.457013	0.241533	0.0169344	-0.210378	-0.102475	0.0751194	-0.388406	-0.139492	0.544399	0.182262	-0.0805471	-0.339557	-0.168802	0.34086	0.320017	0.473404	0.29429	-0.0529744	0.642314	0.306774	0.515849	-0.238602	-0.510313	-0.450282	0.0483066	-0.6434	-0.446483	-0.669453	-0.595636	-0.425423	-0.462006
Arhgdia	0.843791	0.225467	0.305363	0.62614	0.461463	0.209292	0.456904	0.508359	0.361811	0.434868	0.13515	-0.151107	-0.32056	-0.120604	0.0118324	-0.238168	0.487082	0.188233	-0.460052	-0.261507	0.0486322	-0.546244	-0.543747	-0.616696	-0.331741	-0.66294	-0.274099	0.0408163	0.107903	0.135584	0.309271	0.251303	-0.15762	0.314915	0.117673	-0.132653	-0.048198
Ccdc6	0.267369	0.307534	0.305688	0.548089	0.107577	0.207338	0.45647	0.342488	0.276921	0.0663265	0.000759878	0.296895	-0.394051	-0.133847	-0.0427703	-0.569475	-0.198111	-0.439535	-0.0526487	0.268563	0.58185	0.129071	-0.406426	-0.486756	-0.135258	-0.287994	-0.0680634	0.353126	-0.32881	0.0387538	0.248046	0.0284412	-0.304168	-0.275185	-0.25749	0.129071	-0.0987842
Tulp4	0.0500434	-0.104538	-0.360942	0.0277898	0.140252	0.0881459	0.456361	0.436387	0.369084	0.54277	0.258142	-0.385801	-0.553843	-0.554711	-0.478289	-0.401867	-0.197568	-0.0284412	-0.397634	-0.179657	0.181502	0.0396222	-0.164785	-0.334238	-0.134498	-0.373752	-0.475575	0.385475	-0.00976987	0.123209	0.228723	0.120169	-0.313613	0.164894	-0.0136778	-0.0310465	0.0185627
Edc4	0.410009	0.404907	0.378528	0.599218	0.168367	0.169344	0.456361	0.351715	0.233717	0.0196483	0.0351715	0.344116	-0.329353	-0.0575337	0.0666522	-0.42195	0.00727312	-0.389492	-0.0208424	0.262158	0.514112	-0.066218	-0.456361	-0.534954	-0.10432	-0.373969	-0.0504776	0.441055	-0.283218	-0.0195397	0.26129	0.0622015	-0.293313	-0.303626	-0.317738	0.220473	-0.127225
Smg6	0.488168	0.489687	0.309922	0.5533	0.281589	0.17271	0.455059	0.398719	0.29201	0.20267	0.123317	-0.0282241	-0.239036	-0.0607903	-0.0169344	-0.320017	0.187256	-0.0915111	-0.14937	0.0631785	0.218085	-0.315132	-0.483934	-0.522796	-0.271819	-0.479266	-0.159357	0.21244	-0.136452	-0.0941164	0.0920538	0.240881	-0.0283326	0.0320234	0.0725141	0.0817412	-0.13211
Col6a2	0.456253	0.191381	-0.121906	0.363873	0.497178	0.172601	0.454842	0.539405	0.283	0.393074	0.268671	0.0470039	-0.490013	-0.504342	-0.173904	-0.255428	0.0533	0.123752	-0.603886	-0.382762	0.0447243	-0.265849	-0.330004	-0.5533	-0.117781	-0.650456	-0.310139	0.518997	-0.0117238	-0.241424	0.00976987	0.438233	0.246418	0.203539	0.0957447	-0.0347373	0.266283
Neurl1b	0.562527	0.0970473	0.139818	0.412505	0.675098	0.548958	0.454624	0.639383	0.550586	0.0721885	0.140795	0.180851	-0.453105	-0.265849	0.130591	-0.022145	0.411854	0.0626357	-0.441381	-0.236648	0.0828267	-0.195832	-0.192032	-0.287343	0.0932479	-0.341837	-0.1434	0.0940078	0.1269	0.19822	0.489579	0.0617673	-0.386995	-0.299826	-0.274099	0.0576422	-0.322623
Sp9	0.323274	0.377551	0.244355	0.469931	0.11865	0.109422	0.454624	0.310248	0.496635	0.207555	0.245766	0.0826096	-0.340534	-0.0805471	-0.0475467	-0.398068	0.0612245	-0.277898	-0.0664351	0.169453	0.422927	-0.105515	-0.389058	-0.411854	-0.179114	-0.336843	-0.179657	0.144051	-0.181719	0.102149	0.284737	-0.108663	-0.317846	-0.291793	-0.0835866	0.123426	-0.454733
Tmem151a	0.531915	0.466891	0.723621	0.807859	0.058185	0.0504776	0.454407	0.164025	0.39036	0.313287	0.0787017	0.183673	-0.174012	0.290382	0.286149	-0.362462	0.20799	-0.351607	0.0378854	0.360399	0.4632	-0.224273	-0.605189	-0.626031	-0.262158	-0.351498	0.0911854	-0.0313721	-0.373535	-0.0695832	0.0886887	-0.105732	-0.459835	-0.254234	-0.21168	0.0852149	-0.360834
Jph4	0.578919	0.239904	0.332718	0.480135	0.402301	0.478072	0.454299	0.581633	0.502063	-0.165002	-0.0696917	0.074251	-0.352909	-0.0917282	0.0492835	-0.299609	0.278767	-0.245332	-0.0631785	0.133087	0.396874	-0.120604	-0.278224	-0.319366	-0.048198	-0.30482	-0.200065	0.140903	0.0113982	0.399587	0.663591	0.0497178	-0.453647	-0.337386	-0.213309	0.190729	-0.515306
Entpd6	0.431719	-0.144485	0.202996	0.33934	0.734911	0.626031	0.45419	0.528984	0.217217	0.0881459	0.0776162	0.113873	-0.39112	-0.226227	0.439644	0.270734	0.403495	0.115719	-0.569257	-0.259987	-0.0273556	-0.113873	-0.00835866	-0.280287	0.420756	-0.229809	0.230026	-0.100847	-0.0678463	-0.404038	0.0335432	-0.0353886	-0.0530829	-0.172492	-0.212549	-0.499674	0.0293096
Zfp334	0.209618	0.393943	0.353343	0.490881	0.0333261	0.167173	0.453322	0.263786	0.382979	0.0506947	0.135367	0.456904	-0.386887	-0.0633956	0.107251	-0.47449	-0.227312	-0.55482	-0.000217108	0.376031	0.669779	0.230135	-0.315675	-0.469279	-0.0485237	-0.211789	0.0376683	0.272796	-0.362353	0.0201911	0.328159	-0.220256	-0.38515	-0.516934	-0.342054	0.16815	-0.352041
Nts	0.226227	0.0797872	-0.166848	0.218085	0.627008	0.361594	0.453322	0.470473	0.519323	0.477421	0.600087	0.0573165	-0.520734	-0.508793	0.105732	0.0978072	0.132002	0.154364	-0.655341	-0.385475	-0.0502605	-0.0848893	-0.0477638	-0.372883	0.194095	-0.348241	-0.0563396	0.150673	0.0369084	-0.332175	-0.0225792	0.0466782	-0.083261	-0.114633	-0.163157	-0.181611	-0.162397
Ap3d1	0.398068	0.403604	0.506947	0.620495	-0.0213851	0.0920538	0.453322	0.326422	0.274859	0.0957447	-0.0648068	0.156101	-0.287017	0.0306122	0.0205167	-0.646982	-0.242835	-0.560573	0.0142206	0.384716	0.692575	0.0807642	-0.582284	-0.706144	-0.32881	-0.450174	-0.0749023	0.317629	-0.456578	-0.021168	0.25	0.0896657	-0.149262	-0.119627	-0.132762	0.0487408	-0.0265957
Zp2	0.1732	0.10154	-0.162877	0.168962	0.516503	0.330699	0.453264	0.408389	0.229267	0.276859	0.410181	-0.0114633	-0.472062	-0.414365	0.00260778	0.0481352	0.199441	0.202863	-0.51183	-0.263168	-0.134029	-0.135333	-0.0596529	-0.208568	0.0883384	-0.2209	-0.0493848	0.130171	0.113547	-0.181947	-0.0953468	0.118762	-0.0639448	-0.000760601	-0.0421047	-0.134626	0.015538
Hrh3	0.41218	0.228289	0.662288	0.601281	0.268237	0.413265	0.452888	0.302974	0.269974	-0.00846722	-0.170647	0.125271	-0.199631	0.230569	0.418584	-0.116261	0.260964	-0.370061	-0.00184542	0.333478	0.424446	-0.0414677	-0.305688	-0.448328	0.0835866	-0.192575	0.216782	-0.0493921	-0.426943	-0.147091	0.148502	-0.148502	-0.42195	-0.471559	-0.357577	-0.0414677	-0.280287
Ffar4	0.324721	0.215918	-0.0270374	0.318465	0.600807	0.454848	0.452455	0.499185	0.326081	0.277881	0.277609	0.0309543	-0.459037	-0.40741	0.111142	0.0627246	0.21347	0.127462	-0.610653	-0.320532	0.0223045	-0.139702	-0.164455	-0.418944	0.145741	-0.384344	-0.0893811	0.20716	0.0138723	-0.307258	0.0535852	-0.0860627	-0.216027	-0.0514091	-0.108422	-0.189697	0.00527692
Phaf1	-0.0517803	0.00510204	0.529527	0.330764	0.130808	0.510964	0.452345	0.272254	0.23198	-0.182914	-0.132002	0.0675206	-0.324902	0.0763135	0.470908	-0.123752	-0.244138	-0.659249	0.0449414	0.528767	0.640143	0.488168	-0.0369084	-0.278116	0.274859	0.0622015	0.372123	-0.0605732	-0.584129	-0.275727	0.118324	-0.398828	-0.321646	-0.660551	-0.395788	-0.181937	-0.30178
Cherp	0.388189	0.332067	0.520734	0.604103	-0.042119	0.160334	0.452345	0.298198	0.226118	0.0629614	-0.0335432	0.198437	-0.276053	0.0914025	0.0347373	-0.598784	-0.168259	-0.626683	0.142206	0.476552	0.724815	0.0840208	-0.514546	-0.596722	-0.255862	-0.344551	-0.0424446	0.288754	-0.384173	0.0800043	0.290056	0.0423361	-0.239362	-0.267369	-0.225141	0.101607	-0.210812
Ccar2	0.197134	0.191489	0.563178	0.47525	0.190078	0.350955	0.452236	0.19746	0.129071	-0.0054277	-0.0604646	0.29353	-0.25825	0.130591	0.548632	-0.0800043	0.0192141	-0.463092	-0.00249674	0.389275	0.471776	0.141337	-0.133739	-0.336735	0.32436	-0.0256188	0.389926	-0.0137864	-0.589557	-0.401107	0.0759878	-0.405992	-0.321103	-0.62386	-0.489145	-0.112245	-0.344985
Trappc5	0.326748	-0.173904	0.168042	0.233391	0.70419	0.566109	0.452236	0.450282	0.262701	0.137755	0.155558	-0.00618758	-0.390035	-0.216131	0.513678	0.425206	0.471233	0.218628	-0.586843	-0.262484	-0.137321	-0.103561	0.134716	-0.152953	0.473404	-0.0924881	0.305145	-0.331633	-0.0402736	-0.513026	-0.0449414	-0.344116	-0.228723	-0.217	-0.268346	-0.607469	-0.175532
Snap91	-0.0148719	0.0183456	0.623426	0.323925	-0.0536257	0.474815	0.452019	0.184216	0.158815	-0.26498	-0.2868	0.00814155	-0.292662	0.170647	0.450499	-0.257165	-0.289079	-0.757599	0.189644	0.710812	0.764546	0.557534	-0.0181285	-0.255753	0.219062	0.153713	0.403604	-0.204299	-0.601281	-0.110182	0.271277	-0.546135	-0.454733	-0.639492	-0.433022	-0.283109	-0.475901
Fto	0.095419	0.244572	0.618867	0.527139	-0.150564	0.18921	0.452019	0.141012	0.229917	0.0727312	-0.192901	0.130156	-0.258142	0.162723	0.24099	-0.493053	-0.290491	-0.731112	0.202562	0.628854	0.777464	0.313613	-0.341077	-0.492835	-0.0205167	-0.133521	0.171733	0.0988927	-0.613548	-0.103018	0.152518	-0.249783	-0.34759	-0.474056	-0.255645	-0.0115067	-0.30254
Cep170b	0.636995	0.333044	0.509119	0.620495	0.242401	0.26878	0.451802	0.362353	0.257273	0.0312636	0.0127008	0.176183	-0.279961	0.0356057	0.219822	-0.308294	0.165979	-0.288754	-0.133739	0.225033	0.490556	-0.0690404	-0.421298	-0.569909	-0.114199	-0.3401	0.0362571	0.107251	-0.176183	0.137864	0.566435	-0.116261	-0.470148	-0.291359	-0.351498	-0.0148719	-0.372232
Trim35	0.0570994	0.0708858	0.344876	0.446809	0.370495	0.331633	0.451476	0.305363	0.426292	0.269648	0.0847807	0.0885801	-0.358663	-0.0187799	0.425098	-0.0415762	0.0142206	-0.226769	-0.2868	0.0559053	0.234043	0.167825	-0.143834	-0.337929	0.213309	-0.0767477	0.314373	-0.0820669	-0.340534	-0.405124	-0.187364	-0.148285	-0.340534	-0.333478	-0.29733	-0.138298	0.0255102
Slc8a2	0.1637	0.250651	0.717325	0.490556	-0.0326748	0.418042	0.451476	0.253799	0.273882	-0.245224	-0.226987	0.0248589	-0.222102	0.23947	0.301455	-0.423795	-0.153278	-0.744464	0.298415	0.725033	0.775076	0.308185	-0.295158	-0.347373	-0.039188	-0.0289839	0.190187	-0.102692	-0.58706	0.0744681	0.329787	-0.290816	-0.456144	-0.558945	-0.368107	-0.0138949	-0.504668
Rev3l	0.174989	0.353452	0.173469	0.405449	0.0606817	0.0740339	0.450825	0.238168	0.347264	0.225901	0.157512	0.328267	-0.404038	-0.167065	-0.0389709	-0.376248	-0.12538	-0.343465	-0.0825011	0.225792	0.414677	0.00694746	-0.310899	-0.41739	-0.0323491	-0.281806	-0.124077	0.32208	-0.289731	-0.0754451	0.134933	-0.0719713	-0.246309	-0.319583	-0.0895571	0.196157	-0.255753
Pip4k2a	0.185193	0.11865	-0.0794616	0.29657	0.187364	-0.0763135	0.450825	0.226987	0.372015	0.831633	0.529092	-0.28604	-0.403604	-0.312636	-0.108988	-0.232523	-0.0357143	0.130373	-0.50304	-0.241858	0.0142206	-0.172927	-0.312961	-0.511724	-0.191489	-0.429223	-0.158923	0.0950934	-0.116587	-0.316327	-0.209618	0.0701259	-0.121689	0.268346	0.0804386	-0.242835	0.0616587
Phlpp1	0.166088	0.275836	0.0684976	0.41663	-0.0738168	-0.0899913	0.450608	0.285389	0.525944	0.580873	0.299284	-0.135801	-0.440078	-0.253691	-0.310356	-0.687473	-0.283218	-0.366261	-0.10432	0.125706	0.507599	0.0127008	-0.489579	-0.533218	-0.368432	-0.456687	-0.393291	0.382002	-0.233174	0.226769	0.298524	0.0890143	-0.345853	-0.0376683	-0.0143291	0.236648	-0.198003
Cabin1	0.426292	0.197677	0.203865	0.420864	0.133847	0.216131	0.450391	0.515957	0.320452	0.144594	-0.137972	-0.100304	-0.352475	-0.134824	-0.264003	-0.528984	0.0175858	-0.280721	-0.0296353	0.1434	0.407078	-0.161528	-0.468411	-0.46548	-0.256296	-0.50749	-0.428246	0.412505	-0.135475	0.166739	0.301455	0.276921	-0.264546	0.0220365	0.048198	0.141989	-0.00249674
Mok	0.454299	-0.154581	-0.100413	0.194529	0.669779	0.424663	0.450282	0.549392	0.26878	0.199848	0.311333	-0.203756	-0.429114	-0.424338	0.0627442	0.160443	0.348676	0.320343	-0.623752	-0.438233	-0.146657	-0.247829	-0.0136778	-0.294833	0.147742	-0.360399	-0.0988927	0.0465697	0.109748	-0.153495	0.173144	0.191489	0.0838037	0.128962	-0.0352801	-0.349218	-0.0442901
Cdhr1	0.525727	-0.0201911	-0.108446	0.248589	0.714286	0.506405	0.450065	0.758684	0.558511	0.196591	0.287777	-0.0165002	-0.494247	-0.497612	-0.130482	-0.0475467	0.28452	0.192032	-0.578159	-0.43096	-0.0374512	-0.23426	-0.173469	-0.357143	-0.00998697	-0.527464	-0.374403	0.299284	0.187147	0.0510204	0.329136	0.377117	-0.0432045	0.0981329	0.0493921	-0.0378854	-0.0635041
Srebf2	0.495115	0.186713	0.461246	0.554928	0.0325662	0.17564	0.449957	0.316761	0.291251	0.163917	-0.102041	-0.0987842	-0.289405	0.0400564	0.00879288	-0.528116	0.0689318	-0.360725	-0.0106383	0.300586	0.510096	-0.0890143	-0.485128	-0.502497	-0.288754	-0.342922	-0.142097	-0.0202996	-0.248806	0.282783	0.432914	-0.0871689	-0.417716	-0.0569909	-0.0536257	-0.0573165	-0.328376
Basp1	0.147091	-0.142206	0.510096	0.293422	0.331307	0.671733	0.449957	0.294941	0.156101	-0.230352	-0.261832	0.110725	-0.308185	0.0740339	0.595202	0.0990013	0.192575	-0.344768	-0.0503691	0.348024	0.37234	0.281372	0.126683	-0.0610074	0.486865	0.22601	0.45571	-0.332284	-0.352801	-0.105732	0.282783	-0.530721	-0.580873	-0.693552	-0.519757	-0.27703	-0.516609
Dnd1	0.548849	0.129831	0.300369	0.508793	0.540274	0.358554	0.449848	0.462006	0.273013	0.0776162	0.228832	0.387972	-0.334781	-0.0978072	0.326639	0.0499349	0.459726	0.033109	-0.367564	-0.109857	0.0869518	-0.250977	-0.277681	-0.37538	0.124294	-0.327182	0.105189	-0.0113982	-0.0523231	-0.272471	0.0765306	-0.0208424	-0.211138	-0.173035	-0.257382	-0.207555	-0.119627
Tgfa	0.360508	0.14112	-0.132545	0.351389	0.259336	0.00488493	0.449739	0.483608	0.60812	0.786474	0.419019	-0.215588	-0.498155	-0.441381	-0.402518	-0.424772	0.0484151	0.0853235	-0.466674	-0.319583	0.0734911	-0.317738	-0.453756	-0.5	-0.309813	-0.65317	-0.581958	0.375271	-0.00325662	0.0550369	0.0949848	0.313178	-0.188776	0.282566	0.222102	0.0857577	0.0128094
Gorasp1	0.307534	-0.266717	0.283652	0.17716	0.438884	0.651107	0.449739	0.480677	0.263461	-0.0191055	-0.156535	-0.0719713	-0.362353	-0.091294	0.325445	0.175315	0.307642	-0.0739253	-0.282132	0.0326748	0.132545	0.0602475	0.0932479	-0.150564	0.317955	-0.0465697	0.14264	-0.314264	-0.134498	-0.122015	0.166305	-0.261073	-0.292879	-0.280829	-0.159249	-0.467977	-0.346939
[truncated: 17,728 more rows]

## Sheet: WGCNA APP Hippo Module Membersh
	ME1	ME23	ME12	ME20	ME14	ME16	ME26	ME5	ME27	ME9	ME4	ME10	ME22	ME13	ME15	ME21	ME24	ME28	ME2	ME6	ME8	ME3	ME17	ME25	ME7	ME19	ME11	ME18	ME0	names
[truncated: 18,119 more rows]

## Sheet: Traits and Eigengenes APP Corte
Mouse ID	Age	Genotype	Diet	AB42 % Area	ME21	ME27	ME14	ME30	ME12	ME33	ME16	ME17	ME20	ME6	ME19	ME23	ME29	ME35	ME32	ME3	ME5	ME7	ME9	ME11	ME1	ME4	ME15	ME34	ME26	ME18	ME25	ME10	ME24	ME22	ME31	ME8	ME13	ME2	ME28	ME0	names
[truncated: 48 more rows]

[truncated: 5 more sheets: Traits and Eigengenes APP Hippo, WGCNA WT Hippo Module Definitio, WGCNA WT Hippo Module Membershi, WGCNA WT Cortex Module Definiti, WGCNA WT Cortex Module Membersh]
