# Supplementary material for: Perinatal Choline Supplementation Promotes Resilience Against Progression of Alzheimer's Disease‐Like Brain Transcriptomic Signatures in App NL‐G‐F Mice
Source: Aging Cell. 2025 Oct 13;24(11):e70148. doi: 10.1111/acel.70148 (PMC12608095; doi:10.1111/acel.70148)
Supplement: Supplementary file 1 — Data S1. acel70148‐sup‐0001‐Supinfo.zip. [file ACEL-24-e70148-s001.zip › RNA_Seq_Supplemental Files/File S1_AppNLGF_vs_WT_Control_Diet_DEGs_Pathways.xlsx]

## Sheet: File S1
File S1: Differentially expressed genes and GSEA pathway analysis for AppNL-G-F versus
WT mice. Sheets stratified by age and brain region.

## Sheet: Cortex WT_v_APP 3mo
	ENSEMBL	baseMean	log2FoldChange	lfcSE	stat	pvalue	padj	SYMBOL
Cst7	ENSMUSG00000068129	71.6185	3.85251	0.33859	11.3781	5.3754e-30	9.15162e-26	Cst7
Clec7a	ENSMUSG00000079293	61.1329	4.13234	0.424121	9.74329	1.97076e-22	1.67761e-18	Clec7a
Ccl6	ENSMUSG00000018927	92.1378	2.18743	0.240444	9.09744	9.24868e-20	5.24863e-16	Ccl6
Itgax	ENSMUSG00000030789	37.7415	2.61835	0.311289	8.4113	4.05477e-17	1.72581e-13	Itgax
Lag3	ENSMUSG00000030124	302.366	0.853117	0.114291	7.46443	8.36616e-14	2.84868e-10	Lag3
Csf3r	ENSMUSG00000028859	221.723	0.78734	0.116522	6.757	1.40881e-11	3.99751e-08	Csf3r
Tyrobp	ENSMUSG00000030579	581.299	0.909545	0.137301	6.62445	3.48541e-11	8.47702e-08	Tyrobp
Csf1r	ENSMUSG00000024621	3714.01	0.48549	0.0747913	6.49126	8.51193e-11	1.81145e-07	Csf1r
Mpeg1	ENSMUSG00000046805	1402.39	0.715003	0.112931	6.33134	2.43039e-10	4.59748e-07	Mpeg1
Trem2	ENSMUSG00000023992	500.925	0.759242	0.122407	6.20262	5.55293e-10	9.45386e-07	Trem2
Ly86	ENSMUSG00000021423	349.552	0.772868	0.125627	6.1521	7.6465e-10	1.18347e-06	Ly86
Cd68	ENSMUSG00000018774	298.818	0.73603	0.123842	5.94331	2.79317e-09	3.96282e-06	Cd68
Ccl3	ENSMUSG00000000982	14.3077	2.57037	0.445704	5.76699	8.06998e-09	1.05686e-05	Ccl3
Cd180	ENSMUSG00000021624	64.5275	1.29644	0.227313	5.70333	1.17489e-08	1.42875e-05	Cd180
Tlr2	ENSMUSG00000027995	44.4456	1.21488	0.217916	5.57497	2.47566e-08	2.63425e-05	Tlr2
C3ar1	ENSMUSG00000040552	95.7085	0.846854	0.15175	5.5806	2.39691e-08	2.63425e-05	C3ar1
Itgb2	ENSMUSG00000000290	218.353	0.6235	0.112088	5.5626	2.65781e-08	2.66172e-05	Itgb2
Cd52	ENSMUSG00000000682	61.0026	1.00576	0.181543	5.54008	3.02333e-08	2.70906e-05	Cd52
Irf8	ENSMUSG00000041515	170.231	0.599986	0.108167	5.54685	2.90865e-08	2.70906e-05	Irf8
Ctsd	ENSMUSG00000007891	14361.4	0.334948	0.0613698	5.45788	4.81866e-08	4.10188e-05	Ctsd
Ctsz	ENSMUSG00000016256	1142.23	0.398761	0.0763498	5.22281	1.76228e-07	0.000142871	Ctsz
Olfml3	ENSMUSG00000027848	660.206	0.441592	0.0847913	5.20798	1.90903e-07	0.000147733	Olfml3
Tent5c	ENSMUSG00000044468	122.288	0.813009	0.156463	5.19618	2.0343e-07	0.000150583	Tent5c
C1qa	ENSMUSG00000036887	1495.52	0.486242	0.0950682	5.11466	3.143e-07	0.000222956	C1qa
Cyba	ENSMUSG00000006519	149.274	0.686444	0.135638	5.06085	4.17398e-07	0.000284248	Cyba
Tdrd6	ENSMUSG00000040140	26.5069	1.92167	0.381813	5.03301	4.82841e-07	0.000316168	Tdrd6
Pou2f1	ENSMUSG00000026565	528.338	0.497144	0.100292	4.95698	7.15957e-07	0.000451451	Pou2f1
Fcrl2	ENSMUSG00000015852	963.729	0.472397	0.0983547	4.80299	1.5631e-06	0.000950421	Fcrl2
Gpr84	ENSMUSG00000063234	27.0719	1.20441	0.251383	4.79112	1.6585e-06	0.000973656	Gpr84
Slc15a3	ENSMUSG00000024737	55.3741	1.09234	0.232848	4.69123	2.71562e-06	0.00154111	Slc15a3
Gfap	ENSMUSG00000020932	3730.57	0.771354	0.165653	4.65644	3.21727e-06	0.0017669	Gfap
Mxi1	ENSMUSG00000025025	2682.1	-0.233507	0.0518272	-4.50548	6.62224e-06	0.00352324	Mxi1
Ctss	ENSMUSG00000038642	2490.34	0.451201	0.100532	4.48812	7.18548e-06	0.00370705	Ctss
Plek	ENSMUSG00000020120	523.069	0.410943	0.0927598	4.43019	9.41508e-06	0.00470807	Plek
Ptprc	ENSMUSG00000026395	136.035	0.737169	0.166621	4.42423	9.67884e-06	0.00470807	Ptprc
C1qb	ENSMUSG00000036905	1651.15	0.430883	0.0994004	4.33482	1.45878e-05	0.0068988	C1qb
Fcgr3	ENSMUSG00000059498	517.828	0.499353	0.115489	4.32381	1.53358e-05	0.00705655	Fcgr3
Dennd1c	ENSMUSG00000002668	47.0484	1.16802	0.270541	4.31736	1.57905e-05	0.00707456	Dennd1c
Hcls1	ENSMUSG00000022831	143.91	0.472547	0.111537	4.23667	2.26858e-05	0.00990323	Hcls1
C1qc	ENSMUSG00000036896	1278.77	0.400568	0.0948329	4.22393	2.40076e-05	0.00996901	C1qc
Rreb1	ENSMUSG00000039087	380.489	0.700863	0.165879	4.22515	2.38782e-05	0.00996901	Rreb1
Hexb	ENSMUSG00000021665	3846.99	0.393634	0.0937587	4.19837	2.68839e-05	0.0108976	Hexb
Dock8	ENSMUSG00000052085	158.826	0.647555	0.155547	4.16309	3.13975e-05	0.0124312	Dock8
Hpn	ENSMUSG00000001249	22.876	1.29136	0.311136	4.15046	3.31805e-05	0.0125533	Hpn
Fcer1g	ENSMUSG00000058715	232.366	0.454444	0.109361	4.15547	3.24626e-05	0.0125533	Fcer1g
Siglech	ENSMUSG00000051504	514.975	0.506549	0.122403	4.13836	3.49795e-05	0.0129462	Siglech
Bmal2	ENSMUSG00000040187	137.611	0.662983	0.162345	4.0838	4.43059e-05	0.0160491	Bmal2
Laptm5	ENSMUSG00000028581	1433.99	0.404144	0.0990999	4.07815	4.53961e-05	0.0161014	Laptm5
Scrib	ENSMUSG00000022568	1414.53	0.379653	0.0947014	4.00894	6.09907e-05	0.0210341	Scrib
Or52h1	ENSMUSG00000042909	337.972	0.715919	0.178924	4.00125	6.30097e-05	0.0210341	Or52h1
Gm527	ENSMUSG00000047227	92.5343	-0.692813	0.173111	-4.00212	6.27765e-05	0.0210341	Gm527
Tial1	ENSMUSG00000030846	2098.67	0.22963	0.0576283	3.98467	6.75747e-05	0.0221242	Tial1
Lpl	ENSMUSG00000015568	466.356	0.49752	0.125844	3.95345	7.70326e-05	0.0244258	Lpl
Ap4m1	ENSMUSG00000019518	508.253	0.322676	0.0816471	3.95208	7.7474e-05	0.0244258	Ap4m1
H2.Oa	ENSMUSG00000024334	18.4968	1.42448	0.363492	3.91888	8.89597e-05	0.0275371	H2-Oa
Wsb1	ENSMUSG00000017677	1104.08	0.411611	0.105174	3.91362	9.09217e-05	0.0276418	Wsb1
Fcgr2b	ENSMUSG00000026656	243.774	0.45858	0.117393	3.90638	9.36881e-05	0.0279831	Fcgr2b
St14	ENSMUSG00000031995	38.1454	0.924971	0.238352	3.8807	0.000104158	0.0303393	St14
Bcl2a1b	ENSMUSG00000089929	32.4744	1.03521	0.266915	3.87841	0.000105141	0.0303393	Bcl2a1b
Hpgd	ENSMUSG00000031613	195.719	0.546955	0.141186	3.874	0.000107065	0.0303798	Hpgd
Pxdn	ENSMUSG00000020674	1502.02	0.512783	0.133151	3.85115	0.000117566	0.0322832	Pxdn
Knstrn	ENSMUSG00000027331	28.9752	1.27092	0.329937	3.85201	0.000117153	0.0322832	Knstrn
Lyz2	ENSMUSG00000069516	276.902	0.738426	0.1924	3.83798	0.000124053	0.0335238	Lyz2
Arhgap4	ENSMUSG00000031389	88.3797	0.673027	0.175612	3.83246	0.000126868	0.0337489	Arhgap4
Cd48	ENSMUSG00000015355	25.3012	1.03427	0.270372	3.82535	0.000130588	0.034204	Cd48
Man2b1	ENSMUSG00000005142	1591.96	0.251496	0.0658932	3.81671	0.000135241	0.034886	Man2b1
Ccl4	ENSMUSG00000018930	4.60571	3.97205	1.04314	3.80779	0.000140214	0.035105	Ccl4
Gpr34	ENSMUSG00000040229	510.797	0.58103	0.152479	3.81055	0.000138658	0.035105	Gpr34
Slc37a2	ENSMUSG00000032122	113.667	0.526109	0.138538	3.79758	0.000146115	0.0360524	Slc37a2
Cd14	ENSMUSG00000051439	77.0204	0.618916	0.163432	3.78699	0.000152486	0.0370868	Cd14
Ly9	ENSMUSG00000004707	14.4769	1.46144	0.390208	3.74528	0.000180194	0.0426083	Ly9
Nacc2	ENSMUSG00000026932	3436.28	-0.630596	0.168229	-3.74843	0.000177945	0.0426083	Nacc2
Trp53rkb	ENSMUSG00000042854	117.937	0.527687	0.142265	3.70919	0.000207921	0.0478669	Trp53rkb
Slc45a4	ENSMUSG00000079020	1660.48	-0.280994	0.0757594	-3.70903	0.000208056	0.0478669	Slc45a4
Tbxas1	ENSMUSG00000029925	76.7674	0.83332	0.22508	3.70232	0.000213635	0.0484952	Tbxas1
Eps8l1	ENSMUSG00000006154	131.55	1.0156	0.27492	3.69416	0.000220613	0.0494201	Eps8l1
Stx2	ENSMUSG00000029428	318.584	0.452438	0.122932	3.68039	0.000232874	0.0514894	Stx2
Ints6l	ENSMUSG00000035967	937.736	0.404167	0.109965	3.67543	0.000237452	0.0518285	Ints6l
Apbb1ip	ENSMUSG00000026786	160.997	0.509357	0.138764	3.67068	0.000241909	0.0521329	Apbb1ip
Gm13306	ENSMUSG00000073877	324.712	-0.399521	0.109055	-3.66348	0.000248815	0.052951	Gm13306
Dusp11	ENSMUSG00000030002	1310.1	0.424586	0.116368	3.64865	0.000263621	0.0554091	Dusp11
Cd84	ENSMUSG00000038147	133.252	0.699675	0.192097	3.64231	0.000270205	0.0561005	Cd84
Trpm7	ENSMUSG00000027365	1303.96	0.293751	0.0815142	3.60368	0.000313746	0.0641138	Trpm7
ENSMUSG00000062933	ENSMUSG00000062933	2900.18	-0.653715	0.18151	-3.60154	0.000316332	0.0641138	ENSMUSG00000062933
Ncf2	ENSMUSG00000026480	152.123	0.42679	0.119339	3.57627	0.000348535	0.0698096	Ncf2
Parvg	ENSMUSG00000022439	167.044	0.514692	0.144285	3.5672	0.000360813	0.0714283	Parvg
Hpgds	ENSMUSG00000029919	203.693	0.616473	0.172973	3.56398	0.000365279	0.0714813	Hpgds
Hexa	ENSMUSG00000025232	1475.89	0.22183	0.063132	3.51375	0.00044182	0.0854772	Hexa
Snapc4	ENSMUSG00000036281	893.103	0.404815	0.11545	3.50642	0.000454176	0.0868802	Snapc4
Adam17	ENSMUSG00000052593	469.151	0.260559	0.0746218	3.49173	0.00047991	0.090783	Adam17
Bcl6	ENSMUSG00000022508	1047.61	-0.264901	0.076063	-3.48265	0.000496468	0.0928826	Bcl6
Rasal3	ENSMUSG00000052142	99.89	0.7646	0.21973	3.47973	0.000501921	0.0928826	Rasal3
Klhl6	ENSMUSG00000043008	53.2736	0.70961	0.204371	3.47216	0.000516281	0.0945127	Klhl6
Hps5	ENSMUSG00000014418	379.138	0.362229	0.104707	3.45945	0.000541285	0.098036	Hps5
Slamf9	ENSMUSG00000026548	27.8585	0.914031	0.264768	3.4522	0.00055603	0.0996465	Slamf9
Chuk	ENSMUSG00000025199	740.154	0.368792	0.107027	3.44577	0.000569435	0.100986	Chuk
Stxbp2	ENSMUSG00000004626	711.122	0.504259	0.146655	3.43841	0.000585139	0.102701	Stxbp2
Arhgap45	ENSMUSG00000035697	245.452	0.334238	0.0980701	3.40815	0.000654041	0.113623	Arhgap45
X4930447C04Rik	ENSMUSG00000021098	283.063	0.70235	0.206248	3.40536	0.000660775	0.113633	4930447C04Rik
Nckap1l	ENSMUSG00000022488	444.081	0.313679	0.0923253	3.39754	0.000679947	0.114615	Nckap1l
Rnpc3	ENSMUSG00000027981	387.572	0.377639	0.111094	3.39929	0.000675607	0.114615	Rnpc3
Lpcat2	ENSMUSG00000033192	320.342	0.375277	0.110567	3.3941	0.000688552	0.114927	Lpcat2
Rubcnl	ENSMUSG00000034959	49.0237	0.623234	0.184216	3.38316	0.000716561	0.118441	Rubcnl
Slamf6	ENSMUSG00000015314	12.92	1.44151	0.430117	3.35144	0.000803924	0.130351	Slamf6
Ccnt2	ENSMUSG00000026349	1750.68	0.299929	0.0894547	3.35286	0.000799805	0.130351	Ccnt2
Cyth4	ENSMUSG00000018008	346.597	0.359732	0.107496	3.34646	0.000818502	0.131462	Cyth4
Herpud1	ENSMUSG00000031770	2005.39	-0.280238	0.0842957	-3.32447	0.000885872	0.140953	Herpud1
Ston1	ENSMUSG00000033855	98.6656	-0.76692	0.2311	-3.31857	0.000904808	0.142633	Ston1
Lair1	ENSMUSG00000055541	315.157	0.425705	0.12883	3.30439	0.000951845	0.148671	Lair1
Clk4	ENSMUSG00000020385	905.18	0.328836	0.0998127	3.29454	0.000985845	0.150489	Clk4
Gcnt1	ENSMUSG00000038843	103.49	0.474453	0.144064	3.29335	0.00099	0.150489	Gcnt1
ENSMUSG00000096780	ENSMUSG00000096780	970.831	0.599524	0.181794	3.29782	0.000974387	0.150489	ENSMUSG00000096780
Pik3cg	ENSMUSG00000020573	122.039	0.427771	0.130162	3.28644	0.00101464	0.152869	Pik3cg
Irs2	ENSMUSG00000038894	2449.08	-0.325292	0.0993398	-3.27454	0.00105836	0.158057	Irs2
Lama5	ENSMUSG00000015647	318.331	-0.593862	0.182237	-3.25874	0.00111909	0.162841	Lama5
Akap8	ENSMUSG00000024045	1639.13	0.306064	0.0938266	3.26202	0.00110623	0.162841	Akap8
Lamc2	ENSMUSG00000026479	471.517	-0.440842	0.135229	-3.25996	0.00111427	0.162841	Lamc2
Gm10359	ENSMUSG00000094708	576.5	-8.90469	2.73476	-3.25612	0.00112946	0.162957	Gm10359
Samsn1	ENSMUSG00000022876	44.349	0.701133	0.215506	3.25342	0.00114024	0.163131	Samsn1
ND3	ENSMUSG00000064360	27800.8	0.363605	0.112489	3.23235	0.00122776	0.174189	ND3
Cx3cr1	ENSMUSG00000052336	1602.81	0.298856	0.0925513	3.22908	0.00124188	0.174736	Cx3cr1
Bin2	ENSMUSG00000098112	170.127	0.361914	0.11234	3.2216	0.00127479	0.177895	Bin2
Cd33	ENSMUSG00000004609	312.137	0.505606	0.157113	3.21809	0.00129046	0.178619	Cd33
Trank1	ENSMUSG00000062296	5163.22	0.463552	0.144927	3.19851	0.00138138	0.189661	Trank1
Slco2b1	ENSMUSG00000030737	727.123	0.301708	0.0947879	3.18298	0.00145766	0.196958	Slco2b1
Otop2	ENSMUSG00000050201	34.4372	0.86797	0.272683	3.18307	0.00145722	0.196958	Otop2
Arhgef3	ENSMUSG00000021895	3063.83	-0.155003	0.04879	-3.17693	0.00148842	0.197971	Arhgef3
Zfp280c	ENSMUSG00000036916	452.674	0.351784	0.11067	3.17867	0.00147953	0.197971	Zfp280c
Phykpl	ENSMUSG00000020359	81.928	0.526133	0.165869	3.17199	0.001514	0.199813	Phykpl
A630001G21Rik	ENSMUSG00000052760	13.9228	1.1306	0.359716	3.14304	0.00167201	0.218969	A630001G21Rik
Rpl10	ENSMUSG00000008682	1759.61	0.386935	0.123347	3.13697	0.00170703	0.219277	Rpl10
Irf5	ENSMUSG00000029771	126.498	0.470759	0.149951	3.13942	0.0016928	0.219277	Irf5
Adamts16	ENSMUSG00000049538	58.6611	0.757339	0.241503	3.13595	0.001713	0.219277	Adamts16
Chka	ENSMUSG00000024843	1534.66	0.270589	0.0866288	3.12355	0.00178684	0.223683	Chka
Arl11	ENSMUSG00000043157	18.001	0.990197	0.316833	3.1253	0.00177623	0.223683	Arl11
Tmem86b	ENSMUSG00000045282	97.6447	0.509861	0.163078	3.12649	0.00176906	0.223683	Tmem86b
Tcirg1	ENSMUSG00000001750	337.868	0.358793	0.115175	3.11519	0.00183829	0.224287	Tcirg1
Pdia5	ENSMUSG00000022844	55.7378	0.734923	0.236133	3.11233	0.00185617	0.224287	Pdia5
Inpp5d	ENSMUSG00000026288	586.863	0.296099	0.0951481	3.11198	0.00185837	0.224287	Inpp5d
Ddx51	ENSMUSG00000029504	450.95	0.257486	0.082675	3.11444	0.00184297	0.224287	Ddx51
P2ry12	ENSMUSG00000036353	1267.96	0.356954	0.114775	3.11003	0.0018707	0.224287	P2ry12
Pilra	ENSMUSG00000046245	8.85158	1.48857	0.477872	3.115	0.00183946	0.224287	Pilra
Zbed6	ENSMUSG00000094410	941.694	0.353951	0.113978	3.10542	0.00190006	0.224643	Zbed6
Klhl17	ENSMUSG00002076083	853.449	0.317338	0.102128	3.10726	0.00188831	0.224643	Klhl17
Etl4	ENSMUSG00000036617	5019.38	-0.406378	0.130962	-3.10302	0.00191555	0.224912	Etl4
Man2c1	ENSMUSG00000032295	1336.94	0.346003	0.111859	3.0932	0.0019801	0.229328	Man2c1
Ppox	ENSMUSG00000062729	478.513	0.38496	0.124446	3.09339	0.00197886	0.229328	Ppox
Myo15b	ENSMUSG00000034427	15.1038	1.56373	0.507203	3.08304	0.00204899	0.234121	Myo15b
ENSMUSG00000093909	ENSMUSG00000093909	497.876	-0.534395	0.173242	-3.08467	0.0020378	0.234121	ENSMUSG00000093909
Smpd4	ENSMUSG00000005899	1181.28	0.395163	0.128386	3.07792	0.00208448	0.236589	Smpd4
Fam20a	ENSMUSG00000020614	450.667	-0.304709	0.0991164	-3.07425	0.00211031	0.237934	Fam20a
Kif24	ENSMUSG00000028438	150.303	-0.383242	0.124937	-3.06749	0.00215865	0.241783	Kif24
Miip	ENSMUSG00000029022	257.021	0.41866	0.136837	3.05956	0.00221664	0.243473	Miip
Leng8	ENSMUSG00000035545	3460.28	0.490412	0.16015	3.06221	0.00219711	0.243473	Leng8
Aspg	ENSMUSG00000037686	80.339	0.69908	0.228474	3.05978	0.00221501	0.243473	Aspg
Capg	ENSMUSG00000056737	54.8325	0.663267	0.216968	3.05699	0.00223574	0.243997	Capg
Btk	ENSMUSG00000031264	35.8555	0.832729	0.272615	3.05459	0.00225365	0.244385	Btk
Cand1	ENSMUSG00000020114	5129.3	-0.250091	0.0822237	-3.04159	0.00235333	0.251984	Cand1
Pycard	ENSMUSG00000030793	77.0302	0.644909	0.211902	3.04343	0.00233901	0.251984	Pycard
Ap1g2	ENSMUSG00000040701	77.7582	0.658745	0.217573	3.02769	0.00246429	0.260587	Ap1g2
Hvcn1	ENSMUSG00000064267	104.405	0.681084	0.224934	3.02793	0.00246232	0.260587	Hvcn1
Abca9	ENSMUSG00000041797	341.403	0.329221	0.108953	3.02168	0.00251378	0.262559	Abca9
Zfp30	ENSMUSG00000047473	432.956	-0.237751	0.0786817	-3.02169	0.00251369	0.262559	Zfp30
Gusb	ENSMUSG00000025534	426.826	0.241145	0.0801203	3.00978	0.00261435	0.266756	Gusb
Ankrd10	ENSMUSG00000031508	748.026	0.266074	0.0883597	3.01126	0.00260166	0.266756	Ankrd10
Olfml2b	ENSMUSG00000038463	250.311	-0.430273	0.142926	-3.01046	0.00260852	0.266756	Olfml2b
Slc25a34	ENSMUSG00000040740	232.9	0.417989	0.138889	3.00952	0.00261663	0.266756	Slc25a34
ENSMUSG00000090625	ENSMUSG00000090625	16.3899	-2.17847	0.726364	-2.99915	0.00270738	0.274364	ENSMUSG00000090625
Gngt2	ENSMUSG00000038811	54.9061	0.632794	0.211197	2.99623	0.00273339	0.27536	Gngt2
Nxpe3	ENSMUSG00000075033	819.824	-0.233595	0.07807	-2.99213	0.00277041	0.277449	Nxpe3
Grn	ENSMUSG00000034708	2041.22	0.250406	0.0837456	2.99008	0.00278904	0.277681	Grn
Cspg4	ENSMUSG00000032911	595.834	0.336475	0.1127	2.98558	0.00283037	0.278524	Cspg4
P2ry13	ENSMUSG00000036362	343.884	0.328028	0.109935	2.98384	0.00284658	0.278524	P2ry13
Syne2	ENSMUSG00000063450	681.135	-0.237138	0.0794442	-2.98497	0.00283607	0.278524	Syne2
Usp16	ENSMUSG00000025616	714.492	0.32788	0.110095	2.97816	0.00289987	0.280606	Usp16
Arhgdib	ENSMUSG00000030220	251.696	0.301284	0.101168	2.97806	0.00290083	0.280606	Arhgdib
Bcor	ENSMUSG00000040363	1248.56	-0.254986	0.0857857	-2.97236	0.0029552	0.28425	Bcor
Cd86	ENSMUSG00000022901	82.2425	0.555424	0.187189	2.96719	0.00300538	0.285847	Cd86
Ccdc184	ENSMUSG00000029875	788.018	-0.262468	0.0884153	-2.96858	0.00299179	0.285847	Ccdc184
Bmp1	ENSMUSG00000022098	1034.05	0.285593	0.0965738	2.95725	0.003104	0.291965	Bmp1
Or5v1b	ENSMUSG00000090675	4.84583	1.98415	0.670867	2.95759	0.00310051	0.291965	Or5v1b
Masp1	ENSMUSG00000022887	553.776	-0.188408	0.0637951	-2.95333	0.00314365	0.293572	Masp1
Naip5	ENSMUSG00000071203	50.1207	0.627022	0.212394	2.95216	0.00315557	0.293572	Naip5
Socs5	ENSMUSG00000037104	4562.27	-0.115981	0.0393757	-2.9455	0.00322438	0.297583	Socs5
ENSMUSG00000112972	ENSMUSG00000112972	43.2742	0.871577	0.295991	2.94461	0.00323365	0.297583	ENSMUSG00000112972
Smim32	ENSMUSG00000110086	47.1956	1.463	0.497654	2.9398	0.00328424	0.300614	Smim32
Akap13	ENSMUSG00000066406	828.147	0.327808	0.111635	2.93643	0.00332011	0.302272	Akap13
Cd37	ENSMUSG00000030798	115.619	0.404979	0.138128	2.93192	0.00336876	0.304664	Cd37
Amt	ENSMUSG00000032607	487.498	0.31347	0.106961	2.93068	0.00338217	0.304664	Amt
Traf3ip3	ENSMUSG00000037318	23.7094	0.854265	0.292034	2.92522	0.00344211	0.308431	Traf3ip3
Fgf22	ENSMUSG00000020327	64.9816	-0.649156	0.22258	-2.91651	0.00353977	0.313878	Fgf22
Spata13	ENSMUSG00000021990	373.815	0.475173	0.162859	2.9177	0.00352622	0.313878	Spata13
Slc22a3	ENSMUSG00000023828	31.1468	1.11442	0.383226	2.90799	0.00363756	0.320878	Slc22a3
Sox6	ENSMUSG00000051910	759.647	0.289334	0.099744	2.90077	0.00372245	0.326673	Sox6
Pcgf6	ENSMUSG00000025050	314.692	0.296212	0.102355	2.89395	0.00380428	0.332143	Pcgf6
Rhobtb2	ENSMUSG00000022075	4200.89	-0.186686	0.0646141	-2.88924	0.00386173	0.335439	Rhobtb2
Pknox1	ENSMUSG00000006705	397.128	0.21809	0.0755973	2.88489	0.00391554	0.338386	Pknox1
Rtel1	ENSMUSG00000038685	291.332	0.313726	0.108848	2.88224	0.00394865	0.339524	Rtel1
Carnmt1	ENSMUSG00000024726	480.36	-0.321596	0.111776	-2.87714	0.00401297	0.3413	Carnmt1
Sytl2	ENSMUSG00000030616	2985.34	-0.249569	0.0867812	-2.87585	0.00402944	0.3413	Sytl2
Doc2a	ENSMUSG00000052301	1598.74	-0.341641	0.118783	-2.87619	0.00402511	0.3413	Doc2a
Cdc14b	ENSMUSG00000033102	255.411	0.36239	0.126277	2.86981	0.0041072	0.34277	Cdc14b
Mrps2	ENSMUSG00000035772	862.423	-0.183697	0.0639759	-2.87135	0.00408722	0.34277	Mrps2
Ppcdc	ENSMUSG00000063849	394.462	0.354893	0.123611	2.87105	0.00409114	0.34277	Ppcdc
Srek1	ENSMUSG00000032621	1378.63	0.286093	0.0997644	2.86769	0.00413479	0.34339	Srek1
Srpk3	ENSMUSG00000002007	90.3241	0.711531	0.248813	2.8597	0.0042404	0.348757	Srpk3
ENSMUSG00000095258	ENSMUSG00000095258	734.014	-0.354371	0.123855	-2.86118	0.00422064	0.348757	ENSMUSG00000095258
Myo9b	ENSMUSG00000004677	1008.55	0.383599	0.134481	2.85244	0.00433855	0.354516	Myo9b
Ctsa	ENSMUSG00000017760	2729.93	0.183873	0.0644839	2.85145	0.00435207	0.354516	Ctsa
Otof	ENSMUSG00000062372	428.589	0.465558	0.163794	2.84233	0.00447847	0.363076	Otof
Cybb	ENSMUSG00000015340	20.1137	0.994033	0.350401	2.83684	0.00455623	0.367629	Cybb
Zfp229	ENSMUSG00000061544	75.9709	0.513875	0.181979	2.82382	0.00474548	0.381093	Zfp229
Trim56	ENSMUSG00000043279	289.509	0.401048	0.142339	2.81756	0.00483903	0.386782	Trim56
St8sia6	ENSMUSG00000003418	81.9882	0.465879	0.166012	2.8063	0.00501145	0.389589	St8sia6
Adap2	ENSMUSG00000020709	127.882	0.407442	0.145078	2.80844	0.00497821	0.389589	Adap2
Hhex	ENSMUSG00000024986	47.1045	0.674913	0.240158	2.81028	0.00494982	0.389589	Hhex
Fyco1	ENSMUSG00000025241	1346.9	0.242684	0.0863857	2.80931	0.00496476	0.389589	Fyco1
Apmap	ENSMUSG00000033096	1588.28	-0.171622	0.0611545	-2.80637	0.00501029	0.389589	Apmap
Slc4a11	ENSMUSG00000074796	41.4705	0.701008	0.249405	2.81072	0.00494313	0.389589	Slc4a11
Itgb5	ENSMUSG00000022817	1501.07	0.224482	0.0800763	2.80335	0.00505745	0.391378	Itgb5
ENSMUSG00000083929	ENSMUSG00000083929	172.922	-0.432368	0.154421	-2.79994	0.00511128	0.393753	ENSMUSG00000083929
Dysf	ENSMUSG00000033788	154.224	0.619215	0.22157	2.79467	0.00519525	0.396938	Dysf
Csf2rb	ENSMUSG00000071713	47.2014	0.969607	0.346979	2.79442	0.00519925	0.396938	Csf2rb
Sfi1	ENSMUSG00000023764	353.854	0.39298	0.140827	2.79052	0.00526241	0.399967	Sfi1
Adprh	ENSMUSG00000002844	2637.44	-0.26786	0.0965084	-2.77551	0.00551149	0.417036	Adprh
Clca3a1	ENSMUSG00000056025	23.1377	0.876349	0.316219	2.77133	0.00558271	0.420556	Clca3a1
ENSMUSG00000078722	ENSMUSG00000078722	241.337	-0.322457	0.116431	-2.7695	0.00561419	0.421064	ENSMUSG00000078722
Iqcc	ENSMUSG00000040795	280.176	0.301961	0.10912	2.76723	0.00565342	0.422146	Iqcc
Pold2	ENSMUSG00000020471	304.482	-0.396655	0.143803	-2.75832	0.00581001	0.424836	Pold2
Echdc2	ENSMUSG00000028601	196.229	0.324155	0.117487	2.75907	0.00579661	0.424836	Echdc2
Chrnb4	ENSMUSG00000035200	6.45552	1.91544	0.694484	2.75808	0.0058142	0.424836	Chrnb4
Slf2	ENSMUSG00000036097	1200.73	0.239468	0.086722	2.76133	0.0057566	0.424836	Slf2
Sntb1	ENSMUSG00000060429	99.6285	0.489973	0.177579	2.75918	0.00579468	0.424836	Sntb1
Tmco6	ENSMUSG00000006850	209.155	0.286563	0.104127	2.75204	0.00592245	0.427566	Tmco6
Acp7	ENSMUSG00000037469	25.5589	0.826273	0.30026	2.75186	0.00592575	0.427566	Acp7
Lyn	ENSMUSG00000042228	297.694	0.320734	0.116554	2.7518	0.00592691	0.427566	Lyn
Col5a1	ENSMUSG00000026837	307.861	0.517668	0.1885	2.74625	0.00602815	0.431527	Col5a1
D930048N14Rik	ENSMUSG00000052563	126.676	0.494286	0.180002	2.74601	0.00603251	0.431527	D930048N14Rik
Cdkl1	ENSMUSG00000020990	407.207	-0.357126	0.130537	-2.73582	0.00622255	0.439684	Cdkl1
F11r	ENSMUSG00000038235	299.177	0.294948	0.107748	2.73739	0.00619293	0.439684	F11r
Csrnp3	ENSMUSG00000044647	3154.39	-0.220356	0.0805471	-2.73574	0.00622401	0.439684	Csrnp3
Vill	ENSMUSG00000038775	111.447	0.62272	0.227794	2.7337	0.00626267	0.440587	Vill
D830030K20Rik	ENSMUSG00000096039	136.605	0.352252	0.128971	2.73124	0.00630961	0.442062	D830030K20Rik
Myl12b	ENSMUSG00000034868	4994.98	-0.236169	0.0865855	-2.72758	0.00638001	0.445162	Myl12b
Sfxn2	ENSMUSG00000025036	107.245	0.364067	0.133593	2.72519	0.00642652	0.446578	Sfxn2
ENSMUSG00000024869	ENSMUSG00000024869	58.554	0.613068	0.225082	2.72375	0.00645452	0.4467	ENSMUSG00000024869
ENSMUSG00000105053	ENSMUSG00000105053	4.53791	2.5381	0.932776	2.72101	0.00650819	0.448591	ENSMUSG00000105053
Tgfbr2	ENSMUSG00000032440	621.064	0.269308	0.0992466	2.71352	0.00665725	0.457015	Tgfbr2
Pik3ap1	ENSMUSG00000025017	125.546	0.359433	0.132896	2.70462	0.00683833	0.467277	Pik3ap1
Treml2	ENSMUSG00000071068	19.6063	0.975451	0.360812	2.70349	0.00686163	0.467277	Treml2
Prkcd	ENSMUSG00000021948	249.231	0.276665	0.102657	2.69504	0.00703809	0.47238	Prkcd
Ank	ENSMUSG00000022265	7442.7	-0.127566	0.0473683	-2.69308	0.00707963	0.47238	Ank
Harbi1	ENSMUSG00000027243	154.071	0.357334	0.13274	2.69197	0.00710304	0.47238	Harbi1
Tbc1d1	ENSMUSG00000029174	701.47	-0.228588	0.0847929	-2.69584	0.00702115	0.47238	Tbc1d1
Cplx3	ENSMUSG00000039714	796.003	-0.420884	0.156199	-2.69453	0.00704882	0.47238	Cplx3
Zfp950	ENSMUSG00000074733	589.354	0.317037	0.117548	2.69708	0.00699499	0.47238	Zfp950
Apbb3	ENSMUSG00000117679	968.041	-0.24723	0.0918872	-2.69058	0.00713269	0.472506	Apbb3
Cerkl	ENSMUSG00000075256	36.9365	-0.629969	0.234359	-2.68806	0.00718692	0.474253	Cerkl
Zbtb37	ENSMUSG00000043467	511.314	0.362968	0.135127	2.68613	0.00722851	0.475156	Zbtb37
Bambi	ENSMUSG00000024232	73.1108	-0.457157	0.170457	-2.68196	0.00731927	0.476367	Bambi
Bhlhe40	ENSMUSG00000030103	6773.67	-0.219346	0.081802	-2.68143	0.00733088	0.476367	Bhlhe40
Aldh3b3	ENSMUSG00000037263	2.13091	3.37046	1.25653	2.68236	0.00731043	0.476367	Aldh3b3
Galnt11	ENSMUSG00000038072	1145.3	-0.143972	0.0537859	-2.67676	0.00743387	0.4794	Galnt11
Ubald2	ENSMUSG00000050628	636.187	-0.254155	0.0949467	-2.67682	0.00743248	0.4794	Ubald2
Zfp457	ENSMUSG00000055341	16.0894	0.888276	0.332561	2.67102	0.00756216	0.484007	Zfp457
Zfp991	ENSMUSG00000067916	116.57	0.455854	0.17065	2.67129	0.00755614	0.484007	Zfp991
Rgl2	ENSMUSG00000041354	857.675	0.395818	0.148478	2.66583	0.00767986	0.489699	Rgl2
Tyw3	ENSMUSG00000047583	303.631	-0.496579	0.186469	-2.66307	0.00774324	0.491898	Tyw3
Sh3bp2	ENSMUSG00000054520	127.46	0.401679	0.151047	2.6593	0.00783043	0.494493	Sh3bp2
ENSMUSG00000079511	ENSMUSG00000079511	123.766	0.311404	0.117122	2.65879	0.00784218	0.494493	ENSMUSG00000079511
Pip5k1a	ENSMUSG00000028126	2296.17	-0.148407	0.0558971	-2.655	0.00793095	0.49657	Pip5k1a
Dcdc2a	ENSMUSG00000035910	207.05	-0.376966	0.142056	-2.65365	0.00796261	0.49657	Dcdc2a
Ttc13	ENSMUSG00000037300	704.893	0.21279	0.080156	2.65469	0.00793806	0.49657	Ttc13
Bcl11a	ENSMUSG00000000861	2492.31	-0.211833	0.079959	-2.64926	0.00806671	0.501225	Bcl11a
Ubac1	ENSMUSG00000036352	1315.89	0.333538	0.125997	2.64719	0.00811629	0.502472	Ubac1
Lrrc45	ENSMUSG00000025145	705.013	0.395513	0.149937	2.63785	0.00834323	0.512792	Lrrc45
Il10ra	ENSMUSG00000032089	193.228	0.412939	0.156514	2.63835	0.00833113	0.512792	Il10ra
Pou2f2	ENSMUSG00000008496	207.701	0.571139	0.216692	2.63572	0.0083959	0.514174	Pou2f2
Ppm1a	ENSMUSG00000021096	8876.54	-0.138331	0.0525095	-2.6344	0.00842852	0.514321	Ppm1a
Bnip2	ENSMUSG00000011958	693.185	0.165802	0.0630563	2.62943	0.00855289	0.516529	Bnip2
Ppp1r12c	ENSMUSG00000019254	2961.88	0.142898	0.0543504	2.6292	0.00855866	0.516529	Ppp1r12c
Dnase1l2	ENSMUSG00000024136	73.3064	0.513585	0.195372	2.62876	0.00856972	0.516529	Dnase1l2
Lilrb4a.1	ENSMUSG00000112148	13.4226	1.55207	0.590566	2.62811	0.00858607	0.516529	Lilrb4a
Pcyox1	ENSMUSG00000029998	3991.37	-0.152869	0.0582668	-2.62361	0.00870027	0.519727	Pcyox1
Spaca6	ENSMUSG00000080316	382.997	0.403774	0.153896	2.62368	0.00869851	0.519727	Spaca6
Osbp2	ENSMUSG00000020435	2786.08	-0.24963	0.0955622	-2.61222	0.00899558	0.531849	Osbp2
Chek2	ENSMUSG00000029521	46.1234	0.952168	0.364512	2.61217	0.00899692	0.531849	Chek2
Tbc1d10c	ENSMUSG00000040247	17.7854	1.25788	0.481186	2.61413	0.00894553	0.531849	Tbc1d10c
Cd53	ENSMUSG00000040747	323.408	0.370094	0.142066	2.60509	0.00918491	0.536216	Cd53
Jun	ENSMUSG00000052684	777.126	-0.400791	0.153875	-2.60465	0.00919677	0.536216	Jun
Tia1	ENSMUSG00000071337	1619.45	0.295206	0.11328	2.60599	0.00916093	0.536216	Tia1
Eml3	ENSMUSG00000071647	250.743	0.339109	0.130091	2.6067	0.00914202	0.536216	Eml3
Irak1	ENSMUSG00000031392	1506.37	0.163456	0.0628076	2.60249	0.00925484	0.53776	Irak1
Cd9	ENSMUSG00000030342	1581.18	0.304263	0.11698	2.60098	0.0092959	0.538308	Cd9
Gnl2	ENSMUSG00000028869	1172.97	0.162666	0.0625992	2.59852	0.00936254	0.54033	Gnl2
Mex3b	ENSMUSG00000057706	387.3	-0.228525	0.0879907	-2.59715	0.00940005	0.540662	Mex3b
Nfix	ENSMUSG00000001911	7207.21	-0.284856	0.109747	-2.59557	0.00944344	0.541329	Nfix
Ivd	ENSMUSG00000027332	1772.86	0.160891	0.0622279	2.58552	0.00972327	0.550776	Ivd
Rpl15.ps3	ENSMUSG00000061167	1102.71	-0.392927	0.151906	-2.58665	0.00969146	0.550776	Rpl15-ps3
Capn3	ENSMUSG00000079110	175.698	0.438566	0.169657	2.58501	0.00973765	0.550776	Capn3
ENSMUSG00000113978	ENSMUSG00000113978	35.0116	0.616835	0.238389	2.58751	0.00966714	0.550776	ENSMUSG00000113978
Poglut2	ENSMUSG00000026047	171.822	0.317168	0.122816	2.58246	0.00980998	0.551204	Poglut2
Nceh1	ENSMUSG00000027698	5170.18	-0.151901	0.0588024	-2.58324	0.00978764	0.551204	Nceh1
Col22a1	ENSMUSG00000079022	59.6157	0.713385	0.276554	2.57955	0.00989284	0.554031	Col22a1
Rgs11	ENSMUSG00000024186	545.738	0.42956	0.167011	2.57205	0.0101098	0.564323	Rgs11
Zmym6	ENSMUSG00000042408	685.443	0.298504	0.116174	2.56945	0.0101859	0.566716	Zmym6
Col5a3	ENSMUSG00000004098	59.8573	0.663703	0.258432	2.5682	0.0102229	0.566923	Col5a3
Tnfsf8	ENSMUSG00000028362	3.24106	2.26775	0.885547	2.56084	0.0104418	0.567378	Tnfsf8
Hook1	ENSMUSG00000028572	1266.82	0.278991	0.109024	2.55899	0.0104977	0.567378	Hook1
Tinagl1	ENSMUSG00000028776	302.892	-0.40952	0.160017	-2.55923	0.0104905	0.567378	Tinagl1
Gde1	ENSMUSG00000033917	6352.78	-0.106448	0.0415813	-2.56	0.0104672	0.567378	Gde1
Scx	ENSMUSG00000034161	29.3151	-0.613176	0.238994	-2.56565	0.0102982	0.567378	Scx
Tonsl	ENSMUSG00000059323	139.581	0.550744	0.215078	2.56067	0.010447	0.567378	Tonsl
Odad2	ENSMUSG00000061802	25.8385	-0.935983	0.365557	-2.56043	0.0104543	0.567378	Odad2
F8a	ENSMUSG00000078317	411.804	-0.230432	0.0898483	-2.56468	0.010327	0.567378	F8a
Nfam1	ENSMUSG00000058099	110.001	0.385664	0.150805	2.55738	0.0105464	0.568206	Nfam1
Naip2	ENSMUSG00000078945	56.5445	0.489217	0.191489	2.55481	0.0106247	0.570615	Naip2
Car12	ENSMUSG00000032373	273.713	0.403696	0.158239	2.55118	0.0107358	0.572911	Car12
Slc25a36	ENSMUSG00000032449	1636.94	0.201204	0.0788996	2.55013	0.0107684	0.572911	Slc25a36
Gm12258	ENSMUSG00000072915	501.467	0.2652	0.103959	2.55101	0.0107412	0.572911	Gm12258
Aanat	ENSMUSG00000020804	5.97196	1.5973	0.62737	2.54603	0.0108957	0.577881	Aanat
Dennd6b	ENSMUSG00000015377	1249.03	0.278965	0.109669	2.5437	0.0109686	0.579325	Dennd6b
Hsp90aa1	ENSMUSG00000021270	37468.2	-0.180561	0.071206	-2.53575	0.0112206	0.579325	Hsp90aa1
Suv39h2	ENSMUSG00000026646	128.673	-0.302026	0.11892	-2.53975	0.0110931	0.579325	Suv39h2
Col11a1	ENSMUSG00000027966	127.302	0.774421	0.304688	2.54168	0.011032	0.579325	Col11a1
Grip2	ENSMUSG00000030098	1474.84	0.402737	0.158793	2.53623	0.0112053	0.579325	Grip2
Acer3	ENSMUSG00000030760	670.427	0.296192	0.116789	2.53613	0.0112087	0.579325	Acer3
Stag3	ENSMUSG00000036928	22.4273	1.2897	0.508603	2.53576	0.0112203	0.579325	Stag3
Arhgap30	ENSMUSG00000048865	118.209	0.319329	0.125704	2.54033	0.0110749	0.579325	Arhgap30
Uckl1	ENSMUSG00000089917	458.076	0.281649	0.111083	2.53548	0.0112292	0.579325	Uckl1
Esrrg	ENSMUSG00000026610	1000.77	-0.214014	0.0844512	-2.53417	0.0112713	0.579741	Esrrg
Col17a1	ENSMUSG00000025064	27.4169	0.751692	0.297073	2.53033	0.0113956	0.584368	Col17a1
Rps6.ps4	ENSMUSG00000081406	275.276	-7.34099	2.90254	-2.52916	0.0114335	0.58455	Rps6-ps4
X1700029J07Rik	ENSMUSG00000071103	54.0335	0.509729	0.201662	2.52764	0.011483	0.585326	1700029J07Rik
Naa40	ENSMUSG00000024764	663.056	0.211665	0.0839066	2.52262	0.0116483	0.591158	Naa40
Fndc4	ENSMUSG00000038552	2309.26	-0.123247	0.0488677	-2.52206	0.0116669	0.591158	Fndc4
Efcab12	ENSMUSG00000030321	62.0444	0.434247	0.172487	2.51756	0.0118172	0.596995	Efcab12
Tnks1bp1	ENSMUSG00000033955	2651.91	-0.392348	0.156069	-2.51395	0.0119388	0.601355	Tnks1bp1
Pask	ENSMUSG00000026274	78.9823	0.586606	0.233465	2.51261	0.0119842	0.601859	Pask
Tmie	ENSMUSG00000049555	78.7593	0.426674	0.169927	2.51093	0.0120415	0.60296	Tmie
Abt1	ENSMUSG00000036376	411.056	-0.198858	0.0792431	-2.50947	0.0120913	0.602961	Abt1
Ddx17	ENSMUSG00000055065	9120.45	0.146946	0.0585709	2.50885	0.0121123	0.602961	Ddx17
Trim68	ENSMUSG00000073968	98.4122	0.409367	0.163458	2.50442	0.0122652	0.608792	Trim68
Nfya	ENSMUSG00000023994	655.959	0.225217	0.089986	2.5028	0.0123214	0.609801	Nfya
Selplg	ENSMUSG00000048163	1043.49	0.214289	0.0856738	2.50122	0.0123767	0.610763	Selplg
Zfyve16	ENSMUSG00000021706	436.073	0.225375	0.0901881	2.49895	0.0124562	0.612911	Zfyve16
Hivep3	ENSMUSG00000028634	3039.56	-0.159841	0.0640183	-2.49679	0.0125322	0.61487	Hivep3
Stard9	ENSMUSG00000033705	359.1	0.357968	0.143514	2.4943	0.0126206	0.617429	Stard9
Frrs1	ENSMUSG00000033386	55.5886	0.660352	0.264949	2.49237	0.0126893	0.619011	Frrs1
Lilra5	ENSMUSG00000070873	10.1884	1.13352	0.456279	2.48427	0.0129816	0.631461	Lilra5
Gpat4	ENSMUSG00000031545	2958.03	-0.172931	0.0696947	-2.48126	0.0130917	0.635004	Gpat4
Dcx	ENSMUSG00000031285	608.418	0.322523	0.130444	2.4725	0.0134172	0.648943	Dcx
Srrm1	ENSMUSG00000028809	2707.8	0.185993	0.0753361	2.46884	0.0135553	0.653763	Srrm1
Uba7	ENSMUSG00000032596	106.944	0.588983	0.238763	2.46681	0.0136321	0.655613	Uba7
Rnf215	ENSMUSG00000003581	501.44	0.219663	0.0893117	2.45951	0.0139126	0.66184	Rnf215
Unkl	ENSMUSG00000015127	1365.12	-0.139564	0.0567241	-2.4604	0.0138784	0.66184	Unkl
Top2b	ENSMUSG00000017485	3494.76	-0.162127	0.0659753	-2.4574	0.0139949	0.66184	Top2b
Szt2	ENSMUSG00000033253	965.563	0.360597	0.146679	2.45841	0.0139553	0.66184	Szt2
Zfc3h1	ENSMUSG00000034163	952.798	0.287118	0.116795	2.4583	0.0139597	0.66184	Zfc3h1
Zbtb16	ENSMUSG00000066687	1582.16	-0.409752	0.166473	-2.46137	0.0138406	0.66184	Zbtb16
Ehd2	ENSMUSG00000074364	287.197	-0.291495	0.118767	-2.45435	0.014114	0.665598	Ehd2
ENSMUSG00000082396	ENSMUSG00000082396	7.77684	1.19491	0.487048	2.45337	0.0141525	0.665598	ENSMUSG00000082396
Pan2	ENSMUSG00000005682	432.874	0.19092	0.0782481	2.43992	0.0146903	0.668724	Pan2
Rrp7a	ENSMUSG00000018040	2993.53	-0.17479	0.0715857	-2.44169	0.0146186	0.668724	Rrp7a
Kif20b	ENSMUSG00000024795	25.1068	1.15601	0.472265	2.44779	0.0143733	0.668724	Kif20b
Serpine2	ENSMUSG00000026249	4897.35	0.18658	0.0763184	2.44476	0.0144949	0.668724	Serpine2
Acp6	ENSMUSG00000028093	289.599	0.272844	0.111493	2.44718	0.014398	0.668724	Acp6
Zfp692	ENSMUSG00000037243	325.053	0.282353	0.115378	2.4472	0.0143972	0.668724	Zfp692
Aim2	ENSMUSG00000037860	62.6437	0.677319	0.276936	2.44576	0.0144547	0.668724	Aim2
Cpeb3	ENSMUSG00000039652	2155.09	-0.178078	0.0728729	-2.44368	0.0145383	0.668724	Cpeb3
Slc26a10	ENSMUSG00000040441	57.7808	0.680275	0.277809	2.44871	0.0143368	0.668724	Slc26a10
Mroh7	ENSMUSG00000047502	107.674	0.533908	0.2187	2.44128	0.0146354	0.668724	Mroh7
Nell1	ENSMUSG00000055409	1687.92	-0.241182	0.0988136	-2.44077	0.0146558	0.668724	Nell1
ENSMUSG00000108596	ENSMUSG00000108596	3.15388	3.48835	1.42715	2.44427	0.0145144	0.668724	ENSMUSG00000108596
Vsir	ENSMUSG00000020101	1005.56	0.261278	0.107411	2.43251	0.0149947	0.671821	Vsir
Cep55	ENSMUSG00000024989	8.18252	1.24734	0.51281	2.43236	0.0150008	0.671821	Cep55
Plxdc2	ENSMUSG00000026748	1187.83	0.257445	0.105951	2.42985	0.0151049	0.671821	Plxdc2
Pdrg1	ENSMUSG00000027472	1086.7	0.178576	0.0733996	2.43293	0.0149772	0.671821	Pdrg1
Sall1	ENSMUSG00000031665	756.502	0.269063	0.110734	2.42982	0.0151064	0.671821	Sall1
Wnt4	ENSMUSG00000036856	717.868	-0.294614	0.121284	-2.42911	0.0151358	0.671821	Wnt4
Ube3c	ENSMUSG00000039000	3345.22	-0.149621	0.0616054	-2.4287	0.015153	0.671821	Ube3c
Wdr90	ENSMUSG00000073434	478.156	0.475297	0.195182	2.43514	0.0148859	0.671821	Wdr90
ENSMUSG00000090863	ENSMUSG00000090863	13.5384	0.83524	0.343789	2.42951	0.0151192	0.671821	ENSMUSG00000090863
ENSMUSG00000118633	ENSMUSG00000118633	17.9559	-0.835045	0.343601	-2.43027	0.0150875	0.671821	ENSMUSG00000118633
Col27a1	ENSMUSG00000045672	168.149	0.429056	0.176745	2.42754	0.0152017	0.672229	Col27a1
ENSMUSG00000095742	ENSMUSG00000095742	26.7505	-1.22526	0.505081	-2.42587	0.0152719	0.673584	ENSMUSG00000095742
Ggcx	ENSMUSG00000053460	284.302	0.2663	0.10982	2.42488	0.0153134	0.673669	Ggcx
Eif2ak1	ENSMUSG00000029613	2428.96	-0.130571	0.0539447	-2.42045	0.0155012	0.680175	Eif2ak1
Adcy10	ENSMUSG00000026567	7.53307	-1.30917	0.541102	-2.41945	0.0155441	0.680302	Adcy10
Celsr3	ENSMUSG00000023473	1814.62	0.396053	0.164019	2.41467	0.0157494	0.687523	Celsr3
Pak1	ENSMUSG00000030774	18425.1	-0.178125	0.0738485	-2.41204	0.0158636	0.690738	Pak1
Tgfbr1	ENSMUSG00000007613	1156.94	0.246576	0.102319	2.40987	0.015958	0.693075	Tgfbr1
Lat2	ENSMUSG00000040751	75.8806	0.540202	0.224516	2.40608	0.0161249	0.698541	Lat2
P3h3	ENSMUSG00000023191	288.373	0.424166	0.176441	2.40401	0.0162165	0.700726	P3h3
Csad	ENSMUSG00000023044	446.062	-0.234089	0.0974184	-2.40292	0.0162647	0.701031	Csad
Mmel1	ENSMUSG00000058183	15.1789	-0.878258	0.365775	-2.40109	0.0163463	0.702768	Mmel1
Gnb2	ENSMUSG00000029713	7515.05	0.120557	0.0502445	2.39941	0.0164217	0.70423	Gnb2
Mycbp	ENSMUSG00000028647	131.79	-0.558662	0.23329	-2.39471	0.0166333	0.706838	Mycbp
Htr3a	ENSMUSG00000032269	179.591	-0.315537	0.131714	-2.39561	0.0165927	0.706838	Htr3a
Dnah7b	ENSMUSG00000041144	82.5651	0.942368	0.393241	2.39641	0.0165564	0.706838	Dnah7b
Fibin	ENSMUSG00000074971	63.959	-0.548549	0.229099	-2.39438	0.0166486	0.706838	Fibin
Ubxn11	ENSMUSG00000012126	254.297	0.294409	0.123341	2.38696	0.0169886	0.712202	Ubxn11
Sgpl1	ENSMUSG00000020097	1063.08	0.140733	0.0590573	2.383	0.0171723	0.712202	Sgpl1
Ercc6l2	ENSMUSG00000021470	460.186	0.273303	0.114733	2.38208	0.0172152	0.712202	Ercc6l2
Zfp641	ENSMUSG00000022987	283.729	0.219547	0.0920808	2.38429	0.0171121	0.712202	Zfp641
Ecel1	ENSMUSG00000026247	64.3964	0.744176	0.311976	2.38536	0.0170622	0.712202	Ecel1
Pkp1	ENSMUSG00000026413	20.8924	1.73935	0.730587	2.38076	0.0172769	0.712202	Pkp1
Gmip	ENSMUSG00000036246	241.604	0.529274	0.222295	2.38095	0.017268	0.712202	Gmip
Stat2	ENSMUSG00000040033	711.417	0.270798	0.113544	2.38497	0.0170807	0.712202	Stat2
Map3k19	ENSMUSG00000051590	182.039	-0.489892	0.205304	-2.38618	0.0170244	0.712202	Map3k19
Or5p56	ENSMUSG00000096151	2.35356	2.38481	0.999673	2.38558	0.017052	0.712202	Or5p56
Tpbgl	ENSMUSG00000096606	85.2475	0.433078	0.181658	2.38403	0.0171243	0.712202	Tpbgl
Timm10b.1	ENSMUSG00000110234	119.464	-1.44838	0.608256	-2.3812	0.0172561	0.712202	Timm10b
Tmem198	ENSMUSG00000051703	1821.3	-0.227586	0.0957019	-2.37807	0.0174035	0.715687	Tmem198
Ccdc159	ENSMUSG00000006241	187.08	0.248288	0.104575	2.37426	0.017584	0.721369	Ccdc159
Zcwpw1	ENSMUSG00000037108	153.438	0.290071	0.122338	2.37106	0.0177373	0.725908	Zcwpw1
Uvrag	ENSMUSG00000035354	1509.18	-0.17239	0.0728078	-2.36774	0.0178971	0.728993	Uvrag
Tafa5	ENSMUSG00000054863	2934.63	-0.162446	0.0686089	-2.36771	0.0178983	0.728993	Tafa5
Gramd1a	ENSMUSG00000001248	2228.39	0.155717	0.0661501	2.35399	0.0185731	0.732518	Gramd1a
Srsf1	ENSMUSG00000018379	4187.89	0.16398	0.0695226	2.35865	0.0183414	0.732518	Srsf1
Carmil3	ENSMUSG00000022211	743.701	0.380503	0.16163	2.35415	0.0185649	0.732518	Carmil3
Septin2	ENSMUSG00000026276	519.87	0.347904	0.147437	2.35968	0.0182907	0.732518	Septin2
Nat10	ENSMUSG00000027185	787.234	0.159766	0.0678759	2.3538	0.0185827	0.732518	Nat10
Gipr	ENSMUSG00000030406	33.5161	0.759892	0.321545	2.36325	0.0181154	0.732518	Gipr
Dna2	ENSMUSG00000036875	31.2837	0.595934	0.25319	2.35371	0.0185872	0.732518	Dna2
Srrt	ENSMUSG00000037364	2410.34	0.242266	0.102547	2.36249	0.0181527	0.732518	Srrt
Or4m1	ENSMUSG00000045306	3.87637	1.60811	0.682986	2.35453	0.0185463	0.732518	Or4m1
Cntrl	ENSMUSG00000057110	242.936	0.375474	0.158921	2.36264	0.0181454	0.732518	Cntrl
Mamld1	ENSMUSG00000059401	1333.31	-0.224843	0.0954746	-2.355	0.0185227	0.732518	Mamld1
Borcs7	ENSMUSG00000062376	633.782	-0.150811	0.0640732	-2.35373	0.0185861	0.732518	Borcs7
Lmbrd1	ENSMUSG00000073725	6608.22	-0.125139	0.0530417	-2.35926	0.0183113	0.732518	Lmbrd1
Phyhd1	ENSMUSG00000079484	195.575	0.289917	0.122865	2.35964	0.0182926	0.732518	Phyhd1
Wdr95	ENSMUSG00000029658	9.65753	-1.05625	0.448927	-2.35284	0.0186306	0.73253	Wdr95
Dis3	ENSMUSG00000033166	362.551	0.277308	0.117973	2.3506	0.0187432	0.735259	Dis3
Gemin4	ENSMUSG00000049396	350.509	-0.479998	0.204417	-2.34813	0.018868	0.73786	Gemin4
ENSMUSG00000089739	ENSMUSG00000089739	68.0555	4.34669	1.85157	2.34757	0.0188961	0.73786	ENSMUSG00000089739
Cdk1	ENSMUSG00000019942	18.2911	1.01033	0.431097	2.34362	0.0190978	0.743681	Cdk1
Pik3c3	ENSMUSG00000033628	1523.21	-0.12522	0.0534848	-2.34124	0.01922	0.743681	Pik3c3
Fam76b	ENSMUSG00000037808	364.892	0.246641	0.105321	2.34179	0.0191913	0.743681	Fam76b
Slc35g2	ENSMUSG00000070287	453.593	-0.217474	0.0928239	-2.34287	0.0191359	0.743681	Slc35g2
Cadps2	ENSMUSG00000017978	3327.73	-0.203714	0.0871391	-2.33781	0.0193974	0.744579	Cadps2
Fads2	ENSMUSG00000024665	5234.15	0.146802	0.0627732	2.3386	0.0193559	0.744579	Fads2
Frmd4a	ENSMUSG00000026657	1379.99	0.250664	0.107218	2.33789	0.0193928	0.744579	Frmd4a
Sbsn	ENSMUSG00000046056	122.269	0.294014	0.125786	2.33741	0.0194181	0.744579	Sbsn
Mtus2	ENSMUSG00000029651	1707.82	-0.201308	0.0862304	-2.33454	0.0195677	0.748629	Mtus2
ENSMUSG00000118434	ENSMUSG00000118434	146.993	-0.370015	0.1586	-2.33301	0.0196474	0.749992	ENSMUSG00000118434
Cenpf	ENSMUSG00000026605	33.5887	0.785262	0.336739	2.33196	0.0197029	0.750428	Cenpf
Col6a1	ENSMUSG00000001119	1213.41	0.675098	0.289939	2.32842	0.0198899	0.752042	Col6a1
Itga8	ENSMUSG00000026768	128.739	0.427476	0.183473	2.32991	0.0198109	0.752042	Itga8
Nemp2	ENSMUSG00000043015	101.454	0.412731	0.177312	2.32771	0.0199273	0.752042	Nemp2
Emc6	ENSMUSG00000047260	753.233	-0.227087	0.0975117	-2.32882	0.0198685	0.752042	Emc6
Gm3362	ENSMUSG00000085442	4.11109	-1.83919	0.790375	-2.32698	0.0199661	0.752042	Gm3362
Mdm4	ENSMUSG00000054387	1716.32	0.206255	0.0886714	2.32606	0.0200151	0.752224	Mdm4
Mybpc3	ENSMUSG00000002100	32.2786	-0.556682	0.23975	-2.32193	0.0202367	0.755591	Mybpc3
Syne4	ENSMUSG00000019737	55.9413	0.650506	0.280557	2.31862	0.0204154	0.755591	Syne4
Pdcd1	ENSMUSG00000026285	4.60108	1.88551	0.813102	2.31891	0.0203999	0.755591	Pdcd1
Snx20	ENSMUSG00000031662	28.1596	0.569642	0.245466	2.32066	0.0203052	0.755591	Snx20
Prpf39	ENSMUSG00000035597	856.721	0.201039	0.0866683	2.31963	0.0203606	0.755591	Prpf39
Smyd1	ENSMUSG00000055027	38.5126	-0.786531	0.33903	-2.31994	0.020344	0.755591	Smyd1
Nrbp2	ENSMUSG00000075590	3123.64	0.269566	0.116077	2.3223	0.020217	0.755591	Nrbp2
Pgap4	ENSMUSG00000039611	2050.25	-0.178406	0.0770267	-2.31616	0.0205494	0.758901	Pgap4
Tspoap1	ENSMUSG00000034156	8448.69	0.22908	0.0990251	2.31335	0.0207034	0.762932	Tspoap1
Mtf2	ENSMUSG00000029267	951.122	0.230736	0.0998242	2.31143	0.0208093	0.763531	Mtf2
Cables1	ENSMUSG00000040957	758.186	-0.169288	0.0732326	-2.31164	0.0207974	0.763531	Cables1
Col15a1	ENSMUSG00000028339	122.266	0.591615	0.256264	2.30861	0.0209651	0.764413	Col15a1
Slc10a4	ENSMUSG00000029219	8.7422	1.9503	0.845107	2.30775	0.0210129	0.764413	Slc10a4
Pcdhb12	ENSMUSG00000043458	259.121	-0.244867	0.106029	-2.30943	0.0209198	0.764413	Pcdhb12
Wdfy1	ENSMUSG00000073643	379.677	0.207177	0.0897471	2.30845	0.0209739	0.764413	Wdfy1
Gm28042	ENSMUSG00000033852	37.8068	0.536222	0.232443	2.3069	0.0210604	0.764508	Gm28042
Rnf144b	ENSMUSG00000038068	1002.05	0.127875	0.0555134	2.30349	0.0212511	0.768154	Rnf144b
ENSMUSG00000093752	ENSMUSG00000093752	2749.03	-0.212204	0.0920974	-2.30413	0.0212155	0.768154	ENSMUSG00000093752
Amy1	ENSMUSG00000074264	208.503	0.291557	0.126685	2.30143	0.0213675	0.769237	Amy1
Scn9a	ENSMUSG00000075316	17.1168	1.09169	0.474368	2.30136	0.0213714	0.769237	Scn9a
Minpp1	ENSMUSG00000024896	1811.52	-0.127909	0.0556397	-2.29889	0.0215113	0.772636	Minpp1
Bcat2	ENSMUSG00000030826	314.933	0.222835	0.0969784	2.29778	0.0215744	0.772772	Bcat2
ENSMUSG00000093880	ENSMUSG00000093880	34.7476	0.843581	0.367217	2.29723	0.0216058	0.772772	ENSMUSG00000093880
Stx5a	ENSMUSG00000010110	1313.24	0.168257	0.0732847	2.29593	0.0216797	0.773789	Stx5a
Mdc1	ENSMUSG00000061607	589.274	0.228059	0.0993869	2.29466	0.0217526	0.774767	Mdc1
Myom2	ENSMUSG00000031461	10.7116	1.17824	0.514096	2.29186	0.0219135	0.778869	Myom2
Qrich1	ENSMUSG00000006673	2475.26	-0.144956	0.063398	-2.28645	0.0222279	0.782938	Qrich1
Cd4	ENSMUSG00000023274	83.3338	1.65522	0.724467	2.28474	0.0223282	0.782938	Cd4
Ntrk1	ENSMUSG00000028072	5.11298	2.95309	1.29266	2.28452	0.0223411	0.782938	Ntrk1
Iqsec1	ENSMUSG00000034312	10054	-0.251304	0.109844	-2.28783	0.0221475	0.782938	Iqsec1
Cited2	ENSMUSG00000039910	616.983	-0.154347	0.0675321	-2.28554	0.0222813	0.782938	Cited2
Lime1	ENSMUSG00000090077	307.272	0.377295	0.165164	2.28437	0.0223499	0.782938	Lime1
ENSMUSG00000116244	ENSMUSG00000116244	5.21061	1.31433	0.575003	2.28579	0.0222666	0.782938	ENSMUSG00000116244
Lxn	ENSMUSG00000047557	749.822	0.285101	0.125007	2.28068	0.0225677	0.788942	Lxn
Slfn9	ENSMUSG00000069793	61.6657	0.369975	0.162364	2.27867	0.0226864	0.791468	Slfn9
Syk	ENSMUSG00000021457	177.683	0.360836	0.158789	2.27242	0.0230609	0.793224	Syk
Stmn4	ENSMUSG00000022044	5611.56	-0.13313	0.0585471	-2.27389	0.0229725	0.793224	Stmn4
Ece2	ENSMUSG00000022842	416.821	0.254663	0.111927	2.27525	0.0228907	0.793224	Ece2
Enah	ENSMUSG00000022995	4589.33	-0.0996156	0.0438522	-2.27162	0.0231095	0.793224	Enah
Emilin1	ENSMUSG00000029163	65.901	0.466152	0.205155	2.27219	0.0230749	0.793224	Emilin1
Cyp4x1	ENSMUSG00000047155	552.618	-0.209077	0.0919819	-2.27302	0.0230249	0.793224	Cyp4x1
Nsmce3	ENSMUSG00000070520	535.183	-0.170515	0.0748895	-2.27688	0.0227932	0.793224	Nsmce3
Gm35339	ENSMUSG00000109179	67.7258	0.446273	0.196062	2.27618	0.0228349	0.793224	Gm35339
Rrnad1	ENSMUSG00000004896	511.383	0.270956	0.11935	2.27027	0.0231915	0.794437	Rrnad1
Rbm5	ENSMUSG00000032580	2920.62	0.166335	0.0733253	2.26846	0.0233012	0.796594	Rbm5
Actn3	ENSMUSG00000006457	29.3511	-0.677702	0.299079	-2.26597	0.0234535	0.797126	Actn3
Trmt13	ENSMUSG00000033439	130.42	0.329414	0.145379	2.2659	0.0234573	0.797126	Trmt13
B2m	ENSMUSG00000060802	2850.77	0.183921	0.0811282	2.26704	0.023388	0.797126	B2m
Nmb	ENSMUSG00000025723	26.9961	0.979205	0.4331	2.26092	0.0237641	0.799573	Nmb
Emx2	ENSMUSG00000043969	374.04	-0.280149	0.123782	-2.26325	0.0236203	0.799573	Emx2
Cltb	ENSMUSG00000047547	3936.94	-0.123129	0.0544133	-2.26285	0.0236451	0.799573	Cltb
Rrp1b	ENSMUSG00000058392	256.388	0.326675	0.14447	2.26119	0.0237477	0.799573	Rrp1b
Apcdd1	ENSMUSG00000071847	1065.62	0.274765	0.121448	2.2624	0.0236724	0.799573	Apcdd1
Tep1	ENSMUSG00000006281	178.459	0.492741	0.218235	2.25785	0.023955	0.802121	Tep1
Havcr2	ENSMUSG00000020399	132.484	0.398398	0.176435	2.25804	0.0239429	0.802121	Havcr2
Cd300c2	ENSMUSG00000044811	116.5	0.365315	0.161828	2.25743	0.0239812	0.802121	Cd300c2
Mup5	ENSMUSG00000058523	7.52801	-1.13929	0.504917	-2.2564	0.0240455	0.802695	Mup5
Cdk3	ENSMUSG00000092300	17.7553	0.727317	0.32276	2.25343	0.0242321	0.807341	Cdk3
Zfp40	ENSMUSG00000002617	478.249	0.259902	0.115781	2.24477	0.0247827	0.80792	Zfp40
Slc26a4	ENSMUSG00000020651	88.8862	0.640185	0.285908	2.23913	0.0251475	0.80792	Slc26a4
Pik3r5	ENSMUSG00000020901	124.462	0.305309	0.136274	2.24041	0.0250645	0.80792	Pik3r5
Npc2	ENSMUSG00000021242	1778.35	0.198283	0.0880872	2.25099	0.0243862	0.80792	Npc2
Fam193b	ENSMUSG00000021495	1326.66	0.292532	0.130776	2.23689	0.0252935	0.80792	Fam193b
Tgm1	ENSMUSG00000022218	2.19299	2.31573	1.03219	2.24351	0.0248639	0.80792	Tgm1
Il17b	ENSMUSG00000024578	7.57409	-1.08295	0.482631	-2.24384	0.0248427	0.80792	Il17b
Clk1	ENSMUSG00000026034	1584.58	0.273753	0.122049	2.24297	0.0248986	0.80792	Clk1
Ankzf1	ENSMUSG00000026199	469.33	0.31552	0.140917	2.23904	0.0251532	0.80792	Ankzf1
Sapcd2	ENSMUSG00000026955	25.3034	0.692075	0.308569	2.24285	0.0249065	0.80792	Sapcd2
Zgpat	ENSMUSG00000027582	1119.58	0.217151	0.096848	2.24219	0.0249493	0.80792	Zgpat
Supt20	ENSMUSG00000027751	723.722	0.177857	0.0789932	2.25155	0.0243506	0.80792	Supt20
Ngf	ENSMUSG00000027859	55.852	-0.398573	0.177755	-2.24226	0.0249448	0.80792	Ngf
Gne	ENSMUSG00000028479	1134.68	-0.152786	0.0683003	-2.23698	0.0252878	0.80792	Gne
Cptp	ENSMUSG00000029073	607.36	-0.197523	0.0882502	-2.23822	0.0252067	0.80792	Cptp
Smpd1	ENSMUSG00000037049	3931.75	-0.131948	0.0587422	-2.24623	0.0246893	0.80792	Smpd1
Golga7b	ENSMUSG00000042532	4392.09	-0.140043	0.0625209	-2.23993	0.0250954	0.80792	Golga7b
Rassf9	ENSMUSG00000044921	47.6196	0.516273	0.23071	2.23776	0.0252365	0.80792	Rassf9
Scand1	ENSMUSG00000046229	51.5906	-1.08417	0.482915	-2.24505	0.0247648	0.80792	Scand1
Cd2ap	ENSMUSG00000061665	683.198	0.173631	0.0774919	2.24063	0.0250497	0.80792	Cd2ap
Ftl1.ps2	ENSMUSG00000062382	36.8296	0.600424	0.267542	2.24423	0.0248179	0.80792	Ftl1-ps2
ENSMUSG00000093574	ENSMUSG00000093574	2.52937	-3.83139	1.71251	-2.23729	0.0252673	0.80792	ENSMUSG00000093574
Ptdss2	ENSMUSG00000025495	1348.81	-0.208602	0.0933202	-2.23533	0.0253954	0.808143	Ptdss2
Pnisr	ENSMUSG00000028248	2897.11	0.30357	0.135803	2.23537	0.0253928	0.808143	Pnisr
Ewsr1	ENSMUSG00000009079	4675.49	0.158776	0.071124	2.23238	0.0255896	0.812802	Ewsr1
Tbx21	ENSMUSG00000001444	10.2062	1.663	0.747485	2.22479	0.0260952	0.812843	Tbx21
Appl2	ENSMUSG00000020263	2129.27	0.186637	0.0839012	2.22448	0.026116	0.812843	Appl2
Rnase4	ENSMUSG00000021876	473.306	0.2797	0.125649	2.22603	0.0260119	0.812843	Rnase4
Gfus	ENSMUSG00000022570	517.94	0.18979	0.0852314	2.22676	0.0259631	0.812843	Gfus
Prom1	ENSMUSG00000029086	617.577	0.223968	0.100386	2.23106	0.0256774	0.812843	Prom1
Itgam	ENSMUSG00000030786	874.318	0.222621	0.100072	2.2246	0.0261078	0.812843	Itgam
Ulk3	ENSMUSG00000032308	602.796	0.24396	0.109506	2.22783	0.0258917	0.812843	Ulk3
Nrg4	ENSMUSG00000032311	11.9797	1.20334	0.539878	2.22892	0.0258194	0.812843	Nrg4
Gtdc1	ENSMUSG00000036890	1898.58	-0.172765	0.0774788	-2.22984	0.025758	0.812843	Gtdc1
Ttc3	ENSMUSG00000040785	32490.9	-0.151828	0.068145	-2.22802	0.0258792	0.812843	Ttc3
Ncf4	ENSMUSG00000071715	23.3975	0.979898	0.440014	2.22697	0.0259493	0.812843	Ncf4
Slc12a6.1	ENSMUSG00000096764	202.367	-0.567088	0.255097	-2.22302	0.0262141	0.814408	Slc12a6
Cdk2	ENSMUSG00000025358	57.3824	0.423952	0.191053	2.21903	0.0264844	0.814787	Cdk2
Dll4	ENSMUSG00000027314	70.8945	0.586362	0.26426	2.21888	0.0264949	0.814787	Dll4
Lrrc24	ENSMUSG00000033707	779.664	-0.230408	0.103807	-2.21957	0.0264478	0.814787	Lrrc24
Trpc4ap	ENSMUSG00000038324	5241.32	-0.0912652	0.0410926	-2.22096	0.0263535	0.814787	Trpc4ap
Yeats2	ENSMUSG00000041215	722.299	0.208931	0.0940326	2.22189	0.0262905	0.814787	Yeats2
ENSMUSG00000116358	ENSMUSG00000116358	225.036	-6.22037	2.80373	-2.21861	0.0265135	0.814787	ENSMUSG00000116358
Adat2	ENSMUSG00000019808	126.23	0.266106	0.120223	2.21344	0.0268671	0.815056	Adat2
Nup85	ENSMUSG00000020739	789.098	0.173401	0.0783171	2.21409	0.0268229	0.815056	Nup85
Capn2	ENSMUSG00000026509	2259.69	-0.145129	0.0655633	-2.21357	0.0268581	0.815056	Capn2
Luc7l2	ENSMUSG00000029823	3917.96	0.142883	0.0645659	2.21298	0.0268989	0.815056	Luc7l2
Rwdd4a	ENSMUSG00000031568	841.005	-0.17785	0.0802987	-2.21485	0.0267701	0.815056	Rwdd4a
C1qtnf4	ENSMUSG00000040794	1035.4	-0.466096	0.210235	-2.21702	0.0266214	0.815056	C1qtnf4
Mul1	ENSMUSG00000041241	1450.71	-0.158932	0.0718434	-2.2122	0.0269531	0.815056	Mul1
Spop	ENSMUSG00000057522	7035.08	-0.103289	0.0466838	-2.21252	0.0269308	0.815056	Spop
Gm3604	ENSMUSG00000094942	35.4423	0.625639	0.282403	2.21541	0.026732	0.815056	Gm3604
Cox10	ENSMUSG00000042148	731.786	-0.151716	0.068696	-2.2085	0.0272091	0.818791	Cox10
ENSMUSG00000050299	ENSMUSG00000050299	153.773	-6.40559	2.90199	-2.20731	0.0272925	0.818791	ENSMUSG00000050299
Zfp182	ENSMUSG00000054737	205.201	0.261618	0.1185	2.20775	0.0272615	0.818791	Zfp182
Srsf11	ENSMUSG00000055436	2609.62	0.211857	0.0959698	2.20753	0.0272769	0.818791	Srsf11
Gal3st2b	ENSMUSG00000093805	2.56343	2.13838	0.968927	2.20696	0.0273171	0.818791	Gal3st2b
Relt	ENSMUSG00000008318	618.884	-0.20363	0.0924973	-2.20146	0.0277032	0.8198	Relt
Gje1	ENSMUSG00000019867	3.25846	1.87892	0.851929	2.20548	0.0274202	0.8198	Gje1
Rrn3	ENSMUSG00000022682	2038.09	-0.144664	0.065743	-2.20044	0.0277757	0.8198	Rrn3
Paqr8	ENSMUSG00000025931	5960.36	-0.186034	0.0844713	-2.20233	0.0276419	0.8198	Paqr8
Coro2a	ENSMUSG00000028337	1453.88	-0.181594	0.0825142	-2.20076	0.027753	0.8198	Coro2a
Ndn	ENSMUSG00000033585	3976.08	0.323029	0.146608	2.20335	0.0275701	0.8198	Ndn
Arhgap9	ENSMUSG00000040345	25.185	0.554143	0.251614	2.20236	0.0276401	0.8198	Arhgap9
Mob1a	ENSMUSG00000043131	1041.53	0.170234	0.0773678	2.20032	0.0277841	0.8198	Mob1a
Kif18b	ENSMUSG00000051378	8.16892	1.21847	0.552786	2.20424	0.0275076	0.8198	Kif18b
Tspan7	ENSMUSG00000058254	40382.5	-0.0832543	0.0378606	-2.19897	0.0278801	0.82121	Tspan7
Rnf20	ENSMUSG00000028309	1731.25	0.133886	0.0610036	2.19472	0.0281837	0.825809	Rnf20
Rbm6	ENSMUSG00000032582	1208.41	0.221241	0.100867	2.1934	0.0282788	0.825809	Rbm6
Plcg2	ENSMUSG00000034330	150.386	0.258117	0.117619	2.19451	0.0281988	0.825809	Plcg2
Tmem59l	ENSMUSG00000035964	7456.13	-0.140284	0.0639392	-2.19403	0.0282334	0.825809	Tmem59l
Sp110	ENSMUSG00000070034	58.1223	0.427989	0.195106	2.19363	0.0282622	0.825809	Sp110
ENSMUSG00000086477	ENSMUSG00000086477	111.361	0.324318	0.147956	2.192	0.0283799	0.827341	ENSMUSG00000086477
Cnga2	ENSMUSG00000005864	5.57459	1.59379	0.727807	2.18985	0.0285348	0.830436	Cnga2
Naglu	ENSMUSG00000001751	219.147	0.275022	0.12577	2.18671	0.0287641	0.830834	Naglu
Fabp7	ENSMUSG00000019874	376.513	0.485982	0.222264	2.1865	0.0287789	0.830834	Fabp7
Tsc22d1	ENSMUSG00000022010	12681.7	-0.125899	0.0575328	-2.1883	0.0286476	0.830834	Tsc22d1
Smox	ENSMUSG00000027333	1178.22	0.257058	0.117485	2.188	0.0286698	0.830834	Smox
Ttc14	ENSMUSG00000027677	1774.99	0.286962	0.131448	2.18308	0.02903	0.830834	Ttc14
Tnmd	ENSMUSG00000031250	20.5787	-0.7355	0.336536	-2.1855	0.0288521	0.830834	Tnmd
Trim17	ENSMUSG00000036964	181.157	-0.295629	0.135333	-2.18445	0.028929	0.830834	Trim17
Zfp365	ENSMUSG00000037855	26034.4	-0.136617	0.0625318	-2.18476	0.0289065	0.830834	Zfp365
Dnah14	ENSMUSG00000047369	32.4137	-0.900628	0.412566	-2.18299	0.0290365	0.830834	Dnah14
Gpr137c	ENSMUSG00000049092	968.499	-0.161331	0.07389	-2.1834	0.0290067	0.830834	Gpr137c
Far1	ENSMUSG00000030759	2634.29	0.190995	0.0875501	2.18155	0.0291428	0.832477	Far1
Scml2	ENSMUSG00000000037	19.8479	0.920222	0.423496	2.17292	0.0297866	0.834481	Scml2
Tgfb1	ENSMUSG00000002603	154.357	0.292396	0.134497	2.174	0.0297048	0.834481	Tgfb1
Entpd2	ENSMUSG00000015085	342.849	0.255575	0.117679	2.17179	0.0298712	0.834481	Entpd2
Ahi1	ENSMUSG00000019986	3731.11	0.245681	0.112746	2.17908	0.029326	0.834481	Ahi1
Dhrs7	ENSMUSG00000021094	672.818	-0.155531	0.0714639	-2.17636	0.0295286	0.834481	Dhrs7
Col2a1	ENSMUSG00000022483	20.964	0.835694	0.384092	2.17577	0.0295726	0.834481	Col2a1
Mapk4	ENSMUSG00000024558	2502.26	-0.195222	0.0899798	-2.16961	0.030036	0.834481	Mapk4
P3h1	ENSMUSG00000028641	162.785	0.327468	0.150376	2.17766	0.0294314	0.834481	P3h1
Atpaf1	ENSMUSG00000028710	1757.11	-0.171897	0.0789089	-2.17842	0.0293745	0.834481	Atpaf1
Sspo	ENSMUSG00000029797	54.5714	0.443738	0.204073	2.17441	0.0296747	0.834481	Sspo
Ltf	ENSMUSG00000032496	4.10864	-1.75762	0.806731	-2.1787	0.029354	0.834481	Ltf
Cd59a	ENSMUSG00000032679	142.472	0.33961	0.156458	2.17061	0.0299606	0.834481	Cd59a
Ciz1	ENSMUSG00000039205	1313.23	0.267374	0.123153	2.17107	0.0299262	0.834481	Ciz1
Tlr1	ENSMUSG00000044827	31.1629	0.701485	0.32255	2.17481	0.0296443	0.834481	Tlr1
Frmd6	ENSMUSG00000048285	1297.75	-0.263762	0.121546	-2.17006	0.0300026	0.834481	Frmd6
Lemd1	ENSMUSG00000079330	70.5027	0.337985	0.155791	2.16948	0.0300462	0.834481	Lemd1
ENSMUSG00000084408	ENSMUSG00000084408	6.98911	1.13991	0.525039	2.1711	0.0299235	0.834481	ENSMUSG00000084408
App	ENSMUSG00000022892	56769.5	-0.162196	0.0747909	-2.16866	0.0301085	0.83485	App
Anxa9	ENSMUSG00000015702	11.1027	1.00847	0.465464	2.16659	0.0302662	0.836147	Anxa9
Dock2	ENSMUSG00000020143	163.648	0.339124	0.156554	2.16619	0.030297	0.836147	Dock2
Gabrg2	ENSMUSG00000020436	7116.39	-0.180124	0.0838882	-2.14719	0.0317778	0.836147	Gabrg2
Llgl2	ENSMUSG00000020782	47.8936	-0.915994	0.424744	-2.15658	0.0310383	0.836147	Llgl2
Slc6a3	ENSMUSG00000021609	3.09936	1.8391	0.855071	2.15081	0.0314912	0.836147	Slc6a3
Ska3	ENSMUSG00000021965	18.3741	0.671088	0.313345	2.14169	0.032218	0.836147	Ska3
Mrpl57	ENSMUSG00000021967	468.26	-0.316443	0.14752	-2.14508	0.0319461	0.836147	Mrpl57
Klhl1	ENSMUSG00000022076	112.547	-0.400959	0.185601	-2.16033	0.0307472	0.836147	Klhl1
Oprk1	ENSMUSG00000025905	229.815	0.862662	0.402784	2.14175	0.0322135	0.836147	Oprk1
Rab29	ENSMUSG00000026433	85.7359	0.319694	0.149183	2.14296	0.0321162	0.836147	Rab29
Serpini1	ENSMUSG00000027834	12661.2	-0.270003	0.125601	-2.14968	0.0315803	0.836147	Serpini1
Prpf38b	ENSMUSG00000027881	1111.35	0.160832	0.0744879	2.15917	0.0308368	0.836147	Prpf38b
Ctps	ENSMUSG00000028633	1262.28	-0.131534	0.0611525	-2.15092	0.0314822	0.836147	Ctps
Ephb2	ENSMUSG00000028664	782.251	-0.265747	0.122964	-2.16119	0.030681	0.836147	Ephb2
Ccnl2	ENSMUSG00000029068	1366.48	0.21613	0.0998811	2.16388	0.0304738	0.836147	Ccnl2
Cgref1	ENSMUSG00000029161	565.955	0.285549	0.133145	2.14465	0.0319806	0.836147	Cgref1
Clec2d	ENSMUSG00000030157	89.9636	0.546469	0.254765	2.14499	0.0319536	0.836147	Clec2d
Flna	ENSMUSG00000031328	1749.12	0.259408	0.120309	2.15618	0.0310696	0.836147	Flna
Vgf	ENSMUSG00000037428	5577.6	-0.280137	0.129984	-2.15516	0.0311494	0.836147	Vgf
Rilp	ENSMUSG00000038195	30.535	-0.498625	0.232689	-2.14288	0.0321228	0.836147	Rilp
Gsap	ENSMUSG00000039934	176.102	0.323522	0.149634	2.16209	0.0306111	0.836147	Gsap
Rigi	ENSMUSG00000040296	163.82	0.328761	0.152126	2.16111	0.0306868	0.836147	Rigi
Col16a1	ENSMUSG00000040690	335.891	0.435792	0.202273	2.15448	0.0312026	0.836147	Col16a1
Asb4	ENSMUSG00000042607	9.66643	1.0358	0.480972	2.15355	0.0312752	0.836147	Asb4
Shisa2	ENSMUSG00000044461	96.3935	0.562595	0.26143	2.15199	0.031398	0.836147	Shisa2
X9930104L06Rik	ENSMUSG00000044730	529.781	0.196841	0.0917116	2.1463	0.0318488	0.836147	9930104L06Rik
Spata32	ENSMUSG00000044787	16.1398	-0.764116	0.354596	-2.15489	0.0311703	0.836147	Spata32
Tmem150a	ENSMUSG00000055912	145.33	0.355317	0.1644	2.1613	0.0306721	0.836147	Tmem150a
Slc44a2	ENSMUSG00000057193	1100.97	0.208424	0.0968943	2.15104	0.0314727	0.836147	Slc44a2
Tnip2	ENSMUSG00000059866	212.374	0.274397	0.12697	2.16111	0.030687	0.836147	Tnip2
Tlr12	ENSMUSG00000062545	28.4466	0.566295	0.263209	2.15151	0.0314363	0.836147	Tlr12
Kcnj15	ENSMUSG00000062609	3.7103	1.76089	0.815551	2.15914	0.0308393	0.836147	Kcnj15
Hdac10	ENSMUSG00000062906	285.382	0.227852	0.105788	2.15386	0.0312515	0.836147	Hdac10
Dok1	ENSMUSG00000068335	37.0048	0.471603	0.218903	2.15439	0.0312093	0.836147	Dok1
Epc2	ENSMUSG00000069495	1586.44	-0.158395	0.0738146	-2.14585	0.0318848	0.836147	Epc2
Zfp568	ENSMUSG00000074221	97.6746	0.363803	0.16962	2.14481	0.0319684	0.836147	Zfp568
Aldh3b2	ENSMUSG00000075296	39.8485	0.622354	0.289826	2.14734	0.0317665	0.836147	Aldh3b2
Sf3b5	ENSMUSG00000078348	555.911	-0.30614	0.142621	-2.14653	0.0318307	0.836147	Sf3b5
Gm27021	ENSMUSG00000097919	6.80315	1.42011	0.662527	2.14347	0.0320754	0.836147	Gm27021
Gbp5	ENSMUSG00000105504	130.978	0.347977	0.160769	2.16445	0.03043	0.836147	Gbp5
Ccdc142	ENSMUSG00000107499	10.8565	1.14697	0.534902	2.14427	0.0320114	0.836147	Ccdc142
ENSMUSG00000113506	ENSMUSG00000113506	16.4629	0.706465	0.328236	2.15231	0.0313732	0.836147	ENSMUSG00000113506
Fech	ENSMUSG00000024588	2056.52	-0.158307	0.0739679	-2.14021	0.0323382	0.836748	Fech
Trim30b	ENSMUSG00000052749	7.46346	-1.49564	0.698836	-2.14019	0.0323395	0.836748	Trim30b
Vangl2	ENSMUSG00000026556	305.827	0.3347	0.156556	2.13789	0.0325255	0.840284	Vangl2
Slc25a12	ENSMUSG00000027010	5404.18	-0.150672	0.0705305	-2.13627	0.0326573	0.841095	Slc25a12
Dck	ENSMUSG00000029366	946.725	-0.158475	0.0742036	-2.13568	0.0327051	0.841095	Dck
Apln	ENSMUSG00000037010	998.124	-0.308252	0.144278	-2.13651	0.0326377	0.841095	Apln
Fnbp4	ENSMUSG00000008200	951.289	0.255845	0.119935	2.13319	0.032909	0.841826	Fnbp4
Lama4	ENSMUSG00000019846	221.005	0.274423	0.128697	2.13232	0.0329808	0.841826	Lama4
Sec14l1	ENSMUSG00000020823	7585.34	-0.158753	0.074427	-2.133	0.0329244	0.841826	Sec14l1
Podn	ENSMUSG00000028600	114.135	0.355159	0.166499	2.13309	0.0329171	0.841826	Podn
Catsperg1	ENSMUSG00000049676	14.5177	1.06868	0.501161	2.1324	0.032974	0.841826	Catsperg1
Gpr183	ENSMUSG00000051212	37.5499	0.528874	0.248191	2.13092	0.033096	0.842739	Gpr183
Siah3	ENSMUSG00000091722	312.166	-0.228326	0.107161	-2.13068	0.0331156	0.842739	Siah3
ENSMUSG00000114278	ENSMUSG00000114278	17.6211	0.72398	0.339978	2.12949	0.0332137	0.843974	ENSMUSG00000114278
R3hdm2	ENSMUSG00000025404	9711.4	-0.19607	0.0921832	-2.12696	0.0334235	0.845519	R3hdm2
Tlr13	ENSMUSG00000033777	97.7593	0.381929	0.179529	2.12739	0.033388	0.845519	Tlr13
Nkrf	ENSMUSG00000044149	1267.27	-0.189472	0.0890806	-2.12698	0.0334219	0.845519	Nkrf
Tnfsf13b	ENSMUSG00000031497	40.5385	0.608828	0.286336	2.12627	0.0334807	0.845709	Tnfsf13b
Rpl36a.ps1	ENSMUSG00000060377	5.72129	1.16986	0.550498	2.12509	0.0335794	0.846948	Rpl36a-ps1
Mzf1	ENSMUSG00000030380	208.59	0.234878	0.110639	2.12293	0.0337598	0.850237	Mzf1
Cercam	ENSMUSG00000039787	150.76	0.449372	0.211849	2.12119	0.0339055	0.852646	Cercam
Epdr1	ENSMUSG00000002808	4412.41	-0.120719	0.0569505	-2.11972	0.03403	0.853735	Epdr1
Anapc5	ENSMUSG00000029472	5009.74	0.139093	0.0656265	2.11946	0.0340513	0.853735	Anapc5
ENSMUSG00000074215	ENSMUSG00000074215	58.2137	0.37557	0.177248	2.1189	0.0340992	0.853735	ENSMUSG00000074215
Npff	ENSMUSG00000023052	14.3531	0.787254	0.37183	2.11724	0.0342394	0.855253	Npff
Entr1	ENSMUSG00000026927	1765.58	0.181529	0.0857675	2.11652	0.0343004	0.855253	Entr1
Camk2n2	ENSMUSG00000051146	1780.57	-0.201027	0.0949853	-2.1164	0.0343106	0.855253	Camk2n2
Sdk2	ENSMUSG00000041592	1269.08	-0.353313	0.167063	-2.11485	0.0344423	0.857281	Sdk2
Crocc	ENSMUSG00000040860	725.502	0.401334	0.189858	2.11386	0.034527	0.858135	Crocc
Hsf2bp	ENSMUSG00000002076	6.62352	1.42316	0.675785	2.10594	0.0352097	0.860141	Hsf2bp
Pten	ENSMUSG00000013663	8454.47	-0.121776	0.0576643	-2.11182	0.0347021	0.860141	Pten
Eps8	ENSMUSG00000015766	1100.07	-0.205609	0.0978211	-2.10189	0.0355631	0.860141	Eps8
Crybg1	ENSMUSG00000019866	39.0154	0.540112	0.256047	2.10942	0.034908	0.860141	Crybg1
Slc30a5	ENSMUSG00000021629	1332.39	-0.104593	0.0497229	-2.10352	0.0354204	0.860141	Slc30a5
Atf3	ENSMUSG00000026628	27.6694	0.575284	0.273592	2.10271	0.0354914	0.860141	Atf3
Smg1	ENSMUSG00000030655	3242.67	0.165286	0.0785374	2.10455	0.0353309	0.860141	Smg1
Bbs2	ENSMUSG00000031755	571.335	0.235571	0.111607	2.11073	0.0347959	0.860141	Bbs2
Ifi30	ENSMUSG00000031838	64.957	0.389246	0.185187	2.1019	0.0355619	0.860141	Ifi30
Helq	ENSMUSG00000035266	215.432	0.286112	0.135632	2.10947	0.0349039	0.860141	Helq
Dcaf15	ENSMUSG00000037103	416.254	0.196135	0.093095	2.10683	0.0351321	0.860141	Dcaf15
Mrps35	ENSMUSG00000040112	524.176	-0.252086	0.119633	-2.10717	0.0351032	0.860141	Mrps35
Clspn	ENSMUSG00000042489	26.1376	1.11172	0.526937	2.10977	0.0348784	0.860141	Clspn
Tll1	ENSMUSG00000053626	44.7525	0.402085	0.191294	2.10192	0.0355601	0.860141	Tll1
Fgf18	ENSMUSG00000057967	32.4185	-0.47707	0.226701	-2.10441	0.0353431	0.860141	Fgf18
Snrnp70	ENSMUSG00000063511	3922.93	0.23036	0.109462	2.10447	0.0353375	0.860141	Snrnp70
ENSMUSG00000082286	ENSMUSG00000082286	170.16	-0.423579	0.201255	-2.10469	0.0353186	0.860141	ENSMUSG00000082286
Itpripl2	ENSMUSG00000095115	269.819	0.209243	0.0992379	2.1085	0.0349882	0.860141	Itpripl2
Moap1	ENSMUSG00000096458	373.869	-0.328162	0.156131	-2.10184	0.0355676	0.860141	Moap1
Scamp2	ENSMUSG00000040188	624.669	0.231816	0.110328	2.10115	0.0356279	0.860377	Scamp2
Mettl21a	ENSMUSG00000025956	260.533	0.196038	0.0934874	2.09694	0.0359988	0.86565	Mettl21a
Ankrd16	ENSMUSG00000047909	464.739	0.226471	0.107998	2.097	0.0359937	0.86565	Ankrd16
Sp7	ENSMUSG00000060284	29.5401	0.759979	0.362413	2.097	0.0359937	0.86565	Sp7
Dusp3	ENSMUSG00000003518	7830.32	-0.160623	0.0769551	-2.08723	0.0368678	0.865838	Dusp3
Syt5	ENSMUSG00000004961	4908.11	-0.244036	0.116724	-2.09071	0.036554	0.865838	Syt5
Zfp775	ENSMUSG00000007216	183.052	0.27089	0.129763	2.08757	0.0368364	0.865838	Zfp775
Hnrnph1	ENSMUSG00000007850	4558.2	0.169116	0.0809035	2.09035	0.0365868	0.865838	Hnrnph1
Srsf6	ENSMUSG00000016921	2548.55	0.134779	0.0644659	2.09071	0.0365543	0.865838	Srsf6
Adamts10	ENSMUSG00000024299	409.238	0.253952	0.121605	2.08834	0.0367673	0.865838	Adamts10
Abca4	ENSMUSG00000028125	50.4793	0.557106	0.266863	2.08761	0.0368331	0.865838	Abca4
Htra3	ENSMUSG00000029096	129.628	0.284896	0.136104	2.09321	0.03633	0.865838	Htra3
Zmym3	ENSMUSG00000031310	2986.75	0.228906	0.109338	2.09356	0.0362991	0.865838	Zmym3
Reep4	ENSMUSG00000033589	60.0818	0.520372	0.248537	2.09374	0.036283	0.865838	Reep4
Jdp2	ENSMUSG00000034271	1220.03	-0.251351	0.120127	-2.09238	0.0364044	0.865838	Jdp2
Ythdf1	ENSMUSG00000038848	1999.23	-0.117792	0.0563101	-2.09185	0.0364521	0.865838	Ythdf1
Usp48	ENSMUSG00000043411	2002.93	0.250238	0.119392	2.09593	0.0360883	0.865838	Usp48
Ptafr	ENSMUSG00000056529	61.4808	0.435302	0.207748	2.09533	0.0361413	0.865838	Ptafr
X9430015G10Rik	ENSMUSG00000059939	394.114	0.203184	0.0969815	2.09508	0.0361642	0.865838	9430015G10Rik
Lenep	ENSMUSG00000078173	19.2101	4.51085	2.15925	2.08908	0.0367004	0.865838	Lenep
Raet1a	ENSMUSG00000078452	5.84979	1.17084	0.560967	2.08719	0.0368712	0.865838	Raet1a
Uhrf1	ENSMUSG00000001228	39.0598	0.715475	0.343008	2.08588	0.0369894	0.866213	Uhrf1
Letm1	ENSMUSG00000005299	2662.34	-0.170075	0.081611	-2.08397	0.037163	0.866213	Letm1
Bcl2l2	ENSMUSG00000022194	1895.51	0.159227	0.0763688	2.08498	0.0370714	0.866213	Bcl2l2
Rab3a	ENSMUSG00000031840	16024.7	-0.142781	0.0684929	-2.08461	0.0371046	0.866213	Rab3a
Snx19	ENSMUSG00000031993	2689.44	-0.107121	0.0514102	-2.08364	0.0371925	0.866213	Snx19
Ctxn2	ENSMUSG00000074872	169.92	0.378396	0.181493	2.08491	0.0370778	0.866213	Ctxn2
Dgat2l6	ENSMUSG00000067597	13.6337	0.878219	0.42169	2.08262	0.0372859	0.867202	Dgat2l6
Bdh1	ENSMUSG00000046598	1415.03	-0.223649	0.107431	-2.08179	0.0373621	0.867789	Bdh1
Adcy9	ENSMUSG00000005580	1870.8	-0.2492	0.119783	-2.08043	0.0374864	0.868308	Adcy9
Dhx37	ENSMUSG00000029480	534.437	-0.281948	0.135513	-2.08059	0.0374711	0.868308	Dhx37
Gabra1	ENSMUSG00000010803	16646.5	-0.211741	0.101897	-2.07799	0.0377101	0.871269	Gabra1
Runx1	ENSMUSG00000022952	41.1783	0.505753	0.243394	2.07792	0.0377166	0.871269	Runx1
Myom1	ENSMUSG00000024049	48.9616	0.580329	0.279439	2.07676	0.0378233	0.871368	Myom1
Exog	ENSMUSG00000042787	912.285	-0.13957	0.0672008	-2.07691	0.0378096	0.871368	Exog
Fhl1	ENSMUSG00000023092	1835.73	0.168922	0.0814051	2.07508	0.037979	0.872595	Fhl1
Rlf	ENSMUSG00000049878	1024.08	-0.118572	0.0571372	-2.07521	0.0379667	0.872595	Rlf
Sass6	ENSMUSG00000027959	141.149	0.259172	0.124941	2.07436	0.0380463	0.872962	Sass6
Mllt3	ENSMUSG00000028496	975.289	-0.221781	0.107068	-2.07141	0.0383202	0.876883	Mllt3
Guf1	ENSMUSG00000029208	678.855	0.195104	0.0941714	2.0718	0.0382844	0.876883	Guf1
Map7d2	ENSMUSG00000041020	5612.73	-0.138553	0.0669205	-2.07041	0.0384136	0.87784	Map7d2
Myo5a	ENSMUSG00000034593	20446.1	-0.133256	0.0643802	-2.06982	0.038469	0.877928	Myo5a
Fkbp11	ENSMUSG00000003355	28.9821	-0.645226	0.311869	-2.0689	0.0385558	0.878732	Fkbp11
Ap4e1	ENSMUSG00000001998	249.58	0.179367	0.0869626	2.06257	0.0391534	0.880564	Ap4e1
Gcdh	ENSMUSG00000003809	659.703	0.162785	0.0789097	2.06293	0.0391195	0.880564	Gcdh
Tmprss6	ENSMUSG00000016942	15.2787	1.48573	0.718803	2.06696	0.0387383	0.880564	Tmprss6
Serinc3	ENSMUSG00000017707	10019.9	-0.0923715	0.0447596	-2.06373	0.0390438	0.880564	Serinc3
Sdr39u1	ENSMUSG00000022223	1599.46	-0.117057	0.0567336	-2.06327	0.0390871	0.880564	Sdr39u1
Caprin2	ENSMUSG00000030309	168.596	0.320372	0.155288	2.06308	0.0391047	0.880564	Caprin2
Elovl4	ENSMUSG00000032262	1818.72	-0.139984	0.0677421	-2.06643	0.0387883	0.880564	Elovl4
Nphp3	ENSMUSG00000032558	167.238	0.428819	0.20774	2.06421	0.0389977	0.880564	Nphp3
Naalad2	ENSMUSG00000043943	48.3713	0.438275	0.212382	2.06362	0.0390542	0.880564	Naalad2
Tmem158	ENSMUSG00000054871	494.412	0.238625	0.115673	2.06293	0.0391194	0.880564	Tmem158
Tbc1d8	ENSMUSG00000003134	509.471	0.346348	0.168633	2.05386	0.0399891	0.890747	Tbc1d8
Akr1c18	ENSMUSG00000021214	66.1548	-0.547876	0.266454	-2.05618	0.0397655	0.890747	Akr1c18
Adgra1	ENSMUSG00000025475	2522.86	-0.26087	0.126951	-2.05489	0.0398895	0.890747	Adgra1
Sh3glb2	ENSMUSG00000026860	5182.67	0.153623	0.0748499	2.05241	0.0401294	0.890747	Sh3glb2
Frmd7	ENSMUSG00000036131	11.4298	1.02159	0.497313	2.05421	0.0399554	0.890747	Frmd7
Serpine1	ENSMUSG00000037411	27.2598	0.490077	0.238495	2.05487	0.0398913	0.890747	Serpine1
Zfp507	ENSMUSG00000044452	612.385	0.249672	0.121419	2.05628	0.039756	0.890747	Zfp507
Sox12	ENSMUSG00000051817	356.811	0.268593	0.130863	2.05247	0.040124	0.890747	Sox12
Cldn19	ENSMUSG00000066058	10.5177	1.11302	0.542106	2.05315	0.0400584	0.890747	Cldn19
Ptrhd1	ENSMUSG00000096199	301.372	-0.172152	0.0837071	-2.0566	0.0397242	0.890747	Ptrhd1
Haao	ENSMUSG00000000673	9.28776	1.12423	0.548827	2.04843	0.0405182	0.891685	Haao
Pspc1	ENSMUSG00000021938	1302.45	-0.186059	0.0908323	-2.04838	0.0405225	0.891685	Pspc1
Bysl	ENSMUSG00000023988	848.788	-0.133621	0.0652532	-2.04773	0.0405866	0.891685	Bysl
Slc12a9	ENSMUSG00000037344	729.765	0.227992	0.111233	2.04969	0.0403951	0.891685	Slc12a9
H2.Ob	ENSMUSG00000041538	21.9606	0.790718	0.386111	2.04791	0.0405692	0.891685	H2-Ob
B4gat1	ENSMUSG00000047379	3164.85	-0.0952221	0.0464923	-2.04813	0.0405475	0.891685	B4gat1
Slc39a2	ENSMUSG00000072572	117.812	0.586331	0.286338	2.04769	0.0405907	0.891685	Slc39a2
ENSMUSG00000082585	ENSMUSG00000082585	366.293	-0.491241	0.239602	-2.05024	0.0403415	0.891685	ENSMUSG00000082585
Wnt2b	ENSMUSG00000027840	31.5733	-0.888879	0.43451	-2.0457	0.0407856	0.892467	Wnt2b
Jak1	ENSMUSG00000028530	6237.5	-0.125026	0.0612147	-2.04241	0.0411104	0.892467	Jak1
Afap1	ENSMUSG00000029094	715.521	-0.176858	0.0866772	-2.04043	0.0413077	0.892467	Afap1
Nudt9	ENSMUSG00000029310	1148.91	-0.112359	0.0550089	-2.04256	0.0410956	0.892467	Nudt9
Tbce	ENSMUSG00000039233	894.702	0.228107	0.111646	2.04313	0.0410392	0.892467	Tbce
Pclaf	ENSMUSG00000040204	30.1899	0.676589	0.331417	2.0415	0.0412008	0.892467	Pclaf
Frmpd4	ENSMUSG00000049176	3373.58	-0.16072	0.0787363	-2.04124	0.0412266	0.892467	Frmpd4
Lrmda	ENSMUSG00000063458	15.3454	0.754936	0.369656	2.04227	0.0411252	0.892467	Lrmda
ATP8	ENSMUSG00000064356	95779	0.369328	0.180966	2.04087	0.0412641	0.892467	ATP8
Pex11g	ENSMUSG00000069633	17.0647	0.689632	0.337749	2.04185	0.0411666	0.892467	Pex11g
Or2d36	ENSMUSG00000073896	3.18835	1.76765	0.864168	2.0455	0.0408059	0.892467	Or2d36
Golt1a	ENSMUSG00000103421	18.5418	1.08507	0.531552	2.04133	0.041218	0.892467	Golt1a
Pcdha9	ENSMUSG00000103770	387.098	-0.230186	0.112625	-2.04383	0.0409707	0.892467	Pcdha9
Ints10	ENSMUSG00000031864	1224.34	0.178131	0.0873473	2.03934	0.0414157	0.892535	Ints10
Mlh1	ENSMUSG00000032498	232.594	0.237476	0.116421	2.0398	0.0413703	0.892535	Mlh1
Cdk15	ENSMUSG00000026023	14.6502	-0.713391	0.35018	-2.03721	0.0416286	0.894857	Cdk15
ENSMUSG00000096256	ENSMUSG00000096256	1674.43	-0.196441	0.0964178	-2.0374	0.0416102	0.894857	ENSMUSG00000096256
Tek	ENSMUSG00000006386	515.555	0.21889	0.107488	2.03641	0.0417087	0.895449	Tek
Pkn1	ENSMUSG00000057672	1674.04	0.18584	0.0912947	2.03561	0.04179	0.896064	Pkn1
Manba	ENSMUSG00000028164	329.351	-0.161848	0.079592	-2.03347	0.0420052	0.899546	Manba
Myo1f	ENSMUSG00000024300	110.603	0.483786	0.238132	2.03159	0.0421949	0.900464	Myo1f
Clasp2	ENSMUSG00000033392	8108.13	-0.0886006	0.0436139	-2.03148	0.0422068	0.900464	Clasp2
Synpo2	ENSMUSG00000050315	181.568	0.344304	0.169483	2.0315	0.0422044	0.900464	Synpo2
Sbno2	ENSMUSG00000035673	382.913	0.218378	0.107556	2.03036	0.0423198	0.900473	Sbno2
Adrb2	ENSMUSG00000045730	54.4844	0.37109	0.182811	2.02991	0.0423659	0.900473	Adrb2
Numbl	ENSMUSG00000063160	2964.21	-0.148724	0.0732475	-2.03042	0.0423134	0.900473	Numbl
Papln	ENSMUSG00000021223	46.8738	0.487276	0.240416	2.02681	0.0426823	0.901052	Papln
Trmu	ENSMUSG00000022386	274.972	0.195729	0.0965834	2.02653	0.0427106	0.901052	Trmu
Rgs1	ENSMUSG00000026358	6.30872	1.13854	0.561418	2.02796	0.0425638	0.901052	Rgs1
Sergef	ENSMUSG00000030839	661.513	0.184934	0.0912508	2.02665	0.0426979	0.901052	Sergef
Atp2b3	ENSMUSG00000031376	2734.86	-0.230884	0.113892	-2.02722	0.0426395	0.901052	Atp2b3
Ermard	ENSMUSG00000036552	263.011	0.337175	0.166309	2.0274	0.0426211	0.901052	Ermard
Tnk1	ENSMUSG00000001583	4.99939	-1.19675	0.593452	-2.0166	0.0437377	0.903433	Tnk1
Ltc4s	ENSMUSG00000020377	62.3815	0.400499	0.198729	2.0153	0.0438728	0.903433	Ltc4s
Paxbp1	ENSMUSG00000022974	812.956	0.214419	0.105981	2.02318	0.0430549	0.903433	Paxbp1
Scaf4	ENSMUSG00000022983	785.59	0.26358	0.130505	2.01969	0.0434151	0.903433	Scaf4
Sec61a2	ENSMUSG00000025816	1385.1	0.206645	0.102501	2.01603	0.0437967	0.903433	Sec61a2
Atp1b1	ENSMUSG00000026576	49044.7	-0.132499	0.0657469	-2.0153	0.0438737	0.903433	Atp1b1
Iars2	ENSMUSG00000026618	1919.23	-0.113988	0.0564713	-2.01851	0.0435383	0.903433	Iars2
Ccdc28b	ENSMUSG00000028795	351.484	0.251245	0.124362	2.02028	0.0433545	0.903433	Ccdc28b
Rbm28	ENSMUSG00000029701	967.726	0.226365	0.112199	2.01754	0.0436394	0.903433	Rbm28
Scg3	ENSMUSG00000032181	9859.83	-0.102234	0.0507259	-2.01542	0.0438604	0.903433	Scg3
Cpne4	ENSMUSG00000032564	1765.61	0.692011	0.343484	2.01468	0.0439379	0.903433	Cpne4
Igf2bp2	ENSMUSG00000033581	17.1168	-0.757966	0.376168	-2.01496	0.0439084	0.903433	Igf2bp2
Npbwr1	ENSMUSG00000033774	25.1869	1.09782	0.544169	2.01743	0.0436512	0.903433	Npbwr1
Hdx	ENSMUSG00000034551	218.627	0.216085	0.106805	2.02317	0.0430559	0.903433	Hdx
Cux2	ENSMUSG00000042589	2889.52	-0.242698	0.120409	-2.01561	0.0438408	0.903433	Cux2
Zfp286	ENSMUSG00000047342	413.615	0.164306	0.0814281	2.0178	0.0436118	0.903433	Zfp286
Trpt1	ENSMUSG00000047656	219.422	-0.187689	0.0930881	-2.01625	0.0437733	0.903433	Trpt1
Chchd10	ENSMUSG00000049422	2448.27	-0.195502	0.0970288	-2.01488	0.0439169	0.903433	Chchd10
Ccdc126	ENSMUSG00000050786	294.913	-0.200126	0.0989208	-2.0231	0.0430633	0.903433	Ccdc126
Ovgp1	ENSMUSG00000074340	57.5261	0.46411	0.230095	2.01704	0.0436915	0.903433	Ovgp1
Pcdhga4	ENSMUSG00000103677	571.508	-0.165378	0.0817051	-2.02409	0.0429614	0.903433	Pcdhga4
Ppp2r5b	ENSMUSG00000024777	4095.49	-0.157844	0.0783908	-2.01355	0.044057	0.90479	Ppp2r5b
Casp8	ENSMUSG00000026029	83.335	0.317872	0.157942	2.01259	0.0441581	0.905104	Casp8
ENSMUSG00000118219	ENSMUSG00000118219	175.79	0.281915	0.140089	2.01239	0.0441786	0.905104	ENSMUSG00000118219
Spred2	ENSMUSG00000045671	3876.86	-0.200755	0.0997897	-2.01179	0.0442426	0.905325	Spred2
Mthfr	ENSMUSG00000029009	673.495	0.190616	0.0947832	2.01107	0.0443176	0.90577	Mthfr
Smc5	ENSMUSG00000024943	697.182	0.164313	0.0818469	2.00757	0.044689	0.908852	Smc5
Col5a2	ENSMUSG00000026042	88.2219	0.425698	0.212495	2.00334	0.0451413	0.908852	Col5a2
Hdac4	ENSMUSG00000026313	1933.02	-0.169366	0.0844937	-2.00448	0.0450182	0.908852	Hdac4
Slco1a4	ENSMUSG00000030237	1900.95	0.209763	0.10448	2.00769	0.0446761	0.908852	Slco1a4
Col4a2	ENSMUSG00000031503	1109.99	0.267234	0.133054	2.00846	0.0445941	0.908852	Col4a2
L3mbtl1	ENSMUSG00000035576	218.387	0.250078	0.124531	2.00815	0.0446269	0.908852	L3mbtl1
Zbtb7c	ENSMUSG00000044646	169.676	-0.331244	0.165458	-2.00198	0.045287	0.908852	Zbtb7c
Or55b10	ENSMUSG00000044824	9.53128	0.794017	0.396307	2.00354	0.0451196	0.908852	Or55b10
Ptprt	ENSMUSG00000053141	5449.15	0.188131	0.0939937	2.00153	0.0453357	0.908852	Ptprt
Rnf207	ENSMUSG00000058498	103.852	0.428115	0.213666	2.00367	0.0451054	0.908852	Rnf207
Gm8995	ENSMUSG00000063286	103.34	0.350227	0.174919	2.00222	0.0452608	0.908852	Gm8995
Krt73	ENSMUSG00000063661	50.1352	-0.478794	0.239259	-2.00115	0.0453759	0.908852	Krt73
Slc31a2	ENSMUSG00000066152	237.202	0.199528	0.0997018	2.00125	0.0453655	0.908852	Slc31a2
Eif2s3y	ENSMUSG00000069049	407.59	-1.62083	0.808784	-2.00404	0.0450659	0.908852	Eif2s3y
Gprin2	ENSMUSG00000071531	70.4093	0.578406	0.288905	2.00206	0.045278	0.908852	Gprin2
Catip	ENSMUSG00000073650	45.0432	-0.541778	0.270442	-2.0033	0.0451447	0.908852	Catip
Fastkd5	ENSMUSG00000079043	367.41	-0.181833	0.0907203	-2.00432	0.0450353	0.908852	Fastkd5
Adam1a	ENSMUSG00000072647	86.906	0.332737	0.166341	2.00033	0.0454646	0.90956	Adam1a
Tnfaip8l2	ENSMUSG00000013707	58.1712	0.435718	0.217956	1.99911	0.0455964	0.910009	Tnfaip8l2
Vegfa	ENSMUSG00000023951	1550.1	0.268804	0.134443	1.99939	0.0455667	0.910009	Vegfa
Phyhipl	ENSMUSG00000037747	5655.49	-0.11205	0.056063	-1.99864	0.0456474	0.910009	Phyhipl
ENSMUSG00000079362	ENSMUSG00000079362	5.39551	-6.01435	3.01011	-1.99805	0.0457114	0.910219	ENSMUSG00000079362
Tmem80	ENSMUSG00000025505	547.709	0.130255	0.0652826	1.99525	0.0460154	0.9152	Tmem80
Cyyr1	ENSMUSG00000041134	274.201	0.255363	0.128084	1.99372	0.0461822	0.917448	Cyyr1
Cdc6	ENSMUSG00000017499	12.8364	0.875012	0.439171	1.99242	0.0463251	0.918143	Cdc6
Marcks	ENSMUSG00000069662	4912.75	0.165713	0.0831565	1.99278	0.0462854	0.918143	Marcks
Map3k12	ENSMUSG00000023050	4053.53	-0.105601	0.0530542	-1.99043	0.0465436	0.921401	Map3k12
Aif1	ENSMUSG00000024397	145.45	0.265304	0.13359	1.98596	0.0470374	0.923658	Aif1
Eomes	ENSMUSG00000032446	11.9297	1.75857	0.885089	1.98688	0.0469355	0.923658	Eomes
Ssh3	ENSMUSG00000034616	809.458	0.364006	0.183251	1.98638	0.046991	0.923658	Ssh3
Slc26a8	ENSMUSG00000036196	129.186	-0.375766	0.189056	-1.98759	0.046857	0.923658	Slc26a8
Itpkb	ENSMUSG00000038855	962.052	0.175034	0.0881333	1.98601	0.0470319	0.923658	Itpkb
Tmem232	ENSMUSG00000045036	146.328	-0.264672	0.133197	-1.98708	0.046914	0.923658	Tmem232
Ccr5	ENSMUSG00000079227	178.996	0.420905	0.211927	1.98609	0.0470234	0.923658	Ccr5
Cd300ld4	ENSMUSG00000069609	2.43656	-2.73164	1.37599	-1.98522	0.04712	0.923818	Cd300ld4
S100a2	ENSMUSG00000094018	12.6256	-0.965187	0.486261	-1.98491	0.047154	0.923818	S100a2
Skil	ENSMUSG00000027660	2930.57	-0.173806	0.0876114	-1.98383	0.0472748	0.924056	Skil
Xpot	ENSMUSG00000034667	3049.74	-0.147768	0.0744787	-1.98403	0.0472523	0.924056	Xpot
Uvssa	ENSMUSG00000037355	208.83	0.190525	0.0960768	1.98305	0.0473616	0.924693	Uvssa
Adam21	ENSMUSG00000008438	7.59481	0.916502	0.463049	1.97927	0.0477851	0.926397	Adam21
Apobec3	ENSMUSG00000009585	100.609	0.368289	0.186165	1.97829	0.0478958	0.926397	Apobec3
Map3k1	ENSMUSG00000021754	230.864	0.304246	0.153688	1.97963	0.0477447	0.926397	Map3k1
Enpp5	ENSMUSG00000023960	8929.34	-0.0763314	0.0385522	-1.97995	0.0477091	0.926397	Enpp5
Tmem98	ENSMUSG00000035413	225.54	0.366478	0.184949	1.98151	0.0475342	0.926397	Tmem98
Slc36a4	ENSMUSG00000043885	2790.66	-0.105452	0.053315	-1.97791	0.0479387	0.926397	Slc36a4
Lingo2	ENSMUSG00000045083	539.107	-0.214471	0.108324	-1.9799	0.0477148	0.926397	Lingo2
Clasrp	ENSMUSG00000061028	926.77	0.320176	0.161649	1.98069	0.0476265	0.926397	Clasrp
ENSMUSG00000067203	ENSMUSG00000067203	24.4737	0.501294	0.253331	1.97881	0.0478376	0.926397	ENSMUSG00000067203
Sfswap	ENSMUSG00000029439	1324.07	0.192409	0.0973328	1.97682	0.048062	0.927728	Sfswap
Slc1a5	ENSMUSG00000001918	68.4405	0.323117	0.163586	1.97522	0.0482435	0.928545	Slc1a5
Milr1	ENSMUSG00000040528	7.07745	1.00139	0.507032	1.975	0.048268	0.928545	Milr1
Mb21d2	ENSMUSG00000051065	1394.81	-0.111934	0.0566718	-1.97513	0.0482531	0.928545	Mb21d2
Trim39	ENSMUSG00000045409	552.366	0.199074	0.100832	1.97432	0.048345	0.928977	Trim39
Tmem52	ENSMUSG00000023153	14.5304	-0.707619	0.358616	-1.9732	0.0484731	0.930389	Tmem52
Vps4b	ENSMUSG00000009907	1422.7	-0.153001	0.0776015	-1.97163	0.0486521	0.931012	Vps4b
Fhod1	ENSMUSG00000014778	90.4839	0.305976	0.155202	1.97147	0.0486696	0.931012	Fhod1
ENSMUSG00000098306	ENSMUSG00000098306	26.6939	-0.586175	0.297228	-1.97214	0.0485935	0.931012	ENSMUSG00000098306
Snap47	ENSMUSG00000009894	11878	-0.115092	0.0583949	-1.97093	0.0487315	0.93115	Snap47
Stk38	ENSMUSG00000024006	665.699	0.243971	0.123848	1.96992	0.0488479	0.932328	Stk38
Laptm4b	ENSMUSG00000022257	2589.04	-0.128185	0.0650978	-1.96912	0.0489394	0.932652	Laptm4b
Rhpn2	ENSMUSG00000030494	243.472	-0.265524	0.134865	-1.96881	0.0489745	0.932652	Rhpn2
Ccn2	ENSMUSG00000019997	1097.11	-0.337589	0.171537	-1.96802	0.0490659	0.933348	Ccn2
Galnt1	ENSMUSG00000000420	1702.1	-0.108735	0.0553598	-1.96416	0.0495118	0.934335	Galnt1
Mfsd10	ENSMUSG00000001082	292.624	0.407786	0.20752	1.96505	0.0494086	0.934335	Mfsd10
Inpp5e	ENSMUSG00000026925	726.489	0.277143	0.140918	1.9667	0.0492178	0.934335	Inpp5e
Crabp1	ENSMUSG00000032291	5.60895	1.27573	0.649406	1.96446	0.0494768	0.934335	Crabp1
Lmo2	ENSMUSG00000032698	359.837	0.284414	0.1449	1.96282	0.0496665	0.934335	Lmo2
Hexim1	ENSMUSG00000048878	1569.49	-0.145964	0.0743638	-1.96284	0.0496648	0.934335	Hexim1
Cndp1	ENSMUSG00000056162	14.2527	-0.768177	0.391286	-1.96321	0.0496213	0.934335	Cndp1
Amd2	ENSMUSG00000063953	13.0577	1.68869	0.859519	1.96469	0.0494497	0.934335	Amd2
ENSMUSG00000090338	ENSMUSG00000090338	913.336	-0.389199	0.198129	-1.96437	0.0494872	0.934335	ENSMUSG00000090338
Mdfic2	ENSMUSG00000090667	147.565	-0.521816	0.265682	-1.96406	0.0495228	0.934335	Mdfic2
Krt9	ENSMUSG00000051617	141.448	0.470877	0.240016	1.96186	0.0497788	0.935414	Krt9
Akap8l	ENSMUSG00000002625	2263.76	0.203509	0.103876	1.95914	0.0500959	0.936593	Akap8l
Hlf	ENSMUSG00000003949	8961.22	-0.18297	0.0934734	-1.95746	0.050294	0.936593	Hlf
Clcn3	ENSMUSG00000004319	6419.29	-0.113844	0.058304	-1.95259	0.0508681	0.936593	Clcn3
Hivep2	ENSMUSG00000015501	10720.6	-0.161957	0.0829458	-1.95256	0.0508714	0.936593	Hivep2
Zfyve27	ENSMUSG00000018820	2011.14	0.164567	0.0842709	1.95283	0.0508401	0.936593	Zfyve27
Rnf144a	ENSMUSG00000020642	1067.61	0.144615	0.0739968	1.95434	0.0506613	0.936593	Rnf144a
Map3k14	ENSMUSG00000020941	152.919	0.409242	0.209667	1.95187	0.050954	0.936593	Map3k14
Hc	ENSMUSG00000026874	4.79832	-1.70813	0.874979	-1.9522	0.0509144	0.936593	Hc
Tec	ENSMUSG00000029217	56.1067	0.394248	0.201855	1.95312	0.0508051	0.936593	Tec
Bri3bp	ENSMUSG00000037905	4462.58	-0.141441	0.072346	-1.95507	0.0505751	0.936593	Bri3bp
Siglecf	ENSMUSG00000039013	20.5658	0.598352	0.306558	1.95184	0.0509569	0.936593	Siglecf
Tnfsf10	ENSMUSG00000039304	89.1526	0.416483	0.212594	1.95905	0.0501065	0.936593	Tnfsf10
Uggt2	ENSMUSG00000042104	520.428	0.212569	0.10844	1.96025	0.0499665	0.936593	Uggt2
Adora1	ENSMUSG00000042429	7682.03	-0.150486	0.0769912	-1.95459	0.0506314	0.936593	Adora1
Pip5kl1	ENSMUSG00000046854	67.6653	-0.333502	0.170768	-1.95295	0.0508254	0.936593	Pip5kl1
Trim32	ENSMUSG00000051675	6250.84	-0.124926	0.064015	-1.95151	0.0509969	0.936593	Trim32
Cep70	ENSMUSG00000056267	282.365	0.242164	0.123556	1.95995	0.0500019	0.936593	Cep70
Mfsd4a	ENSMUSG00000059149	1782.92	-0.204314	0.10443	-1.95647	0.0504104	0.936593	Mfsd4a
Gng3	ENSMUSG00000071658	4784.85	-0.133001	0.0681302	-1.95216	0.0509188	0.936593	Gng3
Gal3st4	ENSMUSG00000075593	98.6299	0.27936	0.143115	1.95199	0.0509394	0.936593	Gal3st4
ENSMUSG00000094856	ENSMUSG00000094856	5.76718	1.96517	1.0041	1.95715	0.0503293	0.936593	ENSMUSG00000094856
Angpt1	ENSMUSG00000022309	179.041	0.538789	0.276213	1.95063	0.0511008	0.93749	Angpt1
Sema3c	ENSMUSG00000028780	1403.19	-0.192131	0.0985512	-1.94956	0.0512285	0.937812	Sema3c
Parp14	ENSMUSG00000034422	126.689	0.298639	0.153175	1.94966	0.0512162	0.937812	Parp14
Slc10a7	ENSMUSG00000031684	175.2	-0.556101	0.285497	-1.94783	0.0514348	0.939567	Slc10a7
Tbcc	ENSMUSG00000036430	295.18	-0.189116	0.0970754	-1.94813	0.0513988	0.939567	Tbcc
E4f1	ENSMUSG00000024137	516.965	0.22987	0.118055	1.94715	0.0515173	0.940066	E4f1
Urgcp	ENSMUSG00000049680	2389.99	-0.13371	0.0687045	-1.94616	0.0516352	0.941209	Urgcp
Cxcl16	ENSMUSG00000018920	39.3566	0.516131	0.265786	1.9419	0.0521489	0.944783	Cxcl16
Dhrs13	ENSMUSG00000020834	121.962	0.254849	0.131321	1.94065	0.0523002	0.944783	Dhrs13
Abhd6	ENSMUSG00000025277	1809.73	-0.158079	0.0813363	-1.94352	0.0519534	0.944783	Abhd6
Wnt10a	ENSMUSG00000026167	275.969	-0.255159	0.131317	-1.94307	0.0520075	0.944783	Wnt10a
Fbxo16	ENSMUSG00000034532	201.199	0.228685	0.117693	1.94306	0.0520092	0.944783	Fbxo16
Wipf2	ENSMUSG00000038013	3769.47	-0.120756	0.0621999	-1.94142	0.0522073	0.944783	Wipf2
Vsnl1	ENSMUSG00000054459	24467	-0.16667	0.0858226	-1.94203	0.0521329	0.944783	Vsnl1
Pde1a	ENSMUSG00000059173	8851.41	-0.20284	0.104528	-1.94053	0.0523153	0.944783	Pde1a
Tarbp1	ENSMUSG00000090290	155.393	0.237762	0.122532	1.9404	0.0523307	0.944783	Tarbp1
Nsun5	ENSMUSG00000000916	241.463	0.199059	0.102736	1.93757	0.0526759	0.946998	Nsun5
Itgal	ENSMUSG00000030830	23.908	0.695489	0.358811	1.93831	0.0525852	0.946998	Itgal
Nagk	ENSMUSG00000034744	835.964	0.124607	0.0642872	1.93828	0.0525892	0.946998	Nagk
Acaa1a	ENSMUSG00000036138	1465.91	0.122992	0.0634738	1.93768	0.0526623	0.946998	Acaa1a
Abhd14b	ENSMUSG00000042073	241.966	0.21829	0.112755	1.93596	0.0528725	0.949529	Abhd14b
Atg4a	ENSMUSG00000079418	142.822	0.242811	0.125458	1.9354	0.0529417	0.949772	Atg4a
Rcan1	ENSMUSG00000022951	2153.41	-0.0970142	0.0501477	-1.93457	0.0530431	0.950588	Rcan1
Vps8	ENSMUSG00000033653	1901.3	-0.17196	0.0889381	-1.93348	0.0531768	0.951983	Vps8
Tcf3	ENSMUSG00000020167	493.201	0.238071	0.123437	1.92869	0.0537699	0.952397	Tcf3
Fads3	ENSMUSG00000024664	1079.32	-0.198251	0.102845	-1.92766	0.0538976	0.952397	Fads3
Mrpl43	ENSMUSG00000025208	752.393	-0.157237	0.0815704	-1.92763	0.0539017	0.952397	Mrpl43
Depdc7	ENSMUSG00000027173	39.6772	0.478463	0.248157	1.92806	0.0538472	0.952397	Depdc7
Emc3	ENSMUSG00000030286	2224.05	-0.0901869	0.0467066	-1.93092	0.0534927	0.952397	Emc3
Ptpn7	ENSMUSG00000031506	7.57498	1.49309	0.773394	1.93056	0.0535372	0.952397	Ptpn7
Mansc1	ENSMUSG00000032718	322.141	-0.220595	0.114247	-1.93086	0.0535008	0.952397	Mansc1
Cdk10	ENSMUSG00000033862	1546.77	0.125122	0.0648291	1.93003	0.0536026	0.952397	Cdk10
Plch1	ENSMUSG00000036834	447.83	-0.220961	0.114528	-1.92931	0.0536921	0.952397	Plch1
Bag5	ENSMUSG00000049792	1358.73	-0.126775	0.0656994	-1.92962	0.0536536	0.952397	Bag5
X1600029O15Rik	ENSMUSG00000057818	37.9168	0.460005	0.238719	1.92697	0.0539831	0.952397	1600029O15Rik
Chst8	ENSMUSG00000060402	331.407	-0.416974	0.216367	-1.92716	0.0539594	0.952397	Chst8
Sco2	ENSMUSG00000091780	347.585	-0.209135	0.108406	-1.92918	0.053708	0.952397	Sco2
ENSMUSG00000103964	ENSMUSG00000103964	6.18775	1.00745	0.522743	1.92724	0.0539498	0.952397	ENSMUSG00000103964
Taf1d	ENSMUSG00000031939	352.005	0.20328	0.105562	1.9257	0.0541423	0.954217	Taf1d
Glipr1	ENSMUSG00000056888	73.9492	0.418163	0.217229	1.92499	0.054231	0.954791	Glipr1
Mrpl45	ENSMUSG00000018882	969.146	-0.113873	0.0591703	-1.9245	0.0542915	0.954869	Mrpl45
Zfp521	ENSMUSG00000024420	239.099	0.257439	0.133919	1.92235	0.0545622	0.957651	Zfp521
Stkld1	ENSMUSG00000049897	4.89076	-1.22096	0.635026	-1.92269	0.0545185	0.957651	Stkld1
Baiap2l2	ENSMUSG00000018126	52.689	0.711022	0.370197	1.92066	0.0547749	0.958132	Baiap2l2
Polr2b	ENSMUSG00000029250	2025.38	-0.142157	0.0740271	-1.92034	0.0548147	0.958132	Polr2b
Nlrx1	ENSMUSG00000032109	197.906	-0.236473	0.123077	-1.92134	0.054689	0.958132	Nlrx1
P2ry6	ENSMUSG00000048779	62.5076	0.297882	0.155057	1.92111	0.0547182	0.958132	P2ry6
Cdhr1	ENSMUSG00000021803	145.183	1.26008	0.656769	1.9186	0.0550347	0.960007	Cdhr1
Igfbp2	ENSMUSG00000039323	655.628	-0.290959	0.151649	-1.91864	0.0550299	0.960007	Igfbp2
Bloc1s6	ENSMUSG00000005804	905.42	-0.131771	0.0689045	-1.91237	0.0558282	0.962019	Bloc1s6
Fbxw11	ENSMUSG00000020271	4888.72	-0.0848311	0.0442523	-1.91699	0.0552397	0.962019	Fbxw11
Dnaaf8	ENSMUSG00000022543	75.6878	-0.35663	0.186422	-1.91303	0.0557444	0.962019	Dnaaf8
Pcyt2	ENSMUSG00000025137	1874.17	0.159387	0.0831597	1.91664	0.0552841	0.962019	Pcyt2
Tepsin	ENSMUSG00000025377	482.202	0.245711	0.128474	1.91253	0.0558078	0.962019	Tepsin
Rap1gds1	ENSMUSG00000028149	14311.6	-0.120368	0.0629024	-1.91357	0.0556752	0.962019	Rap1gds1
Cc2d1b	ENSMUSG00000028582	507.567	0.250723	0.131098	1.91249	0.0558136	0.962019	Cc2d1b
Nfkbib	ENSMUSG00000030595	548.553	-0.205788	0.107446	-1.91527	0.0554576	0.962019	Nfkbib
Foxn2	ENSMUSG00000034998	442.815	0.230408	0.120351	1.91447	0.0555606	0.962019	Foxn2
Rsrp1	ENSMUSG00000037266	4744.78	0.17053	0.0891627	1.91257	0.0558027	0.962019	Rsrp1
Tardbp	ENSMUSG00000041459	4375.51	0.137819	0.0719912	1.91439	0.0555708	0.962019	Tardbp
Rbm12	ENSMUSG00000089824	721.494	-0.306503	0.160267	-1.91245	0.0558179	0.962019	Rbm12
ENSMUSG00000112550	ENSMUSG00000112550	2.58337	-1.60821	0.841432	-1.91127	0.0559693	0.963475	ENSMUSG00000112550
Cdca3	ENSMUSG00000023505	21.5479	0.587844	0.308182	1.90745	0.0564617	0.970971	Cdca3
Fbxl6	ENSMUSG00000022559	493.111	0.191317	0.10033	1.90688	0.0565365	0.971276	Fbxl6
Cdk6	ENSMUSG00000040274	94.2564	0.368642	0.193385	1.90626	0.0566161	0.971663	Cdk6
Pik3r1	ENSMUSG00000041417	5267.54	-0.132545	0.0695494	-1.90577	0.05668	0.97178	Pik3r1
Camk2g	ENSMUSG00000021820	10574.6	-0.184485	0.0968662	-1.90454	0.0568401	0.972565	Camk2g
Rhot2	ENSMUSG00000025733	2066.28	0.112538	0.0590825	1.90477	0.0568102	0.972565	Rhot2
Snap23	ENSMUSG00000027287	344.722	0.276486	0.145264	1.90334	0.0569961	0.973278	Snap23
Rbl1	ENSMUSG00000027641	49.3398	0.391042	0.205436	1.90347	0.0569789	0.973278	Rbl1
Cntfr	ENSMUSG00000028444	2176.25	-0.137599	0.072385	-1.90093	0.0573115	0.973781	Cntfr
Lpar6	ENSMUSG00000033446	112.128	0.25232	0.132693	1.90153	0.057233	0.973781	Lpar6
Adamts2	ENSMUSG00000036545	219.904	-0.225764	0.118725	-1.90156	0.0572286	0.973781	Adamts2
Nxpe4	ENSMUSG00000044229	343.449	0.203885	0.10725	1.90102	0.0572989	0.973781	Nxpe4
Lrrc25	ENSMUSG00000049988	15.131	0.617247	0.32466	1.90121	0.0572749	0.973781	Lrrc25
Rbbp4	ENSMUSG00000057236	4139.43	-0.246226	0.129638	-1.89934	0.0575202	0.976352	Rbbp4
Cdc37	ENSMUSG00000019471	3499.25	-0.137212	0.0723062	-1.89766	0.0577413	0.977185	Cdc37
Nit2	ENSMUSG00000022751	227.811	0.249261	0.131352	1.89766	0.0577414	0.977185	Nit2
H1f0	ENSMUSG00000096210	2584.88	-0.114606	0.0603865	-1.89788	0.0577119	0.977185	H1f0
Lrp12	ENSMUSG00000022305	1537.83	-0.138083	0.0729173	-1.8937	0.0582654	0.978503	Lrp12
Ccdc3	ENSMUSG00000026676	497.057	0.412778	0.217782	1.89538	0.0580425	0.978503	Ccdc3
Cnot1	ENSMUSG00000036550	3298.15	-0.215412	0.113608	-1.8961	0.0579471	0.978503	Cnot1
Ano2	ENSMUSG00000038115	58.7229	1.23608	0.652512	1.89434	0.0581801	0.978503	Ano2
Fbxw10	ENSMUSG00000090173	9.63987	0.834765	0.440832	1.89361	0.0582763	0.978503	Fbxw10
Gm3005	ENSMUSG00000095195	15.2749	1.09054	0.57591	1.89359	0.0582791	0.978503	Gm3005
Kctd12	ENSMUSG00000098557	2571.01	0.249218	0.1316	1.89376	0.0582573	0.978503	Kctd12
Brd3os	ENSMUSG00000109946	861.482	-0.128981	0.0680477	-1.89545	0.0580322	0.978503	Brd3os
Clec11a	ENSMUSG00000004473	127.739	-0.259798	0.137456	-1.89005	0.0587519	0.981213	Clec11a
Tacr3	ENSMUSG00000028172	27.8292	0.612347	0.324261	1.88844	0.0589669	0.981213	Tacr3
B4galt1	ENSMUSG00000028413	176.064	0.238449	0.126066	1.89146	0.0585624	0.981213	B4galt1
Herc3	ENSMUSG00000029804	7483.82	-0.157908	0.0836338	-1.88809	0.0590134	0.981213	Herc3
Tsc22d3	ENSMUSG00000031431	3957.66	-0.228629	0.121094	-1.88804	0.0590208	0.981213	Tsc22d3
Arap1	ENSMUSG00000032812	503.115	0.308237	0.163293	1.88764	0.0590745	0.981213	Arap1
Tkfc	ENSMUSG00000034371	346.737	-0.203235	0.10761	-1.88863	0.0589418	0.981213	Tkfc
Ovca2	ENSMUSG00000038268	419.147	0.25623	0.135563	1.89012	0.058742	0.981213	Ovca2
Lancl2	ENSMUSG00000062190	2983.2	-0.153775	0.0814088	-1.88893	0.0589012	0.981213	Lancl2
Il18bp	ENSMUSG00000070427	75.4399	0.423177	0.223834	1.89058	0.0586801	0.981213	Il18bp
Naip6	ENSMUSG00000078942	23.9135	0.539171	0.285356	1.88947	0.0588292	0.981213	Naip6
Gsdme	ENSMUSG00000029821	307.667	-0.195229	0.103492	-1.88641	0.05924	0.981652	Gsdme
Ptp4a3	ENSMUSG00000059895	1794.78	-0.178901	0.0948926	-1.8853	0.0593892	0.981652	Ptp4a3
Ccl21d	ENSMUSG00000094065	388.689	-0.395601	0.209766	-1.88592	0.0593061	0.981652	Ccl21d
Pcdha12	ENSMUSG00000103310	672.961	-0.30619	0.162265	-1.88697	0.0591638	0.981652	Pcdha12
Vmn1r229	ENSMUSG00000117148	133.299	0.241362	0.127999	1.88566	0.0593413	0.981652	Vmn1r229
ENSMUSG00000079444	ENSMUSG00000079444	180.643	-0.226386	0.120113	-1.88477	0.0594607	0.98188	ENSMUSG00000079444
Tnfaip1	ENSMUSG00000017615	1786.18	-0.0815361	0.0433443	-1.88112	0.0599551	0.981926	Tnfaip1
Myo19	ENSMUSG00000020527	196.934	0.275794	0.146424	1.88353	0.059629	0.981926	Myo19
Tyms	ENSMUSG00000025747	89.8436	-0.477669	0.254012	-1.8805	0.0600402	0.981926	Tyms
Sel1l3	ENSMUSG00000029189	2207.68	-0.204835	0.108827	-1.88222	0.0598067	0.981926	Sel1l3
Sprtn	ENSMUSG00000031986	408.174	0.193043	0.102597	1.88156	0.0598956	0.981926	Sprtn
Asb13	ENSMUSG00000033781	2134.99	-0.13559	0.0720394	-1.88216	0.0598137	0.981926	Asb13
Slco4a1	ENSMUSG00000038963	78.8417	-0.308945	0.164052	-1.88321	0.0596726	0.981926	Slco4a1
Mylk4	ENSMUSG00000044951	24.6715	0.548131	0.291318	1.88156	0.0598962	0.981926	Mylk4
Kcp	ENSMUSG00000059022	37.2209	0.610459	0.324036	1.88392	0.0595752	0.981926	Kcp
Dnai1	ENSMUSG00000061322	75.5797	-0.40064	0.213024	-1.88073	0.0600091	0.981926	Dnai1
Cspg4b	ENSMUSG00000021763	32.5957	0.464286	0.24711	1.87887	0.0602626	0.982972	Cspg4b
Lama1	ENSMUSG00000032796	79.8974	-0.421028	0.224143	-1.87839	0.0603279	0.982972	Lama1
Ube2s	ENSMUSG00000060860	1417.2	-0.150405	0.0800439	-1.87903	0.0602407	0.982972	Ube2s
Fmr1nb	ENSMUSG00000062170	2.72275	1.95805	1.04244	1.87834	0.0603352	0.982972	Fmr1nb
Stard4	ENSMUSG00000024378	1441.16	0.136304	0.0725999	1.87746	0.0604544	0.983339	Stard4
Fam241a	ENSMUSG00000050549	80.1684	0.384261	0.204777	1.87648	0.0605887	0.983339	Fam241a
Cyp4f15	ENSMUSG00000073424	393.467	0.170914	0.091075	1.87663	0.0605687	0.983339	Cyp4f15
ENSMUSG00000116811	ENSMUSG00000116811	17.4634	0.784076	0.417707	1.87709	0.0605051	0.983339	ENSMUSG00000116811
Alas2	ENSMUSG00000025270	131.091	0.622068	0.331643	1.87572	0.0606943	0.984114	Alas2
Arhgap33	ENSMUSG00000036882	6002.59	0.186968	0.0997211	1.87491	0.0608052	0.984975	Arhgap33
Ppm1j	ENSMUSG00000002228	12.0394	1.16045	0.621089	1.86842	0.0617041	0.985303	Ppm1j
Rab23	ENSMUSG00000004768	850.301	-0.128152	0.0684815	-1.87134	0.0612984	0.985303	Rab23
Fpgs	ENSMUSG00000009566	134.445	0.250517	0.134224	1.86641	0.0619838	0.985303	Fpgs
Dvl2	ENSMUSG00000020888	327.305	0.29843	0.159425	1.87191	0.0612189	0.985303	Dvl2
Adamts20	ENSMUSG00000022449	218.938	0.228551	0.122592	1.86431	0.0622779	0.985303	Adamts20
Gtpbp2	ENSMUSG00000023952	1502.82	0.229159	0.122413	1.87201	0.0612058	0.985303	Gtpbp2
Aldh3b1	ENSMUSG00000024885	113.738	0.256201	0.137469	1.8637	0.0623635	0.985303	Aldh3b1
Ctla4	ENSMUSG00000026011	3.15246	-1.5439	0.827454	-1.86584	0.0620631	0.985303	Ctla4
Mpzl1	ENSMUSG00000026566	450.81	0.171872	0.0918942	1.87032	0.0614394	0.985303	Mpzl1
Rhoh	ENSMUSG00000029204	28.4271	0.499887	0.267165	1.87108	0.0613343	0.985303	Rhoh
Psmd9	ENSMUSG00000029440	741.346	-0.183703	0.0982969	-1.86885	0.0616431	0.985303	Psmd9
Smc4	ENSMUSG00000034349	212.039	0.20173	0.1078	1.87134	0.0612981	0.985303	Smc4
Prdm8	ENSMUSG00000035456	622.143	-0.23112	0.123355	-1.87362	0.0609826	0.985303	Prdm8
Melk	ENSMUSG00000035683	30.1145	0.476413	0.255214	1.86672	0.0619407	0.985303	Melk
Krt222	ENSMUSG00000035849	1666.69	-0.136094	0.0726894	-1.87226	0.06117	0.985303	Krt222
Tmem255b	ENSMUSG00000038457	37.3737	0.474972	0.253915	1.87059	0.0614015	0.985303	Tmem255b
Srrm2	ENSMUSG00000039218	11809.1	0.259138	0.138746	1.86771	0.0618018	0.985303	Srrm2
Kyat3	ENSMUSG00000040213	163.515	0.300618	0.16126	1.86419	0.0622957	0.985303	Kyat3
ENSMUSG00000044068	ENSMUSG00000044068	2300.68	-0.132776	0.071106	-1.86729	0.0618609	0.985303	ENSMUSG00000044068
Tafa2	ENSMUSG00000044071	929.822	-0.250329	0.133775	-1.87127	0.0613073	0.985303	Tafa2
Catsperz	ENSMUSG00000050623	137.907	0.304058	0.162824	1.86741	0.0618449	0.985303	Catsperz
Defb42	ENSMUSG00000054763	6.45235	1.16853	0.625449	1.8683	0.0617201	0.985303	Defb42
Xcr1	ENSMUSG00000060509	26.5933	0.471078	0.252309	1.86707	0.0618921	0.985303	Xcr1
Ddx3y	ENSMUSG00000069045	964.478	-1.1488	0.615815	-1.8655	0.0621113	0.985303	Ddx3y
Rslcan18	ENSMUSG00000074824	12.0149	0.983766	0.527745	1.86409	0.0623084	0.985303	Rslcan18
Entpd4	ENSMUSG00000095463	4147.75	-0.113519	0.060916	-1.86353	0.062388	0.985303	Entpd4
Rnaset2a	ENSMUSG00000095687	177.63	0.39399	0.210755	1.86942	0.0615642	0.985303	Rnaset2a
Fubp3	ENSMUSG00000026843	821.663	0.195609	0.105043	1.86219	0.0625769	0.985612	Fubp3
Pag1	ENSMUSG00000027508	860.837	0.162399	0.0871865	1.86266	0.0625096	0.985612	Pag1
Cadm2	ENSMUSG00000064115	10686	-0.124679	0.0669543	-1.86215	0.0625813	0.985612	Cadm2
Tbp	ENSMUSG00000014767	696.143	0.149264	0.0802291	1.86048	0.0628181	0.987684	Tbp
Zkscan2	ENSMUSG00000030757	390.165	0.262283	0.140982	1.8604	0.0628289	0.987684	Zkscan2
Pold1	ENSMUSG00000038644	178.004	0.310782	0.167128	1.85954	0.0629505	0.987772	Pold1
Ccdc112	ENSMUSG00000071855	198.464	0.220383	0.118506	1.85968	0.0629306	0.987772	Ccdc112
Dennd5b	ENSMUSG00000030313	3095.54	-0.16588	0.089258	-1.85843	0.0631074	0.988613	Dennd5b
Ripor1	ENSMUSG00000038604	3361.4	-0.138812	0.0746966	-1.85834	0.0631203	0.988613	Ripor1
Cop1	ENSMUSG00000040782	2506.63	-0.174425	0.0939163	-1.85723	0.0632778	0.99017	Cop1
Cfap45	ENSMUSG00000026546	80.6405	0.489633	0.263798	1.85609	0.0634406	0.990895	Cfap45
Lin28b	ENSMUSG00000063804	98.7225	0.306606	0.165178	1.85622	0.0634228	0.990895	Lin28b
Psme2b	ENSMUSG00000078153	11.5371	0.881819	0.475348	1.8551	0.0635813	0.992184	Psme2b
Lhx2	ENSMUSG00000000247	1377.95	-0.156325	0.084373	-1.85278	0.0639134	0.99463	Lhx2
Lama2	ENSMUSG00000019899	460.285	0.244726	0.132056	1.85319	0.0638549	0.99463	Lama2
Tut7	ENSMUSG00000035248	1952.91	-0.0979206	0.0528475	-1.85289	0.0638982	0.99463	Tut7
Mix23	ENSMUSG00000075229	130.742	0.258066	0.139349	1.85194	0.0640344	0.995604	Mix23
ENSMUSG00000030680	ENSMUSG00000030680	56.938	0.721022	0.389654	1.85042	0.0642537	0.995625	ENSMUSG00000030680
Iqce	ENSMUSG00000036555	619.784	0.231072	0.124883	1.8503	0.0642697	0.995625	Iqce
ENSMUSG00000095318	ENSMUSG00000095318	2.60654	-1.60926	0.8694	-1.851	0.0641701	0.995625	ENSMUSG00000095318
ENSMUSG00000109378	ENSMUSG00000109378	157.578	0.325819	0.17601	1.85114	0.0641499	0.995625	ENSMUSG00000109378
Rabl2	ENSMUSG00000022621	537.542	0.14654	0.0792666	1.8487	0.0645018	0.996034	Rabl2
Abcc6	ENSMUSG00000030834	46.6741	0.68387	0.369861	1.84899	0.0644593	0.996034	Abcc6
Paqr5	ENSMUSG00000032278	188.483	-0.321328	0.173808	-1.84875	0.0644936	0.996034	Paqr5
Klf2	ENSMUSG00000055148	246.763	-0.33188	0.17954	-1.8485	0.0645301	0.996034	Klf2
Fgr	ENSMUSG00000028874	5.84884	1.13816	0.616031	1.84757	0.0646642	0.996297	Fgr
Prickle1	ENSMUSG00000036158	3358.02	-0.161236	0.0872684	-1.84759	0.0646618	0.996297	Prickle1
Tsn	ENSMUSG00000026374	2668.63	-0.140905	0.0763094	-1.84649	0.0648207	0.997633	Tsn
Tnni2	ENSMUSG00000031097	5.62091	0.985606	0.533866	1.84617	0.0648681	0.997633	Tnni2
Ccl9	ENSMUSG00000019122	69.4413	0.619902	0.3361	1.8444	0.065125	0.99865	Ccl9
Atp6v1c1	ENSMUSG00000022295	8878.65	-0.136877	0.0742135	-1.84437	0.0651291	0.99865	Atp6v1c1
Ccdc146	ENSMUSG00000064280	7.52915	-1.0424	0.565251	-1.84413	0.0651636	0.99865	Ccdc146
Ctxnd1	ENSMUSG00000097789	453.795	0.267826	0.145234	1.8441	0.0651689	0.99865	Ctxnd1
Fut7	ENSMUSG00000036587	3.68663	1.30602	0.708391	1.84364	0.0652358	0.998776	Fut7
Itfg2	ENSMUSG00000001518	559.419	0.229282	0.12453	1.84118	0.0655946	0.999213	Itfg2
Cyp2a5	ENSMUSG00000005547	3.5717	1.71428	0.937011	1.82952	0.0673213	0.999213	Cyp2a5
Hnrnpl	ENSMUSG00000015165	4289.94	0.119587	0.0654507	1.82713	0.0676805	0.999213	Hnrnpl
Notch4	ENSMUSG00000015468	274.147	-0.360752	0.197111	-1.8302	0.0672207	0.999213	Notch4
Med1	ENSMUSG00000018160	1417.32	-0.127039	0.0690517	-1.83976	0.0658028	0.999213	Med1
Abi3	ENSMUSG00000018381	150.163	0.500607	0.272873	1.83458	0.0665684	0.999213	Abi3
Abca5	ENSMUSG00000018800	1743.6	-0.149022	0.0815733	-1.82685	0.067723	0.999213	Abca5
Ddx39b	ENSMUSG00000019432	3321.12	0.0941786	0.0513322	1.83469	0.0665516	0.999213	Ddx39b
Exoc3l4	ENSMUSG00000021280	25.7299	0.698913	0.380589	1.8364	0.0662987	0.999213	Exoc3l4
Epsti1	ENSMUSG00000022014	21.2329	0.570971	0.312663	1.82616	0.0678266	0.999213	Epsti1
Atf1	ENSMUSG00000023027	287.769	0.157452	0.0856032	1.83933	0.0658668	0.999213	Atf1
Tnfrsf21	ENSMUSG00000023915	2460.85	-0.164568	0.0893666	-1.8415	0.065549	0.999213	Tnfrsf21
Dhx16	ENSMUSG00000024422	639.567	0.224341	0.122708	1.82825	0.0675121	0.999213	Dhx16
Cd72	ENSMUSG00000028459	14.7874	0.7291	0.395921	1.84153	0.0655436	0.999213	Cd72
Krtcap3	ENSMUSG00000029149	6.42722	0.953895	0.522389	1.82602	0.0678467	0.999213	Krtcap3
Prkg2	ENSMUSG00000029334	288.919	0.244016	0.133214	1.83176	0.066987	0.999213	Prkg2
Cit	ENSMUSG00000029516	4050.6	-0.167717	0.0913635	-1.83572	0.0663996	0.999213	Cit
Mki67	ENSMUSG00000031004	67.6538	0.674896	0.368683	1.83056	0.0671666	0.999213	Mki67
Elf4	ENSMUSG00000031103	45.3047	0.354588	0.194135	1.8265	0.0677745	0.999213	Elf4
Pbx4	ENSMUSG00000031860	149.67	-0.271767	0.148524	-1.82978	0.0672822	0.999213	Pbx4
Plscr2	ENSMUSG00000032372	40.2698	-0.411056	0.224268	-1.83288	0.0668208	0.999213	Plscr2
Snx33	ENSMUSG00000032733	312.609	0.272202	0.148292	1.83557	0.0664205	0.999213	Snx33
Sik3	ENSMUSG00000034135	4426.62	-0.117547	0.0639185	-1.83901	0.0659141	0.999213	Sik3
Arhgap36	ENSMUSG00000036198	15.4665	0.785969	0.428205	1.8355	0.0664322	0.999213	Arhgap36
Bclaf1	ENSMUSG00000037608	3797.26	0.108947	0.0593184	1.83664	0.0662632	0.999213	Bclaf1
Dennd4c	ENSMUSG00000038024	495.601	0.168385	0.0914685	1.84091	0.0656345	0.999213	Dennd4c
Mars1	ENSMUSG00000040354	1523.54	0.175117	0.0955419	1.83288	0.0668203	0.999213	Mars1
Gucy2f	ENSMUSG00000042282	22.1315	0.577867	0.314302	1.83858	0.0659775	0.999213	Gucy2f
Sin3a	ENSMUSG00000042557	1110.99	-0.154355	0.0844162	-1.8285	0.0674739	0.999213	Sin3a
Zbtb45	ENSMUSG00000049600	674.388	-0.136619	0.0744332	-1.83546	0.0664381	0.999213	Zbtb45
Ch25h	ENSMUSG00000050370	13.3825	0.835792	0.457631	1.82634	0.0677985	0.999213	Ch25h
Efcab5	ENSMUSG00000050944	95.5998	-0.38249	0.209385	-1.82673	0.0677399	0.999213	Efcab5
Traf7	ENSMUSG00000052752	1217.59	0.184176	0.100512	1.83237	0.0668963	0.999213	Traf7
Grk4	ENSMUSG00000052783	98.1047	0.306714	0.167701	1.82894	0.0674087	0.999213	Grk4
Pcdh9	ENSMUSG00000055421	4625.85	-0.172151	0.0942746	-1.82606	0.0678407	0.999213	Pcdh9
Gstm1	ENSMUSG00000058135	5656.23	0.16737	0.0910787	1.83764	0.0661152	0.999213	Gstm1
Pyroxd2	ENSMUSG00000060224	43.2924	0.359428	0.196437	1.82974	0.0672889	0.999213	Pyroxd2
Phf11d	ENSMUSG00000068245	19.9676	0.60002	0.327525	1.83198	0.0669537	0.999213	Phf11d
ENSMUSG00000083718	ENSMUSG00000083718	5.59617	-1.10399	0.600825	-1.83746	0.0661419	0.999213	ENSMUSG00000083718
Slc22a13b	ENSMUSG00000092212	9.30427	0.875508	0.477523	1.83344	0.0667379	0.999213	Slc22a13b
Smim40	ENSMUSG00000092349	21.7444	0.489355	0.267664	1.82824	0.0675128	0.999213	Smim40
ENSMUSG00000101939	ENSMUSG00000101939	4933.32	-1.40766	0.765747	-1.83828	0.066021	0.999213	ENSMUSG00000101939
Gm7972	ENSMUSG00000109032	12.5191	0.836681	0.455425	1.83714	0.0661891	0.999213	Gm7972
ENSMUSG00000117942	ENSMUSG00000117942	234.791	0.262807	0.14342	1.83242	0.0668885	0.999213	ENSMUSG00000117942
Gnai3	ENSMUSG00000000001	1127.36	0.0295249	0.0748565	0.39442	0.693271	0.999914	Gnai3
Cdc45	ENSMUSG00000000028	49.2664	-0.183282	0.204882	-0.894576	0.371014	0.999914	Cdc45
Apoh	ENSMUSG00000000049	12.7175	-0.444052	0.400375	-1.10909	0.267391	0.999914	Apoh
Narf	ENSMUSG00000000056	1653.87	-0.0421523	0.0788596	-0.534523	0.59298	0.999914	Narf
Cav2	ENSMUSG00000000058	1574.84	-0.157257	0.123393	-1.27443	0.202509	0.999914	Cav2
Klf6	ENSMUSG00000000078	1844.37	-0.0311501	0.0946905	-0.328967	0.742181	0.999914	Klf6
Scmh1	ENSMUSG00000000085	1193.02	-0.0544073	0.0977511	-0.55659	0.577808	0.999914	Scmh1
Cox5a	ENSMUSG00000000088	3049.91	-0.101581	0.084501	-1.20213	0.229312	0.999914	Cox5a
Tbx2	ENSMUSG00000000093	38.8298	0.126497	0.274021	0.461633	0.644345	0.999914	Tbx2
Tbx4	ENSMUSG00000000094	6.70317	0.112689	0.518048	0.217526	0.827798	0.999914	Tbx4
Ngfr	ENSMUSG00000000120	37.4002	0.0390479	0.269871	0.144691	0.884955	0.999914	Ngfr
Wnt3	ENSMUSG00000000125	56.9327	-0.0365397	0.26647	-0.137125	0.890932	0.999914	Wnt3
Wnt9a	ENSMUSG00000000126	478.298	0.0771372	0.12528	0.61572	0.538079	0.999914	Wnt9a
Fer	ENSMUSG00000000127	414.959	0.0103901	0.0815055	0.127477	0.898563	0.999914	Fer
Xpo6	ENSMUSG00000000131	2764.55	0.00772017	0.117584	0.0656564	0.947651	0.999914	Xpo6
Tfe3	ENSMUSG00000000134	1206.1	-0.0144299	0.0924075	-0.156155	0.875911	0.999914	Tfe3
Axin2	ENSMUSG00000000142	737.779	-0.0613107	0.117394	-0.522265	0.601486	0.999914	Axin2
Brat1	ENSMUSG00000000148	519.361	0.0238283	0.113019	0.210835	0.833016	0.999914	Brat1
Gna12	ENSMUSG00000000149	3307.3	0.0977168	0.127944	0.763744	0.44502	0.999914	Gna12
Slc22a18	ENSMUSG00000000154	10.6611	0.41609	0.379784	1.0956	0.273255	0.999914	Slc22a18
Igsf5	ENSMUSG00000000159	9.43334	0.211257	0.466133	0.453213	0.650395	0.999914	Igsf5
Pih1d2	ENSMUSG00000000167	36.0749	-0.0181383	0.262431	-0.0691167	0.944897	0.999914	Pih1d2
Dlat	ENSMUSG00000000168	2970.14	-0.11621	0.0770391	-1.50846	0.131437	0.999914	Dlat
Sdhd	ENSMUSG00000000171	2607.24	0.00625933	0.104854	0.0596955	0.952398	0.999914	Sdhd
Fgf23	ENSMUSG00000000182	4.80736	0.100935	0.621776	0.162334	0.871043	0.999914	Fgf23
Ccnd2	ENSMUSG00000000184	3154.29	0.00247866	0.0991627	0.0249959	0.980058	0.999914	Ccnd2
Gpr107	ENSMUSG00000000194	1506.1	-0.0804593	0.075177	-1.07026	0.2845	0.999914	Gpr107
Nalcn	ENSMUSG00000000197	3547.93	-0.091578	0.0920374	-0.995009	0.319732	0.999914	Nalcn
Btbd17	ENSMUSG00000000202	329.929	-0.148968	0.150972	-0.986725	0.323777	0.999914	Btbd17
Slfn4	ENSMUSG00000000204	2.81675	0.470335	0.899492	0.522889	0.601051	0.999914	Slfn4
Th	ENSMUSG00000000214	107.124	0.226922	0.257921	0.879812	0.378961	0.999914	Th
Scnn1g	ENSMUSG00000000216	2.15727	0.0726769	1.01805	0.0713885	0.943089	0.999914	Scnn1g
Drp2	ENSMUSG00000000223	2660.06	0.0457942	0.0882915	0.518671	0.603991	0.999914	Drp2
Tspan32	ENSMUSG00000000244	4.37127	0.125614	0.737758	0.170265	0.864802	0.999914	Tspan32
Gmpr	ENSMUSG00000000253	1071.26	0.00817262	0.0685379	0.119242	0.905083	0.999914	Gmpr
Glra1	ENSMUSG00000000263	5.53155	-0.645083	0.635942	-1.01437	0.310404	0.999914	Glra1
Mid2	ENSMUSG00000000266	934.851	-0.104145	0.0728888	-1.42882	0.153055	0.999914	Mid2
Trim25	ENSMUSG00000000275	216.656	0.186712	0.113113	1.65067	0.0988052	0.999914	Trim25
Dgke	ENSMUSG00000000276	3078.91	-0.122717	0.0696835	-1.76107	0.0782273	0.999914	Dgke
Scpep1	ENSMUSG00000000278	446.854	0.0322817	0.0732856	0.440492	0.659581	0.999914	Scpep1
Mnt	ENSMUSG00000000282	1539.09	-0.163168	0.118263	-1.3797	0.167679	0.999914	Mnt
Hddc2	ENSMUSG00000000295	246.956	0.0261552	0.149439	0.175023	0.861061	0.999914	Hddc2
Tpd52l1	ENSMUSG00000000296	491.26	0.0536377	0.130058	0.412415	0.680035	0.999914	Tpd52l1
Pemt	ENSMUSG00000000301	48.9407	0.346279	0.233016	1.48607	0.137259	0.999914	Pemt
Cdh1	ENSMUSG00000000303	48.6277	-0.107457	0.449476	-0.239072	0.811049	0.999914	Cdh1
Cdh4	ENSMUSG00000000305	670.538	0.117939	0.144519	0.816083	0.414453	0.999914	Cdh4
Ckmt1	ENSMUSG00000000308	6170.29	-0.064172	0.0707943	-0.906457	0.364694	0.999914	Ckmt1
Bcl6b	ENSMUSG00000000317	57.531	0.181125	0.240729	0.752402	0.451809	0.999914	Bcl6b
Clec10a	ENSMUSG00000000318	16.1716	0.557067	0.376151	1.48097	0.138615	0.999914	Clec10a
Alox12	ENSMUSG00000000320	16.9903	0.124734	0.376809	0.331027	0.740624	0.999914	Alox12
Comt	ENSMUSG00000000326	2508.1	-0.0506349	0.0475898	-1.06399	0.287335	0.999914	Comt
Rtca	ENSMUSG00000000339	1273.2	-0.0255344	0.0622209	-0.410383	0.681525	0.999914	Rtca
Dbt	ENSMUSG00000000340	602.116	0.0816065	0.0837967	0.973862	0.330125	0.999914	Dbt
Dazap2	ENSMUSG00000000346	4235.51	-0.0267946	0.0671277	-0.399158	0.689776	0.999914	Dazap2
Mcts1	ENSMUSG00000000355	1053.63	-0.0409761	0.11183	-0.366414	0.714056	0.999914	Mcts1
Rem1	ENSMUSG00000000359	12.8127	0.118899	0.367572	0.323472	0.746338	0.999914	Rem1
Rnf17	ENSMUSG00000000365	23.9974	0.2419	0.27908	0.866777	0.386064	0.999914	Rnf17
Trappc10	ENSMUSG00000000374	3712.83	-0.015242	0.0521366	-0.292347	0.770021	0.999914	Trappc10
Ccm2	ENSMUSG00000000378	1205.2	0.064715	0.0725432	0.89209	0.372345	0.999914	Ccm2
Tbrg4	ENSMUSG00000000384	717.783	0.0598862	0.102728	0.582956	0.559923	0.999914	Tbrg4
Mx1	ENSMUSG00000000386	15.3281	0.141189	0.464089	0.304229	0.760953	0.999914	Mx1
Fap	ENSMUSG00000000392	98.7106	0.157444	0.149321	1.0544	0.2917	0.999914	Fap
Ndufa9	ENSMUSG00000000399	3101.28	-0.0565037	0.0690923	-0.8178	0.413471	0.999914	Ndufa9
Egfl6	ENSMUSG00000000402	55.2762	-0.382978	0.248178	-1.54316	0.122791	0.999914	Egfl6
Lck	ENSMUSG00000000409	27.6384	0.0212396	0.418331	0.0507722	0.959507	0.999914	Lck
Cttnbp2	ENSMUSG00000000416	2766.71	0.12238	0.101708	1.20324	0.228883	0.999914	Cttnbp2
Mkrn2	ENSMUSG00000000439	1049.21	-0.2537	0.17499	-1.44979	0.147117	0.999914	Mkrn2
Pparg	ENSMUSG00000000440	96.5167	-0.0624475	0.201921	-0.309268	0.757118	0.999914	Pparg
Raf1	ENSMUSG00000000441	1952.5	0.0741213	0.0693363	1.06901	0.285064	0.999914	Raf1
Septin1	ENSMUSG00000000486	27.7315	-0.14827	0.298065	-0.497444	0.618876	0.999914	Septin1
Pdgfb	ENSMUSG00000000489	956.911	0.128446	0.103576	1.24012	0.21493	0.999914	Pdgfb
Acvrl1	ENSMUSG00000000530	558.501	-0.0180679	0.132555	-0.136305	0.891581	0.999914	Acvrl1
Tamalin	ENSMUSG00000000531	1210.4	-0.0449063	0.102396	-0.438553	0.660985	0.999914	Tamalin
Acvr1b	ENSMUSG00000000532	4210.49	-0.0974326	0.120914	-0.805799	0.420359	0.999914	Acvr1b
Tom1l2	ENSMUSG00000000538	12088	-0.0269327	0.0773946	-0.347993	0.727846	0.999914	Tom1l2
Zfp385a	ENSMUSG00000000552	1968.34	-0.0700269	0.120172	-0.582722	0.56008	0.999914	Zfp385a
Itga5	ENSMUSG00000000555	110.688	0.13249	0.284139	0.466286	0.641011	0.999914	Itga5
Gabra2	ENSMUSG00000000560	1423.27	0.0051619	0.125134	0.041251	0.967096	0.999914	Gabra2
Wdr77	ENSMUSG00000000561	1743.58	-0.0437161	0.051005	-0.857094	0.391393	0.999914	Wdr77
Adora3	ENSMUSG00000000562	33.9019	0.453112	0.332247	1.36378	0.172636	0.999914	Adora3
Atp5pb	ENSMUSG00000000563	7452.23	-0.0312434	0.115687	-0.270068	0.787108	0.999914	Atp5pb
Sox9	ENSMUSG00000000567	658.496	0.132758	0.164537	0.806857	0.419749	0.999914	Sox9
Hnrnpd	ENSMUSG00000000568	4224.09	0.0796635	0.106733	0.746379	0.455439	0.999914	Hnrnpd
Dynlt1c	ENSMUSG00000000579	87.8004	0.131664	0.264546	0.497698	0.618697	0.999914	Dynlt1c
C1d	ENSMUSG00000000581	1141.32	0.0289085	0.142124	0.203404	0.838819	0.999914	C1d
Gm2a	ENSMUSG00000000594	1887.72	-0.0286111	0.0650276	-0.439985	0.659948	0.999914	Gm2a
Krit1	ENSMUSG00000000600	1289.5	0.0277286	0.0830316	0.333952	0.738416	0.999914	Krit1
Clcn4	ENSMUSG00000000605	7242.51	-0.069839	0.0459844	-1.51875	0.128824	0.999914	Clcn4
Sema4f	ENSMUSG00000000627	1423.7	-0.0798949	0.120936	-0.660635	0.508846	0.999914	Sema4f
Hk2	ENSMUSG00000000628	127.47	0.26144	0.249237	1.04896	0.294196	0.999914	Hk2
Myo18a	ENSMUSG00000000631	5947.35	0.0113687	0.0967024	0.117564	0.906413	0.999914	Myo18a
Sez6	ENSMUSG00000000632	5414.6	0.00334178	0.184407	0.0181218	0.985542	0.999914	Sez6
Abhd15	ENSMUSG00000000686	35.6845	0.213254	0.242153	0.88066	0.378502	0.999914	Abhd15
Loxl3	ENSMUSG00000000693	107.682	0.226772	0.177044	1.28088	0.200238	0.999914	Loxl3
Btn1a1	ENSMUSG00000000706	2.73615	0.0509977	0.930424	0.0548112	0.956289	0.999914	Btn1a1
Kat2b	ENSMUSG00000000708	819.915	-0.0537601	0.135246	-0.397499	0.691	0.999914	Kat2b
Rab5b	ENSMUSG00000000711	5708.22	-0.0271543	0.0565209	-0.48043	0.630922	0.999914	Rab5b
Dnmt3l	ENSMUSG00000000730	4.31896	-1.15846	0.838127	-1.38221	0.166909	0.999914	Dnmt3l
Icosl	ENSMUSG00000000732	120.429	-0.0558617	0.150309	-0.371647	0.710156	0.999914	Icosl
Spg7	ENSMUSG00000000738	1338.92	-0.00949095	0.0822004	-0.115461	0.90808	0.999914	Spg7
Sult5a1	ENSMUSG00000000739	12.1917	-0.193028	0.400038	-0.482524	0.629434	0.999914	Sult5a1
Rpl13	ENSMUSG00000000740	4088.96	0.186648	0.111798	1.66951	0.095016	0.999914	Rpl13
Chmp1a	ENSMUSG00000000743	3024.82	0.00742616	0.0679423	0.109301	0.912964	0.999914	Chmp1a
Rpa1	ENSMUSG00000000751	1517.2	0.0174261	0.0828025	0.210453	0.833314	0.999914	Rpa1
Serpinf1	ENSMUSG00000000753	198.141	0.041769	0.187434	0.222847	0.823655	0.999914	Serpinf1
Tubgcp3	ENSMUSG00000000759	1048.63	0.0895198	0.0921862	0.971077	0.33151	0.999914	Tubgcp3
Oprm1	ENSMUSG00000000766	26.6369	0.350506	0.442879	0.791427	0.428695	0.999914	Oprm1
Polr3d	ENSMUSG00000000776	480.326	-0.050565	0.102068	-0.495405	0.620315	0.999914	Polr3d
Tcf7	ENSMUSG00000000782	123.042	0.0871449	0.135885	0.641315	0.521318	0.999914	Tcf7
Ddx3x	ENSMUSG00000000787	8466.06	-0.0517771	0.0676903	-0.764912	0.444324	0.999914	Ddx3x
Il12rb1	ENSMUSG00000000791	24.8247	-0.0946641	0.309873	-0.305493	0.75999	0.999914	Il12rb1
Slc5a5	ENSMUSG00000000792	714.889	-0.119514	0.111478	-1.07208	0.283684	0.999914	Slc5a5
Kcnn3	ENSMUSG00000000794	597.927	0.0487478	0.142733	0.341531	0.732704	0.999914	Kcnn3
Usp32	ENSMUSG00000000804	6785.25	-0.0771391	0.0695872	-1.10852	0.267636	0.999914	Usp32
Car4	ENSMUSG00000000805	849.178	-0.0115271	0.11025	-0.104554	0.91673	0.999914	Car4
Txnrd3	ENSMUSG00000000811	147.848	-0.0233257	0.140906	-0.165541	0.868518	0.999914	Txnrd3
Zfp512b	ENSMUSG00000000823	1514.19	0.177816	0.135054	1.31663	0.187963	0.999914	Zfp512b
Dnajc5	ENSMUSG00000000826	12509.5	-0.0643303	0.0693293	-0.927894	0.353462	0.999914	Dnajc5
Tpd52l2	ENSMUSG00000000827	1620.53	-0.0727585	0.112074	-0.649203	0.516207	0.999914	Tpd52l2
Fmr1	ENSMUSG00000000838	2649.21	0.0100044	0.0891079	0.112273	0.910607	0.999914	Fmr1
Pxmp4	ENSMUSG00000000876	442.213	0.107321	0.110731	0.969204	0.332443	0.999914	Pxmp4
Dlg3	ENSMUSG00000000881	6313.9	-0.026506	0.0646808	-0.409797	0.681955	0.999914	Dlg3
Gnb1l	ENSMUSG00000000884	116.617	-0.0661886	0.14509	-0.456191	0.648253	0.999914	Gnb1l
Dbh	ENSMUSG00000000889	8.58064	-0.272812	0.546952	-0.498786	0.61793	0.999914	Dbh
Mmp11	ENSMUSG00000000901	32.9386	0.258462	0.339916	0.76037	0.447033	0.999914	Mmp11
Smarcb1	ENSMUSG00000000902	1692.66	-0.0323702	0.0590105	-0.548549	0.583315	0.999914	Smarcb1
Hip1r	ENSMUSG00000000915	2624.73	-0.145642	0.148071	-0.983596	0.325314	0.999914	Hip1r
Top1mt	ENSMUSG00000000934	243.05	0.0653797	0.109454	0.597327	0.550289	0.999914	Top1mt
ENSMUSG00000000948	ENSMUSG00000000948	436.051	-0.14583	0.146281	-0.996916	0.318805	0.999914	ENSMUSG00000000948
Mmp14	ENSMUSG00000000957	224.788	0.134302	0.117789	1.14019	0.254209	0.999914	Mmp14
Slc7a7	ENSMUSG00000000958	49.3846	0.232274	0.211023	1.1007	0.271025	0.999914	Slc7a7
Oxa1l	ENSMUSG00000000959	1123.84	0.00805736	0.103921	0.0775337	0.938199	0.999914	Oxa1l
Heatr6	ENSMUSG00000000976	407.018	0.222216	0.142214	1.56255	0.118158	0.999914	Heatr6
Wfdc18	ENSMUSG00000000983	29.1833	-0.0282494	0.307532	-0.0918583	0.926811	0.999914	Wfdc18
Icam4	ENSMUSG00000001014	22.8032	-0.15632	0.283265	-0.55185	0.581051	0.999914	Icam4
Ilf2	ENSMUSG00000001016	2752.41	-0.0365209	0.0952835	-0.383287	0.701507	0.999914	Ilf2
Chtop	ENSMUSG00000001017	4188.47	0.00911319	0.0508105	0.179356	0.857658	0.999914	Chtop
Snapin	ENSMUSG00000001018	1240.83	0.0142938	0.0662824	0.21565	0.82926	0.999914	Snapin
S100a4	ENSMUSG00000001020	29.859	0.0924846	0.23337	0.3963	0.691884	0.999914	S100a4
S100a3	ENSMUSG00000001021	11.9607	0.3627	0.426643	0.850127	0.395255	0.999914	S100a3
S100a6	ENSMUSG00000001025	363.845	-0.00865022	0.115889	-0.0746421	0.9405	0.999914	S100a6
Icam2	ENSMUSG00000001029	79.8351	-0.0776239	0.201501	-0.385229	0.700068	0.999914	Icam2
Mapk7	ENSMUSG00000001034	387.607	0.253125	0.138952	1.82167	0.068505	0.999914	Mapk7
Epn2	ENSMUSG00000001036	4176.7	-0.0381932	0.0530458	-0.720005	0.471522	0.999914	Epn2
B9d1	ENSMUSG00000001039	194.733	0.13486	0.125623	1.07353	0.283034	0.999914	B9d1
Sec24b	ENSMUSG00000001052	1702.56	-0.0244122	0.099315	-0.245806	0.805833	0.999914	Sec24b
N4bp3	ENSMUSG00000001053	588.256	0.0598785	0.144779	0.413585	0.679178	0.999914	N4bp3
Rmnd5b	ENSMUSG00000001054	1527.6	-0.0127337	0.0660612	-0.192757	0.847149	0.999914	Rmnd5b
Nhp2	ENSMUSG00000001056	726.586	-0.0192431	0.11697	-0.164513	0.869327	0.999914	Nhp2
Vps9d1	ENSMUSG00000001062	1425.16	0.0902339	0.0989289	0.912109	0.361711	0.999914	Vps9d1
Zfp276	ENSMUSG00000001065	537.734	0.112756	0.128525	0.877309	0.380319	0.999914	Zfp276
Luzp1	ENSMUSG00000001089	3692.52	-0.180674	0.134574	-1.34256	0.179415	0.999914	Luzp1
Kctd10	ENSMUSG00000001098	1816.96	-0.00928578	0.0532941	-0.174237	0.86168	0.999914	Kctd10
Poldip2	ENSMUSG00000001100	2972.24	-0.0664908	0.0635879	-1.04565	0.295722	0.999914	Poldip2
Sebox	ENSMUSG00000001103	209.3	-0.117897	0.184365	-0.639474	0.522514	0.999914	Sebox
Ift20	ENSMUSG00000001105	1038.13	-0.0023495	0.107334	-0.0218896	0.982536	0.999914	Ift20
Pcbp3	ENSMUSG00000001120	1328.79	-0.0321896	0.0955944	-0.336731	0.73632	0.999914	Pcbp3
Lgals9	ENSMUSG00000001123	219.734	0.208954	0.128961	1.62029	0.10517	0.999914	Lgals9
Araf	ENSMUSG00000001127	3991.68	-0.0188736	0.0921353	-0.204846	0.837692	0.999914	Araf
Cfp	ENSMUSG00000001128	132.362	0.230898	0.202716	1.13902	0.254694	0.999914	Cfp
Timp1	ENSMUSG00000001131	10.3616	-0.0243331	0.637957	-0.0381423	0.969574	0.999914	Timp1
Uxt	ENSMUSG00000001134	112.944	0.173874	0.135735	1.28098	0.200202	0.999914	Uxt
Cnnm3	ENSMUSG00000001138	762.427	-0.023901	0.114827	-0.208148	0.835113	0.999914	Cnnm3
Lman2l	ENSMUSG00000001143	938.501	0.0493347	0.0877993	0.561903	0.574182	0.999914	Lman2l
Mcm3ap	ENSMUSG00000001150	1516.63	0.0741546	0.131474	0.564024	0.572738	0.999914	Mcm3ap
Pcnt	ENSMUSG00000001151	852.91	-0.0608913	0.150863	-0.40362	0.686492	0.999914	Pcnt
Mxd1	ENSMUSG00000001156	868.705	-0.011734	0.0981679	-0.11953	0.904855	0.999914	Mxd1
Gmcl1	ENSMUSG00000001157	824.232	0.054079	0.0722791	0.748197	0.454341	0.999914	Gmcl1
Snrnp27	ENSMUSG00000001158	764.973	-0.0417912	0.0948165	-0.440759	0.659387	0.999914	Snrnp27
Oas1c	ENSMUSG00000001166	44.5272	-0.25416	0.229639	-1.10678	0.26839	0.999914	Oas1c
Ocrl	ENSMUSG00000001173	2242.83	0.0619689	0.0704952	0.879052	0.379373	0.999914	Ocrl
Calm1	ENSMUSG00000001175	117174	-0.063868	0.0701456	-0.910506	0.362556	0.999914	Calm1
Agpat3	ENSMUSG00000001211	9119.04	-0.0850582	0.0841719	-1.01053	0.312242	0.999914	Agpat3
Slc26a3	ENSMUSG00000001225	4.42413	-0.290341	0.5944	-0.48846	0.625224	0.999914	Slc26a3
Sema6b	ENSMUSG00000001227	2924.3	-0.0688694	0.112349	-0.612993	0.539881	0.999914	Sema6b
Dpp9	ENSMUSG00000001229	2269.37	-0.0925045	0.0988804	-0.935519	0.349521	0.999914	Dpp9
Ramp2	ENSMUSG00000001240	441.497	-0.0187723	0.0944654	-0.198721	0.842481	0.999914	Ramp2
Lsr	ENSMUSG00000001247	221.89	-0.186231	0.153717	-1.21152	0.225697	0.999914	Lsr
Gabrg1	ENSMUSG00000001260	972.435	0.0781157	0.137803	0.566866	0.570805	0.999914	Gabrg1
Ckb	ENSMUSG00000001270	36131.5	-0.0975888	0.0916389	-1.06493	0.286909	0.999914	Ckb
Sp1	ENSMUSG00000001280	765.022	0.0556572	0.0707709	0.786442	0.431609	0.999914	Sp1
Itgb7	ENSMUSG00000001281	14.7775	0.302641	0.349996	0.864699	0.387204	0.999914	Itgb7
Myg1	ENSMUSG00000001285	692.93	0.073138	0.0738343	0.990569	0.321896	0.999914	Myg1
Rarg	ENSMUSG00000001288	215.318	0.0707116	0.0929022	0.761141	0.446573	0.999914	Rarg
Pfdn5	ENSMUSG00000001289	3340.37	0.0608355	0.109268	0.556756	0.577694	0.999914	Pfdn5
Efnb2	ENSMUSG00000001300	1404.49	-0.0980549	0.0918318	-1.06777	0.285626	0.999914	Efnb2
Rrp15	ENSMUSG00000001305	164.258	-0.0147414	0.107622	-0.136974	0.891051	0.999914	Rrp15
Rnd2	ENSMUSG00000001313	2331.82	-0.0077603	0.095276	-0.0814507	0.935084	0.999914	Rnd2
Srr	ENSMUSG00000001323	2891.63	-0.0202807	0.0585012	-0.346672	0.728838	0.999914	Srr
Sync	ENSMUSG00000001333	31.1233	0.196257	0.23871	0.82216	0.410986	0.999914	Sync
Fndc5	ENSMUSG00000001334	2288.13	-0.140959	0.115398	-1.2215	0.221897	0.999914	Fndc5
Acp5	ENSMUSG00000001348	5.69111	0.677196	0.563385	1.20201	0.229358	0.999914	Acp5
Cnn1	ENSMUSG00000001349	17.2531	-0.563154	0.547045	-1.02945	0.303269	0.999914	Cnn1
Fbxo9	ENSMUSG00000001366	3058.98	-0.0637383	0.0937565	-0.679828	0.496614	0.999914	Fbxo9
Vps50	ENSMUSG00000001376	2805.26	-0.100668	0.0811829	-1.24002	0.214969	0.999914	Vps50
Hars	ENSMUSG00000001380	2551.76	-0.0702695	0.0560388	-1.25395	0.209862	0.999914	Hars
Zmat2	ENSMUSG00000001383	4900.49	0.0544829	0.0528725	1.03046	0.302794	0.999914	Zmat2
Ube2c	ENSMUSG00000001403	10.6556	0.516888	0.538127	0.960532	0.336787	0.999914	Ube2c
Smg5	ENSMUSG00000001415	2960.01	0.0670028	0.0703637	0.952235	0.340978	0.999914	Smg5
Cct3	ENSMUSG00000001416	3326.57	0.0113988	0.0761062	0.149775	0.880942	0.999914	Cct3
Glmp	ENSMUSG00000001418	1016.92	0.0540167	0.0850577	0.63506	0.52539	0.999914	Glmp
Mef2d	ENSMUSG00000001419	8800.71	-0.106423	0.0797201	-1.33496	0.18189	0.999914	Mef2d
Tmem79	ENSMUSG00000001420	15.976	-0.387726	0.32662	-1.18708	0.235194	0.999914	Tmem79
Snd1	ENSMUSG00000001424	2409.4	0.00300103	0.078366	0.0382951	0.969452	0.999914	Snd1
Col18a1	ENSMUSG00000001435	103.639	-0.00658532	0.14707	-0.0447769	0.964285	0.999914	Col18a1
Slc19a1	ENSMUSG00000001436	402.839	-0.0288364	0.0903572	-0.319138	0.749622	0.999914	Slc19a1
Kpnb1	ENSMUSG00000001440	6118.06	-0.0240992	0.0625849	-0.385064	0.70019	0.999914	Kpnb1
Npepps	ENSMUSG00000001441	4649.27	-0.0212588	0.0569197	-0.373489	0.708785	0.999914	Npepps
Mrpl10	ENSMUSG00000001445	1351.31	-0.0182994	0.0622599	-0.29392	0.768819	0.999914	Mrpl10
Cyp51	ENSMUSG00000001467	2422.26	-0.121253	0.0815879	-1.48617	0.137235	0.999914	Cyp51
Tcf25	ENSMUSG00000001472	21750.7	-0.105257	0.0621327	-1.69406	0.0902537	0.999914	Tcf25
Tubb6	ENSMUSG00000001473	26.5649	0.114144	0.278778	0.409443	0.682215	0.999914	Tubb6
Def8	ENSMUSG00000001482	1476.86	-0.05509	0.0672585	-0.819079	0.412741	0.999914	Def8
Meox1	ENSMUSG00000001493	11.126	0.0159787	0.418102	0.0382173	0.969514	0.999914	Meox1
Nkx2.1	ENSMUSG00000001496	13.7788	0.745752	0.421893	1.76763	0.0771223	0.999914	Nkx2-1
Col1a1	ENSMUSG00000001506	134.618	-0.124712	0.254421	-0.490179	0.624007	0.999914	Col1a1
Itga3	ENSMUSG00000001507	488.071	-0.0548355	0.0979496	-0.559834	0.575593	0.999914	Itga3
Sgca	ENSMUSG00000001508	10.7428	-0.300293	0.43511	-0.690156	0.490096	0.999914	Sgca
Foxm1	ENSMUSG00000001517	56.1299	0.173287	0.260469	0.665289	0.505866	0.999914	Foxm1
Nrip2	ENSMUSG00000001520	337.234	-0.0184619	0.0988003	-0.186861	0.85177	0.999914	Nrip2
Tulp3	ENSMUSG00000001521	495.246	0.117249	0.0760617	1.5415	0.123194	0.999914	Tulp3
Gtf2h4	ENSMUSG00000001524	357.939	-0.207851	0.115521	-1.79926	0.0719783	0.999914	Gtf2h4
Tubb5	ENSMUSG00000001525	16508.2	-0.0483961	0.0614856	-0.787112	0.431216	0.999914	Tubb5
Ell2	ENSMUSG00000001542	1134.92	-0.0446418	0.109565	-0.407445	0.683681	0.999914	Ell2
Jup	ENSMUSG00000001552	1766.38	-0.083395	0.139932	-0.59597	0.551195	0.999914	Jup
Fkbp10	ENSMUSG00000001555	192.899	0.136239	0.127356	1.06975	0.284733	0.999914	Fkbp10
Klhl10	ENSMUSG00000001558	5.60461	-0.717383	0.507394	-1.41386	0.157404	0.999914	Klhl10
Nom1	ENSMUSG00000001569	841.682	-0.0699773	0.0966993	-0.723659	0.469275	0.999914	Nom1
Ergic1	ENSMUSG00000001576	3892.65	-0.0692836	0.0889385	-0.779006	0.435976	0.999914	Ergic1
Tcea3	ENSMUSG00000001604	5.94318	-0.305937	0.584909	-0.523051	0.600939	0.999914	Tcea3
Csn3	ENSMUSG00000001622	2.21119	0.189835	0.955693	0.198636	0.842548	0.999914	Csn3
Ifrd1	ENSMUSG00000001627	1081.33	-0.162459	0.112452	-1.4447	0.148543	0.999914	Ifrd1
Stk38l	ENSMUSG00000001630	1128.43	-0.0789506	0.0602187	-1.31107	0.189836	0.999914	Stk38l
Brpf1	ENSMUSG00000001632	1012.63	-0.0150716	0.0948224	-0.158945	0.873712	0.999914	Brpf1
Akr1b3	ENSMUSG00000001642	1420.32	-0.00288558	0.0829208	-0.0347992	0.97224	0.999914	Akr1b3
Gstt1	ENSMUSG00000001663	252.737	-0.089063	0.110396	-0.806757	0.419807	0.999914	Gstt1
Gstt3	ENSMUSG00000001665	77.2761	-0.0028877	0.161072	-0.0179279	0.985696	0.999914	Gstt3
Ddt	ENSMUSG00000001666	674.311	-0.0421652	0.0979157	-0.430627	0.666739	0.999914	Ddt
Marveld3	ENSMUSG00000001672	6.54257	0.407213	0.587657	0.692942	0.488346	0.999914	Marveld3
Ddx18	ENSMUSG00000001674	595.629	-0.0272149	0.0890477	-0.305621	0.759893	0.999914	Ddx18
Ubl3	ENSMUSG00000001687	5424.88	-0.100618	0.0651546	-1.54429	0.122517	0.999914	Ubl3
Gramd2b	ENSMUSG00000001700	504.878	0.0519188	0.1298	0.399992	0.689162	0.999914	Gramd2b
Eef1e1	ENSMUSG00000001707	615.389	-0.105225	0.127825	-0.823199	0.410395	0.999914	Eef1e1
Akt1	ENSMUSG00000001729	5265.16	-0.0249325	0.0624329	-0.399348	0.689637	0.999914	Akt1
Cldn15	ENSMUSG00000001739	3.63009	0.0789265	0.720123	0.109601	0.912725	0.999914	Cldn15
Il16	ENSMUSG00000001741	96.9594	0.324105	0.211502	1.5324	0.125424	0.999914	Il16
Coasy	ENSMUSG00000001755	642.12	0.00342606	0.0782181	0.0438015	0.965063	0.999914	Coasy
Smo	ENSMUSG00000001761	402.985	0.042694	0.105735	0.403783	0.686372	0.999914	Smo
Tspan33	ENSMUSG00000001763	469.463	-0.0226432	0.114919	-0.197037	0.843799	0.999914	Tspan33
Crnkl1	ENSMUSG00000001767	589.525	-0.0897111	0.0845267	-1.06133	0.288538	0.999914	Crnkl1
Rin2	ENSMUSG00000001768	1307.53	-0.0386197	0.11116	-0.347423	0.728273	0.999914	Rin2
Folh1	ENSMUSG00000001773	174.045	-0.167265	0.180274	-0.927837	0.353492	0.999914	Folh1
Chordc1	ENSMUSG00000001774	2353.83	0.0849616	0.121482	0.699378	0.484316	0.999914	Chordc1
Rtcb	ENSMUSG00000001783	3299.28	-0.0497027	0.0629963	-0.788977	0.430125	0.999914	Rtcb
Pwp1	ENSMUSG00000001785	601.769	-0.0633614	0.0738121	-0.858415	0.390664	0.999914	Pwp1
Fbxo7	ENSMUSG00000001786	751.517	0.0141025	0.0921873	0.152977	0.878417	0.999914	Fbxo7
Capns1	ENSMUSG00000001794	3689.17	-0.0156544	0.0735299	-0.212899	0.831406	0.999914	Capns1
Lrp3	ENSMUSG00000001802	2328.58	-0.0868301	0.103411	-0.839661	0.401098	0.999914	Lrp3
Folr1	ENSMUSG00000001827	10.8154	0.0350497	0.549175	0.0638225	0.949112	0.999914	Folr1
Clpb	ENSMUSG00000001829	1724.45	-0.0755382	0.0943049	-0.801	0.423132	0.999914	Clpb
Septin7	ENSMUSG00000001833	17880.5	-0.0457837	0.0984614	-0.464992	0.641937	0.999914	Septin7
Zdhhc4	ENSMUSG00000001844	432.357	0.0612479	0.0955914	0.640727	0.5217	0.999914	Zdhhc4
Rac1	ENSMUSG00000001847	10658.5	-0.0360451	0.053476	-0.674044	0.500284	0.999914	Rac1
Nup214	ENSMUSG00000001855	1147.17	0.107624	0.199528	0.539395	0.589614	0.999914	Nup214
Aif1l	ENSMUSG00000001864	266.483	-0.000205739	0.195332	-0.00105328	0.99916	0.999914	Aif1l
Ltbp1	ENSMUSG00000001870	327.644	0.17902	0.122337	1.46333	0.143377	0.999914	Ltbp1
Ugp2	ENSMUSG00000001891	2928.72	-0.0018254	0.0938447	-0.0194512	0.984481	0.999914	Ugp2
Kcnh6	ENSMUSG00000001901	94.2626	-0.0243927	0.153391	-0.159023	0.873651	0.999914	Kcnh6
Trmt1	ENSMUSG00000001909	1493.96	0.147295	0.0845056	1.74302	0.0813299	0.999914	Trmt1
Nacc1	ENSMUSG00000001910	4429.79	-0.0723877	0.0660064	-1.09668	0.272782	0.999914	Nacc1
Uba1	ENSMUSG00000001924	12109.4	-0.0547822	0.0470801	-1.1636	0.244588	0.999914	Uba1
Vwf	ENSMUSG00000001930	601.371	-0.0443043	0.131513	-0.336882	0.736206	0.999914	Vwf
Siae	ENSMUSG00000001942	844.89	-0.0943974	0.0994743	-0.948963	0.34264	0.999914	Siae
Vsig2	ENSMUSG00000001943	28.6755	-0.249812	0.257215	-0.971216	0.331441	0.999914	Vsig2
Esam	ENSMUSG00000001946	602.774	-0.0327685	0.0974918	-0.336115	0.736784	0.999914	Esam
Spa17	ENSMUSG00000001948	34.7964	0.216153	0.258854	0.835037	0.403697	0.999914	Spa17
Fam50a	ENSMUSG00000001962	499.359	0.00478939	0.064247	0.0745466	0.940575	0.999914	Fam50a
Emd	ENSMUSG00000001964	909.664	-0.141932	0.123921	-1.14534	0.252069	0.999914	Emd
Taco1	ENSMUSG00000001983	279.32	-0.0949646	0.106205	-0.894165	0.371233	0.999914	Taco1
Grik3	ENSMUSG00000001985	3864.97	-0.0948642	0.155953	-0.608289	0.542996	0.999914	Grik3
Gria3	ENSMUSG00000001986	8758.07	-0.0821643	0.0945564	-0.868945	0.384877	0.999914	Gria3
Npas1	ENSMUSG00000001988	255.998	-0.0292428	0.137269	-0.213032	0.831302	0.999914	Npas1
Sipa1l2	ENSMUSG00000001995	1884.55	-0.146237	0.112202	-1.30333	0.192461	0.999914	Sipa1l2
Blvra	ENSMUSG00000001999	442.869	-0.0220236	0.122825	-0.179309	0.857695	0.999914	Blvra
Pdzd4	ENSMUSG00000002006	4376.72	-0.00975369	0.0648615	-0.150377	0.880467	0.999914	Pdzd4
Idh3g	ENSMUSG00000002010	3508.85	-0.0465178	0.0690392	-0.673788	0.500446	0.999914	Idh3g
Pnck	ENSMUSG00000002012	1421.11	0.0199673	0.155019	0.128805	0.897512	0.999914	Pnck
Ssr4	ENSMUSG00000002014	901.465	0.109381	0.0959399	1.1401	0.254246	0.999914	Ssr4
Bcap31	ENSMUSG00000002015	1615.58	-0.0217827	0.0631723	-0.344814	0.730234	0.999914	Bcap31
Fam98a	ENSMUSG00000002017	1061	0.0026884	0.0660949	0.0406748	0.967555	0.999914	Fam98a
Ltbp2	ENSMUSG00000002020	15.088	-0.103115	0.421135	-0.244849	0.806573	0.999914	Ltbp2
Kmt2a	ENSMUSG00000002028	3362.24	0.0126063	0.0995622	0.126617	0.899243	0.999914	Kmt2a
Ift46	ENSMUSG00000002031	991.27	-0.0122759	0.0801993	-0.153067	0.878345	0.999914	Ift46
Tmem25	ENSMUSG00000002032	1753.27	-0.111687	0.110433	-1.01136	0.311846	0.999914	Tmem25
Trappc6a	ENSMUSG00000002043	128.731	-0.0715468	0.125194	-0.571489	0.567668	0.999914	Trappc6a
Supt6	ENSMUSG00000002052	5341.7	-0.0693195	0.102754	-0.674617	0.499919	0.999914	Supt6
Spag5	ENSMUSG00000002055	244.511	-0.00294206	0.175215	-0.0167912	0.986603	0.999914	Spag5
Unc119	ENSMUSG00000002058	596.629	-0.0435084	0.0830855	-0.523658	0.600516	0.999914	Unc119
Rab34	ENSMUSG00000002059	217.13	0.0789946	0.155861	0.506826	0.612277	0.999914	Rab34
Sdf2	ENSMUSG00000002064	1319.35	0.0107065	0.0932791	0.114779	0.90862	0.999914	Sdf2
Ccne1	ENSMUSG00000002068	468.412	-0.0620335	0.084176	-0.73695	0.461153	0.999914	Ccne1
Bbc3	ENSMUSG00000002083	74.137	0.0856723	0.260527	0.328843	0.742275	0.999914	Bbc3
Psmc3	ENSMUSG00000002102	4601.02	0.0258429	0.0757373	0.341218	0.732939	0.999914	Psmc3
Acp2	ENSMUSG00000002103	2583.19	-0.0227482	0.0555908	-0.409208	0.682387	0.999914	Acp2
Rapsn	ENSMUSG00000002104	11.1919	0.612467	0.43759	1.39964	0.161622	0.999914	Rapsn
Slc39a13	ENSMUSG00000002105	470.048	0.101956	0.108932	0.935964	0.349292	0.999914	Slc39a13
Celf2	ENSMUSG00000002107	10409.8	-0.00427503	0.0440456	-0.0970591	0.922679	0.999914	Celf2
Nr1h3	ENSMUSG00000002108	74.3421	0.0930656	0.184688	0.503908	0.614326	0.999914	Nr1h3
Ddb2	ENSMUSG00000002109	225.459	0.0993198	0.113748	0.873154	0.382579	0.999914	Ddb2
Spi1	ENSMUSG00000002111	85.1027	0.375905	0.262017	1.43466	0.151384	0.999914	Spi1
Sf3a1	ENSMUSG00000002129	2384.27	-0.0573367	0.0709222	-0.808445	0.418834	0.999914	Sf3a1
Stat6	ENSMUSG00000002147	486.044	-0.00696391	0.12555	-0.0554674	0.955766	0.999914	Stat6
Clgn	ENSMUSG00000002190	337.412	-0.0976661	0.128825	-0.75813	0.448373	0.999914	Clgn
Napsa	ENSMUSG00000002204	3.69682	0.462493	0.698526	0.662099	0.507908	0.999914	Napsa
Vrk3	ENSMUSG00000002205	654.763	0.0558452	0.0861676	0.6481	0.51692	0.999914	Vrk3
Smg9	ENSMUSG00000002210	901.347	0.0579185	0.0875975	0.66119	0.508491	0.999914	Smg9
Paxip1	ENSMUSG00000002221	1374.1	-0.0466649	0.110563	-0.422067	0.672976	0.999914	Paxip1
Rmnd5a	ENSMUSG00000002222	4762.6	-0.0493581	0.072846	-0.677567	0.498046	0.999914	Rmnd5a
Mov10	ENSMUSG00000002227	168.748	0.173296	0.14159	1.22392	0.220981	0.999914	Mov10
Rhoc	ENSMUSG00000002233	275.583	0.0239692	0.117568	0.203876	0.83845	0.999914	Rhoc
Tead3	ENSMUSG00000002249	46.2944	0.200827	0.197224	1.01827	0.30855	0.999914	Tead3
Ppard	ENSMUSG00000002250	841.946	-0.111337	0.103512	-1.07559	0.282109	0.999914	Ppard
Def6	ENSMUSG00000002257	57.4915	-0.203922	0.244193	-0.835085	0.40367	0.999914	Def6
Peg3	ENSMUSG00000002265	8454.42	-0.0610362	0.0996296	-0.612631	0.54012	0.999914	Peg3
Zim1	ENSMUSG00000002266	88.3412	0.410274	0.250926	1.63504	0.102041	0.999914	Zim1
Metrn	ENSMUSG00000002274	1046.31	0.147433	0.133341	1.10568	0.268866	0.999914	Metrn
Lmf1	ENSMUSG00000002279	407.312	0.0974397	0.0924892	1.05352	0.292101	0.999914	Lmf1
Ciao3	ENSMUSG00000002280	761.027	0.0303319	0.0780091	0.388825	0.697406	0.999914	Ciao3
Angptl4	ENSMUSG00000002289	58.5731	-0.00109455	0.340218	-0.0032172	0.997433	0.999914	Angptl4
Dbf4	ENSMUSG00000002297	55.6889	0.0458766	0.189279	0.242375	0.80849	0.999914	Dbf4
Daxx	ENSMUSG00000002307	647.42	-0.0535732	0.071765	-0.746509	0.45536	0.999914	Daxx
Cd320	ENSMUSG00000002308	288.225	-0.168176	0.164224	-1.02406	0.305806	0.999914	Cd320
Ipo4	ENSMUSG00000002319	2140.25	-0.0510955	0.0846988	-0.603261	0.546335	0.999914	Ipo4
Tm9sf1	ENSMUSG00000002320	827.819	0.033494	0.0811628	0.412677	0.679844	0.999914	Tm9sf1
Rec8	ENSMUSG00000002324	58.3693	-0.113578	0.258774	-0.438906	0.660729	0.999914	Rec8
Irf9	ENSMUSG00000002325	293.749	0.196262	0.125736	1.5609	0.118547	0.999914	Irf9
Gmpr2	ENSMUSG00000002326	462.922	0.0835763	0.0987598	0.846258	0.397409	0.999914	Gmpr2
Mdp1	ENSMUSG00000002329	1065.42	-0.00272633	0.0734335	-0.0371265	0.970384	0.999914	Mdp1
Dhrs1	ENSMUSG00000002332	1765.3	-0.0147877	0.103879	-0.142355	0.886799	0.999914	Dhrs1
Ncan	ENSMUSG00000002341	8231.42	-0.066914	0.0882948	-0.757847	0.448543	0.999914	Ncan
Tmem161a	ENSMUSG00000002342	545.21	0.0071619	0.0803988	0.0890797	0.929019	0.999914	Tmem161a
Armc6	ENSMUSG00000002343	900.163	0.00604438	0.096436	0.0626776	0.950023	0.999914	Armc6
Borcs8	ENSMUSG00000002345	588.289	0.0726434	0.0789675	0.919916	0.357617	0.999914	Borcs8
Slc25a42	ENSMUSG00000002346	1222.2	0.0505594	0.0963902	0.524528	0.599911	0.999914	Slc25a42
Snx9	ENSMUSG00000002365	428.497	-0.0834815	0.0746651	-1.11808	0.263533	0.999914	Snx9
Ranbp3	ENSMUSG00000002372	2378.92	0.00160237	0.053116	0.0301673	0.975934	0.999914	Ranbp3
Ndufa11	ENSMUSG00000002379	1738.71	0.0701264	0.100721	0.696246	0.486275	0.999914	Ndufa11
Nr2f6	ENSMUSG00000002393	330.926	-0.110777	0.0847218	-1.30754	0.191031	0.999914	Nr2f6
Use1	ENSMUSG00000002395	1374.5	0.0659185	0.106975	0.616205	0.537759	0.999914	Use1
Ocel1	ENSMUSG00000002396	362.053	0.0319693	0.095817	0.33365	0.738644	0.999914	Ocel1
Dyrk1b	ENSMUSG00000002409	498.799	0.00708544	0.109001	0.0650034	0.948171	0.999914	Dyrk1b
Braf	ENSMUSG00000002413	3880.45	-0.0519758	0.0812652	-0.639583	0.522444	0.999914	Braf
Ndufb2	ENSMUSG00000002416	1268.84	-0.1235	0.134949	-0.915167	0.360104	0.999914	Ndufb2
Hltf	ENSMUSG00000002428	710.856	-0.00755824	0.0783491	-0.0964688	0.923148	0.999914	Hltf
Prpf6	ENSMUSG00000002455	1771.36	-0.0845158	0.0514443	-1.64286	0.100412	0.999914	Prpf6
Rgs19	ENSMUSG00000002458	456.36	0.0423893	0.117054	0.362135	0.717251	0.999914	Rgs19
Rgs20	ENSMUSG00000002459	1002.61	-0.0488764	0.0765659	-0.638357	0.523242	0.999914	Rgs20
Abhd3	ENSMUSG00000002475	1544.2	0.0436477	0.0963941	0.452804	0.65069	0.999914	Abhd3
Snrpd1	ENSMUSG00000002477	897.705	-0.00628647	0.1192	-0.0527388	0.95794	0.999914	Snrpd1
Tchp	ENSMUSG00000002486	199.784	0.12191	0.141632	0.860747	0.389377	0.999914	Tchp
Tiam1	ENSMUSG00000002489	1788.5	-0.0901695	0.111077	-0.811773	0.416922	0.999914	Tiam1
Tsc2	ENSMUSG00000002496	3536.68	0.130182	0.137594	0.94613	0.344082	0.999914	Tsc2
Rpl3l	ENSMUSG00000002500	6.89447	-0.101339	0.490098	-0.206772	0.836188	0.999914	Rpl3l
Nherf2	ENSMUSG00000002504	1192.02	-0.0592367	0.0682205	-0.868313	0.385223	0.999914	Nherf2
Puf60	ENSMUSG00000002524	3614.77	-0.0851483	0.0542344	-1.57001	0.116414	0.999914	Puf60
Golga2	ENSMUSG00000002546	2831.04	-0.0248128	0.062127	-0.399388	0.689607	0.999914	Golga2
Uck1	ENSMUSG00000002550	1045.64	-0.0121779	0.0734795	-0.165732	0.868368	0.999914	Uck1
Scin	ENSMUSG00000002565	2.70882	-0.315724	0.7982	-0.395545	0.69244	0.999914	Scin
Ikzf4	ENSMUSG00000002578	412.663	0.271403	0.150139	1.80768	0.0706562	0.999914	Ikzf4
Mien1	ENSMUSG00000002580	1481.01	0.00575211	0.105091	0.0547347	0.95635	0.999914	Mien1
Axl	ENSMUSG00000002602	1979.44	0.0507398	0.119232	0.425557	0.670431	0.999914	Axl
Ccdc97	ENSMUSG00000002608	1521.85	0.028474	0.0756568	0.376357	0.706651	0.999914	Ccdc97
Shh	ENSMUSG00000002633	57.9615	-0.0963128	0.226092	-0.42599	0.670115	0.999914	Shh
Pdcd2l	ENSMUSG00000002635	300.12	-0.00962432	0.103051	-0.0933937	0.925591	0.999914	Pdcd2l
Gtf2f1	ENSMUSG00000002658	1607.38	-0.0097586	0.0572987	-0.170311	0.864766	0.999914	Gtf2f1
Clpp	ENSMUSG00000002660	942.968	-0.0049352	0.0655726	-0.0752632	0.940005	0.999914	Clpp
Alkbh7	ENSMUSG00000002661	239.535	-0.166276	0.115983	-1.43362	0.151681	0.999914	Alkbh7
Med6	ENSMUSG00000002679	417.236	0.0630802	0.131652	0.479142	0.631838	0.999914	Med6
Prkd1	ENSMUSG00000002688	311.212	-0.00698392	0.0825104	-0.0846429	0.932545	0.999914	Prkd1
Lcp2	ENSMUSG00000002699	89.3532	-0.151443	0.271505	-0.557792	0.576986	0.999914	Lcp2
Cse1l	ENSMUSG00000002718	2474.63	-0.148342	0.119827	-1.23796	0.215731	0.999914	Cse1l
Naa20	ENSMUSG00000002728	1421.54	-0.00278404	0.117653	-0.0236631	0.981121	0.999914	Naa20
Prkra	ENSMUSG00000002731	363.515	-0.0726812	0.123482	-0.588595	0.556133	0.999914	Prkra
Fkbp7	ENSMUSG00000002732	53.6905	0.0200941	0.247566	0.081167	0.935309	0.999914	Fkbp7
Plekha3	ENSMUSG00000002733	1345.49	-0.0386735	0.0656896	-0.588731	0.556042	0.999914	Plekha3
Ykt6	ENSMUSG00000002741	3172.76	-0.00853866	0.0543999	-0.156961	0.875276	0.999914	Ykt6
Baz1b	ENSMUSG00000002748	3554.47	0.00222064	0.0642023	0.0345881	0.972408	0.999914	Baz1b
Pex6	ENSMUSG00000002763	1351.15	0.038231	0.0702233	0.54442	0.586152	0.999914	Pex6
Mrpl2	ENSMUSG00000002767	621.518	-0.0644545	0.0784548	-0.821549	0.411333	0.999914	Mrpl2
Mea1	ENSMUSG00000002768	1758.53	0.116925	0.0778509	1.50191	0.133121	0.999914	Mea1
Gnmt	ENSMUSG00000002769	5.92963	-0.842379	0.603732	-1.39529	0.162929	0.999914	Gnmt
Grin2d	ENSMUSG00000002771	301.996	-0.0120032	0.135054	-0.0888771	0.92918	0.999914	Grin2d
Kdelr1	ENSMUSG00000002778	1543.61	-0.0789528	0.0614626	-1.28457	0.198944	0.999914	Kdelr1
Tmem143	ENSMUSG00000002781	515.664	0.0247109	0.102805	0.240367	0.810045	0.999914	Tmem143
Ggct	ENSMUSG00000002797	340.559	0.0282209	0.119954	0.235264	0.814004	0.999914	Ggct
Jag2	ENSMUSG00000002799	955.382	-0.016927	0.119389	-0.14178	0.887254	0.999914	Jag2
Btbd6	ENSMUSG00000002803	1571.96	-0.025693	0.065144	-0.394403	0.693283	0.999914	Btbd6
Nudt14	ENSMUSG00000002804	194.245	0.0966756	0.135575	0.71308	0.475796	0.999914	Nudt14
Flii	ENSMUSG00000002812	1600.65	0.0622904	0.0934718	0.666408	0.50515	0.999914	Flii
Top3a	ENSMUSG00000002814	137.026	0.197004	0.160708	1.22585	0.220254	0.999914	Top3a
Atg4d	ENSMUSG00000002820	777.538	-0.0328547	0.0906542	-0.362418	0.71704	0.999914	Atg4d
Qtrt1	ENSMUSG00000002825	208.363	0.151162	0.117169	1.29012	0.197009	0.999914	Qtrt1
Plin4	ENSMUSG00000002831	511.929	-0.324898	0.384347	-0.845325	0.397929	0.999914	Plin4
Hdgfl2	ENSMUSG00000002833	2017.27	0.11419	0.0786854	1.45122	0.146719	0.999914	Hdgfl2
Chaf1a	ENSMUSG00000002835	148.411	-0.06253	0.138523	-0.451405	0.651698	0.999914	Chaf1a
Tmem39a	ENSMUSG00000002845	177.178	0.308469	0.193363	1.59529	0.110647	0.999914	Tmem39a
Timmdc1	ENSMUSG00000002846	489.743	-6.71085e-05	0.0946298	-0.000709169	0.999434	0.999914	Timmdc1
Pla1a	ENSMUSG00000002847	57.7122	0.0278462	0.251238	0.110836	0.911746	0.999914	Pla1a
Mcm2	ENSMUSG00000002870	157.549	0.172118	0.165441	1.04036	0.298173	0.999914	Mcm2
Tpra1	ENSMUSG00000002871	580.395	-0.0849061	0.113039	-0.751123	0.452579	0.999914	Tpra1
Nab1	ENSMUSG00000002881	1092.19	-0.000238522	0.0674694	-0.00353526	0.997179	0.999914	Nab1
Adgre5	ENSMUSG00000002885	363.179	-0.0757143	0.119458	-0.633817	0.5262	0.999914	Adgre5
Il17ra	ENSMUSG00000002897	671.981	0.081196	0.141938	0.572051	0.567287	0.999914	Il17ra
Lamb1	ENSMUSG00000002900	280.363	0.123743	0.197241	0.62737	0.530417	0.999914	Lamb1
Kcnn1	ENSMUSG00000002908	637.015	-0.0575156	0.107938	-0.532856	0.594133	0.999914	Kcnn1
Arrdc2	ENSMUSG00000002910	426.995	-0.118421	0.237234	-0.499174	0.617657	0.999914	Arrdc2
Ppp1r17	ENSMUSG00000002930	3.61811	0.477966	0.661023	0.72307	0.469637	0.999914	Ppp1r17
Cd36	ENSMUSG00000002944	11.7304	0.329609	0.402089	0.819742	0.412363	0.999914	Cd36
Map2k7	ENSMUSG00000002948	2469.16	-0.0382198	0.0617307	-0.619137	0.535826	0.999914	Map2k7
Timm44	ENSMUSG00000002949	1080	0.0630927	0.0693498	0.909774	0.362942	0.999914	Timm44
Ap2a2	ENSMUSG00000002957	8175.01	-0.0551897	0.0865918	-0.637355	0.523894	0.999914	Ap2a2
Pnkp	ENSMUSG00000002963	513.233	0.0188374	0.0865667	0.217605	0.827737	0.999914	Pnkp
Med25	ENSMUSG00000002968	1905.43	-0.0405377	0.11154	-0.363437	0.716279	0.999914	Med25
Bcam	ENSMUSG00000002980	532.948	-0.0513475	0.0979551	-0.524195	0.600143	0.999914	Bcam
Clptm1	ENSMUSG00000002981	5362.18	-0.0481775	0.0439547	-1.09607	0.273047	0.999914	Clptm1
Relb	ENSMUSG00000002983	133.021	0.0218778	0.117728	0.185833	0.852576	0.999914	Relb
Tomm40	ENSMUSG00000002984	1720.24	-0.0973303	0.0610718	-1.5937	0.111003	0.999914	Tomm40
Apoe	ENSMUSG00000002985	26032.8	0.0387492	0.0805176	0.481252	0.630338	0.999914	Apoe
Hbp1	ENSMUSG00000002996	663.678	0.111014	0.111986	0.991326	0.321526	0.999914	Hbp1
Prkar2b	ENSMUSG00000002997	2179.33	0.0105082	0.0790456	0.132939	0.894242	0.999914	Prkar2b
Cdkn1b	ENSMUSG00000003031	1462.41	-0.023658	0.107786	-0.21949	0.826268	0.999914	Cdkn1b
Klf4	ENSMUSG00000003032	283.124	-0.258171	0.177538	-1.45417	0.145899	0.999914	Klf4
Ap1m1	ENSMUSG00000003033	1651.66	0.059164	0.0551271	1.07323	0.283168	0.999914	Ap1m1
Rab8a	ENSMUSG00000003037	1115.98	-0.0217049	0.113196	-0.191746	0.847941	0.999914	Rab8a
Hmgn2	ENSMUSG00000003038	2212.16	0.0980627	0.119635	0.819684	0.412396	0.999914	Hmgn2
Fam32a	ENSMUSG00000003039	2470.13	0.0189856	0.080895	0.234695	0.814446	0.999914	Fam32a
Elf3	ENSMUSG00000003051	2.67299	0.704765	0.987531	0.713664	0.475435	0.999914	Elf3
Stard3nl	ENSMUSG00000003062	1062.33	-0.0161245	0.0777457	-0.207401	0.835697	0.999914	Stard3nl
Stk11	ENSMUSG00000003068	1650	-0.0270447	0.105271	-0.256905	0.797252	0.999914	Stk11
Efna2	ENSMUSG00000003070	140.077	-0.151215	0.126108	-1.19909	0.230493	0.999914	Efna2
Atp5d	ENSMUSG00000003072	4114.5	-0.0118032	0.0773425	-0.15261	0.878706	0.999914	Atp5d
Ppp5c	ENSMUSG00000003099	3856.26	-0.0652358	0.0687494	-0.948894	0.342675	0.999914	Ppp5c
Cdk12	ENSMUSG00000003119	694.879	-0.11091	0.102096	-1.08632	0.277336	0.999914	Cdk12
Lipe	ENSMUSG00000003123	254.32	-0.130864	0.131545	-0.994821	0.319823	0.999914	Lipe
Pafah1b2	ENSMUSG00000003131	6972.68	-0.0780376	0.0865591	-0.901553	0.367294	0.999914	Pafah1b2
Cnot11	ENSMUSG00000003135	960.783	-0.0399683	0.0690313	-0.578988	0.562597	0.999914	Cnot11
Slc2a3	ENSMUSG00000003153	4965.7	-0.110486	0.103656	-1.0659	0.286469	0.999914	Slc2a3
Foxj2	ENSMUSG00000003154	1193.43	0.0275732	0.107661	0.256112	0.797864	0.999914	Foxj2
Sri	ENSMUSG00000003161	1732.47	0.0596856	0.0742649	0.803686	0.421579	0.999914	Sri
Dgcr2	ENSMUSG00000003166	3946.88	-0.0845224	0.0949255	-0.890408	0.373247	0.999914	Dgcr2
Irf3	ENSMUSG00000003184	407.879	0.162389	0.122273	1.32808	0.184151	0.999914	Irf3
Bcl2l12	ENSMUSG00000003190	35.5675	-0.15078	0.228412	-0.660123	0.509175	0.999914	Bcl2l12
Zfp959	ENSMUSG00000003198	138.783	0.026766	0.158184	0.169208	0.865633	0.999914	Zfp959
Mpnd	ENSMUSG00000003199	1739.64	0.0750625	0.0649505	1.15569	0.247809	0.999914	Mpnd
Sh3gl1	ENSMUSG00000003200	941.111	-0.0941224	0.0584119	-1.61136	0.107102	0.999914	Sh3gl1
Ebi3	ENSMUSG00000003206	25.9666	0.261921	0.274908	0.952762	0.340711	0.999914	Ebi3
Yju2	ENSMUSG00000003208	172.4	0.0151946	0.10989	0.13827	0.890027	0.999914	Yju2
Ranbp2	ENSMUSG00000003226	4680.55	0.00276459	0.0967037	0.0285882	0.977193	0.999914	Ranbp2
Edar	ENSMUSG00000003227	8.83869	0.0206808	0.440133	0.0469877	0.962523	0.999914	Edar
Grk5	ENSMUSG00000003228	875.594	-0.0358582	0.0801726	-0.447263	0.654685	0.999914	Grk5
Dvl3	ENSMUSG00000003233	1826.78	-0.0980931	0.0894275	-1.0969	0.272685	0.999914	Dvl3
Abcf3	ENSMUSG00000003234	1988.73	-0.028187	0.0518803	-0.543308	0.586918	0.999914	Abcf3
Eif2b5	ENSMUSG00000003235	1830.79	-0.0523835	0.0750603	-0.697885	0.485249	0.999914	Eif2b5
Cyth2	ENSMUSG00000003269	2498.16	-0.0325961	0.0431315	-0.755738	0.449806	0.999914	Cyth2
Sult2b1	ENSMUSG00000003271	305.386	-0.0740568	0.121383	-0.61011	0.541789	0.999914	Sult2b1
Car11	ENSMUSG00000003273	3300.68	0.0872682	0.0670387	1.30176	0.192999	0.999914	Car11
Dlgap1	ENSMUSG00000003279	15905.2	-0.0681128	0.0591802	-1.15094	0.249757	0.999914	Dlgap1
Plag1	ENSMUSG00000003282	69.6845	0.0833492	0.266296	0.312994	0.754285	0.999914	Plag1
Hck	ENSMUSG00000003283	74.1114	0.0524896	0.183386	0.286224	0.774706	0.999914	Hck
Mrpl4	ENSMUSG00000003299	1019.79	-0.068821	0.0632751	-1.08765	0.276751	0.999914	Mrpl4
Keap1	ENSMUSG00000003308	1880.21	0.00594789	0.0784403	0.075827	0.939557	0.999914	Keap1
Ap1m2	ENSMUSG00000003309	12.7918	0.406765	0.378418	1.07491	0.282414	0.999914	Ap1m2
Glg1	ENSMUSG00000003316	5870.59	-0.138701	0.108987	-1.27264	0.203145	0.999914	Glg1
Atp8b3	ENSMUSG00000003341	2.58406	0.508334	0.795024	0.639395	0.522566	0.999914	Atp8b3
Btbd2	ENSMUSG00000003344	2366.96	-0.0696565	0.0732242	-0.951278	0.341463	0.999914	Btbd2
Csnk1g2	ENSMUSG00000003345	4444.04	-0.053175	0.0769966	-0.690614	0.489808	0.999914	Csnk1g2
Abhd17a	ENSMUSG00000003346	3047.81	-0.067872	0.0929354	-0.730313	0.465199	0.999914	Abhd17a
Mob3a	ENSMUSG00000003348	359.799	0.155384	0.119765	1.29741	0.194489	0.999914	Mob3a
Cacnb3	ENSMUSG00000003352	9531.3	-0.0379452	0.0752076	-0.504539	0.613883	0.999914	Cacnb3
Ccdc65	ENSMUSG00000003354	195.935	-0.140964	0.118771	-1.18686	0.235284	0.999914	Ccdc65
Ddx23	ENSMUSG00000003360	1968.83	-0.0453306	0.0825915	-0.548853	0.583106	0.999914	Ddx23
Pld3	ENSMUSG00000003363	23112.2	-0.0764767	0.0706043	-1.08317	0.278732	0.999914	Pld3
Grik5	ENSMUSG00000003378	6817.23	-0.0189676	0.11359	-0.166983	0.867383	0.999914	Grik5
Cd79a	ENSMUSG00000003379	7.02391	0.503809	0.565	0.891698	0.372555	0.999914	Cd79a
Rabac1	ENSMUSG00000003380	2452.66	-0.152844	0.105894	-1.44337	0.148917	0.999914	Rabac1
Etv3	ENSMUSG00000003382	943.544	0.0533704	0.0846093	0.630786	0.52818	0.999914	Etv3
Prkcsh	ENSMUSG00000003402	2206.86	-0.033436	0.0487159	-0.686347	0.492494	0.999914	Prkcsh
Elavl3	ENSMUSG00000003410	7231.19	-0.0693619	0.0811435	-0.854806	0.392659	0.999914	Elavl3
Rab3b	ENSMUSG00000003411	1877	-0.1224	0.0958805	-1.27659	0.201748	0.999914	Rab3b
Fcgrt	ENSMUSG00000003420	541.864	0.0334168	0.0957244	0.349094	0.727019	0.999914	Fcgrt
Nosip	ENSMUSG00000003421	1181.43	-0.0687794	0.0540567	-1.27236	0.203247	0.999914	Nosip
Pih1d1	ENSMUSG00000003423	601.961	-0.0682151	0.0827382	-0.82447	0.409673	0.999914	Pih1d1
Rps11	ENSMUSG00000003429	4521.69	0.12816	0.121161	1.05777	0.290162	0.999914	Rps11
Supt5	ENSMUSG00000003435	4628.76	-0.0310117	0.0769414	-0.403056	0.686907	0.999914	Supt5
Dll3	ENSMUSG00000003436	23.4002	0.0616211	0.322444	0.191106	0.848442	0.999914	Dll3
Paf1	ENSMUSG00000003437	1321.42	0.0682524	0.0759203	0.899001	0.368652	0.999914	Paf1
Timm50	ENSMUSG00000003438	747.616	-0.0705552	0.0806338	-0.875008	0.38157	0.999914	Timm50
Med29	ENSMUSG00000003444	432.596	-0.0136743	0.100224	-0.136438	0.891475	0.999914	Med29
Bicd1	ENSMUSG00000003452	1502.03	-0.00479666	0.100879	-0.0475486	0.962076	0.999914	Bicd1
Ncstn	ENSMUSG00000003458	2142.12	-0.000253201	0.0680985	-0.00371816	0.997033	0.999914	Ncstn
Pex19	ENSMUSG00000003464	2747.37	-0.0623342	0.0614566	-1.01428	0.310449	0.999914	Pex19
Phyhip	ENSMUSG00000003469	17211.6	-0.0304349	0.0885598	-0.343666	0.731098	0.999914	Phyhip
Crhr2	ENSMUSG00000003476	17.9438	0.595808	0.352769	1.68895	0.091229	0.999914	Crhr2
Inmt	ENSMUSG00000003477	52.6482	-0.224255	0.271204	-0.826887	0.408301	0.999914	Inmt
Impdh1	ENSMUSG00000003500	1651.9	-0.036731	0.0842453	-0.436001	0.662836	0.999914	Impdh1
Prodh	ENSMUSG00000003526	717.94	-0.073685	0.101568	-0.725476	0.46816	0.999914	Prodh
Ess2	ENSMUSG00000003527	859.773	-0.0295796	0.0760202	-0.389101	0.697201	0.999914	Ess2
Slc25a1	ENSMUSG00000003528	810.993	0.0884207	0.0973974	0.907834	0.363966	0.999914	Slc25a1
Dgcr6	ENSMUSG00000003531	1249.02	-0.023518	0.0814528	-0.288731	0.772787	0.999914	Dgcr6
Ddr1	ENSMUSG00000003534	1832.28	0.0443962	0.140423	0.31616	0.751881	0.999914	Ddr1
Ier3	ENSMUSG00000003541	252.388	0.0349885	0.122488	0.285649	0.775147	0.999914	Ier3
Fosb	ENSMUSG00000003545	680.679	-0.294367	0.185664	-1.58548	0.112857	0.999914	Fosb
Klc4	ENSMUSG00000003546	534.414	0.0141423	0.0792833	0.178377	0.858427	0.999914	Klc4
Ercc1	ENSMUSG00000003549	418.855	-0.0654006	0.091727	-0.712992	0.475851	0.999914	Ercc1
As3mt	ENSMUSG00000003559	331.045	0.0668674	0.094686	0.706202	0.480063	0.999914	As3mt
Homer3	ENSMUSG00000003573	177.696	0.0310071	0.130195	0.238158	0.811758	0.999914	Homer3
Crtc1	ENSMUSG00000003575	7529.69	-0.0390733	0.0821387	-0.475699	0.634289	0.999914	Crtc1
Sec14l2	ENSMUSG00000003585	1325.23	-0.0451508	0.0739741	-0.610359	0.541624	0.999914	Sec14l2
Aven	ENSMUSG00000003604	268.739	-0.154077	0.108037	-1.42615	0.153826	0.999914	Aven
Cp	ENSMUSG00000003617	404.431	-0.137595	0.16353	-0.841401	0.400124	0.999914	Cp
Crot	ENSMUSG00000003623	1374.6	0.108807	0.109385	0.994722	0.319872	0.999914	Crot
Rps6ka1	ENSMUSG00000003644	417.956	0.112364	0.133659	0.840676	0.40053	0.999914	Rps6ka1
Calb2	ENSMUSG00000003657	321.822	0.387042	0.253162	1.52883	0.126307	0.999914	Calb2
Snrnp200	ENSMUSG00000003660	3683.2	-0.0609525	0.088892	-0.685691	0.492908	0.999914	Snrnp200
Ciao1	ENSMUSG00000003662	1704.68	-0.137516	0.0776523	-1.77092	0.0765733	0.999914	Ciao1
Has1	ENSMUSG00000003665	11.3256	0.11416	0.401383	0.284417	0.776091	0.999914	Has1
Taf6l	ENSMUSG00000003680	288.973	0.0564758	0.0860466	0.65634	0.511606	0.999914	Taf6l
Insig2	ENSMUSG00000003721	1474.78	-0.0458651	0.108058	-0.424448	0.671239	0.999914	Insig2
Kpna6	ENSMUSG00000003731	3573.09	-0.0402528	0.0624295	-0.644772	0.519075	0.999914	Kpna6
Man1a	ENSMUSG00000003746	1036.37	0.146631	0.112527	1.30307	0.19255	0.999914	Man1a
Itpkc	ENSMUSG00000003752	264.413	0.125091	0.115601	1.0821	0.27921	0.999914	Itpkc
Coq8b	ENSMUSG00000003762	543.219	0.115503	0.0935945	1.23408	0.217173	0.999914	Coq8b
Brd8	ENSMUSG00000003778	1424.71	0.0200375	0.0486579	0.411804	0.680483	0.999914	Brd8
Kif20a	ENSMUSG00000003779	21.4728	0.325151	0.279169	1.16471	0.244136	0.999914	Kif20a
Farsa	ENSMUSG00000003808	771.913	0.0261024	0.0647713	0.402993	0.686953	0.999914	Farsa
Mast2	ENSMUSG00000003810	4546.74	-0.0470265	0.082688	-0.568723	0.569544	0.999914	Mast2
Dnase2a	ENSMUSG00000003812	115.496	0.0861182	0.19838	0.434107	0.664211	0.999914	Dnase2a
Rad23a	ENSMUSG00000003813	1646.09	-0.019171	0.0634863	-0.301971	0.762674	0.999914	Rad23a
Calr	ENSMUSG00000003814	10985.5	-0.0362622	0.0876726	-0.41361	0.67916	0.999914	Calr
Syce2	ENSMUSG00000003824	36.0984	-0.0208878	0.279207	-0.074811	0.940365	0.999914	Syce2
Nfat5	ENSMUSG00000003847	2530.76	0.0326316	0.0754824	0.432307	0.665519	0.999914	Nfat5
Nob1	ENSMUSG00000003848	692.687	-0.0931085	0.0643877	-1.44606	0.14816	0.999914	Nob1
Nqo1	ENSMUSG00000003849	101.482	0.291079	0.194329	1.49787	0.134168	0.999914	Nqo1
Ppfia3	ENSMUSG00000003863	7327.88	0.136779	0.112381	1.2171	0.223566	0.999914	Ppfia3
Gys1	ENSMUSG00000003865	621.816	-0.000849997	0.126609	-0.00671356	0.994643	0.999914	Gys1
Ruvbl2	ENSMUSG00000003868	665.248	-0.0439286	0.0706594	-0.621694	0.534143	0.999914	Ruvbl2
Lin7b	ENSMUSG00000003872	1055.1	-0.0403597	0.085235	-0.473511	0.635849	0.999914	Lin7b
Bax	ENSMUSG00000003873	758.91	0.116789	0.068047	1.7163	0.0861068	0.999914	Bax
Il7r	ENSMUSG00000003882	18.4957	-0.00197329	0.286283	-0.00689279	0.9945	0.999914	Il7r
Tfam	ENSMUSG00000003923	1041.42	-0.106432	0.146087	-0.728554	0.466275	0.999914	Tfam
Zfp81	ENSMUSG00000003929	660.059	0.0941684	0.0961157	0.97974	0.327214	0.999914	Zfp81
Efnb3	ENSMUSG00000003934	2313.58	0.112582	0.253989	0.443255	0.657581	0.999914	Efnb3
Mmd	ENSMUSG00000003948	9260.57	0.0134205	0.0692847	0.193701	0.84641	0.999914	Mmd
Fam162a	ENSMUSG00000003955	533.374	-0.0536215	0.10583	-0.506676	0.612382	0.999914	Fam162a
Rpl8	ENSMUSG00000003970	6964.92	0.0567077	0.0827671	0.685147	0.493251	0.999914	Rpl8
Grm3	ENSMUSG00000003974	2269.14	-0.0733524	0.0844829	-0.868252	0.385256	0.999914	Grm3
Ssbp2	ENSMUSG00000003992	2250.39	-0.021869	0.0872617	-0.250614	0.802112	0.999914	Ssbp2
Fancl	ENSMUSG00000004018	138.913	0.264518	0.188776	1.40122	0.161147	0.999914	Fancl
Brinp2	ENSMUSG00000004031	3515.52	-0.0698236	0.0804	-0.868453	0.385146	0.999914	Brinp2
Gstm5	ENSMUSG00000004032	3772.84	0.0527392	0.116524	0.452603	0.650835	0.999914	Gstm5
Gstm7	ENSMUSG00000004035	452.199	0.0510378	0.154197	0.330991	0.740651	0.999914	Gstm7
Stat3	ENSMUSG00000004040	1574.38	0.0676711	0.0733643	0.922398	0.356321	0.999914	Stat3
Stat5a	ENSMUSG00000004043	54.494	0.170065	0.193409	0.8793	0.379239	0.999914	Stat5a
Cavin1	ENSMUSG00000004044	587.226	-0.0483323	0.119962	-0.402898	0.687023	0.999914	Cavin1
Map3k11	ENSMUSG00000004054	673.899	0.140075	0.153576	0.91209	0.361722	0.999914	Map3k11
Akt2	ENSMUSG00000004056	3830.82	-0.0394003	0.0828367	-0.475638	0.634332	0.999914	Akt2
Dnaja3	ENSMUSG00000004069	1985.26	-0.0705459	0.0589271	-1.19717	0.231239	0.999914	Dnaja3
Hmox2	ENSMUSG00000004070	2082.57	-0.112005	0.0651474	-1.71925	0.0855687	0.999914	Hmox2
Cdip1	ENSMUSG00000004071	7889.71	-0.0600844	0.0425608	-1.41173	0.15803	0.999914	Cdip1
Map3k20	ENSMUSG00000004085	260.418	0.263605	0.179021	1.47248	0.140891	0.999914	Map3k20
Cwc15	ENSMUSG00000004096	1394.32	0.00514245	0.082926	0.0620125	0.950553	0.999914	Cwc15
Dnmt1	ENSMUSG00000004099	1702.13	-0.0256807	0.0868263	-0.295771	0.767405	0.999914	Dnmt1
Ppan	ENSMUSG00000004100	281.276	-0.0377014	0.111889	-0.336955	0.736151	0.999914	Ppan
Angptl2	ENSMUSG00000004105	111.278	-0.117573	0.201366	-0.583874	0.559305	0.999914	Angptl2
Cacna1e	ENSMUSG00000004110	6101.95	0.055851	0.123035	0.453944	0.649869	0.999914	Cacna1e
Cacna1b	ENSMUSG00000004113	3164.42	-0.0546918	0.128078	-0.42702	0.669365	0.999914	Cacna1b
Trmt10a	ENSMUSG00000004127	193.121	0.0292284	0.116067	0.251823	0.801178	0.999914	Trmt10a
Etv1	ENSMUSG00000004151	3210.07	-0.113584	0.131932	-0.860926	0.389279	0.999914	Etv1
Kifc2	ENSMUSG00000004187	18041.4	0.0108608	0.0677227	0.160372	0.872588	0.999914	Kifc2
Psap	ENSMUSG00000004207	53910.8	-0.0629231	0.0634189	-0.992182	0.321109	0.999914	Psap
Ikbkg	ENSMUSG00000004221	1449.16	-0.0384282	0.0892071	-0.430775	0.666632	0.999914	Ikbkg
Pax2	ENSMUSG00000004231	4.34648	-0.044553	0.594709	-0.0749156	0.940282	0.999914	Pax2
Wars2	ENSMUSG00000004233	196.421	-0.0832601	0.171935	-0.484252	0.628207	0.999914	Wars2
Atn1	ENSMUSG00000004263	5273.68	-0.0740823	0.0909092	-0.814904	0.415127	0.999914	Atn1
Phb2	ENSMUSG00000004264	1667.92	-0.0501151	0.057269	-0.875083	0.381529	0.999914	Phb2
Eno2	ENSMUSG00000004267	31940.5	-0.0445852	0.0507154	-0.879126	0.379333	0.999914	Eno2
Emg1	ENSMUSG00000004268	671.552	0.0311709	0.108863	0.286333	0.774623	0.999914	Emg1
Lpcat3	ENSMUSG00000004270	365.612	0.136991	0.098385	1.39239	0.163803	0.999914	Lpcat3
Atp6v1f	ENSMUSG00000004285	2345.42	0.0161968	0.0790199	0.204971	0.837595	0.999914	Atp6v1f
Clcn5	ENSMUSG00000004317	327.004	-0.105332	0.123483	-0.853009	0.393654	0.999914	Clcn5
Hif3a	ENSMUSG00000004328	280.875	0.0620933	0.200012	0.310448	0.75622	0.999914	Hif3a
Gpx6	ENSMUSG00000004341	7.03421	2.78484	1.99795	1.39385	0.163362	0.999914	Gpx6
Pde1c	ENSMUSG00000004347	226.668	0.203911	0.217269	0.938519	0.347978	0.999914	Pde1c
Utp20	ENSMUSG00000004356	562.175	-0.0716166	0.190452	-0.376034	0.706892	0.999914	Utp20
Spic	ENSMUSG00000004359	12.2408	0.291763	0.487702	0.59824	0.54968	0.999914	Spic
X9330159F19Rik	ENSMUSG00000004360	2580.47	-0.119404	0.0846939	-1.40982	0.158591	0.999914	9330159F19Rik
Cul3	ENSMUSG00000004364	4945.6	-0.0823253	0.0622698	-1.32207	0.186144	0.999914	Cul3
Sst	ENSMUSG00000004366	4614.29	-0.00449324	0.105164	-0.0427262	0.96592	0.999914	Sst
Il11	ENSMUSG00000004371	10.694	0.36258	0.375188	0.966396	0.333846	0.999914	Il11
Large1	ENSMUSG00000004383	5524.17	-0.0564143	0.0908732	-0.620803	0.534729	0.999914	Large1
Ddx56	ENSMUSG00000004393	996.611	-0.0316488	0.0702485	-0.450527	0.65233	0.999914	Ddx56
Tmed4	ENSMUSG00000004394	1941.92	-0.00306376	0.049447	-0.0619604	0.950594	0.999914	Tmed4
Col26a1	ENSMUSG00000004415	81.3381	0.418465	0.25958	1.61208	0.106944	0.999914	Col26a1
Bid	ENSMUSG00000004446	270.79	0.056686	0.116406	0.486968	0.626281	0.999914	Bid
Ralb	ENSMUSG00000004451	547.04	0.0180604	0.0801645	0.225292	0.821752	0.999914	Ralb
Ppp1cc	ENSMUSG00000004455	4875.21	-0.0319503	0.0489145	-0.653187	0.513636	0.999914	Ppp1cc
Dnajb11	ENSMUSG00000004460	1461.39	-0.0504181	0.0752762	-0.669775	0.503001	0.999914	Dnajb11
Tbccd1	ENSMUSG00000004462	476.557	0.0204324	0.0893465	0.228688	0.819112	0.999914	Tbccd1
Zfp324	ENSMUSG00000004500	300.308	-0.124298	0.0902314	-1.37755	0.168343	0.999914	Zfp324
Gab2	ENSMUSG00000004508	789.807	-0.0355554	0.0933728	-0.38079	0.703359	0.999914	Gab2
Coro1c	ENSMUSG00000004530	2564.65	-0.035221	0.0789478	-0.44613	0.655503	0.999914	Coro1c
Tax1bp1	ENSMUSG00000004535	4679.4	-0.102214	0.0661231	-1.54581	0.122149	0.999914	Tax1bp1
Ctse	ENSMUSG00000004552	2.96841	0.977585	0.812858	1.20265	0.229111	0.999914	Ctse
Ndrg2	ENSMUSG00000004558	23138.1	0.029797	0.101498	0.293571	0.769085	0.999914	Ndrg2
Mettl17	ENSMUSG00000004561	344.393	0.0332711	0.109683	0.303337	0.761633	0.999914	Mettl17
Arhgef40	ENSMUSG00000004562	550.172	0.16445	0.187521	0.876966	0.380505	0.999914	Arhgef40
Pnpla6	ENSMUSG00000004565	1300.59	0.141518	0.134891	1.04913	0.294118	0.999914	Pnpla6
Mcoln1	ENSMUSG00000004567	1808.12	0.0566717	0.0881702	0.642754	0.520384	0.999914	Mcoln1
Arhgef18	ENSMUSG00000004568	1604.66	-0.102405	0.0759385	-1.34853	0.177487	0.999914	Arhgef18
Pkn2	ENSMUSG00000004591	917.508	-0.0151298	0.0713549	-0.212036	0.832079	0.999914	Pkn2
Etfb	ENSMUSG00000004610	713.569	-0.0318955	0.100791	-0.316452	0.751659	0.999914	Etfb
Nkg7	ENSMUSG00000004612	2.36029	-1.53771	1.01085	-1.5212	0.12821	0.999914	Nkg7
Pcp2	ENSMUSG00000004630	3.74571	-0.529612	0.859388	-0.616267	0.537719	0.999914	Pcp2
Sgce	ENSMUSG00000004631	711.55	-0.0295753	0.0761214	-0.388528	0.697625	0.999914	Sgce
Chn2	ENSMUSG00000004633	1390.38	-0.0437867	0.109876	-0.398511	0.690253	0.999914	Chn2
Wwox	ENSMUSG00000004637	690.545	-0.0813584	0.0953734	-0.853051	0.393631	0.999914	Wwox
Slbp	ENSMUSG00000004642	768.932	0.0551771	0.0842765	0.654715	0.512651	0.999914	Slbp
Tyr	ENSMUSG00000004651	33.2032	0.192362	0.228285	0.84264	0.39943	0.999914	Tyr
Arid3b	ENSMUSG00000004661	172.648	0.0960968	0.181643	0.529042	0.596776	0.999914	Arid3b
Cnn2	ENSMUSG00000004665	172.09	-0.177376	0.155109	-1.14355	0.252809	0.999914	Cnn2
Polr2e	ENSMUSG00000004667	1445.09	-0.00848222	0.0657774	-0.128953	0.897395	0.999914	Polr2e
Abca13	ENSMUSG00000004668	7.45606	-0.132538	0.605373	-0.218936	0.8267	0.999914	Abca13
Hdac9	ENSMUSG00000004698	1482	-0.00622307	0.111954	-0.0555859	0.955672	0.999914	Hdac9
Adgre1	ENSMUSG00000004730	207.187	0.166957	0.141087	1.18337	0.236663	0.999914	Adgre1
Mtfp1	ENSMUSG00000004748	1794.98	-0.0341724	0.0861065	-0.396862	0.691469	0.999914	Mtfp1
Rab11a	ENSMUSG00000004771	3985.47	-0.0524772	0.0889373	-0.590046	0.55516	0.999914	Rab11a
Eif2b2	ENSMUSG00000004788	816.065	0.110897	0.0772069	1.43636	0.150901	0.999914	Eif2b2
Dlst	ENSMUSG00000004789	4071.5	-0.0221739	0.0540313	-0.410391	0.681519	0.999914	Dlst
Pgf	ENSMUSG00000004791	66.127	0.184818	0.241957	0.763843	0.444961	0.999914	Pgf
Ulk2	ENSMUSG00000004798	4510.61	-0.0444657	0.0453717	-0.980032	0.32707	0.999914	Ulk2
Ccl24	ENSMUSG00000004814	3.96958	-0.513005	0.654538	-0.783766	0.433177	0.999914	Ccl24
Dgkq	ENSMUSG00000004815	1041.91	0.181284	0.134832	1.34452	0.178779	0.999914	Dgkq
Grap	ENSMUSG00000004837	151.9	0.199647	0.132804	1.50332	0.132756	0.999914	Grap
Pou1f1	ENSMUSG00000004842	4.7056	0.63336	0.58328	1.08586	0.277541	0.999914	Pou1f1
Chmp2b	ENSMUSG00000004843	1879.73	-0.00332696	0.0958439	-0.0347123	0.972309	0.999914	Chmp2b
Plod3	ENSMUSG00000004846	776.249	0.122021	0.116715	1.04546	0.295811	0.999914	Plod3
Ap1s1	ENSMUSG00000004849	6017.8	0.037227	0.0586083	0.635183	0.525309	0.999914	Ap1s1
Mapk13	ENSMUSG00000004864	18.3147	0.227191	0.406648	0.558692	0.576372	0.999914	Mapk13
Srpk1	ENSMUSG00000004865	2128.47	-0.0463782	0.104135	-0.445366	0.656055	0.999914	Srpk1
Lbr	ENSMUSG00000004880	350.546	0.109906	0.110649	0.993284	0.320572	0.999914	Lbr
Crabp2	ENSMUSG00000004885	37.4897	-0.0608742	0.390866	-0.155742	0.876237	0.999914	Crabp2
Nes	ENSMUSG00000004891	472.844	-0.149296	0.170745	-0.874384	0.381909	0.999914	Nes
Bcan	ENSMUSG00000004892	6729.09	0.0141193	0.0982636	0.143688	0.885747	0.999914	Bcan
Hapln2	ENSMUSG00000004894	442.912	0.165263	0.19577	0.844168	0.398575	0.999914	Hapln2
Prcc	ENSMUSG00000004895	1205.91	-0.0558972	0.0517282	-1.0806	0.279877	0.999914	Prcc
Hdgf	ENSMUSG00000004897	4369.88	-0.000781045	0.0421936	-0.018511	0.985231	0.999914	Hdgf
Slc25a18	ENSMUSG00000004902	1889.1	-0.0488726	0.13018	-0.375423	0.707346	0.999914	Slc25a18
Thop1	ENSMUSG00000004929	1215.58	-0.06988	0.0700827	-0.997109	0.318712	0.999914	Thop1
Apba3	ENSMUSG00000004931	374.736	-0.036345	0.106263	-0.34203	0.732329	0.999914	Apba3
Matk	ENSMUSG00000004933	3451.29	0.0355947	0.0972355	0.366067	0.714315	0.999914	Matk
Pias4	ENSMUSG00000004934	443.803	-0.0433971	0.0952336	-0.455691	0.648612	0.999914	Pias4
Map2k1	ENSMUSG00000004936	8499.53	0.0227446	0.0582039	0.390775	0.695964	0.999914	Map2k1
Sgta	ENSMUSG00000004937	3606.25	-0.0417368	0.059203	-0.704977	0.480825	0.999914	Sgta
Nmrk2	ENSMUSG00000004939	2.76221	0.551697	0.79019	0.698182	0.485063	0.999914	Nmrk2
Tmem242	ENSMUSG00000004945	1046.61	-0.020307	0.120585	-0.168405	0.866265	0.999914	Tmem242
Dtx2	ENSMUSG00000004947	201.987	-0.187709	0.125837	-1.49168	0.135783	0.999914	Dtx2
Hspb1	ENSMUSG00000004951	212.011	-0.158316	0.193675	-0.817432	0.413682	0.999914	Hspb1
Rasa4	ENSMUSG00000004952	119.071	0.219413	0.19612	1.11877	0.263239	0.999914	Rasa4
Hnrnpa2b1	ENSMUSG00000004980	9543.17	0.108273	0.0678172	1.59654	0.110368	0.999914	Hnrnpa2b1
Yju2b	ENSMUSG00000004994	242.602	-0.152018	0.121161	-1.25467	0.209598	0.999914	Yju2b
Mri1	ENSMUSG00000004996	197.225	0.0435757	0.16603	0.262457	0.792969	0.999914	Mri1
Prkacb	ENSMUSG00000005034	19313	-0.051541	0.0652656	-0.789711	0.429696	0.999914	Prkacb
Sgsh	ENSMUSG00000005043	209.856	0.0315262	0.126702	0.248821	0.803499	0.999914	Sgsh
Chd5	ENSMUSG00000005045	8838.65	-0.0561172	0.106832	-0.525285	0.599385	0.999914	Chd5
Cstb	ENSMUSG00000005054	434.422	-0.0683329	0.107774	-0.634041	0.526054	0.999914	Cstb
Sh2b2	ENSMUSG00000005057	130.499	-0.0521844	0.218653	-0.238663	0.811367	0.999914	Sh2b2
Pex5	ENSMUSG00000005069	1678.83	-0.0346178	0.0749838	-0.46167	0.644318	0.999914	Pex5
Jkamp	ENSMUSG00000005078	1313.81	-0.0227601	0.0757048	-0.300643	0.763686	0.999914	Jkamp
Cd44	ENSMUSG00000005087	70.5078	0.420585	0.230705	1.82304	0.0682975	0.999914	Cd44
Slc1a2	ENSMUSG00000005089	109010	-0.0578856	0.0896441	-0.645727	0.518456	0.999914	Slc1a2
Eif2ak4	ENSMUSG00000005102	556.796	-0.104265	0.0785367	-1.3276	0.184311	0.999914	Eif2ak4
Wdr1	ENSMUSG00000005103	5246.2	0.0425779	0.0604113	0.704801	0.480934	0.999914	Wdr1
Slc2a9	ENSMUSG00000005107	29.2633	0.270217	0.300692	0.898651	0.368838	0.999914	Slc2a9
Ccn4	ENSMUSG00000005124	240.44	0.00150832	0.134316	0.0112296	0.99104	0.999914	Ccn4
Ndrg1	ENSMUSG00000005125	3913.93	0.0215448	0.140827	0.152988	0.878408	0.999914	Ndrg1
X4930550C14Rik	ENSMUSG00000005131	9.24576	0.00117087	0.461287	0.00253828	0.997975	0.999914	4930550C14Rik
Klf5	ENSMUSG00000005148	345.025	-0.0250219	0.145985	-0.171401	0.863909	0.999914	Klf5
Wdr83	ENSMUSG00000005150	435.804	0.118304	0.0913815	1.29462	0.195452	0.999914	Wdr83
Prdx2	ENSMUSG00000005161	5902.07	-0.0029713	0.0977922	-0.0303838	0.975761	0.999914	Prdx2
Polr2a	ENSMUSG00000005198	2525.43	-0.102076	0.117042	-0.872127	0.383139	0.999914	Polr2a
Senp3	ENSMUSG00000005204	2106.19	0.16152	0.096261	1.67793	0.0933602	0.999914	Senp3
Corin	ENSMUSG00000005220	7.50536	-0.608281	0.444545	-1.36832	0.171211	0.999914	Corin
Plekha8	ENSMUSG00000005225	487.84	-0.0929928	0.096183	-0.966832	0.333628	0.999914	Plekha8
Spc25	ENSMUSG00000005233	15.2516	-0.135515	0.390029	-0.34745	0.728254	0.999914	Spc25
Dnah2	ENSMUSG00000005237	53.0828	0.385555	0.341577	1.12875	0.259003	0.999914	Dnah2
Ripk4	ENSMUSG00000005251	11.5923	-0.612251	0.385971	-1.58626	0.11268	0.999914	Ripk4
Ufd1	ENSMUSG00000005262	1978.97	0.0132078	0.063098	0.209323	0.834196	0.999914	Ufd1
Zfp287	ENSMUSG00000005267	362.208	-0.0188231	0.10195	-0.18463	0.853519	0.999914	Zfp287
Prlr	ENSMUSG00000005268	23.09	0.449966	0.470845	0.955656	0.339246	0.999914	Prlr
Ubqln1	ENSMUSG00000005312	6162.83	-0.068912	0.0526323	-1.30931	0.190429	0.999914	Ubqln1
Cadm3	ENSMUSG00000005338	13579.5	-0.119871	0.097189	-1.23338	0.217432	0.999914	Cadm3
Txn2	ENSMUSG00000005354	3144.36	-0.0608142	0.0549824	-1.10607	0.268697	0.999914	Txn2
Slc1a6	ENSMUSG00000005357	188.128	0.0210474	0.12426	0.169383	0.865496	0.999914	Slc1a6
Slc1a3	ENSMUSG00000005360	22897.3	0.0329605	0.0874075	0.37709	0.706107	0.999914	Slc1a3
Crbn	ENSMUSG00000005362	2143.95	-0.0646723	0.116519	-0.555037	0.578869	0.999914	Crbn
Il5ra	ENSMUSG00000005364	3.26777	-0.502754	0.739959	-0.679435	0.496862	0.999914	Il5ra
Msh6	ENSMUSG00000005370	560.169	-0.0779727	0.0725829	-1.07426	0.282707	0.999914	Msh6
Fbxo11	ENSMUSG00000005371	4764.1	-0.0523616	0.0592083	-0.884362	0.376501	0.999914	Fbxo11
Mlxipl	ENSMUSG00000005373	85.8062	0.261468	0.180961	1.44488	0.14849	0.999914	Mlxipl
Tbl2	ENSMUSG00000005374	927.177	0.00313878	0.105107	0.0298628	0.976176	0.999914	Tbl2
Bud23	ENSMUSG00000005378	624.558	0.0752216	0.0952052	0.7901	0.429469	0.999914	Bud23
Nid1	ENSMUSG00000005397	255.771	-0.0369981	0.142764	-0.259156	0.795515	0.999914	Nid1
Mcm5	ENSMUSG00000005410	193.686	0.11888	0.128014	0.92865	0.35307	0.999914	Mcm5
Hmox1	ENSMUSG00000005413	196.647	0.110281	0.126725	0.870242	0.384168	0.999914	Hmox1
Mprip	ENSMUSG00000005417	10373.7	0.00474207	0.0684817	0.0692458	0.944794	0.999914	Mprip
Cic	ENSMUSG00000005442	5945.47	0.00315988	0.0945303	0.0334272	0.973334	0.999914	Cic
Pafah1b3	ENSMUSG00000005447	232.481	-0.0933478	0.133348	-0.700032	0.483908	0.999914	Pafah1b3
Il27ra	ENSMUSG00000005465	6.67519	0.453499	0.500683	0.905761	0.365062	0.999914	Il27ra
Prkaca	ENSMUSG00000005469	5767.85	-0.0750115	0.0614808	-1.22008	0.222434	0.999914	Prkaca
Asf1b	ENSMUSG00000005470	18.8265	-0.019462	0.319025	-0.0610045	0.951356	0.999914	Asf1b
Ddx39a	ENSMUSG00000005481	360.55	0.00304756	0.102451	0.0297464	0.976269	0.999914	Ddx39a
Dnajb1	ENSMUSG00000005483	2409.21	-0.0586508	0.0860267	-0.681774	0.495382	0.999914	Dnajb1
Msh4	ENSMUSG00000005493	65.0815	0.208653	0.178496	1.16895	0.242425	0.999914	Msh4
Usp40	ENSMUSG00000005501	371.617	0.121263	0.119523	1.01455	0.310319	0.999914	Usp40
Kbtbd4	ENSMUSG00000005505	978.623	-0.0469482	0.101907	-0.460696	0.645016	0.999914	Kbtbd4
Celf1	ENSMUSG00000005506	6271.29	0.0230132	0.0812337	0.283297	0.776949	0.999914	Celf1
Ndufs3	ENSMUSG00000005510	2632.03	-0.0369059	0.0804631	-0.458669	0.646472	0.999914	Ndufs3
Por	ENSMUSG00000005514	2250.9	-0.0847415	0.0762675	-1.11111	0.266521	0.999914	Por
Igf1r	ENSMUSG00000005533	2261.49	-0.0639045	0.0783331	-0.815805	0.414612	0.999914	Igf1r
Insr	ENSMUSG00000005534	1516.33	0.0325298	0.0984619	0.330379	0.741114	0.999914	Insr
Atp4a	ENSMUSG00000005553	22.2189	0.68664	0.554757	1.23773	0.215816	0.999914	Atp4a
Trim28	ENSMUSG00000005566	3544.37	0.0661276	0.0859953	0.768968	0.441912	0.999914	Trim28
Ube2m	ENSMUSG00000005575	3551.1	-0.0203181	0.0503452	-0.403575	0.686525	0.999914	Ube2m
Mef2c	ENSMUSG00000005583	21497.3	-0.104783	0.108529	-0.965485	0.334302	0.999914	Mef2c
Ctr9	ENSMUSG00000005609	1555.88	-0.0962451	0.0602787	-1.59667	0.110339	0.999914	Ctr9
Eif4g2	ENSMUSG00000005610	24966.6	-0.0499998	0.0511957	-0.976639	0.328748	0.999914	Eif4g2
Irag1	ENSMUSG00000005611	108.541	-0.0480571	0.229289	-0.209591	0.833987	0.999914	Irag1
Pcyt1a	ENSMUSG00000005615	1351.83	-0.0356263	0.061084	-0.583235	0.559735	0.999914	Pcyt1a
Zfp592	ENSMUSG00000005621	1027.58	0.13472	0.148796	0.905398	0.365255	0.999914	Zfp592
Psmd4	ENSMUSG00000005625	2652.48	-0.0241629	0.0638037	-0.378707	0.704905	0.999914	Psmd4
Tmod4	ENSMUSG00000005628	2.78709	0.477328	0.769156	0.620587	0.534871	0.999914	Tmod4
Insrr	ENSMUSG00000005640	6.2653	0.222709	0.650155	0.342547	0.731939	0.999914	Insrr
Cabp5	ENSMUSG00000005649	15.4255	-0.0675545	0.322098	-0.209733	0.833876	0.999914	Cabp5
Snx6	ENSMUSG00000005656	1138.24	-0.041071	0.0752316	-0.545927	0.585116	0.999914	Snx6
Mthfd2	ENSMUSG00000005667	220.334	0.123654	0.135618	0.911781	0.361884	0.999914	Mthfd2
Kit	ENSMUSG00000005672	1043.85	-0.0869959	0.122878	-0.707985	0.478954	0.999914	Kit
Tomm40l	ENSMUSG00000005674	2128.19	0.0661011	0.115443	0.572588	0.566924	0.999914	Tomm40l
Nr1i3	ENSMUSG00000005677	5.78353	0.135374	0.544176	0.248768	0.80354	0.999914	Nr1i3
Apoa2	ENSMUSG00000005681	9.95152	0.346251	0.46447	0.745474	0.455985	0.999914	Apoa2
Cs	ENSMUSG00000005683	9126.8	-0.0475132	0.0487738	-0.974155	0.32998	0.999914	Cs
Ampd3	ENSMUSG00000005686	709.452	-0.0179875	0.0888402	-0.20247	0.839549	0.999914	Ampd3
Bcas2	ENSMUSG00000005687	1336.27	-0.110375	0.0721122	-1.5306	0.125869	0.999914	Bcas2
Ctcf	ENSMUSG00000005698	2166.55	-0.0459833	0.053493	-0.859613	0.390002	0.999914	Ctcf
Pard6a	ENSMUSG00000005699	659.903	-0.0747941	0.0861807	-0.867874	0.385463	0.999914	Pard6a
Pvalb	ENSMUSG00000005716	1630.4	-0.0540737	0.174294	-0.310244	0.756376	0.999914	Pvalb
Tfap4	ENSMUSG00000005718	56.9764	0.00396492	0.207211	0.0191347	0.984734	0.999914	Tfap4
Ranbp1	ENSMUSG00000005732	1157.18	-0.0327927	0.0680223	-0.482088	0.629744	0.999914	Ranbp1
Rfx5	ENSMUSG00000005774	481.586	-0.00665466	0.108085	-0.0615685	0.950906	0.999914	Rfx5
Psmb4	ENSMUSG00000005779	2929.05	-0.0566611	0.100303	-0.564898	0.572143	0.999914	Psmb4
Slc30a4	ENSMUSG00000005802	3319.75	-0.104887	0.100064	-1.0482	0.294547	0.999914	Slc30a4
Sqor	ENSMUSG00000005803	154.652	0.00910064	0.133618	0.0681095	0.945698	0.999914	Sqor
Metap1	ENSMUSG00000005813	1218.51	0.0858097	0.0596433	1.43871	0.150232	0.999914	Metap1
Gpr108	ENSMUSG00000005823	589.205	0.00744297	0.0702264	0.105985	0.915594	0.999914	Gpr108
Gata6	ENSMUSG00000005836	2.25823	-0.425471	0.931562	-0.456729	0.647866	0.999914	Gata6
Rsl1d1	ENSMUSG00000005846	1523	-0.0504571	0.0955091	-0.528296	0.597294	0.999914	Rsl1d1
Apc	ENSMUSG00000005871	15600.3	0.135671	0.0895253	1.51545	0.12966	0.999914	Apc
Reep5	ENSMUSG00000005873	13125.6	-0.06857	0.0502802	-1.36376	0.172644	0.999914	Reep5
Ergic3	ENSMUSG00000005881	2572.2	-0.0396233	0.0857382	-0.462143	0.643979	0.999914	Ergic3
Uqcc1	ENSMUSG00000005882	1682.29	-0.103757	0.107166	-0.968188	0.33295	0.999914	Uqcc1
Spo11	ENSMUSG00000005883	4.27838	-0.238401	0.697549	-0.34177	0.732524	0.999914	Spo11
Ncoa2	ENSMUSG00000005886	3382.1	-0.113496	0.0723565	-1.56857	0.116748	0.999914	Ncoa2
Nr2c2	ENSMUSG00000005893	5285.12	-0.0697697	0.0510312	-1.3672	0.171564	0.999914	Nr2c2
Nr2c1	ENSMUSG00000005897	263.342	0.0354436	0.0887534	0.399349	0.689636	0.999914	Nr2c1
Pex1	ENSMUSG00000005907	563.465	0.00805994	0.163975	0.0491536	0.960797	0.999914	Pex1
Otx1	ENSMUSG00000005917	198.734	-0.127456	0.145592	-0.875435	0.381337	0.999914	Otx1
Kctd20	ENSMUSG00000005936	2320.89	-0.0223548	0.0469227	-0.476417	0.633777	0.999914	Kctd20
Itgae	ENSMUSG00000005947	4.27092	0.11062	0.602652	0.183556	0.854362	0.999914	Itgae
Ctns	ENSMUSG00000005949	402.523	0.154103	0.118174	1.30403	0.192223	0.999914	Ctns
P2rx5	ENSMUSG00000005950	24.0877	-0.385675	0.274722	-1.40387	0.160357	0.999914	P2rx5
Shpk	ENSMUSG00000005951	101.044	-0.0169828	0.141427	-0.120082	0.904418	0.999914	Shpk
Trpv1	ENSMUSG00000005952	2.3538	1.42756	0.904903	1.57759	0.11466	0.999914	Trpv1
Ephb3	ENSMUSG00000005958	949.726	0.0446219	0.139071	0.320856	0.74832	0.999914	Ephb3
Tuft1	ENSMUSG00000005968	55.7921	0.190034	0.209792	0.905824	0.365029	0.999914	Tuft1
Rcn1	ENSMUSG00000005973	514.251	0.0665377	0.125183	0.531525	0.595055	0.999914	Rcn1
Trap1	ENSMUSG00000005981	1910.4	-0.0769382	0.0703022	-1.09439	0.273783	0.999914	Trap1
Naa60	ENSMUSG00000005982	3050.12	-0.0184916	0.057255	-0.32297	0.746718	0.999914	Naa60
X1700037C18Rik	ENSMUSG00000005983	118.019	0.125237	0.137946	0.90787	0.363947	0.999914	1700037C18Rik
Ankrd13d	ENSMUSG00000005986	1289.91	-0.0156463	0.0675204	-0.231726	0.81675	0.999914	Ankrd13d
Tpr	ENSMUSG00000006005	3059.24	0.0672812	0.0728271	0.923848	0.355565	0.999914	Tpr
Odr4	ENSMUSG00000006010	1444.57	0.0754204	0.0861367	0.87559	0.381253	0.999914	Odr4
Prg4	ENSMUSG00000006014	147.79	-0.259011	0.709378	-0.365124	0.715019	0.999914	Prg4
Dhx34	ENSMUSG00000006019	240.22	-0.0231548	0.131566	-0.175994	0.860299	0.999914	Dhx34
Kptn	ENSMUSG00000006021	461.212	0.0638786	0.0890961	0.716963	0.473397	0.999914	Kptn
Napa	ENSMUSG00000006024	8750.07	-0.0796152	0.0700527	-1.1365	0.255746	0.999914	Napa
Sra1	ENSMUSG00000006050	796.466	-0.0256492	0.0747353	-0.3432	0.731448	0.999914	Sra1
Atp5g1	ENSMUSG00000006057	4362.18	0.0122955	0.0854984	0.143809	0.885651	0.999914	Atp5g1
Snf8	ENSMUSG00000006058	1520.55	0.0629647	0.0739802	0.851101	0.394713	0.999914	Snf8
Tbcb	ENSMUSG00000006095	1810.24	-0.043543	0.068242	-0.638067	0.52343	0.999914	Tbcb
Inpp5k	ENSMUSG00000006127	1036.2	-0.0165466	0.0652295	-0.253668	0.799752	0.999914	Inpp5k
Crkl	ENSMUSG00000006134	2023.81	-0.0576598	0.0519588	-1.10972	0.26712	0.999914	Crkl
Upk3bl	ENSMUSG00000006143	2.03645	-0.78342	1.20492	-0.650182	0.515574	0.999914	Upk3bl
Clint1	ENSMUSG00000006169	1815.8	-0.0517583	0.0630665	-0.820694	0.41182	0.999914	Clint1
Prss16	ENSMUSG00000006179	38.8813	0.334987	0.31604	1.05995	0.289166	0.999914	Prss16
Cdkal1	ENSMUSG00000006191	324.877	-0.0554769	0.0941776	-0.589066	0.555817	0.999914	Cdkal1
Htra1	ENSMUSG00000006205	4263.08	-0.151097	0.122744	-1.23099	0.218326	0.999914	Htra1
Zbtb17	ENSMUSG00000006215	1035.22	-0.0401477	0.0693405	-0.578993	0.562594	0.999914	Zbtb17
Fam131c	ENSMUSG00000006218	44.0405	-0.0332178	0.268175	-0.123866	0.901421	0.999914	Fam131c
Fblim1	ENSMUSG00000006219	30.3059	-0.106911	0.380497	-0.280978	0.778728	0.999914	Fblim1
Hspb7	ENSMUSG00000006221	17.7664	0.20808	0.351183	0.592512	0.553508	0.999914	Hspb7
Epor	ENSMUSG00000006235	195	0.0839938	0.128516	0.653567	0.513391	0.999914	Epor
Mob1b	ENSMUSG00000006262	1097.41	0.0105885	0.0877209	0.120706	0.903924	0.999914	Mob1b
Vax1	ENSMUSG00000006270	7.05664	0.432982	0.527505	0.820811	0.411754	0.999914	Vax1
Atp6v1b2	ENSMUSG00000006273	26497.5	-0.0747874	0.058656	-1.27502	0.202303	0.999914	Atp6v1b2
Eps15l1	ENSMUSG00000006276	1504.1	0.0482598	0.0904943	0.533291	0.593832	0.999914	Eps15l1
Ttc5	ENSMUSG00000006288	963.222	0.0585654	0.0823365	0.711293	0.476902	0.999914	Ttc5
Osgep	ENSMUSG00000006289	523.748	-0.0673427	0.134289	-0.501478	0.616035	0.999914	Osgep
Aamp	ENSMUSG00000006299	4077.77	-0.00373764	0.0560873	-0.0666396	0.946869	0.999914	Aamp
Tmbim1	ENSMUSG00000006301	1131.18	0.15659	0.125848	1.24428	0.213396	0.999914	Tmbim1
Arpc2	ENSMUSG00000006304	5131.52	-0.038218	0.0545479	-0.700632	0.483533	0.999914	Arpc2
Kmt2b	ENSMUSG00000006307	1449.56	0.178217	0.147916	1.20485	0.22826	0.999914	Kmt2b
Upk1a	ENSMUSG00000006313	8.64343	0.75517	0.506942	1.48966	0.136314	0.999914	Upk1a
Tmem147	ENSMUSG00000006315	1362.31	-0.0450664	0.0650111	-0.69321	0.488178	0.999914	Tmem147
Rps9	ENSMUSG00000006333	4813.86	0.111793	0.110391	1.0127	0.311202	0.999914	Rps9
Tfpt	ENSMUSG00000006335	428.792	-0.0272822	0.0820006	-0.332707	0.739356	0.999914	Tfpt
Susd2	ENSMUSG00000006342	436.699	-0.146951	0.136806	-1.07415	0.282755	0.999914	Susd2
Ggt5	ENSMUSG00000006344	75.6278	0.478679	0.321958	1.48677	0.137074	0.999914	Ggt5
Ggt1	ENSMUSG00000006345	58.8347	0.116503	0.193537	0.60197	0.547194	0.999914	Ggt1
Crip2	ENSMUSG00000006356	3951.07	-0.0807621	0.0668124	-1.20879	0.226744	0.999914	Crip2
Crip1	ENSMUSG00000006360	100.327	-0.135558	0.165574	-0.818716	0.412949	0.999914	Crip1
Cbfa2t3	ENSMUSG00000006362	1089.17	-0.194517	0.114092	-1.70492	0.0882096	0.999914	Cbfa2t3
Fbln1	ENSMUSG00000006369	254.093	-0.0425041	0.11907	-0.356968	0.721116	0.999914	Fbln1
Pgrmc1	ENSMUSG00000006373	7991.03	0.0193917	0.120922	0.160365	0.872594	0.999914	Pgrmc1
Gcat	ENSMUSG00000006378	304.907	0.156348	0.204858	0.763203	0.445342	0.999914	Gcat
Mpl	ENSMUSG00000006389	37.3504	-0.443425	0.303125	-1.46284	0.14351	0.999914	Mpl
Elovl1	ENSMUSG00000006390	403.994	0.0987657	0.105806	0.93346	0.350582	0.999914	Elovl1
Med8	ENSMUSG00000006392	548.093	-0.00213154	0.0835429	-0.0255143	0.979645	0.999914	Med8
Hyi	ENSMUSG00000006395	129.582	0.0746532	0.139825	0.533903	0.593409	0.999914	Hyi
Cdc20	ENSMUSG00000006398	27.4329	-0.0670663	0.265604	-0.252505	0.800651	0.999914	Cdc20
Adamts4	ENSMUSG00000006403	714.357	0.13281	0.176354	0.75309	0.451396	0.999914	Adamts4
Nectin4	ENSMUSG00000006411	138.091	0.108364	0.164089	0.660401	0.508997	0.999914	Nectin4
Pfdn2	ENSMUSG00000006412	2680.02	0.0895442	0.0666415	1.34367	0.179055	0.999914	Pfdn2
Rnf114	ENSMUSG00000006418	1715.13	-0.0179946	0.056012	-0.321263	0.748011	0.999914	Rnf114
Steep1	ENSMUSG00000006423	1807.37	0.00419329	0.0860316	0.0487413	0.961125	0.999914	Steep1
[truncated: 16,114 more rows]

## Sheet: Cortex WT_v_APP 6mo
	ENSEMBL	baseMean	log2FoldChange	lfcSE	stat	pvalue	padj	SYMBOL
Itgax	ENSMUSG00000030789	430.558	6.12924	0.351347	17.4449	3.76072e-68	6.72004e-64	Itgax
Ccl6	ENSMUSG00000018927	487.975	4.51552	0.281329	16.0506	5.65827e-58	5.05539e-54	Ccl6
Grn	ENSMUSG00000034708	3181.37	1.01925	0.0702746	14.5038	1.14573e-47	6.82436e-44	Grn
Ctsz	ENSMUSG00000016256	2362.36	1.45483	0.103866	14.0068	1.41707e-44	6.33043e-41	Ctsz
Tgfbr2	ENSMUSG00000032440	1008.88	1.20744	0.0907892	13.2994	2.33352e-40	6.94961e-37	Tgfbr2
Mpeg1	ENSMUSG00000046805	3631.71	2.27435	0.170931	13.3057	2.14616e-40	6.94961e-37	Mpeg1
Cd68	ENSMUSG00000018774	781.556	2.31169	0.174172	13.2725	3.34386e-40	8.53592e-37	Cd68
Clec7a	ENSMUSG00000079293	570.896	6.70047	0.514671	13.0189	9.54914e-39	2.13292e-35	Clec7a
Tent5c	ENSMUSG00000044468	311.97	2.17478	0.167564	12.9788	1.61334e-38	3.20319e-35	Tent5c
Lgals3bp	ENSMUSG00000033880	1601.04	2.41341	0.187518	12.8703	6.61824e-38	1.18261e-34	Lgals3bp
Laptm5	ENSMUSG00000028581	2649.95	1.42476	0.111762	12.7482	3.19013e-37	5.18223e-34	Laptm5
Tlr2	ENSMUSG00000027995	131.379	2.81039	0.221444	12.6912	6.61785e-37	9.85453e-34	Tlr2
Ccl3	ENSMUSG00000000982	86.1456	5.61067	0.471368	11.9029	1.14239e-32	1.57025e-29	Ccl3
Gpnmb	ENSMUSG00000029816	288.105	1.98749	0.16732	11.8784	1.5329e-32	1.95653e-29	Gpnmb
Lyz2	ENSMUSG00000069516	1302	2.96841	0.250113	11.8683	1.73034e-32	2.06129e-29	Lyz2
Slc15a3	ENSMUSG00000024737	139.415	2.60574	0.219678	11.8616	1.87391e-32	2.09281e-29	Slc15a3
C1qc	ENSMUSG00000036896	2843.33	1.5982	0.136354	11.721	9.94924e-32	1.04578e-28	C1qc
Fcgr2b	ENSMUSG00000026656	519.843	1.94935	0.168151	11.5929	4.47935e-31	4.44676e-28	Fcgr2b
Man2b1	ENSMUSG00000005142	2334.43	0.922642	0.0797201	11.5735	5.61373e-31	5.27956e-28	Man2b1
Ctss	ENSMUSG00000038642	5759.57	1.73395	0.153666	11.2839	1.57605e-29	1.40813e-26	Ctss
Trem2	ENSMUSG00000023992	1435.78	2.42858	0.216131	11.2366	2.69579e-29	2.29386e-26	Trem2
Itgb2	ENSMUSG00000000290	478.579	1.62696	0.147341	11.0422	2.39126e-28	1.94225e-25	Itgb2
Cd180	ENSMUSG00000021624	214.682	3.02053	0.27668	10.917	9.55516e-28	7.42353e-25	Cd180
Lag3	ENSMUSG00000030124	625.11	1.81629	0.167498	10.8437	2.13721e-27	1.59124e-24	Lag3
Fcgr3	ENSMUSG00000059498	1094.97	1.48267	0.138194	10.729	7.44314e-27	5.32006e-24	Fcgr3
Tyrobp	ENSMUSG00000030579	1698.46	2.48293	0.231816	10.7108	9.06221e-27	6.22818e-24	Tyrobp
St14	ENSMUSG00000031995	120.663	2.24982	0.215231	10.453	1.41893e-25	9.39068e-23	St14
Plek	ENSMUSG00000020120	1061.36	1.64832	0.158072	10.4277	1.85323e-25	1.18269e-22	Plek
Ctsd	ENSMUSG00000007891	28465.3	1.50476	0.144376	10.4225	1.95724e-25	1.206e-22	Ctsd
Ly9	ENSMUSG00000004707	76.8827	3.39751	0.32686	10.3944	2.62955e-25	1.56625e-22	Ly9
Csf3r	ENSMUSG00000028859	416.449	1.45201	0.139821	10.3848	2.90771e-25	1.67606e-22	Csf3r
Ly86	ENSMUSG00000021423	953.09	2.23913	0.219507	10.2007	1.96778e-24	1.09882e-21	Ly86
C3ar1	ENSMUSG00000040552	227.418	1.94029	0.190652	10.1771	2.50869e-24	1.35842e-21	C3ar1
C4b	ENSMUSG00000073418	2228.57	2.15229	0.211844	10.1598	2.99729e-24	1.57525e-21	C4b
Cd52	ENSMUSG00000000682	242.062	2.80766	0.277423	10.1205	4.48115e-24	2.28782e-21	Cd52
Slc37a2	ENSMUSG00000032122	199.717	1.44439	0.143055	10.0967	5.71037e-24	2.8344e-21	Slc37a2
Gpr84	ENSMUSG00000063234	60.9771	2.44325	0.245669	9.94529	2.64412e-23	1.27697e-20	Gpr84
Cd84	ENSMUSG00000038147	325.33	2.36099	0.238637	9.89366	4.4352e-23	2.03212e-20	Cd84
Irf8	ENSMUSG00000041515	390.561	1.88179	0.190192	9.89416	4.4129e-23	2.03212e-20	Irf8
Gm8995	ENSMUSG00000063286	202.955	1.97546	0.200219	9.8665	5.81583e-23	2.59808e-20	Gm8995
Ptprc	ENSMUSG00000026395	306.178	1.79135	0.183094	9.78375	1.32218e-22	5.76246e-20	Ptprc
A2m	ENSMUSG00000030111	118.04	2.07308	0.214063	9.68444	3.51129e-22	1.49389e-19	A2m
Ifi204	ENSMUSG00000073489	60.9559	3.3906	0.35265	9.61463	6.93592e-22	2.88228e-19	Ifi204
Nckap1l	ENSMUSG00000022488	684.572	1.09894	0.114902	9.56413	1.13152e-21	4.59524e-19	Nckap1l
Mlxipl	ENSMUSG00000005373	143.023	1.2535	0.131406	9.53914	1.44018e-21	5.71878e-19	Mlxipl
C1qb	ENSMUSG00000036905	3669.77	1.58863	0.168527	9.42653	4.23895e-21	1.64665e-18	C1qb
Bcl2a1b	ENSMUSG00000089929	117.18	2.85939	0.303721	9.41452	4.75247e-21	1.80685e-18	Bcl2a1b
Hcar2	ENSMUSG00000045502	43.2521	5.91785	0.631343	9.37344	7.02057e-21	2.61355e-18	Hcar2
Ptpn6	ENSMUSG00000004266	295.017	2.02936	0.217776	9.31855	1.17946e-20	4.30116e-18	Ptpn6
Plau	ENSMUSG00000021822	208.287	1.52125	0.167913	9.05977	1.30728e-19	4.67197e-17	Plau
Cd14	ENSMUSG00000051439	190.234	1.67112	0.186509	8.96002	3.24629e-19	1.13741e-16	Cd14
C1qa	ENSMUSG00000036887	3507.57	1.68613	0.189809	8.88329	6.49115e-19	2.23058e-16	C1qa
Dock2	ENSMUSG00000020143	281.524	1.25951	0.142203	8.85713	8.21003e-19	2.76802e-16	Dock2
Irf5	ENSMUSG00000029771	219.122	1.2846	0.145654	8.81955	1.14926e-18	3.80298e-16	Irf5
Havcr2	ENSMUSG00000020399	247.771	1.25186	0.145594	8.59825	8.09426e-18	2.62975e-15	Havcr2
Hexa	ENSMUSG00000025232	2426	0.92856	0.108802	8.53444	1.40839e-17	4.49402e-15	Hexa
Klhl6	ENSMUSG00000043008	126.781	2.05917	0.241764	8.51728	1.6334e-17	5.12057e-15	Klhl6
Tgfb1	ENSMUSG00000002603	252.834	0.917015	0.108728	8.43405	3.33903e-17	1.02488e-14	Tgfb1
Milr1	ENSMUSG00000040528	28.6827	3.17055	0.375992	8.43249	3.38397e-17	1.02488e-14	Milr1
Tnfsf8	ENSMUSG00000028362	25.2106	4.1746	0.498922	8.36725	5.89805e-17	1.75654e-14	Tnfsf8
Fcer1g	ENSMUSG00000058715	542.684	1.6716	0.200298	8.34557	7.08725e-17	2.0761e-14	Fcer1g
Hvcn1	ENSMUSG00000064267	229.832	1.88552	0.226194	8.33587	7.69291e-17	2.21717e-14	Hvcn1
Hexb	ENSMUSG00000021665	7283.12	1.36371	0.164108	8.3098	9.586e-17	2.71892e-14	Hexb
Hcls1	ENSMUSG00000022831	239.548	1.24391	0.151783	8.19535	2.49875e-16	6.9766e-14	Hcls1
Gpr65	ENSMUSG00000021886	24.5433	3.5372	0.432509	8.17833	2.878e-16	7.91185e-14	Gpr65
Spp1	ENSMUSG00000029304	655.683	1.77995	0.218183	8.15807	3.40416e-16	9.07894e-14	Spp1
Mamdc2	ENSMUSG00000033207	62.6905	1.55922	0.191094	8.15942	3.36624e-16	9.07894e-14	Mamdc2
Lcp1	ENSMUSG00000021998	600.099	1.10213	0.135231	8.15	3.63926e-16	9.56323e-14	Lcp1
Capg	ENSMUSG00000056737	163.814	2.28278	0.281128	8.12008	4.65866e-16	1.20646e-13	Capg
Naip2	ENSMUSG00000078945	130.836	1.76112	0.217987	8.07901	6.52947e-16	1.66679e-13	Naip2
Abca9	ENSMUSG00000041797	505.378	0.846939	0.105448	8.03179	9.60617e-16	2.41764e-13	Abca9
B2m	ENSMUSG00000060802	5807.14	1.42899	0.178558	8.00299	1.2143e-15	3.01365e-13	B2m
Inpp5d	ENSMUSG00000026288	834.754	0.678938	0.0848578	8.0009	1.23518e-15	3.02348e-13	Inpp5d
Ccl4	ENSMUSG00000018930	19.0608	4.0764	0.51013	7.9909	1.33957e-15	3.23469e-13	Ccl4
Gusb	ENSMUSG00000025534	741.076	1.04852	0.13149	7.97415	1.53432e-15	3.65556e-13	Gusb
Spi1	ENSMUSG00000002111	144.641	1.4371	0.181547	7.91588	2.45508e-15	5.77236e-13	Spi1
ENSMUSG00000073902	ENSMUSG00000073902	25.4792	3.51989	0.445625	7.89876	2.81702e-15	6.53731e-13	ENSMUSG00000073902
Olfml3	ENSMUSG00000027848	1087.17	1.24393	0.158001	7.8729	3.46515e-15	7.9383e-13	Olfml3
Asb10	ENSMUSG00000038204	30.3019	3.37055	0.428689	7.86246	3.76654e-15	8.51954e-13	Asb10
Gvin2	ENSMUSG00000078606	351.491	1.43812	0.183209	7.8496	4.17378e-15	9.32265e-13	Gvin2
Cybb	ENSMUSG00000015340	80.2949	2.87505	0.369922	7.77205	7.72286e-15	1.7037e-12	Cybb
Csf2rb	ENSMUSG00000071713	90.0887	1.53122	0.197769	7.74249	9.74867e-15	2.12438e-12	Csf2rb
Runx1	ENSMUSG00000022952	71.6284	1.44289	0.186565	7.73397	1.0424e-14	2.24417e-12	Runx1
Cebpa	ENSMUSG00000034957	398.828	0.817568	0.105911	7.71936	1.16912e-14	2.48702e-12	Cebpa
Entpd1	ENSMUSG00000048120	733.811	0.709315	0.092638	7.65684	1.90563e-14	4.00609e-12	Entpd1
Slc11a1	ENSMUSG00000026177	228.568	2.0829	0.272705	7.63795	2.20705e-14	4.58578e-12	Slc11a1
Siglecf	ENSMUSG00000039013	57.4827	2.42778	0.319263	7.60432	2.86409e-14	5.81574e-12	Siglecf
H2.D1	ENSMUSG00000073411	2902.51	1.34114	0.176351	7.60492	2.85079e-14	5.81574e-12	H2-D1
Lgals3	ENSMUSG00000050335	40.3892	3.08624	0.406422	7.59367	3.10963e-14	6.24336e-12	Lgals3
Ctsa	ENSMUSG00000017760	3790.78	0.557349	0.0738866	7.5433	4.58239e-14	9.09809e-12	Ctsa
Plxdc2	ENSMUSG00000026748	1544.89	0.728539	0.0967939	7.52671	5.20364e-14	1.0218e-11	Plxdc2
Cyth4	ENSMUSG00000018008	584.44	1.19052	0.158488	7.51169	5.837e-14	1.13371e-11	Cyth4
Lpl	ENSMUSG00000015568	770.612	1.28201	0.171081	7.49358	6.70192e-14	1.28771e-11	Lpl
Arhgap45	ENSMUSG00000035697	379.784	0.968046	0.129267	7.48874	6.95364e-14	1.32186e-11	Arhgap45
Gfap	ENSMUSG00000020932	11498.1	2.54331	0.340207	7.47578	7.67464e-14	1.44356e-11	Gfap
Lox	ENSMUSG00000024529	56.0674	2.45488	0.329296	7.45492	8.99204e-14	1.67374e-11	Lox
Samsn1	ENSMUSG00000022876	112.664	2.11166	0.283537	7.44756	9.50805e-14	1.75154e-11	Samsn1
Cyba	ENSMUSG00000006519	325.456	1.68879	0.226982	7.44021	1.00528e-13	1.833e-11	Cyba
Vsir	ENSMUSG00000020101	1575.84	1.00895	0.136505	7.39126	1.45443e-13	2.62517e-11	Vsir
Dock8	ENSMUSG00000052085	259.876	1.13821	0.154173	7.38266	1.5516e-13	2.77255e-11	Dock8
Fes	ENSMUSG00000053158	176.184	1.19248	0.161684	7.37538	1.63875e-13	2.8993e-11	Fes
Ncf2	ENSMUSG00000026480	326.896	1.5472	0.209931	7.37002	1.70597e-13	2.98863e-11	Ncf2
Ctsc	ENSMUSG00000030560	525.012	1.22241	0.166212	7.35453	1.91602e-13	3.32401e-11	Ctsc
Slamf9	ENSMUSG00000026548	74.7589	2.49079	0.338944	7.34869	2.00165e-13	3.43918e-11	Slamf9
Fcrl2	ENSMUSG00000015852	1726.16	1.38889	0.189283	7.3376	2.1745e-13	3.70059e-11	Fcrl2
Pdcd1	ENSMUSG00000026285	38.9392	4.25179	0.582869	7.29459	2.99562e-13	5.04987e-11	Pdcd1
Apobec1	ENSMUSG00000040613	87.3698	1.87034	0.257509	7.26321	3.78001e-13	6.31261e-11	Apobec1
Cd48	ENSMUSG00000015355	76.7444	2.2937	0.31646	7.24799	4.23017e-13	6.99898e-11	Cd48
Myo1f	ENSMUSG00000024300	226.568	1.73446	0.239632	7.23803	4.55238e-13	7.46298e-11	Myo1f
Arl11	ENSMUSG00000043157	49.8729	2.39882	0.332783	7.20838	5.66205e-13	9.19775e-11	Arl11
Slc14a1	ENSMUSG00000059336	487.985	1.24284	0.172801	7.1923	6.37083e-13	1.02559e-10	Slc14a1
Pik3cg	ENSMUSG00000020573	208.196	1.22078	0.170856	7.14512	8.99178e-13	1.43459e-10	Pik3cg
Ifit3b	ENSMUSG00000062488	365.384	1.18876	0.16651	7.13928	9.38224e-13	1.48364e-10	Ifit3b
Itgb5	ENSMUSG00000022817	2394.51	0.779163	0.110064	7.07915	1.45041e-12	2.27345e-10	Itgb5
Serpina3n	ENSMUSG00000021091	1162.02	1.18941	0.16836	7.06471	1.60957e-12	2.49218e-10	Serpina3n
Parp14	ENSMUSG00000034422	224.114	1.41052	0.199678	7.06399	1.61785e-12	2.49218e-10	Parp14
Csf1	ENSMUSG00000014599	976.697	0.726697	0.103728	7.00578	2.45605e-12	3.75104e-10	Csf1
Bst2	ENSMUSG00000046718	163.2	1.6276	0.233768	6.96248	3.34328e-12	5.0628e-10	Bst2
Cd86	ENSMUSG00000022901	163.659	1.5671	0.22521	6.95841	3.44139e-12	5.16758e-10	Cd86
Elf4	ENSMUSG00000031103	78.4628	1.1475	0.165186	6.94673	3.73853e-12	5.56699e-10	Elf4
Tlr7	ENSMUSG00000044583	299.365	1.3391	0.19283	6.94442	3.80014e-12	5.61196e-10	Tlr7
X9930111J21Rik2	ENSMUSG00000069892	317.31	1.02909	0.148256	6.9413	3.88517e-12	5.69051e-10	9930111J21Rik2
Cd37	ENSMUSG00000030798	239.244	1.52063	0.219644	6.92315	4.41712e-12	6.41704e-10	Cd37
Oasl2	ENSMUSG00000029561	283.695	1.8572	0.269813	6.88328	5.84888e-12	8.42851e-10	Oasl2
Rasal3	ENSMUSG00000052142	176.853	1.28251	0.18673	6.86822	6.50063e-12	9.29278e-10	Rasal3
Ptafr	ENSMUSG00000056529	89.5175	1.17562	0.171246	6.86508	6.6455e-12	9.42448e-10	Ptafr
H2.Ob	ENSMUSG00000041538	58.2322	2.17022	0.317037	6.8453	7.63174e-12	1.0654e-09	H2-Ob
Lilrb4a	ENSMUSG00000062593	37.1897	4.70673	0.687544	6.84571	7.60985e-12	1.0654e-09	Lilrb4a
Pros1	ENSMUSG00000022912	608.696	0.855252	0.125133	6.83476	8.21449e-12	1.13787e-09	Pros1
Igf1	ENSMUSG00000020053	393.202	0.889265	0.131003	6.78815	1.1358e-11	1.5612e-09	Igf1
Apbb1ip	ENSMUSG00000026786	279.655	1.28972	0.191209	6.74507	1.5295e-11	2.0863e-09	Apbb1ip
Rtp4	ENSMUSG00000033355	141.162	1.64808	0.244792	6.73257	1.66689e-11	2.25648e-09	Rtp4
Mafb	ENSMUSG00000074622	1006.01	0.501116	0.0744711	6.729	1.70828e-11	2.278e-09	Mafb
Or5v1b	ENSMUSG00000090675	17.9802	4.83201	0.718019	6.72964	1.70084e-11	2.278e-09	Or5v1b
Treml2	ENSMUSG00000071068	43.1485	2.2842	0.340216	6.71398	1.8939e-11	2.50682e-09	Treml2
Cd22	ENSMUSG00000030577	47.3252	1.38954	0.207836	6.68574	2.29758e-11	3.01878e-09	Cd22
P2ry6	ENSMUSG00000048779	105.446	1.21765	0.182489	6.67245	2.51566e-11	3.2812e-09	P2ry6
Arpc1b	ENSMUSG00000029622	643.611	0.882749	0.132335	6.67055	2.54846e-11	3.29989e-09	Arpc1b
Tlr13	ENSMUSG00000033777	189.782	1.51543	0.227279	6.6677	2.59852e-11	3.3405e-09	Tlr13
Gbp6	ENSMUSG00000104713	195.231	2.23786	0.337403	6.6326	3.29834e-11	4.20986e-09	Gbp6
Dnase2a	ENSMUSG00000003812	206.258	1.14895	0.173503	6.62207	3.54204e-11	4.48091e-09	Dnase2a
Samd9l	ENSMUSG00000047735	283.659	0.638023	0.0963594	6.62129	3.56086e-11	4.48091e-09	Samd9l
Frrs1	ENSMUSG00000033386	87.6752	1.48509	0.224772	6.60709	3.9196e-11	4.89785e-09	Frrs1
Cxcl10	ENSMUSG00000034855	43.7713	3.92429	0.595438	6.5906	4.38059e-11	5.43589e-09	Cxcl10
Selplg	ENSMUSG00000048163	1564.25	0.73892	0.112409	6.57348	4.9153e-11	6.05735e-09	Selplg
Ugt1a7c	ENSMUSG00000090124	82.2378	2.36051	0.360332	6.55092	5.71856e-11	6.99896e-09	Ugt1a7c
Pik3ap1	ENSMUSG00000025017	211.126	1.07877	0.165263	6.5276	6.68332e-11	8.12409e-09	Pik3ap1
Psmb8	ENSMUSG00000024338	193.879	1.68501	0.25843	6.52018	7.02234e-11	8.44444e-09	Psmb8
Kctd12	ENSMUSG00000098557	3005.82	0.365098	0.0559986	6.51977	7.04137e-11	8.44444e-09	Kctd12
Ifit3	ENSMUSG00000074896	665.665	1.29935	0.19939	6.5166	7.19201e-11	8.5676e-09	Ifit3
Phf11b	ENSMUSG00000091649	23.5171	2.91447	0.44908	6.48986	8.59175e-11	1.01673e-08	Phf11b
Rsad2	ENSMUSG00000020641	81.7422	1.46064	0.22548	6.47791	9.30015e-11	1.09332e-08	Rsad2
Cd300c2	ENSMUSG00000044811	231.26	1.51188	0.234071	6.45905	1.05363e-10	1.23054e-08	Cd300c2
H2.T23	ENSMUSG00000067212	1031.84	0.584022	0.090786	6.43296	1.25144e-10	1.45208e-08	H2-T23
Tbxas1	ENSMUSG00000029925	181.485	2.09697	0.327949	6.39421	1.6138e-10	1.86045e-08	Tbxas1
Cxcl16	ENSMUSG00000018920	100.788	1.92524	0.302757	6.35904	2.03024e-10	2.32554e-08	Cxcl16
Trim30d	ENSMUSG00000057596	101.425	1.50402	0.237442	6.33426	2.38485e-10	2.71433e-08	Trim30d
Snx20	ENSMUSG00000031662	43.4304	1.45005	0.229301	6.32377	2.55266e-10	2.88692e-08	Snx20
Lair1	ENSMUSG00000055541	581.933	1.49291	0.236288	6.31818	2.64657e-10	2.97431e-08	Lair1
Psmb9	ENSMUSG00000096727	81.8567	1.90546	0.302249	6.30427	2.89559e-10	3.23383e-08	Psmb9
Spint1	ENSMUSG00000027315	88.1825	1.37191	0.217743	6.3006	2.96501e-10	3.2908e-08	Spint1
Il10ra	ENSMUSG00000032089	296.043	0.957264	0.152231	6.28825	3.21068e-10	3.54146e-08	Il10ra
Vav1	ENSMUSG00000034116	209.118	1.02825	0.165037	6.23044	4.65114e-10	5.09884e-08	Vav1
Arhgap9	ENSMUSG00000040345	44.7226	1.66349	0.267365	6.22179	4.91523e-10	5.3555e-08	Arhgap9
H2.Oa	ENSMUSG00000024334	42.9619	2.08255	0.335373	6.20966	5.30996e-10	5.75053e-08	H2-Oa
Lat2	ENSMUSG00000040751	150.255	1.68916	0.272247	6.2045	5.48719e-10	5.90666e-08	Lat2
Tnfrsf1b	ENSMUSG00000028599	241.39	0.677958	0.109384	6.19794	5.72073e-10	6.12118e-08	Tnfrsf1b
Siglech	ENSMUSG00000051504	799.424	1.17096	0.18906	6.19358	5.88144e-10	6.25569e-08	Siglech
Ctsh	ENSMUSG00000032359	651.064	1.28045	0.207638	6.16674	6.97113e-10	7.37083e-08	Ctsh
H2.K1	ENSMUSG00000061232	1596.9	1.35384	0.219584	6.16545	7.02818e-10	7.38744e-08	H2-K1
Trim30a	ENSMUSG00000030921	190.378	1.57792	0.256269	6.15726	7.40131e-10	7.73415e-08	Trim30a
Rasgrp3	ENSMUSG00000071042	702.803	0.598163	0.0972297	6.15206	7.64815e-10	7.94563e-08	Rasgrp3
Ifi209	ENSMUSG00000043263	30.122	2.65587	0.43384	6.12178	9.2534e-10	9.55775e-08	Ifi209
Irgm1	ENSMUSG00000046879	599.217	1.16384	0.19058	6.10683	1.01629e-09	1.04368e-07	Irgm1
Ifi207	ENSMUSG00000073490	29.9836	2.79743	0.458288	6.10408	1.03395e-09	1.05576e-07	Ifi207
Tnfrsf1a	ENSMUSG00000030341	452.902	0.870017	0.142801	6.09249	1.11167e-09	1.12866e-07	Tnfrsf1a
Stat1	ENSMUSG00000026104	1243.6	0.967838	0.159494	6.06819	1.29358e-09	1.30593e-07	Stat1
Slfn8	ENSMUSG00000035208	70.4851	1.53132	0.252446	6.06594	1.31183e-09	1.31691e-07	Slfn8
St8sia6	ENSMUSG00000003418	180.848	1.36329	0.2249	6.06178	1.34627e-09	1.34394e-07	St8sia6
Gcnt1	ENSMUSG00000038843	173.006	1.09384	0.181343	6.03192	1.62025e-09	1.60846e-07	Gcnt1
Unc93b1	ENSMUSG00000036908	664.701	0.97444	0.161634	6.02867	1.65312e-09	1.63202e-07	Unc93b1
Dcstamp	ENSMUSG00000022303	11.4556	3.50478	0.582764	6.01406	1.80937e-09	1.77647e-07	Dcstamp
Fermt3	ENSMUSG00000024965	232.439	0.895965	0.149878	5.97798	2.25925e-09	2.20604e-07	Fermt3
Itgam	ENSMUSG00000030786	1303.28	0.874666	0.146619	5.96559	2.43759e-09	2.36724e-07	Itgam
Irag2	ENSMUSG00000030263	82.3893	2.04724	0.343678	5.95688	2.57105e-09	2.48336e-07	Irag2
Isg15	ENSMUSG00000035692	83.3356	1.70366	0.286076	5.95527	2.59635e-09	2.49431e-07	Isg15
Hk3	ENSMUSG00000025877	83.8474	1.37139	0.230737	5.94352	2.78963e-09	2.66566e-07	Hk3
Il1a	ENSMUSG00000027399	43.8766	1.56992	0.264277	5.94041	2.84312e-09	2.70232e-07	Il1a
Lgmn	ENSMUSG00000021190	4391.74	0.382038	0.0645498	5.91851	3.24878e-09	3.07156e-07	Lgmn
Plcg2	ENSMUSG00000034330	220.957	0.9383	0.158928	5.90393	3.54946e-09	3.33818e-07	Plcg2
Trim25	ENSMUSG00000000275	312.171	0.70489	0.119798	5.884	4.00461e-09	3.71558e-07	Trim25
Ctse	ENSMUSG00000004552	14.5146	3.44173	0.584966	5.88365	4.01313e-09	3.71558e-07	Ctse
Ucp2	ENSMUSG00000033685	1293.25	0.944361	0.160473	5.88487	3.98371e-09	3.71558e-07	Ucp2
Ggta1	ENSMUSG00000035778	227.857	1.22067	0.20755	5.88136	4.06913e-09	3.748e-07	Ggta1
Arhgap30	ENSMUSG00000048865	187.073	0.857307	0.146407	5.85563	4.75215e-09	4.35468e-07	Arhgap30
Cd53	ENSMUSG00000040747	633.303	1.30621	0.223182	5.85267	4.83758e-09	4.41034e-07	Cd53
Cx3cr1	ENSMUSG00000052336	2425.04	0.952923	0.162968	5.84731	4.99591e-09	4.53157e-07	Cx3cr1
Csf1r	ENSMUSG00000024621	5410.93	0.919678	0.15743	5.84183	5.1632e-09	4.65965e-07	Csf1r
Scpep1	ENSMUSG00000000278	582.986	0.504851	0.0864577	5.83929	5.2425e-09	4.70745e-07	Scpep1
Cd9	ENSMUSG00000030342	2434.99	0.897586	0.154215	5.82037	5.87185e-09	5.24621e-07	Cd9
Ang	ENSMUSG00000072115	83.4743	1.24125	0.213706	5.80823	6.31376e-09	5.61296e-07	Ang
Syngr2	ENSMUSG00000048277	368.897	0.74314	0.127972	5.80703	6.35892e-09	5.62512e-07	Syngr2
Ifi27l2a	ENSMUSG00000079017	99.2119	2.98461	0.514292	5.80333	6.50104e-09	5.72252e-07	Ifi27l2a
Plce1	ENSMUSG00000024998	399.084	0.764769	0.132119	5.78847	7.10322e-09	6.20163e-07	Plce1
Irf7	ENSMUSG00000025498	158.152	1.28957	0.222793	5.78819	7.11475e-09	6.20163e-07	Irf7
Hpgd	ENSMUSG00000031613	298.951	1.06407	0.184027	5.78216	7.37496e-09	6.39724e-07	Hpgd
Nfam1	ENSMUSG00000058099	177.265	0.7662	0.132605	5.77806	7.5569e-09	6.52339e-07	Nfam1
Fcgr1	ENSMUSG00000015947	206.234	1.6399	0.284153	5.77119	7.87118e-09	6.76203e-07	Fcgr1
Ikzf1	ENSMUSG00000018654	237.712	0.95659	0.166094	5.75934	8.44457e-09	7.2199e-07	Ikzf1
Cd274	ENSMUSG00000016496	151.008	1.43928	0.250702	5.74101	9.41126e-09	8.00809e-07	Cd274
Anxa3	ENSMUSG00000029484	682.409	1.1159	0.195014	5.72217	1.05174e-08	8.90691e-07	Anxa3
Tgif1	ENSMUSG00000047407	70.4132	1.32558	0.231695	5.72122	1.05765e-08	8.91466e-07	Tgif1
Ifitm3	ENSMUSG00000025492	451.45	1.34209	0.235469	5.69967	1.20038e-08	1.00703e-06	Ifitm3
Btk	ENSMUSG00000031264	67.2773	1.3253	0.233185	5.68349	1.31973e-08	1.10197e-06	Btk
Pycard	ENSMUSG00000030793	177.38	1.66691	0.293701	5.67554	1.3825e-08	1.14902e-06	Pycard
Cmklr1	ENSMUSG00000042190	192.648	0.802644	0.141516	5.67174	1.41351e-08	1.16936e-06	Cmklr1
H2.Q6	ENSMUSG00000073409	109.481	1.76848	0.312248	5.66369	1.48151e-08	1.21996e-06	H2-Q6
Cd200r4	ENSMUSG00000062082	21.2081	2.69959	0.476798	5.66192	1.4969e-08	1.22698e-06	Cd200r4
Wfdc17	ENSMUSG00000069792	21.1927	2.50556	0.443699	5.64698	1.63287e-08	1.33232e-06	Wfdc17
Cd74	ENSMUSG00000024610	1070.13	3.7327	0.661858	5.63972	1.70325e-08	1.38343e-06	Cd74
Tap1	ENSMUSG00000037321	165.758	1.61009	0.285808	5.63348	1.7661e-08	1.42799e-06	Tap1
Ifit1	ENSMUSG00000034459	202.284	1.32737	0.236059	5.62303	1.8764e-08	1.51033e-06	Ifit1
Bmf	ENSMUSG00000040093	161.48	0.903218	0.16151	5.59232	2.24053e-08	1.79533e-06	Bmf
Gpr34	ENSMUSG00000040229	924.062	1.41082	0.252773	5.58136	2.38643e-08	1.90371e-06	Gpr34
Irf9	ENSMUSG00000002325	419.837	0.892492	0.160058	5.57606	2.46024e-08	1.95387e-06	Irf9
Atf3	ENSMUSG00000026628	65.0349	1.80303	0.323897	5.56668	2.59641e-08	2.05289e-06	Atf3
Gbp9	ENSMUSG00000029298	172.473	0.8164	0.14684	5.55979	2.70102e-08	2.12619e-06	Gbp9
Lacc1	ENSMUSG00000044350	164.539	0.747868	0.134582	5.55698	2.74484e-08	2.15121e-06	Lacc1
Lcp2	ENSMUSG00000002699	145.86	1.01647	0.18367	5.53421	3.12636e-08	2.43952e-06	Lcp2
Ctsl	ENSMUSG00000021477	3946.14	0.653438	0.118293	5.52391	3.31544e-08	2.57581e-06	Ctsl
Bcl2a1d	ENSMUSG00000099974	14.498	3.76818	0.682523	5.52095	3.37165e-08	2.60814e-06	Bcl2a1d
Rnf213	ENSMUSG00000070327	543.344	1.00787	0.182882	5.51103	3.56733e-08	2.74761e-06	Rnf213
Fcgr4	ENSMUSG00000059089	23.6503	2.74756	0.499283	5.503	3.73374e-08	2.86344e-06	Fcgr4
Gpr183	ENSMUSG00000051212	72.1513	1.57272	0.286503	5.48937	4.03381e-08	3.08035e-06	Gpr183
Phf11d	ENSMUSG00000068245	48.3749	1.88232	0.343647	5.47749	4.31396e-08	3.28026e-06	Phf11d
H2.Ab1	ENSMUSG00000073421	236.881	3.51746	0.644545	5.45727	4.83497e-08	3.66085e-06	H2-Ab1
Nfe2l2	ENSMUSG00000015839	903.008	0.644964	0.118281	5.45281	4.958e-08	3.73816e-06	Nfe2l2
Tgfbr1	ENSMUSG00000007613	1560.86	0.691824	0.126922	5.45079	5.01475e-08	3.76507e-06	Tgfbr1
H2.Q7	ENSMUSG00000060550	133.469	2.23923	0.411875	5.43667	5.42861e-08	4.05874e-06	H2-Q7
Arhgdib	ENSMUSG00000030220	374.739	0.8427	0.155086	5.43376	5.51803e-08	4.1084e-06	Arhgdib
Usp18	ENSMUSG00000030107	85.3903	1.51185	0.279746	5.40436	6.50393e-08	4.82236e-06	Usp18
Ppfia4	ENSMUSG00000026458	1781.18	0.665142	0.123213	5.39831	6.72719e-08	4.96728e-06	Ppfia4
Hpgds	ENSMUSG00000029919	333.526	1.20914	0.224102	5.39547	6.83446e-08	5.02572e-06	Hpgds
Rac2	ENSMUSG00000033220	163.62	1.67822	0.311369	5.38981	7.05328e-08	5.16537e-06	Rac2
Fyb	ENSMUSG00000022148	206.079	1.37614	0.255524	5.38555	7.22226e-08	5.26753e-06	Fyb
Mylip	ENSMUSG00000038175	604.929	0.408089	0.0758612	5.37942	7.47255e-08	5.42793e-06	Mylip
Parp3	ENSMUSG00000023249	168.858	1.06969	0.19897	5.37613	7.61018e-08	5.50552e-06	Parp3
Fam111a	ENSMUSG00000024691	141.879	0.658027	0.122475	5.37275	7.75445e-08	5.58727e-06	Fam111a
H2.DMb1	ENSMUSG00000079547	110.306	1.55401	0.289909	5.36035	8.30624e-08	5.96081e-06	H2-DMb1
Ncf1	ENSMUSG00000015950	411.372	0.952335	0.178299	5.34123	9.23166e-08	6.59842e-06	Ncf1
Il16	ENSMUSG00000001741	142.134	0.786745	0.148304	5.30494	1.12708e-07	8.02381e-06	Il16
F11r	ENSMUSG00000038235	441.531	0.88443	0.166839	5.30108	1.15117e-07	8.1628e-06	F11r
Cnr2	ENSMUSG00000062585	25.4231	1.67872	0.316913	5.29711	1.17649e-07	8.30938e-06	Cnr2
Lpxn	ENSMUSG00000024696	85.2029	1.27868	0.242314	5.27697	1.31335e-07	9.22553e-06	Lpxn
Lilrb4a.1	ENSMUSG00000112148	60.9373	3.1231	0.591885	5.27653	1.31653e-07	9.22553e-06	Lilrb4a
Zc3hav1	ENSMUSG00000029826	331.637	0.942734	0.178931	5.26869	1.37398e-07	9.58979e-06	Zc3hav1
Plxnb2	ENSMUSG00000036606	1907.79	0.456943	0.0867396	5.26799	1.37925e-07	9.58979e-06	Plxnb2
Sowahc	ENSMUSG00000098188	463.721	0.493679	0.093747	5.26608	1.39364e-07	9.65234e-06	Sowahc
Samhd1	ENSMUSG00000027639	545.44	0.489261	0.0933613	5.24052	1.60128e-07	1.10476e-05	Samhd1
Map3k1	ENSMUSG00000021754	286	0.570592	0.10926	5.22232	1.76694e-07	1.21436e-05	Map3k1
Prkcd	ENSMUSG00000021948	368.758	0.721797	0.138278	5.21988	1.79035e-07	1.22574e-05	Prkcd
Pld4	ENSMUSG00000052160	465.465	1.01506	0.19472	5.21296	1.85856e-07	1.26758e-05	Pld4
Tcn2	ENSMUSG00000020432	945.09	0.731977	0.140621	5.20532	1.93662e-07	1.3158e-05	Tcn2
Parp9	ENSMUSG00000022906	199.525	1.2113	0.233443	5.18885	2.11602e-07	1.43224e-05	Parp9
Tnfsf13b	ENSMUSG00000031497	57.1051	1.48385	0.286187	5.1849	2.16126e-07	1.45734e-05	Tnfsf13b
Sp110	ENSMUSG00000070034	111.215	1.44046	0.277902	5.18334	2.17946e-07	1.46409e-05	Sp110
Tec	ENSMUSG00000029217	87.1028	0.98702	0.191181	5.16274	2.4336e-07	1.62869e-05	Tec
Epsti1	ENSMUSG00000022014	49.526	1.68439	0.326376	5.16089	2.45781e-07	1.63876e-05	Epsti1
Tnfaip8l2	ENSMUSG00000013707	108.011	1.16474	0.226898	5.1333	2.84701e-07	1.8912e-05	Tnfaip8l2
Slco2b1	ENSMUSG00000030737	1028.93	0.690718	0.134859	5.12176	3.02689e-07	2.00324e-05	Slco2b1
Npc2	ENSMUSG00000021242	2811.76	0.815446	0.159289	5.11928	3.06705e-07	2.02233e-05	Npc2
Trim34a	ENSMUSG00000056144	129.424	1.15104	0.225097	5.11353	3.16198e-07	2.07726e-05	Trim34a
Cd72	ENSMUSG00000028459	24.8445	1.51395	0.296205	5.11115	3.20203e-07	2.09587e-05	Cd72
Cxcl9	ENSMUSG00000029417	22.313	4.65622	0.912721	5.10147	3.37028e-07	2.19794e-05	Cxcl9
Gvin1	ENSMUSG00000045868	384.712	1.14319	0.224427	5.09382	3.50927e-07	2.28026e-05	Gvin1
Oas1a	ENSMUSG00000052776	72.2161	1.83859	0.363478	5.05833	4.22938e-07	2.73822e-05	Oas1a
Ncf4	ENSMUSG00000071715	42.1389	1.72239	0.340625	5.05658	4.26853e-07	2.75358e-05	Ncf4
Parvg	ENSMUSG00000022439	256.131	0.935356	0.18502	5.05542	4.29443e-07	2.75633e-05	Parvg
Ptpn18	ENSMUSG00000026126	65.6053	1.66411	0.329201	5.05501	4.30363e-07	2.75633e-05	Ptpn18
Tmem106a	ENSMUSG00000034947	56.413	1.68033	0.332847	5.04836	4.45619e-07	2.83373e-05	Tmem106a
Lilrb4b	ENSMUSG00000112023	9.07624	3.66489	0.725886	5.04885	4.44476e-07	2.83373e-05	Lilrb4b
Uba7	ENSMUSG00000032596	166.732	1.3999	0.27762	5.0425	4.59495e-07	2.9116e-05	Uba7
Rbm47	ENSMUSG00000070780	30.7131	1.67183	0.332125	5.03373	4.81038e-07	3.03734e-05	Rbm47
H2.Aa	ENSMUSG00000036594	365.29	3.44317	0.685092	5.02585	5.0121e-07	3.15356e-05	H2-Aa
Rab32	ENSMUSG00000019832	76.3421	0.90696	0.180759	5.01752	5.23427e-07	3.28179e-05	Rab32
Msn	ENSMUSG00000031207	1499.38	0.596338	0.119007	5.01095	5.41622e-07	3.384e-05	Msn
Naglu	ENSMUSG00000001751	345.657	0.90466	0.180709	5.00616	5.55252e-07	3.44507e-05	Naglu
Capn3	ENSMUSG00000079110	275.69	0.85767	0.171308	5.00659	5.54032e-07	3.44507e-05	Capn3
C3	ENSMUSG00000024164	40.9288	2.26644	0.454869	4.98263	6.2727e-07	3.87844e-05	C3
Tlr12	ENSMUSG00000062545	55.6339	1.389	0.278947	4.97943	6.37721e-07	3.92946e-05	Tlr12
Themis2	ENSMUSG00000037731	65.4472	1.08415	0.220998	4.90572	9.30838e-07	5.71586e-05	Themis2
Gm5431	ENSMUSG00000058163	30.3131	1.66284	0.339129	4.90326	9.42572e-07	5.76809e-05	Gm5431
Zbp1	ENSMUSG00000027514	25.3755	3.46548	0.708023	4.89458	9.85135e-07	6.00798e-05	Zbp1
Xlr	ENSMUSG00000054626	68.2039	1.49425	0.305911	4.88457	1.03656e-06	6.30007e-05	Xlr
Tap2	ENSMUSG00000024339	325.389	0.635036	0.130511	4.86578	1.14007e-06	6.90571e-05	Tap2
Slc29a3	ENSMUSG00000020100	689.741	0.349233	0.0718694	4.85927	1.17817e-06	7.11241e-05	Slc29a3
Lyn	ENSMUSG00000042228	442.151	0.790094	0.162966	4.84823	1.24569e-06	7.49472e-05	Lyn
Fgl2	ENSMUSG00000039899	109.36	1.75081	0.361218	4.84696	1.25366e-06	7.51731e-05	Fgl2
Gm4951	ENSMUSG00000073555	28.2714	2.35268	0.485849	4.8424	1.28277e-06	7.66617e-05	Gm4951
Haao	ENSMUSG00000000673	16.8128	2.71393	0.560553	4.84152	1.2885e-06	7.67472e-05	Haao
Rnase4	ENSMUSG00000021876	822.069	1.07033	0.221155	4.8397	1.30032e-06	7.71942e-05	Rnase4
Cmtm6	ENSMUSG00000032434	1025.19	0.470091	0.0972298	4.83485	1.33246e-06	7.88399e-05	Cmtm6
Cd83	ENSMUSG00000015396	751.929	0.467525	0.0967355	4.83302	1.34477e-06	7.93062e-05	Cd83
Dtx3l	ENSMUSG00000049502	321.675	0.66595	0.137851	4.83094	1.35892e-06	7.98769e-05	Dtx3l
Hhex	ENSMUSG00000024986	84.7356	1.20319	0.249116	4.82982	1.36656e-06	8.00626e-05	Hhex
Irgm2	ENSMUSG00000069874	319.962	1.22449	0.253965	4.8215	1.42484e-06	8.32042e-05	Irgm2
Tlr4	ENSMUSG00000039005	96.4268	1.18671	0.246282	4.81848	1.44659e-06	8.41989e-05	Tlr4
Tifab	ENSMUSG00000049625	154.794	0.89882	0.186791	4.81189	1.49506e-06	8.67377e-05	Tifab
H2.Q4	ENSMUSG00000035929	291.176	1.12918	0.235196	4.80101	1.57864e-06	9.12905e-05	H2-Q4
Tspo	ENSMUSG00000041736	151.244	0.916552	0.190955	4.79982	1.58807e-06	9.15395e-05	Tspo
Lgals9	ENSMUSG00000001123	342	1.00157	0.209729	4.77553	1.79237e-06	0.000102984	Lgals9
Edem1	ENSMUSG00000030104	811.096	0.315033	0.0659826	4.77449	1.80162e-06	0.000103183	Edem1
Kcnj2	ENSMUSG00000041695	907.415	0.499033	0.104657	4.76827	1.85812e-06	0.000106079	Kcnj2
C5ar1	ENSMUSG00000049130	49.1735	1.0821	0.226995	4.76705	1.86943e-06	0.000106385	C5ar1
ENSMUSG00000093909	ENSMUSG00000093909	522.806	-0.545813	0.115127	-4.74095	2.12723e-06	0.000120671	ENSMUSG00000093909
Slc16a3	ENSMUSG00000025161	84.3452	1.04469	0.220569	4.73634	2.17617e-06	0.000123057	Slc16a3
Atp6v0d2	ENSMUSG00000028238	14.3418	3.91883	0.828348	4.73089	2.23537e-06	0.000126006	Atp6v0d2
ENSMUSG00000110358	ENSMUSG00000110358	26.0623	3.28585	0.695627	4.72358	2.31726e-06	0.000130211	ENSMUSG00000110358
Trim12c	ENSMUSG00000057143	143.335	0.856773	0.181945	4.70896	2.48987e-06	0.000139472	Trim12c
Pag1	ENSMUSG00000027508	1009.8	0.376982	0.0801451	4.70374	2.55435e-06	0.000142637	Pag1
Cxcr4	ENSMUSG00000045382	49.8771	1.01283	0.215684	4.6959	2.65435e-06	0.000147759	Cxcr4
Ccl9	ENSMUSG00000019122	142.809	2.0967	0.448285	4.67717	2.90862e-06	0.00016141	Ccl9
Ehd4	ENSMUSG00000027293	551.168	0.411135	0.0879245	4.676	2.92519e-06	0.000161827	Ehd4
Eif2ak2	ENSMUSG00000024079	293.733	0.837678	0.179309	4.67169	2.98735e-06	0.000164756	Eif2ak2
X6430548M08Rik	ENSMUSG00000031824	12517.9	-0.215277	0.0462097	-4.65869	3.18227e-06	0.000174966	6430548M08Rik
Gbp2	ENSMUSG00000028270	238.537	1.44811	0.311237	4.65278	3.27494e-06	0.000179509	Gbp2
Tgtp1	ENSMUSG00000078922	76.4372	1.33076	0.286937	4.63781	3.52128e-06	0.000192421	Tgtp1
Ch25h	ENSMUSG00000050370	60.5579	2.28815	0.495322	4.61952	3.84637e-06	0.000208908	Ch25h
Bcl2a1a	ENSMUSG00000102037	20.1105	2.58426	0.559374	4.61991	3.83913e-06	0.000208908	Bcl2a1a
Golm1	ENSMUSG00000021556	1361.7	0.498109	0.10797	4.61341	3.96107e-06	0.000214486	Golm1
Igsf6	ENSMUSG00000035004	49.8771	1.30583	0.2838	4.60121	4.20034e-06	0.000226755	Igsf6
Gna15	ENSMUSG00000034792	84.0738	1.08016	0.235213	4.59224	4.38513e-06	0.000236018	Gna15
Gns	ENSMUSG00000034707	3652.85	0.316042	0.0688477	4.59046	4.4228e-06	0.000237331	Gns
Il21r	ENSMUSG00000030745	91.043	0.932821	0.203286	4.58872	4.45969e-06	0.000238593	Il21r
Ddx60	ENSMUSG00000037921	35.6378	1.61955	0.353056	4.58722	4.49194e-06	0.000239601	Ddx60
Rab7b	ENSMUSG00000052688	79.5984	1.64325	0.358586	4.58258	4.59273e-06	0.000244249	Rab7b
ENSMUSG00000082292	ENSMUSG00000082292	17.7787	2.45041	0.536086	4.57093	4.85569e-06	0.000257467	ENSMUSG00000082292
Cfh	ENSMUSG00000026365	1734.02	1.00827	0.220817	4.56609	4.96899e-06	0.000262695	Cfh
Tubb6	ENSMUSG00000001473	43.3465	1.35902	0.297915	4.56178	5.07215e-06	0.000267358	Tubb6
Trpm1	ENSMUSG00000030523	24.6677	1.52157	0.333697	4.55975	5.1215e-06	0.000269165	Trpm1
Aif1	ENSMUSG00000024397	252.583	1.11722	0.245352	4.55354	5.27517e-06	0.000276428	Aif1
Sult4a1	ENSMUSG00000018865	17331.6	-0.201544	0.0442747	-4.55213	5.31054e-06	0.000277468	Sult4a1
Evi2b	ENSMUSG00000093938	33.6037	1.39806	0.307306	4.5494	5.37984e-06	0.000280269	Evi2b
Slamf6	ENSMUSG00000015314	25.099	2.46084	0.541543	4.54412	5.51644e-06	0.00028655	Slamf6
Fads3	ENSMUSG00000024664	1104.33	-0.448884	0.0991846	-4.52575	6.01828e-06	0.000311712	Fads3
Rab20	ENSMUSG00000031504	16.9073	1.83274	0.405066	4.52454	6.05269e-06	0.000312588	Rab20
Rnaset2a	ENSMUSG00000095687	268.734	1.10323	0.243993	4.52157	6.13817e-06	0.000316089	Rnaset2a
Or5v1	ENSMUSG00000090894	11.1253	3.39231	0.751392	4.51471	6.34044e-06	0.000325567	Or5v1
Gbp3	ENSMUSG00000028268	346.759	1.38151	0.306212	4.51159	6.43429e-06	0.000329439	Gbp3
Osbpl9	ENSMUSG00000028559	1477.21	0.218366	0.0484468	4.50735	6.56438e-06	0.00033514	Osbpl9
Rab27a	ENSMUSG00000032202	157.463	0.71391	0.158669	4.49935	6.81609e-06	0.000346999	Rab27a
Ctsb	ENSMUSG00000021939	29454	0.36928	0.0821772	4.49371	6.99942e-06	0.000354314	Ctsb
Nlrc5	ENSMUSG00000074151	108.364	2.2099	0.491734	4.4941	6.98643e-06	0.000354314	Nlrc5
Igtp	ENSMUSG00000078853	341.067	1.23987	0.276409	4.48563	7.27004e-06	0.000366973	Igtp
Bmp2k	ENSMUSG00000034663	718.252	0.369446	0.0825236	4.47686	7.57493e-06	0.000381286	Bmp2k
Mob1a	ENSMUSG00000043131	1313.66	0.477295	0.106906	4.46462	8.02115e-06	0.000402612	Mob1a
Akna	ENSMUSG00000039158	211.94	0.67078	0.150444	4.45866	8.24726e-06	0.000412802	Akna
Lgi4	ENSMUSG00000036560	1435.88	0.678569	0.152309	4.45522	8.38073e-06	0.000418311	Lgi4
Fgr	ENSMUSG00000028874	15.2526	2.16017	0.486289	4.44215	8.9064e-06	0.00044331	Fgr
Ccl12	ENSMUSG00000035352	27.7213	2.55109	0.575723	4.43111	9.37479e-06	0.000465328	Ccl12
Sall1	ENSMUSG00000031665	1013.52	0.448099	0.101376	4.42016	9.8626e-06	0.000488185	Sall1
Cmtm7	ENSMUSG00000032436	84.5006	0.692521	0.156909	4.41352	1.01705e-05	0.000502035	Cmtm7
Ticam2	ENSMUSG00000056130	43.5375	1.06946	0.243435	4.3932	1.11692e-05	0.000549007	Ticam2
Il4i1	ENSMUSG00000074141	35.4658	1.89554	0.431499	4.39293	1.11835e-05	0.000549007	Il4i1
H2.Q5	ENSMUSG00000055413	22.498	1.42902	0.325572	4.38926	1.13739e-05	0.000556823	H2-Q5
P2ry12	ENSMUSG00000036353	1746.3	0.753643	0.171742	4.38822	1.14282e-05	0.000557952	P2ry12
Tmem154	ENSMUSG00000056498	23.2698	1.5963	0.364032	4.38506	1.15953e-05	0.000564568	Tmem154
Hpse	ENSMUSG00000035273	85.6361	1.29992	0.296554	4.3834	1.16843e-05	0.000567353	Hpse
Cd200r1	ENSMUSG00000022667	30.1516	1.274	0.290829	4.38059	1.18358e-05	0.000573153	Cd200r1
Ifi30	ENSMUSG00000031838	109.45	0.848679	0.193988	4.3749	1.21485e-05	0.000586709	Ifi30
Slc43a3	ENSMUSG00000027074	22.6885	1.9258	0.440307	4.37376	1.22122e-05	0.000588195	Slc43a3
Iigp1	ENSMUSG00000054072	127.104	1.88711	0.431542	4.37295	1.22576e-05	0.000588793	Iigp1
Dusp8	ENSMUSG00000037887	5032.24	-0.198815	0.0455238	-4.36728	1.25801e-05	0.000602664	Dusp8
Ppfia3	ENSMUSG00000003863	8899.27	0.316922	0.0726351	4.3632	1.28174e-05	0.000612393	Ppfia3
Zfp36	ENSMUSG00000044786	188.635	0.522869	0.120202	4.34993	1.36178e-05	0.0006489	Zfp36
ENSMUSG00000114635	ENSMUSG00000114635	6.77709	4.07958	0.939832	4.34075	1.41998e-05	0.000674831	ENSMUSG00000114635
Arnt2	ENSMUSG00000015709	14405.5	-0.175343	0.0405824	-4.32067	1.55555e-05	0.0007373	Arnt2
Ifih1	ENSMUSG00000026896	316.451	0.54864	0.127107	4.31636	1.58624e-05	0.000749853	Ifih1
Adora3	ENSMUSG00000000562	58.5898	0.928302	0.215807	4.30154	1.69619e-05	0.000799714	Adora3
Hmox1	ENSMUSG00000005413	288.721	0.699033	0.162586	4.29946	1.71214e-05	0.000805112	Hmox1
Gbp7	ENSMUSG00000040253	290.525	0.803794	0.187329	4.2908	1.7803e-05	0.000834964	Gbp7
Abcc3	ENSMUSG00000020865	147.169	1.02531	0.239455	4.28182	1.85367e-05	0.000867102	Abcc3
Itgb3	ENSMUSG00000020689	193.112	0.542909	0.12695	4.27657	1.89799e-05	0.000883207	Itgb3
Trim21	ENSMUSG00000030966	100.758	0.763654	0.178548	4.27704	1.89399e-05	0.000883207	Trim21
Gbp5	ENSMUSG00000105504	195.789	0.97544	0.228279	4.27301	1.92852e-05	0.000895083	Gbp5
Erap1	ENSMUSG00000021583	450.215	0.625116	0.146352	4.27133	1.94307e-05	0.000899501	Erap1
Ifi211	ENSMUSG00000026536	15.8552	3.12836	0.73278	4.26917	1.962e-05	0.000905917	Ifi211
Ppp1r3b	ENSMUSG00000046794	54.3116	1.13237	0.26536	4.26729	1.9786e-05	0.000911226	Ppp1r3b
C130050O18Rik	ENSMUSG00000044092	10.5199	2.05716	0.483077	4.25846	2.0584e-05	0.000945539	C130050O18Rik
Phyhd1	ENSMUSG00000079484	339.262	0.999717	0.234813	4.2575	2.06729e-05	0.000947188	Phyhd1
Rcbtb2	ENSMUSG00000022106	971.125	0.688008	0.161724	4.25421	2.09791e-05	0.000958759	Rcbtb2
Il13ra1	ENSMUSG00000017057	315.851	0.961173	0.226276	4.24779	2.15887e-05	0.00098241	Il13ra1
Casp1	ENSMUSG00000025888	88.2954	1.06364	0.25041	4.24761	2.16065e-05	0.00098241	Casp1
Casp8	ENSMUSG00000026029	124.468	0.92895	0.218948	4.24279	2.20759e-05	0.00100121	Casp8
ENSMUSG00000091549	ENSMUSG00000091549	85.6318	0.82726	0.195463	4.2323	2.31309e-05	0.00104639	ENSMUSG00000091549
Adgre1	ENSMUSG00000004730	346.147	1.13384	0.268003	4.23069	2.32973e-05	0.00105126	Adgre1
Soat1	ENSMUSG00000026600	1209.3	0.340853	0.0806075	4.22855	2.35201e-05	0.00105864	Soat1
Klrb1b	ENSMUSG00000079298	6.71045	3.10505	0.739058	4.20136	2.65322e-05	0.00119122	Klrb1b
Bin2	ENSMUSG00000098112	266.341	0.86667	0.207138	4.18402	2.86401e-05	0.00128263	Bin2
H2.Eb1	ENSMUSG00000060586	214.111	2.73464	0.653911	4.18197	2.88996e-05	0.00129102	H2-Eb1
F9	ENSMUSG00000031138	13.9731	1.79306	0.429779	4.17204	3.01883e-05	0.00134522	F9
Ms4a6d	ENSMUSG00000024679	74.5221	1.07193	0.257032	4.17042	3.0404e-05	0.00134811	Ms4a6d
Creg1	ENSMUSG00000040713	1174.2	0.610771	0.146447	4.17059	3.0381e-05	0.00134811	Creg1
Sash3	ENSMUSG00000031101	109.102	0.93977	0.225444	4.16853	3.06573e-05	0.00135598	Sash3
H2.M3	ENSMUSG00000016206	138.047	0.904415	0.217024	4.16734	3.08172e-05	0.00135969	H2-M3
Cd300ld3	ENSMUSG00000069607	19.9328	1.78277	0.42845	4.16098	3.16889e-05	0.0013947	Cd300ld3
Naip5	ENSMUSG00000071203	92.0278	1.12233	0.269847	4.15913	3.19469e-05	0.0014026	Naip5
Ifi44	ENSMUSG00000028037	55.7032	1.66314	0.400205	4.15574	3.24241e-05	0.00142006	Ifi44
Pde3b	ENSMUSG00000030671	473.569	0.555686	0.133752	4.15461	3.25839e-05	0.00142358	Pde3b
Dab2	ENSMUSG00000022150	312.347	0.773384	0.186278	4.15177	3.29917e-05	0.00143788	Dab2
Ifi27	ENSMUSG00000064215	1157.44	0.668342	0.16102	4.15067	3.31505e-05	0.00144128	Ifi27
Rgs1	ENSMUSG00000026358	17.6921	2.0152	0.48685	4.13926	3.48421e-05	0.00151115	Rgs1
Gabpb2	ENSMUSG00000038766	479.487	0.399999	0.096717	4.13576	3.53776e-05	0.00153066	Gabpb2
Osmr	ENSMUSG00000022146	245.452	0.900007	0.217842	4.13146	3.60469e-05	0.00155585	Osmr
Cd300lf	ENSMUSG00000047798	16.2028	1.93668	0.469375	4.12608	3.69002e-05	0.00158884	Cd300lf
Pacc1	ENSMUSG00000026627	277.185	0.431548	0.104784	4.11846	3.81405e-05	0.0016383	Pacc1
Lamp2	ENSMUSG00000016534	3988.13	0.411809	0.100354	4.10357	4.06816e-05	0.00174326	Lamp2
Scamp2	ENSMUSG00000040188	796.298	0.388541	0.0949803	4.09075	4.29979e-05	0.00183811	Scamp2
Sp100	ENSMUSG00000026222	234.409	0.777657	0.190138	4.08996	4.31452e-05	0.00183832	Sp100
Sh3bp2	ENSMUSG00000054520	190.704	0.725603	0.177426	4.08962	4.32085e-05	0.00183832	Sh3bp2
C5ar2	ENSMUSG00000074361	58.4693	0.708549	0.173612	4.08122	4.47995e-05	0.00190148	C5ar2
Rnaset2b	ENSMUSG00000094724	896.531	0.766117	0.187746	4.0806	4.49202e-05	0.00190208	Rnaset2b
Tmem176a	ENSMUSG00000023367	584.033	0.902215	0.221199	4.07874	4.52802e-05	0.00191279	Tmem176a
Neurl3	ENSMUSG00000047180	54.0056	1.13537	0.278708	4.0737	4.62725e-05	0.0019501	Neurl3
P2ry13	ENSMUSG00000036362	537.747	0.837243	0.20559	4.07239	4.65327e-05	0.00195645	P2ry13
Tapbp	ENSMUSG00000024308	1034.01	0.445875	0.109512	4.07148	4.67148e-05	0.0019595	Tapbp
Myl4	ENSMUSG00000061086	907.385	-0.394283	0.0968533	-4.07092	4.68272e-05	0.00195961	Myl4
Rigi	ENSMUSG00000040296	224.289	0.695783	0.171578	4.0552	5.00917e-05	0.00209133	Rigi
Trex1	ENSMUSG00000049734	238.585	0.513949	0.126838	4.05203	5.07754e-05	0.00211493	Trex1
P2rx7	ENSMUSG00000029468	341.974	0.412772	0.102144	4.04107	5.32075e-05	0.00221108	P2rx7
Cd33	ENSMUSG00000004609	446.733	0.869823	0.215302	4.04001	5.34497e-05	0.00221599	Cd33
Osm	ENSMUSG00000058755	7.68234	2.33268	0.578945	4.02918	5.59712e-05	0.00231516	Osm
Cdk1	ENSMUSG00000019942	21.2026	1.73402	0.430879	4.02437	5.71282e-05	0.00235756	Cdk1
Clec5a	ENSMUSG00000029915	116.441	1.08989	0.271061	4.02082	5.79964e-05	0.00238788	Clec5a
Abi3	ENSMUSG00000018381	232.013	1.05365	0.26235	4.01619	5.91471e-05	0.00242966	Abi3
H2.DMa	ENSMUSG00000037649	483.596	0.58768	0.146596	4.00884	6.10177e-05	0.00250074	H2-DMa
Stat3	ENSMUSG00000004040	2044.34	0.320999	0.08051	3.98707	6.68941e-05	0.00273531	Stat3
Syk	ENSMUSG00000021457	232.052	0.54154	0.136276	3.97383	7.07257e-05	0.00288538	Syk
Btbd6	ENSMUSG00000002803	1759.13	-0.184759	0.0465697	-3.96738	7.26682e-05	0.00295788	Btbd6
Cxcl5	ENSMUSG00000029371	33.5173	2.02611	0.51102	3.96484	7.34467e-05	0.00298277	Cxcl5
Csf2rb2	ENSMUSG00000071714	61.275	0.80428	0.203119	3.95965	7.50604e-05	0.00304139	Csf2rb2
Slc39a4	ENSMUSG00000063354	18.3303	2.26248	0.571698	3.95747	7.57464e-05	0.00306225	Slc39a4
Pon3	ENSMUSG00000029759	113.188	1.3647	0.345453	3.95046	7.80022e-05	0.00314632	Pon3
Slfn9	ENSMUSG00000069793	90.7454	0.748283	0.189651	3.94558	7.96058e-05	0.00320377	Slfn9
Xaf1	ENSMUSG00000040483	250.441	0.624356	0.158302	3.94408	8.0107e-05	0.0032167	Xaf1
Ip6k3	ENSMUSG00000024210	69.1578	1.03637	0.263234	3.93706	8.24859e-05	0.0033048	Ip6k3
Parp12	ENSMUSG00000038507	420.037	0.660296	0.167951	3.93148	8.4426e-05	0.00337496	Parp12
Gsdmd	ENSMUSG00000022575	107.622	0.957487	0.243755	3.92807	8.56307e-05	0.00341548	Gsdmd
Cd300a	ENSMUSG00000034652	87.8408	0.819978	0.20893	3.92466	8.6854e-05	0.00345656	Cd300a
Man2b2	ENSMUSG00000029119	922.904	0.429572	0.109709	3.91556	9.01943e-05	0.00358003	Man2b2
Parp10	ENSMUSG00000063268	102.381	1.19982	0.306459	3.91513	9.03573e-05	0.00358003	Parp10
Irak4	ENSMUSG00000059883	52.6743	0.764904	0.195407	3.91442	9.06233e-05	0.00358263	Irak4
Abca1	ENSMUSG00000015243	1462.16	0.491138	0.125996	3.89804	9.69749e-05	0.00382526	Abca1
Prdm1	ENSMUSG00000038151	51.4149	1.03115	0.264828	3.89366	9.87419e-05	0.00388639	Prdm1
Sparc	ENSMUSG00000018593	8714	0.596649	0.153401	3.88948	0.000100461	0.00393669	Sparc
Gas2l3	ENSMUSG00000074802	87.2151	0.662366	0.170283	3.88981	0.000100324	0.00393669	Gas2l3
Nfatc1	ENSMUSG00000033016	268.594	0.606522	0.156049	3.88673	0.000101604	0.00397278	Nfatc1
Tmem179b	ENSMUSG00000118346	117.511	0.516054	0.132904	3.88291	0.000103216	0.00402699	Tmem179b
Cxcl13	ENSMUSG00000023078	2.59868	4.70663	1.21497	3.87386	0.000107126	0.00417044	Cxcl13
Slc7a7	ENSMUSG00000000958	70.4719	0.998892	0.258183	3.86893	0.000109313	0.00424635	Slc7a7
Hlx	ENSMUSG00000039377	20.9004	1.29473	0.334732	3.86797	0.000109746	0.00425391	Hlx
Sord	ENSMUSG00000027227	796.903	0.284754	0.0737184	3.86273	0.000112128	0.00433685	Sord
ENSMUSG00000063388	ENSMUSG00000063388	7.22621	3.16295	0.819727	3.85853	0.00011407	0.0044024	ENSMUSG00000063388
Lmo2	ENSMUSG00000032698	482.396	0.560124	0.145371	3.85306	0.000116651	0.00449231	Lmo2
H1f4	ENSMUSG00000051627	47.1688	1.5742	0.408713	3.85161	0.000117346	0.00450935	H1f4
Fblim1	ENSMUSG00000006219	56.9596	1.40279	0.364574	3.84775	0.000119207	0.00457105	Fblim1
Rubcnl	ENSMUSG00000034959	74.1909	0.627027	0.163084	3.84482	0.000120642	0.00461617	Rubcnl
St3gal6	ENSMUSG00000022747	640.815	0.449475	0.116997	3.84177	0.000122151	0.00466394	St3gal6
Dkkl1	ENSMUSG00000030792	676.964	-0.332916	0.0868372	-3.8338	0.00012618	0.00480748	Dkkl1
Irf1	ENSMUSG00000018899	265.829	0.720525	0.188171	3.82909	0.000128617	0.00488992	Irf1
Apbb1	ENSMUSG00000037032	17494.2	-0.15832	0.0413874	-3.82533	0.000130598	0.0049547	Apbb1
Nlrp3	ENSMUSG00000032691	55.1292	1.15562	0.302253	3.82336	0.000131645	0.00498382	Nlrp3
Naip6	ENSMUSG00000078942	48.6087	1.42761	0.373933	3.81782	0.000134634	0.00508619	Naip6
Usp40	ENSMUSG00000005501	448.329	0.395813	0.103921	3.80877	0.000139657	0.00526372	Usp40
Ifit2	ENSMUSG00000045932	474.72	0.348158	0.0914208	3.80831	0.000139922	0.00526372	Ifit2
Hcst	ENSMUSG00000064109	16.2501	1.69386	0.445476	3.80235	0.000143329	0.00538055	Hcst
Ifnar2	ENSMUSG00000022971	554.294	0.376448	0.0991161	3.79805	0.000145838	0.00546328	Ifnar2
Ms4a6c	ENSMUSG00000079419	50.8976	1.3665	0.360652	3.78897	0.000151273	0.005655	Ms4a6c
Ifi35	ENSMUSG00000010358	125.789	0.907548	0.239736	3.78562	0.000153328	0.00571986	Ifi35
Clic1	ENSMUSG00000007041	416.11	0.777376	0.205579	3.7814	0.000155949	0.00580446	Clic1
Lpcat2	ENSMUSG00000033192	449.867	0.668453	0.176796	3.78093	0.000156245	0.00580446	Lpcat2
Dhrs3	ENSMUSG00000066026	574.579	0.478163	0.126574	3.77774	0.000158256	0.00586696	Dhrs3
Hck	ENSMUSG00000003283	104.855	0.99767	0.264277	3.77509	0.000159952	0.00591755	Hck
Arhgap17	ENSMUSG00000030766	442.712	0.518779	0.13749	3.77321	0.00016116	0.00594994	Arhgap17
Ly6e	ENSMUSG00000022587	8249.23	0.295816	0.078439	3.77129	0.000162405	0.00597301	Ly6e
Tor4a	ENSMUSG00000059555	126.458	0.701292	0.185959	3.77122	0.000162454	0.00597301	Tor4a
Sp140	ENSMUSG00000070031	50.0919	1.38972	0.369058	3.76559	0.000166155	0.00609657	Sp140
Ttc12	ENSMUSG00000040219	60.3618	0.803454	0.213408	3.76487	0.000166636	0.00610169	Ttc12
Oas1g	ENSMUSG00000066861	8.01656	2.98313	0.79251	3.76415	0.000167119	0.00610685	Oas1g
Manba	ENSMUSG00000028164	399.303	0.357581	0.0950526	3.76192	0.000168613	0.00614885	Manba
Tgtp2	ENSMUSG00000078921	137.707	1.52863	0.407096	3.75496	0.000173368	0.00630941	Tgtp2
Ltc4s	ENSMUSG00000020377	92.7452	0.826937	0.2203	3.75368	0.000174258	0.00632891	Ltc4s
Cpne3	ENSMUSG00000028228	749.285	0.38337	0.102474	3.74114	0.000183184	0.00663959	Cpne3
Lrmda	ENSMUSG00000063458	28.0864	1.32274	0.354638	3.72984	0.0001916	0.00693055	Lrmda
Trim12a	ENSMUSG00000066258	126.249	0.816122	0.218992	3.72673	0.000193982	0.00700255	Trim12a
Rims1	ENSMUSG00000041670	14698.7	0.339046	0.0910573	3.72344	0.000196525	0.00708003	Rims1
Plcxd1	ENSMUSG00000064247	492.64	-0.332074	0.0893822	-3.71521	0.000203035	0.00729987	Plcxd1
P2rx4	ENSMUSG00000029470	442.03	0.310204	0.0835763	3.71163	0.000205932	0.00738915	P2rx4
Susd3	ENSMUSG00000021384	70.7764	1.10302	0.297667	3.70556	0.000210922	0.00755305	Susd3
Naalad2	ENSMUSG00000043943	76.3755	0.840044	0.227289	3.69593	0.000219083	0.00782958	Naalad2
Pald1	ENSMUSG00000020092	502.482	0.582556	0.157879	3.68988	0.000224358	0.00800211	Pald1
Apobec3	ENSMUSG00000009585	153.754	0.90655	0.246317	3.68042	0.000232854	0.00828859	Apobec3
Plin2	ENSMUSG00000028494	240.454	0.661942	0.179946	3.67856	0.000234554	0.00833249	Plin2
Trim5	ENSMUSG00000060441	23.9993	1.41066	0.383659	3.67687	0.000236109	0.00837111	Trim5
Casp7	ENSMUSG00000025076	86.5187	0.734226	0.200082	3.66963	0.0002429	0.00859482	Casp7
Cdh23	ENSMUSG00000012819	42.1463	1.31712	0.360313	3.6555	0.000256679	0.00906441	Cdh23
Cyp4v3	ENSMUSG00000079057	382.35	0.702004	0.192162	3.65319	0.000259006	0.00912855	Cyp4v3
Rab3il1	ENSMUSG00000024663	436.323	0.454539	0.1247	3.64506	0.000267326	0.00940324	Rab3il1
Rbl1	ENSMUSG00000027641	67.2969	0.754715	0.20754	3.63649	0.000276382	0.00970268	Rbl1
Mx2	ENSMUSG00000023341	35.3765	1.08052	0.297361	3.6337	0.000279382	0.00978879	Mx2
Cd300ld	ENSMUSG00000034641	7.59156	1.8344	0.504978	3.63264	0.00028054	0.00979096	Cd300ld
Il18bp	ENSMUSG00000070427	87.0072	0.681381	0.187559	3.63288	0.000280271	0.00979096	Il18bp
B4galt1	ENSMUSG00000028413	256.982	0.65943	0.181674	3.62975	0.000283697	0.00988183	B4galt1
Gsap	ENSMUSG00000039934	239.402	0.775084	0.213819	3.62495	0.000289022	0.0100477	Gsap
Il12rb2	ENSMUSG00000018341	7.89932	2.12071	0.585957	3.61922	0.000295488	0.0102407	Il12rb2
Kif2c	ENSMUSG00000028678	10.4011	1.55056	0.428446	3.61902	0.000295718	0.0102407	Kif2c
ENSMUSG00000087150	ENSMUSG00000087150	61.1037	1.21339	0.33563	3.61526	0.000300041	0.0103703	ENSMUSG00000087150
Nfkb1	ENSMUSG00000028163	564.497	0.321883	0.0890957	3.61278	0.000302929	0.0104499	Nfkb1
Dok1	ENSMUSG00000068335	60.0398	0.961667	0.266723	3.60549	0.00031157	0.0107273	Dok1
Adam3	ENSMUSG00000031553	10.0573	3.04748	0.845377	3.60488	0.000312301	0.0107317	Adam3
Adam17	ENSMUSG00000052593	575.352	0.43359	0.120356	3.60256	0.000315102	0.0108072	Adam17
Sgpl1	ENSMUSG00000020097	1423.04	0.458459	0.127432	3.59767	0.000321078	0.0109674	Sgpl1
Tasl	ENSMUSG00000025058	22.2028	1.2391	0.344388	3.59799	0.000320688	0.0109674	Tasl
Alox5	ENSMUSG00000025701	37.0609	0.961811	0.267389	3.59705	0.000321847	0.0109674	Alox5
Il6ra	ENSMUSG00000027947	294.777	0.491516	0.136656	3.59674	0.000322229	0.0109674	Il6ra
Stmn4	ENSMUSG00000022044	6063.78	-0.238152	0.066236	-3.59551	0.000323753	0.0109984	Stmn4
Gm19935	ENSMUSG00000110332	47.1918	0.854469	0.237708	3.59462	0.000324862	0.0110151	Gm19935
Mki67	ENSMUSG00000031004	61.1054	0.918682	0.255811	3.59125	0.000329095	0.0111375	Mki67
Casp4	ENSMUSG00000033538	19.2899	1.75251	0.488148	3.59013	0.000330517	0.0111645	Casp4
Il6st	ENSMUSG00000021756	3116.85	0.186577	0.0520288	3.58603	0.000335744	0.0112983	Il6st
B430306N03Rik	ENSMUSG00000043740	8.39885	1.65809	0.462344	3.58627	0.000335447	0.0112983	B430306N03Rik
Ftl1	ENSMUSG00000050708	11303.8	0.425602	0.11883	3.5816	0.000341502	0.0114705	Ftl1
Dhx58	ENSMUSG00000017830	57.4919	1.08304	0.302559	3.5796	0.000344127	0.011537	Dhx58
X9930111J21Rik1	ENSMUSG00000069893	58.5513	1.13098	0.316099	3.57792	0.000346344	0.0115896	9930111J21Rik1
Baiap2l2	ENSMUSG00000018126	70.4099	0.869223	0.243528	3.56929	0.000357949	0.0119555	Baiap2l2
Tnni2	ENSMUSG00000031097	14.4775	1.88526	0.528439	3.5676	0.000360269	0.0120105	Tnni2
Maml2	ENSMUSG00000031925	359.717	0.412712	0.115928	3.56006	0.000370769	0.0123146	Maml2
Gpsm3	ENSMUSG00000034786	90.4894	0.814571	0.228795	3.56027	0.000370471	0.0123146	Gpsm3
Rgs10	ENSMUSG00000030844	995.108	0.609845	0.171461	3.55675	0.000375472	0.0124407	Rgs10
Elf1	ENSMUSG00000036461	260.769	0.536863	0.150957	3.55641	0.000375958	0.0124407	Elf1
Il1b	ENSMUSG00000027398	15.2627	1.61357	0.454284	3.55189	0.000382476	0.012633	Il1b
Hmgb2	ENSMUSG00000054717	150.603	0.741786	0.208998	3.54925	0.000386328	0.0127367	Hmgb2
Il1rl2	ENSMUSG00000070942	37.4049	0.893962	0.252208	3.54455	0.000393284	0.0129422	Il1rl2
Hacd4	ENSMUSG00000028497	97.6496	0.998533	0.281965	3.54134	0.000398097	0.0130765	Hacd4
Rcsd1	ENSMUSG00000040723	264.065	0.506488	0.143053	3.54056	0.000399279	0.0130912	Rcsd1
A630001G21Rik	ENSMUSG00000052760	21.7578	1.60965	0.455015	3.53758	0.000403807	0.0132154	A630001G21Rik
Tmem176b	ENSMUSG00000029810	1154.56	0.662513	0.187739	3.52891	0.000417277	0.0136313	Tmem176b
Srgn	ENSMUSG00000020077	363.543	0.85326	0.242355	3.5207	0.000430412	0.0140323	Srgn
Hif1a	ENSMUSG00000021109	2731.94	0.189196	0.053745	3.52026	0.000431124	0.0140323	Hif1a
Gm12185	ENSMUSG00000048852	12.1604	2.31628	0.658863	3.51557	0.00043881	0.0142565	Gm12185
Zfp36l2	ENSMUSG00000045817	716.109	0.427271	0.12163	3.51287	0.000443297	0.0143762	Zfp36l2
Serping1	ENSMUSG00000023224	244.797	0.930153	0.264974	3.51035	0.000447513	0.0144866	Serping1
ENSMUSG00000095258	ENSMUSG00000095258	769.697	-0.447509	0.127573	-3.50787	0.000451703	0.0145958	ENSMUSG00000095258
Tlr1	ENSMUSG00000044827	48.732	0.859907	0.245175	3.50732	0.00045264	0.0145997	Tlr1
Cst3	ENSMUSG00000027447	32910	0.600286	0.171264	3.50503	0.000456564	0.0146973	Cst3
Acer3	ENSMUSG00000030760	779.525	0.468963	0.133814	3.50459	0.000457312	0.0146973	Acer3
Cybrd1	ENSMUSG00000027015	120.906	0.795499	0.227074	3.50327	0.000459592	0.0147441	Cybrd1
Mfsd1	ENSMUSG00000027775	953.469	0.345025	0.0986545	3.49731	0.000469977	0.0150502	Mfsd1
Klrb1c	ENSMUSG00000030325	4.78519	3.07794	0.881167	3.49303	0.000477572	0.0152661	Klrb1c
Mmp12	ENSMUSG00000049723	55.2735	0.944842	0.271417	3.48115	0.000499267	0.0159311	Mmp12
Notch2	ENSMUSG00000027878	614.744	0.360899	0.103709	3.47991	0.000501584	0.0159765	Notch2
Slfn2	ENSMUSG00000072620	134.996	0.882534	0.254	3.47454	0.000511739	0.0162709	Slfn2
Ms4a6b	ENSMUSG00000024677	69.6775	0.913549	0.262987	3.47374	0.000513262	0.0162904	Ms4a6b
Adcy7	ENSMUSG00000031659	255.892	0.464177	0.13365	3.47308	0.000514523	0.0163014	Adcy7
Arhgef15	ENSMUSG00000052921	747.147	-0.363853	0.10519	-3.459	0.000542178	0.0171472	Arhgef15
Traf3ip3	ENSMUSG00000037318	44.1138	1.17308	0.339836	3.4519	0.000556659	0.0175741	Traf3ip3
Mdfic	ENSMUSG00000041390	111.787	0.751418	0.218172	3.44416	0.000572832	0.0180528	Mdfic
Trim56	ENSMUSG00000043279	368.206	0.559568	0.162736	3.43849	0.000584961	0.0184026	Trim56
Dpp7	ENSMUSG00000026958	633.88	0.337414	0.098172	3.43697	0.000588262	0.0184739	Dpp7
Rest	ENSMUSG00000029249	156.105	0.407214	0.118591	3.43375	0.000595284	0.0186616	Rest
Lrch4	ENSMUSG00000093445	400.832	0.601592	0.175425	3.42933	0.000605064	0.018935	Lrch4
Tnpo2	ENSMUSG00000031691	6416.88	-0.148704	0.043384	-3.42762	0.000608903	0.0189886	Tnpo2
Gbp10	ENSMUSG00000105096	9.74196	3.65745	1.06694	3.42798	0.000608095	0.0189886	Gbp10
Icosl	ENSMUSG00000000732	204.868	0.662108	0.193394	3.42362	0.000617928	0.0192365	Icosl
Aldh1l2	ENSMUSG00000020256	161.467	0.499642	0.146508	3.41034	0.000648808	0.0201627	Aldh1l2
Stra6	ENSMUSG00000032327	268.586	0.678296	0.199204	3.40504	0.000661546	0.0205228	Stra6
Cfap126	ENSMUSG00000026649	34.9383	1.04588	0.307928	3.3965	0.000682529	0.0211371	Cfap126
Fli1	ENSMUSG00000016087	210.032	0.435973	0.128877	3.38287	0.000717337	0.0221766	Fli1
Nusap1	ENSMUSG00000027306	23.8893	1.08713	0.321576	3.38062	0.000723222	0.02232	Nusap1
Pcdha3	ENSMUSG00000102312	186.108	-0.626248	0.185275	-3.38011	0.000724575	0.0223232	Pcdha3
Slamf8	ENSMUSG00000053318	16.3126	1.91022	0.567227	3.36765	0.000758123	0.0233165	Slamf8
Fhl2	ENSMUSG00000008136	1420.72	-0.210957	0.0626703	-3.36613	0.000762298	0.0234047	Fhl2
ENSMUSG00000083929	ENSMUSG00000083929	185.689	-0.687593	0.204873	-3.35619	0.000790243	0.024221	ENSMUSG00000083929
Rnf187	ENSMUSG00000020496	9483.62	-0.11138	0.0332228	-3.3525	0.000800848	0.024504	Rnf187
Ifi213	ENSMUSG00000073491	12.59	1.51886	0.453649	3.34809	0.000813711	0.024855	Ifi213
Smarcd1	ENSMUSG00000023018	5047.29	-0.170439	0.0509569	-3.34476	0.000823529	0.025112	Smarcd1
Glycam1	ENSMUSG00000022491	3.40798	3.44802	1.03302	3.33781	0.000844413	0.0256961	Glycam1
Renbp	ENSMUSG00000031387	146.289	0.833751	0.249818	3.33743	0.00084556	0.0256961	Renbp
Cgas	ENSMUSG00000032344	42.2362	0.688268	0.206729	3.32933	0.000870567	0.0264111	Cgas
Ciita	ENSMUSG00000022504	13.2806	2.94115	0.883664	3.32836	0.000873588	0.0264579	Ciita
Cflar	ENSMUSG00000026031	843.947	0.322843	0.0970658	3.32602	0.00088095	0.0266357	Cflar
Lyl1	ENSMUSG00000034041	74.2503	0.797574	0.240114	3.32165	0.000894857	0.0270105	Lyl1
Agpat2	ENSMUSG00000026922	46.8988	0.799344	0.24088	3.31844	0.000905233	0.0272776	Agpat2
Tcf25	ENSMUSG00000001472	23864.2	-0.145182	0.0438748	-3.30899	0.000936319	0.0280848	Tcf25
P3h2	ENSMUSG00000038168	105.075	0.501249	0.151487	3.30887	0.000936735	0.0280848	P3h2
Erfe	ENSMUSG00000047443	17.3467	-1.36128	0.411298	-3.30972	0.000933887	0.0280848	Erfe
Glt8d2	ENSMUSG00000020251	735.282	-0.331101	0.100095	-3.30787	0.000940091	0.0281382	Glt8d2
Slc1a5	ENSMUSG00000001918	99.2872	0.665585	0.201744	3.29916	0.000969745	0.0289772	Slc1a5
Elk3	ENSMUSG00000008398	325.461	0.443564	0.134505	3.29775	0.000974637	0.02904	Elk3
Ccl5	ENSMUSG00000035042	10.6072	1.67013	0.506466	3.29762	0.000975097	0.02904	Ccl5
Tmem158	ENSMUSG00000054871	513.773	-0.32339	0.0981079	-3.29626	0.000979797	0.0291314	Tmem158
Gngt2	ENSMUSG00000038811	113.74	1.04006	0.31579	3.29354	0.000989356	0.0293668	Gngt2
Cd63	ENSMUSG00000025351	1745.39	0.705897	0.214687	3.28803	0.00100892	0.029898	Cd63
Pla2g4a	ENSMUSG00000056220	136.338	0.699734	0.212923	3.28632	0.00101504	0.0300294	Pla2g4a
Tmem92	ENSMUSG00000075610	3.23627	3.44116	1.04728	3.28581	0.00101689	0.0300344	Tmem92
Cd300lb	ENSMUSG00000063193	4.81652	3.47693	1.05916	3.28274	0.00102805	0.0303139	Cd300lb
Sting1	ENSMUSG00000024349	174.575	0.79664	0.242791	3.28117	0.00103377	0.0304325	Sting1
Abcb1b	ENSMUSG00000028970	142.943	0.604124	0.184208	3.27958	0.00103961	0.030554	Abcb1b
Rnase6	ENSMUSG00000021880	18.5149	1.94971	0.595305	3.27515	0.00105607	0.0309866	Rnase6
Vamp8	ENSMUSG00000050732	276.091	0.782346	0.23897	3.27383	0.00106099	0.0310802	Vamp8
Antxr2	ENSMUSG00000029338	62.6171	0.637572	0.194859	3.27197	0.00106799	0.031234	Antxr2
Pam16	ENSMUSG00000014301	163.39	-0.637566	0.195325	-3.26413	0.00109801	0.0320594	Pam16
Abi3bp	ENSMUSG00000035258	190.56	-0.635464	0.195241	-3.25476	0.00113488	0.0330818	Abi3bp
Apaf1	ENSMUSG00000019979	373.793	0.471713	0.145195	3.24881	0.00115887	0.0337261	Apaf1
Tal1	ENSMUSG00000028717	62.847	1.10375	0.340019	3.24614	0.00116981	0.0339892	Tal1
Vwa5a	ENSMUSG00000023186	762.498	0.507725	0.156444	3.24541	0.0011728	0.0340208	Vwa5a
Il10rb	ENSMUSG00000022969	419.894	0.505772	0.156016	3.2418	0.00118776	0.034399	Il10rb
Gria4	ENSMUSG00000025892	3160.51	-0.273948	0.0846096	-3.23778	0.00120462	0.0348306	Gria4
Was	ENSMUSG00000031165	77.811	0.714477	0.22112	3.23118	0.00123281	0.0355309	Was
H1f2	ENSMUSG00000036181	468.673	1.03609	0.320624	3.23149	0.00123146	0.0355309	H1f2
Fam167b	ENSMUSG00000050493	14.3717	1.30866	0.40542	3.22791	0.001247	0.0358819	Fam167b
Fmnl3	ENSMUSG00000023008	557.438	0.460839	0.142843	3.22619	0.00125449	0.0360395	Fmnl3
Ebf3	ENSMUSG00000010476	57.1373	1.9551	0.606405	3.22409	0.00126374	0.0362469	Ebf3
Dennd2d	ENSMUSG00000027901	11.3611	1.84102	0.571959	3.2188	0.00128728	0.0368628	Dennd2d
Phykpl	ENSMUSG00000020359	94.3263	0.493065	0.153629	3.20946	0.00132985	0.0380209	Phykpl
Cd164	ENSMUSG00000019818	2952.43	0.194123	0.0605142	3.20789	0.00133711	0.0381675	Cd164
Col4a3	ENSMUSG00000079465	15.0326	-1.40721	0.43928	-3.20345	0.00135793	0.0387	Col4a3
Anxa4	ENSMUSG00000029994	193.026	0.489769	0.153164	3.19768	0.00138537	0.0393869	Anxa4
Adap1	ENSMUSG00000056413	7941.03	-0.123369	0.0385834	-3.19746	0.00138644	0.0393869	Adap1
Hrh3	ENSMUSG00000039059	3112.81	-0.406533	0.127189	-3.19629	0.00139208	0.0394843	Hrh3
Lhfpl2	ENSMUSG00000045312	628.499	0.418112	0.130985	3.19207	0.00141259	0.0400025	Lhfpl2
Tmem40	ENSMUSG00000059900	71.9353	-0.668777	0.209634	-3.19022	0.00142165	0.0401953	Tmem40
Gde1	ENSMUSG00000033917	6774.36	-0.180494	0.0566021	-3.18882	0.00142855	0.0403265	Gde1
Cbarp	ENSMUSG00000035640	7549.7	-0.303506	0.0953524	-3.18299	0.00145762	0.0410824	Cbarp
Scimp	ENSMUSG00000057135	3.96424	2.41082	0.757625	3.18207	0.00146226	0.0411483	Scimp
Gpm6a	ENSMUSG00000031517	50744.7	-0.119028	0.0374751	-3.17619	0.00149224	0.041926	Gpm6a
Tep1	ENSMUSG00000006281	234.286	0.702739	0.221306	3.17542	0.00149622	0.0419717	Tep1
Rtl8b	ENSMUSG00000067924	4407.07	-0.15035	0.0473849	-3.17294	0.00150902	0.0422645	Rtl8b
Ckap2	ENSMUSG00000037725	24.7836	1.46585	0.46235	3.17042	0.00152216	0.0425658	Ckap2
Kif17	ENSMUSG00000028758	927.371	-0.213101	0.0673778	-3.16277	0.00156274	0.0436322	Kif17
ENSMUSG00000096256	ENSMUSG00000096256	1711.2	-0.391971	0.124013	-3.16072	0.00157382	0.0438729	ENSMUSG00000096256
Tlr9	ENSMUSG00000045322	45.891	0.766314	0.242657	3.15802	0.00158847	0.0442124	Tlr9
Lrrc25	ENSMUSG00000049988	27.0707	1.11094	0.352079	3.15538	0.00160292	0.0445451	Lrrc25
Mob3c	ENSMUSG00000028709	154.384	0.449728	0.142862	3.14799	0.00164395	0.0455439	Mob3c
Tagap	ENSMUSG00000033450	64.4969	0.912699	0.289928	3.14801	0.00164383	0.0455439	Tagap
Oas2	ENSMUSG00000032690	37.771	1.16492	0.370269	3.14615	0.00165434	0.0457608	Oas2
Rida	ENSMUSG00000022323	1180.08	0.755116	0.240222	3.14341	0.00166994	0.0460856	Rida
Cotl1	ENSMUSG00000031827	1774.99	0.296606	0.0943651	3.14318	0.00167124	0.0460856	Cotl1
Espl1	ENSMUSG00000058290	43.5014	1.64646	0.52415	3.1412	0.00168257	0.0463264	Espl1
Tor3a	ENSMUSG00000060519	283.788	0.598629	0.190631	3.14025	0.00168806	0.046406	Tor3a
Vamp2	ENSMUSG00000020894	45512.5	-0.219503	0.0699107	-3.13976	0.00169084	0.0464111	Vamp2
Adipor1	ENSMUSG00000026457	2892.54	0.182542	0.0581545	3.13892	0.00169571	0.0464734	Adipor1
Slc44a2	ENSMUSG00000057193	1323.47	0.226968	0.0724085	3.13454	0.00172122	0.0471004	Slc44a2
Arrdc1	ENSMUSG00000026972	180.167	0.362499	0.115715	3.1327	0.00173206	0.0473244	Arrdc1
Il1rn	ENSMUSG00000026981	2.4618	3.59212	1.15063	3.12188	0.00179701	0.049024	Il1rn
Ppp1r18	ENSMUSG00000034595	382.204	0.465688	0.149238	3.12044	0.00180583	0.0491897	Ppp1r18
Tgm1	ENSMUSG00000022218	8.29213	3.04489	0.975963	3.11988	0.00180922	0.0492069	Tgm1
Fam20a	ENSMUSG00000020614	498.105	-0.291397	0.0935805	-3.11387	0.00184653	0.0501453	Fam20a
Cxcr6	ENSMUSG00000048521	3.24829	3.00407	0.965634	3.11098	0.00186469	0.050485	Cxcr6
Retsat	ENSMUSG00000056666	459.558	0.347873	0.111815	3.11115	0.0018636	0.050485	Retsat
Fmo5	ENSMUSG00000028088	195.698	0.622172	0.200096	3.10938	0.00187482	0.0506826	Fmo5
Lipa	ENSMUSG00000024781	851.422	0.230854	0.0742647	3.10853	0.00188019	0.0507508	Lipa
Tfpi	ENSMUSG00000027082	146.329	0.670431	0.215708	3.10804	0.00188331	0.0507584	Tfpi
Sipa1	ENSMUSG00000056917	511.104	0.398671	0.128436	3.10405	0.00190891	0.0512937	Sipa1
Vkorc1	ENSMUSG00000096145	354.556	0.271515	0.0874594	3.10447	0.00190619	0.0512937	Vkorc1
Ppp2r5b	ENSMUSG00000024777	4325.45	-0.187449	0.0604144	-3.10273	0.00191747	0.0514463	Ppp2r5b
Niban1	ENSMUSG00000026483	231.015	0.591538	0.190715	3.10169	0.00192416	0.0515486	Niban1
AB124611	ENSMUSG00000057191	11.769	1.28757	0.415261	3.10062	0.00193113	0.0516578	AB124611
Paox	ENSMUSG00000025464	284.156	0.33456	0.108045	3.0965	0.0019582	0.0523036	Paox
Cdk6	ENSMUSG00000040274	115.46	0.839147	0.271098	3.09536	0.00196571	0.0524259	Cdk6
Dkk2	ENSMUSG00000028031	36.3324	0.811992	0.262579	3.09238	0.00198561	0.0528775	Dkk2
Mvp	ENSMUSG00000030681	311.425	0.362907	0.117506	3.08842	0.00201221	0.0534149	Mvp
Ifi206	ENSMUSG00000037849	5.2731	2.29573	0.743245	3.0888	0.00200967	0.0534149	Ifi206
Tmem119	ENSMUSG00000054675	1093.6	0.434428	0.14068	3.08805	0.00201476	0.0534149	Tmem119
Pdpn	ENSMUSG00000028583	349.619	0.808144	0.262268	3.08136	0.00206056	0.0545341	Pdpn
Stx1b	ENSMUSG00000030806	29349.8	-0.185915	0.0603424	-3.081	0.00206307	0.0545341	Stx1b
Phf11a	ENSMUSG00000044703	4.43038	2.49439	0.809797	3.08026	0.00206817	0.054588	Phf11a
Slc22a18	ENSMUSG00000000154	21.8748	1.41703	0.460927	3.0743	0.00210994	0.0556084	Slc22a18
Crip2	ENSMUSG00000006356	4169.53	-0.212358	0.0691549	-3.07076	0.00213518	0.0561908	Crip2
Ttc29	ENSMUSG00000037101	6.52208	2.28351	0.745708	3.06221	0.00219712	0.0577359	Ttc29
Hk2	ENSMUSG00000000628	186.104	0.634803	0.20738	3.06106	0.00220555	0.0578722	Hk2
Tpbgl	ENSMUSG00000096606	104.832	0.501056	0.163717	3.0605	0.00220968	0.0578955	Tpbgl
Stk10	ENSMUSG00000020272	237.226	0.38526	0.125908	3.05984	0.00221452	0.0579375	Stk10
Cyp51	ENSMUSG00000001467	2662.96	-0.221071	0.0723872	-3.05401	0.00225802	0.058903	Cyp51
Il4ra	ENSMUSG00000030748	298.773	0.554255	0.181458	3.05445	0.00225474	0.058903	Il4ra
Rnf44	ENSMUSG00000034928	4881.51	-0.140993	0.0462099	-3.05115	0.00227966	0.0593809	Rnf44
C130026I21Rik	ENSMUSG00000052477	8.30674	1.88815	0.620036	3.04522	0.00232509	0.0604759	C130026I21Rik
Tcirg1	ENSMUSG00000001750	476.784	0.509326	0.167334	3.04377	0.00233633	0.06068	Tcirg1
Rhoh	ENSMUSG00000029204	52.0949	0.957625	0.314997	3.04011	0.00236491	0.0613331	Rhoh
Npsr1	ENSMUSG00000043659	73.7378	-0.94349	0.310989	-3.03383	0.00241467	0.0625331	Npsr1
ENSMUSG00000099041	ENSMUSG00000099041	145.76	0.668365	0.220526	3.03078	0.00243924	0.063078	ENSMUSG00000099041
Arrb2	ENSMUSG00000060216	1133.63	0.236597	0.0780988	3.02945	0.00244996	0.0632635	Arrb2
Akap13	ENSMUSG00000066406	1041.14	0.365382	0.12076	3.02569	0.0024807	0.0639647	Akap13
Ppp5c	ENSMUSG00000003099	4070.75	-0.191086	0.0631706	-3.02492	0.00248701	0.0640351	Ppp5c
Zfp36l1	ENSMUSG00000021127	891.554	0.431078	0.142659	3.02173	0.00251336	0.0646206	Zfp36l1
Sat1	ENSMUSG00000025283	1472.91	0.46668	0.154934	3.01213	0.00259421	0.0665835	Sat1
Pla2g15	ENSMUSG00000031903	986.765	0.239014	0.0793595	3.01179	0.00259716	0.0665835	Pla2g15
Wdfy4	ENSMUSG00000051506	165.053	1.02653	0.34155	3.00551	0.00265133	0.0678747	Wdfy4
Fgd2	ENSMUSG00000024013	203.314	0.773539	0.257508	3.00395	0.00266503	0.0681279	Fgd2
Acss3	ENSMUSG00000035948	65.4252	0.999329	0.332858	3.00226	0.0026798	0.0684075	Acss3
Prcp	ENSMUSG00000061119	384.554	0.383084	0.127684	3.00025	0.00269758	0.0687633	Prcp
AI467606	ENSMUSG00000045165	86.9066	0.534634	0.178357	2.99756	0.00272153	0.0692749	AI467606
Adap2	ENSMUSG00000020709	161.615	0.485393	0.162168	2.99316	0.00276108	0.0701817	Adap2
Cytip	ENSMUSG00000026832	19.2547	1.95802	0.655761	2.98587	0.00282776	0.0717744	Cytip
Grik5	ENSMUSG00000003378	6673.29	-0.187327	0.0627472	-2.98543	0.00283181	0.0717754	Grik5
Stra6l	ENSMUSG00000028327	2.61446	3.10297	1.03981	2.98418	0.0028434	0.0718652	Stra6l
Cyp2b10	ENSMUSG00000030483	9.83158	3.46664	1.16166	2.98421	0.00284311	0.0718652	Cyp2b10
Cyfip1	ENSMUSG00000030447	3258.44	0.257123	0.0863357	2.97818	0.0028997	0.0731847	Cyfip1
Arf3	ENSMUSG00000051853	49344.6	-0.145116	0.0487451	-2.97705	0.00291041	0.0733514	Arf3
Gm3636	ENSMUSG00000091754	124.073	0.426388	0.143376	2.97393	0.00294017	0.0739969	Gm3636
Rreb1	ENSMUSG00000039087	477.615	0.65165	0.219285	2.9717	0.00296152	0.0744296	Rreb1
Cyp4f18	ENSMUSG00000003484	3.32942	2.62567	0.884384	2.96892	0.00298847	0.0750013	Cyp4f18
Gbgt1	ENSMUSG00000026829	21.9522	0.948361	0.32046	2.95937	0.00308269	0.0770414	Gbgt1
Me3	ENSMUSG00000030621	1646.16	-0.279545	0.094449	-2.95975	0.00307887	0.0770414	Me3
Glb1	ENSMUSG00000045594	948.703	0.233512	0.0788991	2.95963	0.00308007	0.0770414	Glb1
Clpb	ENSMUSG00000001829	1978.26	-0.215529	0.0728496	-2.95854	0.00309099	0.077141	Clpb
Ensa	ENSMUSG00000038619	11482.7	-0.107613	0.0363862	-2.95753	0.00310112	0.0771908	Ensa
Mtmr11	ENSMUSG00000045934	199.012	0.35497	0.120024	2.95748	0.00310163	0.0771908	Mtmr11
H3c14	ENSMUSG00000093769	136.447	0.672316	0.227589	2.95407	0.0031361	0.0779402	H3c14
Mbnl1	ENSMUSG00000027763	4028.06	0.153441	0.0519729	2.95232	0.00315397	0.0782753	Mbnl1
Cd244a	ENSMUSG00000004709	3.94575	2.5915	0.878089	2.9513	0.00316444	0.0783292	Cd244a
Znrf2	ENSMUSG00000058446	823.153	0.20924	0.0708987	2.95125	0.00316491	0.0783292	Znrf2
Serpine2	ENSMUSG00000026249	6626.35	0.516896	0.175183	2.9506	0.00317154	0.0783849	Serpine2
Aspg	ENSMUSG00000037686	114.254	0.630944	0.213906	2.94963	0.00318156	0.0785239	Aspg
Serpine1	ENSMUSG00000037411	49.9139	0.891263	0.302311	2.94817	0.00319663	0.078787	Serpine1
H2.T22	ENSMUSG00000056116	996.53	0.266768	0.0905189	2.94709	0.00320776	0.0789524	H2-T22
Ptpn5	ENSMUSG00000030854	5633.49	-0.206223	0.0700044	-2.94586	0.00322063	0.0791602	Ptpn5
Cd44	ENSMUSG00000005087	100.548	0.671184	0.22796	2.9443	0.00323683	0.0794492	Cd44
Ckmt1	ENSMUSG00000000308	6710.86	-0.216341	0.0736469	-2.93754	0.0033083	0.08087	Ckmt1
Tagln2	ENSMUSG00000026547	429.525	0.353459	0.120293	2.93831	0.00330007	0.08087	Tagln2
Agtrap	ENSMUSG00000029007	333.794	0.449422	0.15299	2.93758	0.00330783	0.08087	Agtrap
Vipr1	ENSMUSG00000032528	954.402	-0.417168	0.14223	-2.93306	0.00335641	0.0818878	Vipr1
Rpl10a.ps1	ENSMUSG00000084416	2092.44	0.375701	0.128103	2.93281	0.0033591	0.0818878	Rpl10a-ps1
Tmem221	ENSMUSG00000043664	9.19389	1.7622	0.600967	2.93227	0.00336492	0.0819178	Tmem221
Pappa2	ENSMUSG00000073530	138.93	-1.08383	0.369777	-2.93105	0.00337822	0.0821299	Pappa2
Tgfb1i1	ENSMUSG00000030782	506.238	-0.261192	0.0891326	-2.93038	0.00338552	0.0821954	Tgfb1i1
Rps6ka1	ENSMUSG00000003644	516.285	0.298994	0.10207	2.9293	0.00339722	0.0822845	Rps6ka1
Rinl	ENSMUSG00000051735	79.165	0.502318	0.171487	2.9292	0.0033984	0.0822845	Rinl
Tram1	ENSMUSG00000025935	1153.37	0.24654	0.0842513	2.92624	0.00343084	0.0829575	Tram1
Ptgs1	ENSMUSG00000047250	830.692	0.305295	0.104358	2.92547	0.00343935	0.0830511	Ptgs1
Itpripl2	ENSMUSG00000095115	349.9	0.524778	0.179496	2.92361	0.00345994	0.0834354	Itpripl2
Cacna1i	ENSMUSG00000022416	3446.79	-0.226406	0.0774924	-2.92165	0.00348178	0.0837842	Cacna1i
I830077J02Rik	ENSMUSG00000074342	56.5325	1.00752	0.344868	2.92148	0.00348378	0.0837842	I830077J02Rik
Cd34	ENSMUSG00000016494	4265.88	0.265793	0.091116	2.91708	0.00353321	0.0848589	Cd34
Mx1	ENSMUSG00000000386	30.2037	1.49416	0.512418	2.91591	0.00354655	0.0850172	Mx1
Ahnak	ENSMUSG00000069833	1662.07	0.287877	0.0987348	2.91566	0.00354932	0.0850172	Ahnak
Ptbp1	ENSMUSG00000006498	931.492	0.306846	0.105373	2.912	0.00359127	0.0854492	Ptbp1
Sptlc2	ENSMUSG00000021036	1017	0.255941	0.0878871	2.91216	0.00358943	0.0854492	Sptlc2
Angpt2	ENSMUSG00000031465	39.8592	0.677514	0.232556	2.91334	0.0035759	0.0854492	Angpt2
Cep131	ENSMUSG00000039781	495.481	-0.32893	0.112934	-2.91259	0.00358449	0.0854492	Cep131
Pilra	ENSMUSG00000046245	15.2919	1.91548	0.657767	2.9121	0.0035901	0.0854492	Pilra
Csf2ra	ENSMUSG00000059326	308.283	0.388136	0.133414	2.90926	0.00362289	0.086087	Csf2ra
Hspb6	ENSMUSG00000036854	206.444	0.519867	0.178743	2.90845	0.00363222	0.086194	Hspb6
Gm45351	ENSMUSG00000092178	72.4385	0.714646	0.245752	2.90799	0.00363758	0.0862067	Gm45351
Arhgap19	ENSMUSG00000025154	156.796	0.394832	0.135876	2.90582	0.00366289	0.0864453	Arhgap19
Mr1	ENSMUSG00000026471	298.798	0.594496	0.204624	2.90531	0.00366887	0.0864453	Mr1
Rhod	ENSMUSG00000041845	17.9577	1.10376	0.379859	2.90571	0.00366424	0.0864453	Rhod
Trim30b	ENSMUSG00000052749	6.36578	1.67699	0.577266	2.90506	0.00367183	0.0864453	Trim30b
Eno3	ENSMUSG00000060600	157.406	0.419302	0.144275	2.90627	0.00365767	0.0864453	Eno3
Pdlim4	ENSMUSG00000020388	227.502	0.505717	0.174152	2.90388	0.00368572	0.0866581	Pdlim4
Mavs	ENSMUSG00000037523	322.512	0.258096	0.088947	2.90169	0.00371159	0.0871517	Mavs
Il3ra	ENSMUSG00000068758	41.1273	0.88879	0.306574	2.8991	0.00374235	0.0877586	Il3ra
Lrrc24	ENSMUSG00000033707	789.681	-0.264697	0.0913576	-2.89738	0.00376297	0.0881266	Lrrc24
Sncaip	ENSMUSG00000024534	86.4237	0.688162	0.237611	2.89616	0.00377755	0.0882007	Sncaip
Asns	ENSMUSG00000029752	3835.69	-0.147371	0.0508811	-2.89639	0.00377483	0.0882007	Asns
Rp2	ENSMUSG00000060090	602.905	0.308117	0.106398	2.89588	0.00378095	0.0882007	Rp2
Cdca4	ENSMUSG00000047832	186.981	0.290984	0.100555	2.89378	0.00380631	0.0886766	Cdca4
Gnl1	ENSMUSG00000024429	6606.84	-0.149066	0.0515355	-2.89249	0.00382204	0.0889272	Gnl1
Tmem140	ENSMUSG00000057137	95.6658	0.760826	0.263152	2.8912	0.00383774	0.0891763	Tmem140
Pbk	ENSMUSG00000022033	17.3584	1.2219	0.423016	2.88854	0.00387033	0.0898167	Pbk
Nfkb2	ENSMUSG00000025225	106.229	0.444138	0.153845	2.88691	0.00389046	0.0899336	Nfkb2
Tnfrsf23	ENSMUSG00000037613	34.9723	0.854363	0.295924	2.8871	0.00388811	0.0899336	Tnfrsf23
H2bc6	ENSMUSG00000047246	161.059	0.729278	0.252593	2.88716	0.00388733	0.0899336	H2bc6
Zfp428	ENSMUSG00000064264	419.359	-0.210452	0.0729376	-2.88537	0.00390949	0.0902568	Zfp428
Adh1	ENSMUSG00000074207	9.95367	2.85462	0.992652	2.87575	0.00403073	0.0929356	Adh1
Asap3	ENSMUSG00000036995	117.93	0.382105	0.132943	2.87421	0.00405039	0.0932686	Asap3
Top2a	ENSMUSG00000020914	68.5316	0.779141	0.271808	2.86651	0.00415019	0.0954436	Top2a
Col20a1	ENSMUSG00000016356	53.4728	0.718866	0.251121	2.86263	0.00420141	0.0964973	Col20a1
Tpcn2	ENSMUSG00000048677	80.7398	0.546848	0.191292	2.85871	0.00425362	0.0975711	Tpcn2
Lpar6	ENSMUSG00000033446	155.665	0.606258	0.212134	2.85791	0.00426444	0.097694	Lpar6
Tubb3	ENSMUSG00000062380	11644.8	-0.321503	0.112656	-2.85385	0.00431928	0.0988237	Tubb3
ENSMUSG00000090338	ENSMUSG00000090338	887.458	-0.579041	0.202951	-2.8531	0.00432949	0.0989305	ENSMUSG00000090338
Bop1	ENSMUSG00000022557	1727.15	-0.156639	0.0549412	-2.85104	0.00435765	0.0994469	Bop1
Pabpc1	ENSMUSG00000022283	5356.24	0.195447	0.0685811	2.84987	0.00437372	0.0996863	Pabpc1
X2810459M11Rik	ENSMUSG00000026227	459.038	0.400226	0.140473	2.84913	0.0043839	0.0997425	2810459M11Rik
Ampd2	ENSMUSG00000027889	1706.1	-0.268811	0.0943569	-2.84888	0.00438735	0.0997425	Ampd2
Gm973	ENSMUSG00000047361	187.836	0.541967	0.19044	2.84587	0.00442904	0.100562	Gm973
Ptms	ENSMUSG00000030122	12300.9	-0.157984	0.055539	-2.84456	0.00444728	0.100848	Ptms
Aga	ENSMUSG00000031521	192	0.516773	0.181791	2.84268	0.00447362	0.101317	Aga
Dusp3	ENSMUSG00000003518	8407.22	-0.147436	0.0519016	-2.84068	0.00450176	0.101568	Dusp3
Tmem59l	ENSMUSG00000035964	8344.45	-0.190808	0.0671639	-2.84093	0.00449817	0.101568	Tmem59l
Gm13306	ENSMUSG00000073877	348.031	-0.397517	0.139935	-2.84073	0.00450106	0.101568	Gm13306
H2.Q1	ENSMUSG00000079507	22.1419	1.50261	0.529419	2.83822	0.00453654	0.102224	H2-Q1
Rpl10.ps3	ENSMUSG00000058443	7957.13	0.359839	0.126912	2.83535	0.0045775	0.102981	Rpl10-ps3
Eml3	ENSMUSG00000071647	302.731	0.290937	0.102621	2.83506	0.00458168	0.102981	Eml3
Hnrnpf	ENSMUSG00000042079	3611.3	0.12889	0.0455324	2.83074	0.00464403	0.104251	Hnrnpf
Spata13	ENSMUSG00000021990	442.563	0.48753	0.1724	2.8279	0.00468541	0.105049	Spata13
Klrk1	ENSMUSG00000030149	3.93656	2.36213	0.835811	2.82615	0.00471112	0.105493	Klrk1
Gpr162	ENSMUSG00000038390	5491.36	-0.133942	0.0474122	-2.82504	0.00472741	0.105725	Gpr162
Lamc2	ENSMUSG00000026479	451.436	-0.351014	0.124296	-2.824	0.00474278	0.105936	Lamc2
ENSMUSG00000096862	ENSMUSG00000096862	414.187	-0.587358	0.2081	-2.82247	0.00476546	0.10631	ENSMUSG00000096862
Tuba1c	ENSMUSG00000043091	75.7481	1.17743	0.417346	2.82122	0.00478413	0.10646	Tuba1c
ENSMUSG00000083161	ENSMUSG00000083161	7.3842	1.48325	0.525746	2.82124	0.0047839	0.10646	ENSMUSG00000083161
Simc1	ENSMUSG00000043183	417.272	-0.277053	0.098308	-2.81822	0.00482911	0.107328	Simc1
Gm2a	ENSMUSG00000000594	2421.44	0.397526	0.141584	2.8077	0.0049896	0.110757	Gm2a
Hsd17b11	ENSMUSG00000029311	1372.22	0.303678	0.108193	2.80682	0.00500339	0.11085	Hsd17b11
ENSMUSG00000093485	ENSMUSG00000093485	19.3904	-2.40828	0.858069	-2.80663	0.00500625	0.11085	ENSMUSG00000093485
Dynlt1f	ENSMUSG00000095677	225.817	0.641767	0.228693	2.80624	0.00501241	0.11085	Dynlt1f
Il2rg	ENSMUSG00000031304	37.5881	0.90013	0.321083	2.80342	0.00505643	0.111685	Il2rg
Dapp1	ENSMUSG00000028159	198.825	0.404955	0.144597	2.80057	0.00510121	0.112535	Dapp1
Mgst1	ENSMUSG00000008540	280.258	0.699367	0.250024	2.79719	0.00515488	0.113579	Mgst1
Casp6	ENSMUSG00000027997	96.4639	0.708424	0.253449	2.79514	0.00518777	0.114025	Casp6
Ccl2	ENSMUSG00000035385	5.04174	2.58908	0.926283	2.79513	0.00518789	0.114025	Ccl2
Dcxr	ENSMUSG00000039450	148.431	0.611064	0.21872	2.79382	0.00520901	0.114349	Dcxr
Ss18	ENSMUSG00000037013	946.417	0.207663	0.0744338	2.78991	0.0052723	0.115596	Ss18
Asphd1	ENSMUSG00000046378	609.899	-0.230323	0.082609	-2.78811	0.00530168	0.116098	Asphd1
Slamf7	ENSMUSG00000038179	5.46054	2.6685	0.958758	2.78329	0.00538107	0.117692	Slamf7
Wdr27	ENSMUSG00000046991	24.8328	0.956149	0.343707	2.78187	0.00540471	0.118065	Wdr27
Psme2	ENSMUSG00000079197	696.483	0.475253	0.171451	2.77195	0.00557214	0.121573	Psme2
Arhgap4	ENSMUSG00000031389	117.241	0.652785	0.235661	2.77002	0.00560528	0.122147	Arhgap4
Slc31a1	ENSMUSG00000066150	858.56	0.318126	0.114887	2.76904	0.00562211	0.122365	Slc31a1
Axl	ENSMUSG00000002602	2699.41	0.544355	0.196802	2.766	0.00567492	0.122915	Axl
Slc43a1	ENSMUSG00000027075	8.18621	1.80104	0.650872	2.76711	0.0056555	0.122915	Slc43a1
Fgf5	ENSMUSG00000029337	91.5495	-0.598165	0.216207	-2.76664	0.0056638	0.122915	Fgf5
Pcsk9	ENSMUSG00000044254	62.2253	-0.925787	0.334682	-2.76617	0.00567187	0.122915	Pcsk9
Lrrc14b	ENSMUSG00000021579	10.3126	1.41422	0.511671	2.76392	0.00571117	0.123551	Lrrc14b
Zfp992	ENSMUSG00000070605	134.821	0.48795	0.176598	2.76305	0.00572641	0.123731	Zfp992
Rnmt	ENSMUSG00000009535	2321.61	-0.134845	0.0488112	-2.76258	0.00573458	0.123757	Rnmt
Glrp1	ENSMUSG00000062310	4.89196	2.13064	0.771679	2.76105	0.00576165	0.124192	Glrp1
Sh2d6	ENSMUSG00000052631	11.5922	1.13344	0.411106	2.75705	0.00583263	0.12557	Sh2d6
Stap1	ENSMUSG00000029254	16.3462	1.89344	0.686905	2.75648	0.00584266	0.125635	Stap1
Cd38	ENSMUSG00000029084	144.932	0.708788	0.25733	2.75439	0.00588014	0.126289	Cd38
Serp1	ENSMUSG00000027808	2007.96	0.387888	0.140858	2.75376	0.00589156	0.126382	Serp1
Psmd5	ENSMUSG00000026869	1915.73	-0.208133	0.0756676	-2.75063	0.0059481	0.127442	Psmd5
Zfp217	ENSMUSG00000052056	121.753	0.52508	0.191111	2.74751	0.0060049	0.128351	Zfp217
Septin9	ENSMUSG00000059248	2661.08	-0.241075	0.0877393	-2.74763	0.00600277	0.128351	Septin9
Gm20878	ENSMUSG00000078747	479.755	-0.355796	0.129517	-2.74709	0.00601273	0.128365	Gm20878
Fgfbp3	ENSMUSG00000047632	131.7	0.430449	0.156853	2.74428	0.00606431	0.129312	Fgfbp3
Oasl1	ENSMUSG00000041827	12.9492	1.40255	0.51145	2.74231	0.00610093	0.129937	Oasl1
Emc10	ENSMUSG00000008140	5405.12	-0.118179	0.0431031	-2.74179	0.00611058	0.129988	Emc10
Pxmp2	ENSMUSG00000029499	111.423	0.724043	0.264164	2.74089	0.00612731	0.130034	Pxmp2
Cltb	ENSMUSG00000047547	4320.15	-0.124534	0.0454352	-2.74091	0.00612697	0.130034	Cltb
Psmf1	ENSMUSG00000032869	1225.36	-0.132048	0.0481989	-2.73965	0.00615038	0.130369	Psmf1
Pbxip1	ENSMUSG00000042613	1972.55	0.420765	0.153657	2.73833	0.00617516	0.130739	Pbxip1
Dusp7	ENSMUSG00000053716	2795.13	-0.20833	0.0761394	-2.73616	0.00621602	0.131293	Dusp7
Ide	ENSMUSG00000056999	2482.48	0.537643	0.196487	2.73628	0.00621385	0.131293	Ide
Pyroxd2	ENSMUSG00000060224	53.5873	0.771385	0.282133	2.73412	0.00625481	0.131956	Pyroxd2
Tyrp1	ENSMUSG00000005994	3.03454	-4.05507	1.48447	-2.73165	0.00630172	0.132633	Tyrp1
Slc2a6	ENSMUSG00000036067	701.18	-0.257241	0.0941632	-2.73187	0.00629764	0.132633	Slc2a6
Chga	ENSMUSG00000021194	4466.33	-0.421296	0.154264	-2.73101	0.00631405	0.132736	Chga
Nipsnap1	ENSMUSG00000034285	1988.16	-0.154428	0.0565907	-2.72885	0.00635548	0.13345	Nipsnap1
Atp6v0e2	ENSMUSG00000039347	13741.5	-0.11694	0.0428638	-2.72818	0.00636858	0.133568	Atp6v0e2
Il34	ENSMUSG00000031750	1843.15	-0.207759	0.0763159	-2.72235	0.00648194	0.135786	Il34
Csgalnact1	ENSMUSG00000036356	767.542	-0.162356	0.059715	-2.71885	0.00655094	0.137071	Csgalnact1
Rps4x	ENSMUSG00000031320	9873.86	0.323846	0.119176	2.71738	0.00658017	0.137522	Rps4x
Hsd3b7	ENSMUSG00000042289	253.324	0.435614	0.160544	2.71336	0.00666052	0.138888	Hsd3b7
Abracl	ENSMUSG00000078453	358.724	0.277962	0.102443	2.71333	0.00666111	0.138888	Abracl
H4c9	ENSMUSG00000060639	28.09	0.921184	0.339693	2.71182	0.00669156	0.139198	H4c9
Gdf1	ENSMUSG00000087408	2531.55	-0.219888	0.0810801	-2.71199	0.00668815	0.139198	Gdf1
Pvrig	ENSMUSG00000109713	4.26052	1.90616	0.703736	2.70863	0.00675622	0.14038	Pvrig
Shc1	ENSMUSG00000042626	408.15	0.344231	0.127559	2.6986	0.00696317	0.144512	Shc1
Pnpla7	ENSMUSG00000036833	690.303	0.370856	0.137453	2.69806	0.00697445	0.144578	Pnpla7
Prkar1b	ENSMUSG00000025855	36294.3	-0.204987	0.0760199	-2.69649	0.00700736	0.145092	Prkar1b
Apod	ENSMUSG00000022548	6253.09	0.34273	0.12716	2.69527	0.00703314	0.145457	Apod
Eef1a2	ENSMUSG00000016349	32130.1	-0.156739	0.0582134	-2.6925	0.00709191	0.146503	Eef1a2
Mknk1	ENSMUSG00000028708	765.942	0.285031	0.105898	2.69155	0.00711211	0.146751	Mknk1
Atp11c	ENSMUSG00000062949	376.167	0.271746	0.10102	2.69003	0.00714461	0.147252	Atp11c
Polr3e	ENSMUSG00000030880	1055.96	-0.237094	0.0882466	-2.68672	0.00721581	0.148472	Polr3e
Myo1e	ENSMUSG00000032220	739.808	0.189044	0.0703679	2.6865	0.00722046	0.148472	Myo1e
Fhod1	ENSMUSG00000014778	118.546	0.602034	0.224423	2.68258	0.00730557	0.149995	Fhod1
Col15a1	ENSMUSG00000028339	146.109	0.585554	0.218301	2.68232	0.00731131	0.149995	Col15a1
Zbtb20	ENSMUSG00000022708	1878.45	0.34534	0.128902	2.67909	0.00738224	0.151277	Zbtb20
Syngr3	ENSMUSG00000007021	4816.64	-0.304037	0.113535	-2.67792	0.00740819	0.151634	Syngr3
Cspp1	ENSMUSG00000056763	458.475	0.303349	0.113363	2.67591	0.00745269	0.152371	Cspp1
Lpcat1	ENSMUSG00000021608	1424.13	0.218039	0.0815591	2.67339	0.00750891	0.153345	Lpcat1
Gmfg	ENSMUSG00000060791	50.0393	1.04823	0.392302	2.67199	0.00754027	0.153809	Gmfg
Zkscan17	ENSMUSG00000020472	413.068	0.303781	0.113712	2.67149	0.00755144	0.153862	Zkscan17
Syt16	ENSMUSG00000044912	3676.09	-0.150778	0.0564848	-2.66935	0.00759983	0.154619	Syt16
Ighg2c	ENSMUSG00000076612	201.412	-0.406542	0.152315	-2.66908	0.0076059	0.154619	Ighg2c
Zbtb7b	ENSMUSG00000028042	629.246	0.260856	0.0978002	2.66723	0.00764783	0.155294	Zbtb7b
Fbxw4	ENSMUSG00000040913	655.498	0.250089	0.0938914	2.6636	0.00773097	0.156804	Fbxw4
Tspan4	ENSMUSG00000025511	385.583	0.519112	0.194961	2.66264	0.00775293	0.157071	Tspan4
Tmed3	ENSMUSG00000032353	872.13	0.297154	0.111664	2.66115	0.00778735	0.157306	Tmed3
Pgbd5	ENSMUSG00000050751	5800.28	-0.156059	0.0586467	-2.661	0.0077909	0.157306	Pgbd5
Serpina3i	ENSMUSG00000079014	2.57863	3.75292	1.41034	2.661	0.00779084	0.157306	Serpina3i
Lims1	ENSMUSG00000019920	1218.71	0.22454	0.0844193	2.65982	0.00781829	0.157334	Lims1
Snx18	ENSMUSG00000042364	824.88	0.197354	0.0741955	2.65992	0.00781602	0.157334	Snx18
H2.T24	ENSMUSG00000053835	88.2356	0.773112	0.290666	2.6598	0.00781873	0.157334	H2-T24
Efemp2	ENSMUSG00000024909	258.053	0.479666	0.180468	2.65791	0.0078628	0.158043	Efemp2
Snx33	ENSMUSG00000032733	385.337	0.271159	0.102061	2.65683	0.00788792	0.15837	Snx33
Ermard	ENSMUSG00000036552	312.801	0.23491	0.0884519	2.6558	0.00791208	0.158677	Ermard
Dnaaf11	ENSMUSG00000022375	303.872	-0.32544	0.122647	-2.65348	0.00796671	0.159415	Dnaaf11
Scrib	ENSMUSG00000022568	1718.63	0.187794	0.070764	2.65381	0.00795881	0.159415	Scrib
Aven	ENSMUSG00000003604	306.551	-0.296676	0.111844	-2.65258	0.00798799	0.159483	Aven
ENSMUSG00000097715	ENSMUSG00000097715	392.516	0.258396	0.0974066	2.65276	0.00798377	0.159483	ENSMUSG00000097715
Trp63	ENSMUSG00000022510	26.9982	1.1148	0.420708	2.64982	0.00805343	0.16052	Trp63
Bex2	ENSMUSG00000042750	5638.88	-0.167194	0.0631006	-2.64964	0.00805787	0.16052	Bex2
Dera	ENSMUSG00000030225	59.7564	0.755138	0.285166	2.64806	0.00809548	0.161089	Dera
Ncapg	ENSMUSG00000015880	11.0148	1.15363	0.43582	2.64703	0.00812025	0.161402	Ncapg
Lancl1	ENSMUSG00000026000	6349.9	-0.131905	0.049858	-2.64562	0.00815411	0.161895	Lancl1
Rpl18a	ENSMUSG00000045128	7471.93	0.327498	0.123982	2.64149	0.00825418	0.1637	Rpl18a
Usp22	ENSMUSG00000042506	7863.92	-0.208359	0.0789307	-2.63977	0.00829629	0.164353	Usp22
Kcnk6	ENSMUSG00000046410	229.666	0.449149	0.170308	2.63727	0.00835753	0.165383	Kcnk6
F13a1	ENSMUSG00000039109	100.171	0.845634	0.320727	2.63662	0.0083737	0.165519	F13a1
Cyp7b1	ENSMUSG00000039519	364.286	0.347971	0.132182	2.63253	0.00847527	0.167342	Cyp7b1
Slc25a45	ENSMUSG00000024818	168.257	0.4965	0.188645	2.63192	0.00849028	0.167453	Slc25a45
Serinc3	ENSMUSG00000017707	12233.6	0.133941	0.0509205	2.63041	0.00852829	0.167648	Serinc3
Plcb2	ENSMUSG00000040061	137.628	0.385442	0.146513	2.63078	0.00851894	0.167648	Plcb2
Lpar5	ENSMUSG00000067714	14.6082	1.02927	0.391243	2.63078	0.00851897	0.167648	Lpar5
Sema6b	ENSMUSG00000001227	2791.27	-0.234305	0.089097	-2.62978	0.00854409	0.167774	Sema6b
Naprt	ENSMUSG00000022574	136.532	0.601168	0.228752	2.62804	0.00858786	0.168448	Naprt
Mark3	ENSMUSG00000007411	2354.7	-0.217326	0.0827442	-2.62648	0.00862725	0.169035	Mark3
Krr1	ENSMUSG00000063334	1416.52	-0.19866	0.0756499	-2.62604	0.00863845	0.16907	Krr1
Cmtm3	ENSMUSG00000031875	382.912	0.44311	0.168805	2.62499	0.00866528	0.169409	Cmtm3
Stat6	ENSMUSG00000002147	633.345	0.276219	0.105381	2.62115	0.00876326	0.171137	Stat6
Tsc22d3	ENSMUSG00000031431	4872.93	-0.307668	0.117407	-2.62053	0.00877929	0.171263	Tsc22d3
Ifi47	ENSMUSG00000078920	52.3647	0.961967	0.367267	2.61926	0.00881209	0.171716	Ifi47
Sgca	ENSMUSG00000001508	13.9652	1.27555	0.487235	2.61793	0.00884637	0.172196	Sgca
Ifngr1	ENSMUSG00000020009	673.439	0.326431	0.124753	2.61662	0.00888052	0.172298	Ifngr1
Slc7a11	ENSMUSG00000027737	1906.4	0.442101	0.168956	2.61667	0.00887931	0.172298	Slc7a11
Ugt1a6a	ENSMUSG00000054545	133.48	0.603299	0.230525	2.61707	0.00886877	0.172298	Ugt1a6a
Cenpa	ENSMUSG00000029177	71.014	0.536213	0.205057	2.61495	0.00892394	0.17243	Cenpa
Ltbr	ENSMUSG00000030339	330.64	0.512699	0.19605	2.61515	0.00891882	0.17243	Ltbr
Nme1	ENSMUSG00000037601	4028.61	-0.148404	0.05675	-2.61505	0.00892134	0.17243	Nme1
Edem2	ENSMUSG00000038312	654.059	0.304604	0.116489	2.61488	0.00892593	0.17243	Edem2
Jpt2	ENSMUSG00000024165	183.668	0.383949	0.146886	2.61393	0.0089508	0.172537	Jpt2
Adamts17	ENSMUSG00000058145	123.234	0.873603	0.334171	2.61424	0.00894274	0.172537	Adamts17
Mcm3	ENSMUSG00000041859	124.244	0.625609	0.239391	2.61333	0.0089664	0.172652	Mcm3
Als2cl	ENSMUSG00000044037	307.61	0.535025	0.205173	2.60768	0.00911579	0.175339	Als2cl
Vwf	ENSMUSG00000001930	741.411	0.435839	0.167184	2.60695	0.00913539	0.175527	Vwf
Ntng2	ENSMUSG00000035513	556.204	-0.312925	0.120116	-2.60519	0.00918231	0.17605	Ntng2
Icam1	ENSMUSG00000037405	131.131	0.676876	0.259814	2.60523	0.0091812	0.17605	Icam1
Rhpn2	ENSMUSG00000030494	314.839	-0.350382	0.134605	-2.60304	0.00924002	0.176967	Rhpn2
Disc1	ENSMUSG00000043051	25.1078	0.822642	0.316217	2.60151	0.00928153	0.177571	Disc1
Pspc1	ENSMUSG00000021938	1365.54	-0.236398	0.0910032	-2.59769	0.00938538	0.179366	Pspc1
Atp8b4	ENSMUSG00000060131	5.84575	2.66893	1.02809	2.59601	0.00943134	0.180052	Atp8b4
Rela	ENSMUSG00000024927	687.036	0.191715	0.0739086	2.59395	0.00948809	0.180942	Rela
Cd226	ENSMUSG00000034028	4.24982	2.6416	1.01864	2.59326	0.00950714	0.181007	Cd226
Smc4	ENSMUSG00000034349	256.993	0.434668	0.167626	2.59309	0.00951177	0.181007	Smc4
Elfn2	ENSMUSG00000043460	5639.38	-0.310484	0.119873	-2.5901	0.0095947	0.182391	Elfn2
Ripk3	ENSMUSG00000022221	13.0373	1.65477	0.639209	2.58878	0.00963164	0.182705	Ripk3
H4c8	ENSMUSG00000060981	17.097	1.05704	0.40828	2.589	0.00962545	0.182705	H4c8
Clec4a1	ENSMUSG00000049037	9.10234	1.31367	0.507905	2.58644	0.00969725	0.183667	Clec4a1
Gm3252	ENSMUSG00000094628	16.7113	0.978784	0.378458	2.58624	0.00970295	0.183667	Gm3252
Mlf2	ENSMUSG00000030120	13165.9	-0.10212	0.039517	-2.5842	0.00976041	0.184559	Mlf2
Klhl22	ENSMUSG00000022750	3019.21	-0.273983	0.106096	-2.58241	0.00981131	0.185326	Klhl22
Angptl3	ENSMUSG00000028553	5.78216	1.52239	0.58966	2.5818	0.00982852	0.185455	Angptl3
Scrg1	ENSMUSG00000031610	688.376	0.440738	0.170853	2.57964	0.00989042	0.186034	Scrg1
Setd3	ENSMUSG00000056770	5840.19	-0.0741376	0.0287393	-2.57966	0.00988977	0.186034	Setd3
Or6c6c	ENSMUSG00000095401	23.235	0.710908	0.275516	2.58028	0.00987212	0.186034	Or6c6c
Fxyd1	ENSMUSG00000036570	738.328	0.503756	0.195401	2.57806	0.00993576	0.18669	Fxyd1
Cd3g	ENSMUSG00000002033	2.58678	2.6179	1.01605	2.57654	0.00997948	0.187168	Cd3g
Gm54215	ENSMUSG00000073879	593.956	-0.549277	0.213192	-2.57645	0.00998214	0.187168	Gm54215
Snx9	ENSMUSG00000002365	536.751	0.206953	0.0803906	2.57435	0.0100429	0.18811	Snx9
Acbd6	ENSMUSG00000033701	1246.75	-0.124826	0.0485035	-2.57354	0.0100663	0.18835	Acbd6
Strip2	ENSMUSG00000039629	1045.57	-0.295672	0.114919	-2.57287	0.0100858	0.188518	Strip2
Lrig1	ENSMUSG00000030029	1019.88	0.322686	0.125438	2.57247	0.0100975	0.18854	Lrig1
Haspin	ENSMUSG00000050107	7.92755	1.21511	0.47256	2.57134	0.0101306	0.188959	Haspin
Btd	ENSMUSG00000021900	336.464	0.299555	0.116515	2.57097	0.0101414	0.188965	Btd
Foxc1	ENSMUSG00000050295	164.95	0.388529	0.151272	2.56841	0.0102166	0.190166	Foxc1
Hpn	ENSMUSG00000001249	24.1141	1.25097	0.487208	2.56763	0.0102395	0.190395	Hpn
Rasa4	ENSMUSG00000004952	179.026	0.698592	0.272363	2.56493	0.0103197	0.191523	Rasa4
Pcyox1l	ENSMUSG00000024579	561.546	-0.285373	0.111278	-2.5645	0.0103323	0.191523	Pcyox1l
Clec1a	ENSMUSG00000033082	35.9571	0.74142	0.289078	2.56478	0.0103242	0.191523	Clec1a
ENSMUSG00000112844	ENSMUSG00000112844	34.6589	0.75307	0.293852	2.56275	0.0103847	0.192295	ENSMUSG00000112844
Pnp	ENSMUSG00000115338	608.875	0.49441	0.193101	2.56037	0.0104561	0.193417	Pnp
Ccdc68	ENSMUSG00000038903	5.01579	2.23762	0.874415	2.55898	0.0104978	0.193987	Ccdc68
Ormdl2	ENSMUSG00000025353	238.156	0.367961	0.143826	2.55838	0.0105162	0.194125	Ormdl2
Plscr2	ENSMUSG00000032372	60.5346	0.967043	0.378275	2.55645	0.0105746	0.195002	Plscr2
Atp6v0c	ENSMUSG00000024121	28681.2	-0.217449	0.0850782	-2.55587	0.0105924	0.195129	Atp6v0c
Tmem123	ENSMUSG00000050912	562.647	0.309645	0.121188	2.55507	0.0106167	0.195376	Tmem123
Ccl8	ENSMUSG00000009185	4.12938	2.82317	1.10541	2.55395	0.0106508	0.195802	Ccl8
Uap1l1	ENSMUSG00000026956	515.987	0.499023	0.1956	2.55124	0.0107341	0.197131	Uap1l1
St6gal1	ENSMUSG00000022885	1020.07	0.210201	0.0824649	2.54898	0.0108039	0.197196	St6gal1
Mettl21a	ENSMUSG00000025956	328.985	0.313091	0.122828	2.54901	0.010803	0.197196	Mettl21a
Ddx31	ENSMUSG00000026806	228.033	0.280385	0.10995	2.55011	0.010769	0.197196	Ddx31
Tnfrsf14	ENSMUSG00000042333	34.8775	0.726663	0.28504	2.54934	0.0107928	0.197196	Tnfrsf14
Apcdd1	ENSMUSG00000071847	1120.79	0.331272	0.129955	2.54913	0.0107993	0.197196	Apcdd1
ENSMUSG00000092528	ENSMUSG00000092528	6.34653	1.57443	0.61765	2.54906	0.0108014	0.197196	ENSMUSG00000092528
Or11n2	ENSMUSG00000056281	14.8553	1.54344	0.605868	2.54748	0.0108504	0.197842	Or11n2
Rhbdf2	ENSMUSG00000020806	56.673	0.47416	0.186187	2.54669	0.0108749	0.197966	Rhbdf2
Rexo5	ENSMUSG00000030924	28.2904	1.09646	0.43061	2.54628	0.0108876	0.197966	Rexo5
Dynlt2a2	ENSMUSG00000079710	20.6494	0.742213	0.291499	2.5462	0.0108904	0.197966	Dynlt2a2
Scg2	ENSMUSG00000050711	6005.37	-0.410931	0.161465	-2.54502	0.0109271	0.198396	Scg2
Cttnbp2nl	ENSMUSG00000062127	1169.77	0.200323	0.0787209	2.54473	0.0109363	0.198396	Cttnbp2nl
Slc10a3	ENSMUSG00000032806	88.1653	0.383834	0.150882	2.54393	0.0109614	0.19865	Slc10a3
Ptprn	ENSMUSG00000026204	16717	-0.23955	0.0942694	-2.54112	0.0110497	0.200048	Ptprn
Pimreg	ENSMUSG00000020808	9.10673	1.23267	0.485397	2.53951	0.0111007	0.200768	Pimreg
Pirb	ENSMUSG00000058818	36.542	0.560607	0.220829	2.53865	0.0111282	0.201062	Pirb
Cntn6	ENSMUSG00000030092	413.677	-0.369741	0.145719	-2.53736	0.0111693	0.201601	Cntn6
Ifngr2	ENSMUSG00000022965	1483.14	0.247734	0.0976615	2.53666	0.0111915	0.201774	Ifngr2
Cort	ENSMUSG00000028971	172.628	-0.518312	0.204384	-2.53597	0.0112137	0.201774	Cort
Il15	ENSMUSG00000031712	42.1762	0.866276	0.34164	2.53564	0.0112241	0.201774	Il15
Muc1	ENSMUSG00000042784	23.7901	1.2181	0.480281	2.53623	0.0112055	0.201774	Muc1
Gal3st4	ENSMUSG00000075593	151.398	0.606187	0.239124	2.53503	0.0112436	0.201922	Gal3st4
Cndp2	ENSMUSG00000024644	1733.27	0.255916	0.10097	2.53458	0.0112582	0.20198	Cndp2
Cln5	ENSMUSG00000022125	540.393	0.279615	0.110346	2.53397	0.0112777	0.202128	Cln5
Tuba4a	ENSMUSG00000026202	23472.3	-0.182915	0.0722285	-2.53245	0.011327	0.202635	Tuba4a
Dnaaf3	ENSMUSG00000055809	24.3345	0.832361	0.328685	2.53239	0.0113287	0.202635	Dnaaf3
Mon2	ENSMUSG00000034602	2767.67	-0.193062	0.0763067	-2.53008	0.0114038	0.203774	Mon2
Cd69	ENSMUSG00000030156	2.00072	2.57098	1.01681	2.52847	0.011456	0.203824	Cd69
Olfm2	ENSMUSG00000032172	4390.64	-0.23032	0.0910981	-2.52826	0.0114628	0.203824	Olfm2
Lrrk2	ENSMUSG00000036273	1893.54	-0.367344	0.145303	-2.52813	0.0114673	0.203824	Lrrk2
Dhcr7	ENSMUSG00000058454	1015.11	-0.302002	0.119417	-2.52896	0.0114401	0.203824	Dhcr7
Tubb4a	ENSMUSG00000062591	29896.8	-0.362581	0.143432	-2.52789	0.011475	0.203824	Tubb4a
Shisal1	ENSMUSG00000062760	1483.07	-0.55495	0.219455	-2.52876	0.0114467	0.203824	Shisal1
Ebna1bp2	ENSMUSG00000028729	1212.74	-0.174784	0.0691557	-2.5274	0.0114909	0.203904	Ebna1bp2
Plet1	ENSMUSG00000032068	4.56436	1.86465	0.737958	2.52677	0.0115115	0.204067	Plet1
Mtch1	ENSMUSG00000024012	11102.7	-0.117428	0.0464947	-2.52563	0.0115492	0.204127	Mtch1
Slc26a7	ENSMUSG00000040569	85.8987	1.23315	0.488163	2.5261	0.0115338	0.204127	Slc26a7
Thap6	ENSMUSG00000102644	89.2586	0.440209	0.174284	2.52582	0.011543	0.204127	Thap6
Lgals8	ENSMUSG00000057554	747.204	0.288663	0.114394	2.5234	0.0116226	0.205221	Lgals8
Dock11	ENSMUSG00000031093	311.644	0.284233	0.112692	2.52221	0.0116622	0.205514	Dock11
Cryzl2	ENSMUSG00000033488	291.958	0.514888	0.204131	2.52235	0.0116575	0.205514	Cryzl2
Sccpdh	ENSMUSG00000038936	2632.6	-0.287096	0.113932	-2.5199	0.011739	0.206664	Sccpdh
Sun2	ENSMUSG00000042524	1764.87	0.280463	0.111325	2.51932	0.0117583	0.206734	Sun2
Pigz	ENSMUSG00000045625	308.898	-0.339388	0.134727	-2.51908	0.0117661	0.206734	Pigz
Rps6kl1	ENSMUSG00000019235	1126.03	-0.304095	0.120809	-2.51715	0.0118307	0.207461	Rps6kl1
Cdkn2d	ENSMUSG00000096472	1341.56	-0.129447	0.0514205	-2.51741	0.0118221	0.207461	Cdkn2d
Tbc1d9	ENSMUSG00000031709	3868.17	-0.308116	0.12251	-2.51503	0.0119021	0.208509	Tbc1d9
Mrc2	ENSMUSG00000020695	303.639	0.469915	0.187272	2.50926	0.0120984	0.211739	Mrc2
Upk1b	ENSMUSG00000049436	53.6974	0.852532	0.339838	2.50864	0.0121196	0.211904	Upk1b
Ppp1r3f	ENSMUSG00000039556	905.717	-0.191634	0.0764827	-2.50559	0.0122247	0.213532	Ppp1r3f
Lgr5	ENSMUSG00000020140	91.3072	-0.629025	0.251149	-2.50458	0.0122596	0.213724	Lgr5
Rgl2	ENSMUSG00000041354	1052.39	0.271347	0.108327	2.50488	0.0122494	0.213724	Rgl2
Ddx11	ENSMUSG00000035842	28.9099	0.944996	0.377669	2.50218	0.0123431	0.21497	Ddx11
Ccna2	ENSMUSG00000027715	40.8132	0.588092	0.23539	2.49837	0.0124766	0.217082	Ccna2
Ripk1	ENSMUSG00000021408	216.517	0.482275	0.19318	2.4965	0.0125426	0.218019	Ripk1
Ms4a4c	ENSMUSG00000024675	4.2817	2.81133	1.12651	2.4956	0.0125743	0.218358	Ms4a4c
Tmem243	ENSMUSG00000079659	407.867	0.322926	0.129487	2.49389	0.0126352	0.219203	Tmem243
Psme1	ENSMUSG00000022216	949.403	0.315157	0.126412	2.49309	0.0126636	0.219483	Psme1
S100a4	ENSMUSG00000001020	45.0648	0.869317	0.348744	2.49271	0.0126772	0.219505	S100a4
Cysltr1	ENSMUSG00000052821	49.0533	0.766666	0.307614	2.4923	0.0126921	0.219549	Cysltr1
Dcn	ENSMUSG00000019929	428.853	1.06806	0.428824	2.49067	0.0127503	0.220138	Dcn
Hcfc2	ENSMUSG00000020246	1323.91	-0.23417	0.0940323	-2.49031	0.012763	0.220138	Hcfc2
Fn1	ENSMUSG00000026193	2341.46	0.250226	0.100478	2.49036	0.0127616	0.220138	Fn1
Tent2	ENSMUSG00000042167	770.659	0.173711	0.0697722	2.48968	0.0127857	0.220316	Tent2
Fkbp7	ENSMUSG00000002732	78.6555	0.567227	0.22791	2.48882	0.0128167	0.220638	Fkbp7
Gpr137b	ENSMUSG00000021306	577.165	0.172537	0.0693943	2.48632	0.0129071	0.221766	Gpr137b
Atp7a	ENSMUSG00000033792	223.636	0.350991	0.141166	2.48637	0.0129055	0.221766	Atp7a
X6330403K07Rik	ENSMUSG00000018451	7522.26	-0.161237	0.0649186	-2.48369	0.0130031	0.223201	6330403K07Rik
Fyco1	ENSMUSG00000025241	1729.01	0.349283	0.140783	2.48101	0.0131013	0.22467	Fyco1
Myd88	ENSMUSG00000032508	231.805	0.292678	0.118032	2.47964	0.0131515	0.225315	Myd88
Vasp	ENSMUSG00000030403	371.253	0.328333	0.132443	2.47905	0.0131734	0.225474	Vasp
Cacna1s	ENSMUSG00000026407	25.2364	0.955295	0.385522	2.47792	0.0132149	0.225785	Cacna1s
C2cd4b	ENSMUSG00000091956	13.7062	-0.954394	0.385167	-2.47787	0.0132168	0.225785	C2cd4b
Hip1r	ENSMUSG00000000915	2796.44	-0.342013	0.138229	-2.47424	0.0133518	0.227657	Hip1r
Zmpste24	ENSMUSG00000043207	1233.26	0.145518	0.0588054	2.47457	0.0133396	0.227657	Zmpste24
Rps27l	ENSMUSG00000036781	303.294	0.450798	0.182347	2.4722	0.0134284	0.228743	Rps27l
Smagp	ENSMUSG00000053559	51.8662	0.623455	0.252359	2.4705	0.0134923	0.229613	Smagp
Psd4	ENSMUSG00000026979	67.4903	0.802318	0.324831	2.46996	0.0135129	0.229745	Psd4
Islr	ENSMUSG00000037206	506.083	0.428	0.173464	2.46737	0.0136108	0.231189	Islr
Itih3	ENSMUSG00000006522	987.094	0.313964	0.127274	2.46684	0.0136311	0.23123	Itih3
Xlr4b	ENSMUSG00000067768	4.98754	2.04723	0.829971	2.46663	0.0136391	0.23123	Xlr4b
E2f4	ENSMUSG00000014859	804.242	-0.195038	0.0791014	-2.46566	0.0136759	0.231416	E2f4
Rab6a	ENSMUSG00000030704	23055.7	-0.141356	0.0573274	-2.46578	0.0136717	0.231416	Rab6a
Bdh2	ENSMUSG00000028167	37.1577	1.06148	0.430887	2.46348	0.0137594	0.232608	Bdh2
Ifitm2	ENSMUSG00000060591	241.177	0.417062	0.169366	2.46249	0.0137976	0.233034	Ifitm2
Gtpbp1	ENSMUSG00000042535	1850.52	-0.167598	0.0681042	-2.46091	0.0138585	0.233841	Gtpbp1
Gng3	ENSMUSG00000071658	5243.63	-0.172119	0.0699629	-2.46015	0.0138879	0.234115	Gng3
Msh5	ENSMUSG00000007035	8.1354	1.21453	0.493757	2.45977	0.0139026	0.234143	Msh5
Ephx1	ENSMUSG00000038776	1048.21	0.606875	0.246999	2.457	0.0140105	0.235737	Ephx1
Clec10a	ENSMUSG00000000318	24.7908	1.0038	0.409204	2.45305	0.0141649	0.238111	Clec10a
Fgfbp1	ENSMUSG00000048373	41.7003	1.04656	0.427109	2.45035	0.0142718	0.239474	Fgfbp1
ENSMUSG00000117819	ENSMUSG00000117819	60.872	0.894785	0.36517	2.45032	0.0142728	0.239474	ENSMUSG00000117819
Endou	ENSMUSG00000022468	61.6094	0.74112	0.302535	2.4497	0.0142976	0.239665	Endou
Fam131a	ENSMUSG00000050821	11676.7	-0.19304	0.0788165	-2.44924	0.014316	0.239749	Fam131a
Magi1	ENSMUSG00000045095	2842.99	-0.230225	0.0940929	-2.44678	0.0144138	0.241162	Magi1
Racgap1	ENSMUSG00000023015	547.401	-0.235514	0.0963028	-2.44555	0.014463	0.241532	Racgap1
Neb	ENSMUSG00000026950	63.1047	-0.825007	0.337315	-2.4458	0.014453	0.241532	Neb
Rhbdd1	ENSMUSG00000026142	302.388	0.282158	0.115462	2.44373	0.0145362	0.242447	Rhbdd1
Gucy2g	ENSMUSG00000055523	380.491	-0.273786	0.112046	-2.44352	0.0145449	0.242447	Gucy2g
Ehd1	ENSMUSG00000024772	1233.08	-0.147036	0.0601824	-2.44317	0.0145587	0.24245	Ehd1
Nat8f4	ENSMUSG00000068299	358.524	0.379152	0.15533	2.44095	0.0146489	0.243725	Nat8f4
C8g	ENSMUSG00000015083	21.7026	0.672084	0.275474	2.43974	0.0146978	0.243779	C8g
Cdr2	ENSMUSG00000030878	624.806	-0.214387	0.0878808	-2.43952	0.0147067	0.243779	Cdr2
Anxa2	ENSMUSG00000032231	434.994	0.492449	0.201847	2.43971	0.014699	0.243779	Anxa2
Ttc3	ENSMUSG00000040785	34609.4	-0.201996	0.0827983	-2.43962	0.0147027	0.243779	Ttc3
Zfp189	ENSMUSG00000039634	385.101	-0.424166	0.173945	-2.43851	0.0147479	0.244236	Zfp189
Ccn5	ENSMUSG00000027656	10.2589	1.09502	0.449312	2.43711	0.014805	0.244954	Ccn5
Tceanc	ENSMUSG00000051224	57.7003	0.419485	0.172237	2.43551	0.0148708	0.245588	Tceanc
Zfp268	ENSMUSG00000078502	30.6849	0.937747	0.38502	2.43558	0.014868	0.245588	Zfp268
Arl14epl	ENSMUSG00000073568	4.26169	4.19236	1.7229	2.43331	0.0149614	0.246857	Arl14epl
Ackr3	ENSMUSG00000044337	412.315	-0.295746	0.121569	-2.43273	0.0149853	0.247023	Ackr3
Plcd4	ENSMUSG00000026173	603.165	0.460286	0.189288	2.43167	0.0150295	0.247068	Plcd4
Git2	ENSMUSG00000041890	1145.9	0.24902	0.102396	2.43193	0.0150184	0.247068	Git2
Gpr137c	ENSMUSG00000049092	1036.28	-0.211062	0.0867888	-2.43191	0.0150196	0.247068	Gpr137c
Flnb	ENSMUSG00000025278	1996.1	-1.24917	0.513809	-2.43119	0.0150492	0.247164	Flnb
Tubg2	ENSMUSG00000045007	1822.39	-0.133134	0.0547696	-2.4308	0.0150654	0.247202	Tubg2
Pik3r5	ENSMUSG00000020901	151.161	0.406832	0.167444	2.42967	0.0151128	0.247525	Pik3r5
Lilra5	ENSMUSG00000070873	13.4792	1.08719	0.44743	2.42986	0.0151046	0.247525	Lilra5
Lmx1b	ENSMUSG00000038765	8.81973	1.73037	0.712916	2.42718	0.0152168	0.249001	Lmx1b
Cntrl	ENSMUSG00000057110	295.963	0.506914	0.208943	2.42609	0.0152626	0.249522	Cntrl
Shisa4	ENSMUSG00000041889	4163.44	-0.173945	0.0717593	-2.42401	0.0153501	0.250723	Shisa4
Aste1	ENSMUSG00000032567	138.62	0.300915	0.12421	2.42264	0.0154082	0.251245	Aste1
Mapk1	ENSMUSG00000063358	21417.6	-0.11738	0.0484655	-2.42193	0.0154383	0.251245	Mapk1
Galnt4	ENSMUSG00000090035	159.307	0.392645	0.162114	2.42203	0.015434	0.251245	Galnt4
Csta2	ENSMUSG00000095620	1.32768	3.20781	1.32438	2.42212	0.0154303	0.251245	Csta2
Eif4h	ENSMUSG00000040731	12960.6	-0.104009	0.0429609	-2.42101	0.0154774	0.251651	Eif4h
Slc12a9	ENSMUSG00000037344	849.494	0.277256	0.114551	2.42037	0.0155048	0.251868	Slc12a9
Ikbke	ENSMUSG00000042349	27.5332	0.624309	0.258051	2.41932	0.0155494	0.252363	Ikbke
Jsrp1	ENSMUSG00000020216	127.929	-0.366132	0.151529	-2.41625	0.0156812	0.254272	Jsrp1
Apoe	ENSMUSG00000002985	36514	0.393175	0.162812	2.4149	0.0157396	0.254987	Apoe
Cd5	ENSMUSG00000024669	5.56809	1.54004	0.637837	2.41448	0.0157579	0.255052	Cd5
Galc	ENSMUSG00000021003	908.446	0.184336	0.0763795	2.41343	0.0158034	0.255557	Galc
Acaa1b	ENSMUSG00000010651	13.2518	-1.01904	0.422416	-2.4124	0.0158477	0.255953	Acaa1b
Gng5	ENSMUSG00000068523	746.984	0.507565	0.210416	2.4122	0.0158565	0.255953	Gng5
Or52e8	ENSMUSG00000094531	4.81613	1.81055	0.751058	2.41066	0.0159235	0.256803	Or52e8
Mdm1	ENSMUSG00000020212	150.23	0.33816	0.140307	2.41015	0.0159461	0.256935	Mdm1
Ints6l	ENSMUSG00000035967	1152.74	0.383543	0.159278	2.40801	0.0160398	0.258212	Ints6l
Prelp	ENSMUSG00000041577	690.742	0.374797	0.15611	2.40085	0.0163572	0.262848	Prelp
Lrrc75b	ENSMUSG00000046807	625.059	-0.278555	0.116008	-2.40117	0.0163426	0.262848	Lrrc75b
Pclaf	ENSMUSG00000040204	27.7756	0.564362	0.235163	2.39988	0.0164006	0.263073	Pclaf
Abhd4	ENSMUSG00000040997	3135.86	0.371366	0.15474	2.39993	0.0163983	0.263073	Abhd4
Aim2	ENSMUSG00000037860	102.386	0.798962	0.333041	2.39899	0.0164404	0.263473	Aim2
Lca5l	ENSMUSG00000045275	27.0083	0.707635	0.295138	2.39764	0.0165011	0.264211	Lca5l
Nup188	ENSMUSG00000052533	599.376	-0.247997	0.103603	-2.39372	0.0166785	0.266811	Nup188
Tmem41b	ENSMUSG00000047554	1521.58	-0.143576	0.0600176	-2.39224	0.0167461	0.267653	Tmem41b
Kctd12b	ENSMUSG00000041633	179.973	0.397758	0.16631	2.39166	0.0167722	0.267831	Kctd12b
Plgrkt	ENSMUSG00000016495	326.78	0.367678	0.15377	2.39108	0.0167987	0.268014	Plgrkt
Cdk2	ENSMUSG00000025358	71.2468	0.641527	0.268458	2.38967	0.0168634	0.268807	Cdk2
Gmppa	ENSMUSG00000033021	911.765	0.197976	0.082874	2.38888	0.0169	0.26915	Gmppa
Ctso	ENSMUSG00000028015	1586.6	0.476927	0.199712	2.38807	0.0169371	0.269501	Ctso
Slc25a30	ENSMUSG00000022003	337.712	0.218663	0.0916059	2.387	0.0169866	0.270047	Slc25a30
Agtpbp1	ENSMUSG00000021557	6787.22	-0.209927	0.0880179	-2.38505	0.0170768	0.270996	Agtpbp1
Oas1b	ENSMUSG00000029605	45.4184	0.592773	0.248511	2.3853	0.0170653	0.270996	Oas1b
Gpr83	ENSMUSG00000031932	688.6	-0.384049	0.161045	-2.38473	0.0170917	0.270996	Gpr83
Tcap	ENSMUSG00000007877	93.5718	-0.593965	0.249253	-2.38298	0.0171732	0.272046	Tcap
Lrrc39	ENSMUSG00000027961	15.8117	1.23193	0.517099	2.38239	0.0172008	0.272241	Lrrc39
Trim46	ENSMUSG00000042766	2430.1	-0.146742	0.0616251	-2.3812	0.0172565	0.272881	Trim46
Cdh1	ENSMUSG00000000303	86.0911	1.31065	0.550791	2.37957	0.0173328	0.273346	Cdh1
Nek6	ENSMUSG00000026749	1116.95	0.291098	0.122356	2.37911	0.0173547	0.273346	Nek6
X1110017D15Rik	ENSMUSG00000028441	24.4004	0.829898	0.348784	2.37941	0.0173406	0.273346	1110017D15Rik
Tgfbi	ENSMUSG00000035493	117.135	0.429854	0.180691	2.37894	0.0173623	0.273346	Tgfbi
Gvin.ps4	ENSMUSG00000098934	7.35317	2.84164	1.1942	2.37954	0.0173344	0.273346	Gvin-ps4
Map3k20	ENSMUSG00000004085	303.543	0.308326	0.129656	2.37803	0.0174055	0.273417	Map3k20
Uck2	ENSMUSG00000026558	1089.3	-0.272154	0.114433	-2.37827	0.017394	0.273417	Uck2
Gm2974	ENSMUSG00000079391	29.7174	0.650975	0.273764	2.37787	0.0174128	0.273417	Gm2974
Itpkb	ENSMUSG00000038855	1194.84	0.273725	0.115164	2.37683	0.0174619	0.273708	Itpkb
Peg10	ENSMUSG00000092035	734.396	-0.320167	0.13469	-2.37706	0.0174511	0.273708	Peg10
Clip4	ENSMUSG00000024059	1427.88	-0.155183	0.0653111	-2.37605	0.017499	0.274019	Clip4
Necap2	ENSMUSG00000028923	956.478	0.332869	0.14011	2.37577	0.0175124	0.274019	Necap2
Cdip1	ENSMUSG00000004071	8837.03	-0.1376	0.0579377	-2.37496	0.0175508	0.274139	Cdip1
Igsf8	ENSMUSG00000038034	5133.82	-0.226728	0.0954607	-2.3751	0.0175444	0.274139	Igsf8
Ncan	ENSMUSG00000002341	7937.84	-0.221174	0.0932272	-2.37242	0.0176719	0.275549	Ncan
Ifi203	ENSMUSG00000039997	46.6535	0.669091	0.281997	2.37269	0.0176591	0.275549	Ifi203
Prkab2	ENSMUSG00000038205	1742.24	-0.185001	0.0780043	-2.37168	0.0177074	0.275862	Prkab2
Zic2	ENSMUSG00000061524	241.053	0.299796	0.12645	2.37086	0.0177468	0.276235	Zic2
Zwint	ENSMUSG00000019923	33620.4	-0.208327	0.0879209	-2.36949	0.0178128	0.276341	Zwint
Ube2l6	ENSMUSG00000027078	286.672	0.472831	0.199555	2.36943	0.0178155	0.276341	Ube2l6
Slc31a2	ENSMUSG00000066152	281.551	0.225065	0.0949827	2.36953	0.0178107	0.276341	Slc31a2
Pdxp	ENSMUSG00000116165	6083.3	-0.159585	0.0673442	-2.3697	0.0178026	0.276341	Pdxp
Mt1	ENSMUSG00000031765	4301.81	0.373928	0.157893	2.36823	0.0178733	0.276649	Mt1
Sncb	ENSMUSG00000034891	11264.1	-0.168432	0.0711106	-2.3686	0.0178557	0.276649	Sncb
Pam16l	ENSMUSG00000045886	389.284	0.270208	0.114111	2.36795	0.017887	0.276649	Pam16l
Ttll9	ENSMUSG00000074673	26.523	0.573619	0.242269	2.3677	0.0178992	0.276649	Ttll9
ENSMUSG00000078722	ENSMUSG00000078722	227.798	-0.31458	0.132879	-2.36742	0.0179128	0.276649	ENSMUSG00000078722
Ghdc	ENSMUSG00000017747	242.173	0.229549	0.0970266	2.36583	0.0179896	0.277118	Ghdc
Sec14l1	ENSMUSG00000020823	7922.28	-0.164155	0.0693805	-2.36601	0.0179809	0.277118	Sec14l1
Serpinf2	ENSMUSG00000038224	4.46116	1.72058	0.727067	2.36647	0.0179586	0.277118	Serpinf2
Ms4a7	ENSMUSG00000024672	23.1169	1.16574	0.492953	2.3648	0.0180396	0.277439	Ms4a7
Arap1	ENSMUSG00000032812	605.617	0.386708	0.163529	2.36476	0.0180415	0.277439	Arap1
Rpl32	ENSMUSG00000057841	5016.41	0.393366	0.166596	2.3612	0.0182158	0.279878	Rpl32
Cyp4a12b	ENSMUSG00000078597	9.08577	1.88239	0.797786	2.35952	0.0182988	0.280911	Cyp4a12b
Opa3	ENSMUSG00000052214	2551.12	-0.128569	0.0545576	-2.35657	0.0184448	0.282909	Opa3
Rfc3	ENSMUSG00000033970	131.524	0.435902	0.185184	2.35389	0.0185779	0.284708	Rfc3
Plaur	ENSMUSG00000046223	66.0274	0.701476	0.298088	2.35325	0.0186099	0.284953	Plaur
Zmynd15	ENSMUSG00000040829	10.938	1.24278	0.528305	2.3524	0.0186529	0.285366	Zmynd15
Nutf2	ENSMUSG00000008450	110.268	0.404382	0.17199	2.3512	0.0187131	0.285472	Nutf2
Mapkapk3	ENSMUSG00000032577	111.757	0.58383	0.248267	2.35162	0.018692	0.285472	Mapkapk3
Gbp8	ENSMUSG00000034438	9.55799	1.37323	0.583882	2.3519	0.0186777	0.285472	Gbp8
Fcrl1	ENSMUSG00000059994	20.6027	0.688412	0.292818	2.35099	0.0187236	0.285472	Fcrl1
Prpf40b	ENSMUSG00000023007	1552.48	-0.196735	0.0837183	-2.34996	0.0187753	0.285775	Prpf40b
Bysl	ENSMUSG00000023988	910.917	-0.172637	0.0734719	-2.3497	0.0187883	0.285775	Bysl
S100a11	ENSMUSG00000027907	139.019	0.542868	0.231067	2.3494	0.0188037	0.285775	S100a11
Stx2	ENSMUSG00000029428	382.581	0.313575	0.133475	2.34932	0.0188075	0.285775	Stx2
Npdc1	ENSMUSG00000015094	5584.61	-0.126248	0.053756	-2.34854	0.0188471	0.286133	Npdc1
Nrg3	ENSMUSG00000041014	1456.51	-0.210751	0.0898875	-2.34461	0.0190471	0.288924	Nrg3
Dennd2c	ENSMUSG00000007379	32.5898	0.939046	0.400625	2.34395	0.0190806	0.289063	Dennd2c
Tnfsf10	ENSMUSG00000039304	114.566	0.541739	0.231137	2.3438	0.0190886	0.289063	Tnfsf10
Plod3	ENSMUSG00000004846	935.699	0.211315	0.0901989	2.34277	0.0191413	0.289616	Plod3
Tubb5	ENSMUSG00000001525	17361.2	-0.243576	0.104133	-2.33907	0.0193316	0.291867	Tubb5
Tlr3	ENSMUSG00000031639	553.626	0.462889	0.197907	2.33893	0.0193391	0.291867	Tlr3
Tmem8b	ENSMUSG00000078716	3382.79	-0.154151	0.0658976	-2.33925	0.0193222	0.291867	Tmem8b
Mfng	ENSMUSG00000018169	142.458	0.391703	0.167628	2.33674	0.0194525	0.293331	Mfng
Podxl2	ENSMUSG00000033152	4066.53	-0.199243	0.0852982	-2.33584	0.0194996	0.293633	Podxl2
Fbxo41	ENSMUSG00000047013	4519.69	-0.153955	0.065913	-2.33573	0.0195054	0.293633	Fbxo41
Ptgds	ENSMUSG00000015090	20599.9	0.511553	0.21907	2.33511	0.0195377	0.293785	Ptgds
Glb1l2	ENSMUSG00000036395	96.6379	1.00097	0.4287	2.3349	0.0195484	0.293785	Glb1l2
Thop1	ENSMUSG00000004929	1258.1	-0.189766	0.0813102	-2.33386	0.0196033	0.293868	Thop1
Slc26a2	ENSMUSG00000034320	287.203	0.310151	0.132866	2.33431	0.0195797	0.293868	Slc26a2
Wipf1	ENSMUSG00000075284	649.63	0.324056	0.138849	2.33387	0.0196025	0.293868	Wipf1
Vmn2r97	ENSMUSG00000091491	328.382	-0.401102	0.171888	-2.33351	0.0196213	0.293892	Vmn2r97
ENSMUSG00000113149	ENSMUSG00000113149	22.1398	-4.28848	1.83977	-2.33098	0.0197544	0.295637	ENSMUSG00000113149
Rab6b	ENSMUSG00000032549	36238.1	-0.162599	0.0698288	-2.32854	0.0198835	0.297321	Rab6b
Efna3	ENSMUSG00000028039	1775.1	-0.232834	0.100041	-2.32738	0.0199449	0.29799	Efna3
Tmem179	ENSMUSG00000054013	4123.2	-0.175274	0.07534	-2.32644	0.0199951	0.298489	Tmem179
Stom	ENSMUSG00000026880	784.986	1.22979	0.52902	2.32465	0.0200907	0.299666	Stom
ENSMUSG00000112808	ENSMUSG00000112808	68.7635	0.593429	0.255424	2.32331	0.0201628	0.300491	ENSMUSG00000112808
Mcm6	ENSMUSG00000026355	220.191	0.273787	0.117929	2.32162	0.0202534	0.301589	Mcm6
Lypd6	ENSMUSG00000050447	1312.67	-0.174286	0.075108	-2.32048	0.020315	0.302255	Lypd6
Olr1	ENSMUSG00000030162	2.45572	2.78399	1.20037	2.31927	0.0203804	0.302976	Olr1
Zfp185	ENSMUSG00000031351	42.4523	0.551965	0.238081	2.31839	0.020428	0.303431	Zfp185
Ankfy1	ENSMUSG00000020790	1936.92	0.104978	0.0453003	2.31738	0.020483	0.303989	Ankfy1
H3c15	ENSMUSG00000081058	46.1403	0.6774	0.292391	2.31676	0.0205166	0.303989	H3c15
Trpc2	ENSMUSG00000100254	11.1864	5.18621	2.23845	2.31688	0.0205105	0.303989	Trpc2
Rem2	ENSMUSG00000022176	95.8811	-0.742895	0.320889	-2.31512	0.0206065	0.305068	Rem2
Clec2d	ENSMUSG00000030157	134.735	0.673003	0.29076	2.31464	0.0206329	0.305206	Clec2d
Acot7	ENSMUSG00000028937	8407.39	-0.209752	0.0906661	-2.31345	0.0206979	0.305749	Acot7
Slc26a9	ENSMUSG00000042268	5.26847	2.65144	1.14615	2.31334	0.0207038	0.305749	Slc26a9
Tom1l2	ENSMUSG00000000538	13246.4	-0.107554	0.0465233	-2.31182	0.0207874	0.30673	Tom1l2
Lhcgr	ENSMUSG00000024107	18.7506	1.35687	0.587064	2.31128	0.0208174	0.30692	Lhcgr
Sh3glb1	ENSMUSG00000037062	3326.75	0.196432	0.0850105	2.31068	0.0208507	0.307156	Sh3glb1
Itgb7	ENSMUSG00000001281	16.7856	1.2381	0.536092	2.30949	0.0209165	0.307186	Itgb7
Mmp2	ENSMUSG00000031740	68.9378	0.484831	0.209958	2.30918	0.0209338	0.307186	Mmp2
Jhy	ENSMUSG00000032023	6.02822	1.84986	0.800792	2.31003	0.0208862	0.307186	Jhy
Serpinb9	ENSMUSG00000045827	369.604	0.324514	0.140516	2.30945	0.0209188	0.307186	Serpinb9
Cpped1	ENSMUSG00000065979	1539.9	-0.114524	0.0495969	-2.30909	0.0209386	0.307186	Cpped1
Caskin1	ENSMUSG00000033597	4910.26	-0.161852	0.0701109	-2.30851	0.0209707	0.30721	Caskin1
Leprot	ENSMUSG00000035212	842.145	0.230042	0.0996526	2.30844	0.0209747	0.30721	Leprot
Ppp2r1a	ENSMUSG00000007564	21005.8	-0.148846	0.0645251	-2.30679	0.0210663	0.307795	Ppp2r1a
Hcn4	ENSMUSG00000032338	84.4533	-0.677792	0.293765	-2.30726	0.0210403	0.307795	Hcn4
Hspa1a	ENSMUSG00000091971	434.049	-0.644415	0.279341	-2.30692	0.0210594	0.307795	Hspa1a
Ccdc190	ENSMUSG00000070532	375.507	0.333721	0.144736	2.30572	0.0211265	0.308423	Ccdc190
ENSMUSG00000116347	ENSMUSG00000116347	1.66638	-2.86631	1.24338	-2.30525	0.0211527	0.308553	ENSMUSG00000116347
Rusc1	ENSMUSG00000041263	4982.14	-0.189993	0.0824444	-2.3045	0.0211949	0.308842	Rusc1
Nol4	ENSMUSG00000041923	3768.05	-0.27745	0.120423	-2.30397	0.0212244	0.308842	Nol4
ENSMUSG00000117037	ENSMUSG00000117037	37.3396	-0.613355	0.266197	-2.30414	0.021215	0.308842	ENSMUSG00000117037
Plscr1	ENSMUSG00000032369	73.0779	0.597844	0.259549	2.3034	0.0212565	0.309057	Plscr1
Car2	ENSMUSG00000027562	6728.38	-0.327342	0.142315	-2.30012	0.0214412	0.311254	Car2
Lamp1	ENSMUSG00000031447	13651.1	0.175181	0.0761624	2.3001	0.0214424	0.311254	Lamp1
Tssk4	ENSMUSG00000007591	6.85252	1.16728	0.507598	2.29962	0.0214699	0.311401	Tssk4
Sh2d7	ENSMUSG00000046460	3.56904	2.45744	1.06879	2.29928	0.0214891	0.311426	Sh2d7
Alg13	ENSMUSG00000041718	221.044	0.252124	0.109673	2.29887	0.0215121	0.311507	Alg13
Ptbp3	ENSMUSG00000028382	1090.17	0.233358	0.101617	2.29644	0.0216508	0.313261	Ptbp3
Map3k9	ENSMUSG00000042724	833.81	-0.245082	0.106755	-2.29574	0.0216905	0.313582	Map3k9
Xlr4a	ENSMUSG00000079845	4.78665	-2.22735	0.970959	-2.29397	0.0217921	0.314796	Xlr4a
Dyrk3	ENSMUSG00000016526	326.848	-0.329896	0.143892	-2.29266	0.0218677	0.315634	Dyrk3
Camk1g	ENSMUSG00000016179	2013.25	-0.278246	0.121459	-2.29086	0.0219718	0.316834	Camk1g
Cecr2	ENSMUSG00000071226	130.101	0.385022	0.168087	2.2906	0.0219864	0.316834	Cecr2
Tnfrsf11a	ENSMUSG00000026321	189.288	0.377077	0.164667	2.28994	0.0220249	0.317134	Tnfrsf11a
Iffo2	ENSMUSG00000041025	708.748	-0.289107	0.126272	-2.28956	0.0220469	0.317195	Iffo2
Mbd2	ENSMUSG00000024513	1144.73	0.120898	0.0528336	2.28828	0.0221212	0.318008	Mbd2
Tnfaip8	ENSMUSG00000062210	274.021	0.424863	0.185758	2.28719	0.022185	0.318668	Tnfaip8
Hrh1	ENSMUSG00000053004	692.959	-0.328368	0.143597	-2.28674	0.0222112	0.318789	Hrh1
Insyn1	ENSMUSG00000066607	4424.23	-0.173758	0.0760042	-2.28616	0.0222446	0.319012	Insyn1
Hivep2	ENSMUSG00000015501	10799.7	-0.177218	0.0775412	-2.28547	0.0222855	0.319248	Hivep2
Mrm1	ENSMUSG00000018405	468.606	-0.360902	0.157925	-2.28527	0.0222968	0.319248	Mrm1
Cyp4f14	ENSMUSG00000024292	358.271	0.615777	0.269622	2.28385	0.0223801	0.320185	Cyp4f14
Aplp1	ENSMUSG00000006651	41509.7	-0.219022	0.0959133	-2.28355	0.0223983	0.320188	Aplp1
Prdx6	ENSMUSG00000026701	8792.56	0.456234	0.19996	2.28163	0.0225111	0.321402	Prdx6
Arfip1.1	ENSMUSG00000102805	3.74805	2.94292	1.28991	2.28149	0.0225192	0.321402	Arfip1
Scube1	ENSMUSG00000016763	1328.92	-0.293643	0.128808	-2.2797	0.0226255	0.322367	Scube1
Eftud2	ENSMUSG00000020929	3344.3	-0.237723	0.104289	-2.27947	0.0226391	0.322367	Eftud2
Dnal1	ENSMUSG00000042523	4605.25	-0.116686	0.0511906	-2.27944	0.0226409	0.322367	Dnal1
Pmp22	ENSMUSG00000018217	1061.17	0.34357	0.150802	2.27828	0.0227099	0.323018	Pmp22
Cd2ap	ENSMUSG00000061665	839.172	0.337855	0.148308	2.27806	0.0227228	0.323018	Cd2ap
Aldh3b1	ENSMUSG00000024885	158.803	0.538422	0.236404	2.27755	0.0227535	0.323197	Aldh3b1
Rnf19b	ENSMUSG00000028793	1572.53	-0.197257	0.0866611	-2.27619	0.0228344	0.323318	Rnf19b
Tbx18	ENSMUSG00000032419	87.9051	0.505807	0.222175	2.27662	0.0228092	0.323318	Tbx18
Cibar2	ENSMUSG00000042269	13.4634	1.37438	0.603695	2.27661	0.0228093	0.323318	Cibar2
Ttn	ENSMUSG00000051747	13.9858	-2.15049	0.944694	-2.27639	0.0228227	0.323318	Ttn
H2bc4	ENSMUSG00000018102	720.437	0.405568	0.178374	2.27369	0.0229845	0.325186	H2bc4
Ddit4	ENSMUSG00000020108	950.6	-0.322731	0.142123	-2.27079	0.0231599	0.327135	Ddit4
Cib1	ENSMUSG00000030538	380.253	0.459764	0.202522	2.2702	0.0231955	0.327135	Cib1
St3gal2	ENSMUSG00000031749	4348.57	-0.119351	0.0525727	-2.27021	0.023195	0.327135	St3gal2
Rapgefl1	ENSMUSG00000038020	6097	-0.171075	0.0753557	-2.27024	0.023193	0.327135	Rapgefl1
Kcng2	ENSMUSG00000059852	137.065	-0.448566	0.197646	-2.26954	0.0232352	0.327437	Kcng2
Prc1	ENSMUSG00000038943	36.0618	0.636825	0.280652	2.26909	0.0232626	0.327564	Prc1
Cacna1a	ENSMUSG00000034656	4371.69	-0.222107	0.0979292	-2.26804	0.0233269	0.328211	Cacna1a
Ebi3	ENSMUSG00000003206	41.4815	0.567206	0.250177	2.26722	0.0233769	0.328657	Ebi3
Stat2	ENSMUSG00000040033	830.021	0.218214	0.0962642	2.26682	0.0234009	0.328735	Stat2
Slc7a4	ENSMUSG00000022756	2124.11	-0.326508	0.14409	-2.26601	0.0234509	0.328989	Slc7a4
Wasf2	ENSMUSG00000028868	983.401	0.201382	0.088874	2.26593	0.0234558	0.328989	Wasf2
Sgta	ENSMUSG00000004937	4030.94	-0.12003	0.0530176	-2.26397	0.0235757	0.32974	Sgta
Prune1	ENSMUSG00000015711	1065.43	-0.183562	0.0810666	-2.26433	0.0235536	0.32974	Prune1
Gpr137	ENSMUSG00000024958	2753.45	-0.0965254	0.0426377	-2.26385	0.0235832	0.32974	Gpr137
Wdr12	ENSMUSG00000026019	1457.33	-0.152648	0.0674123	-2.2644	0.0235496	0.32974	Wdr12
Tifa	ENSMUSG00000046688	312.063	0.481462	0.212731	2.26324	0.0236206	0.330006	Tifa
Fam205a4	ENSMUSG00000093996	402.013	-6.55619	2.89755	-2.26267	0.0236561	0.330243	Fam205a4
Dnai2	ENSMUSG00000034706	75.1834	0.696747	0.308027	2.26197	0.0236993	0.330587	Dnai2
Fam171a2	ENSMUSG00000034685	1773.57	-0.272445	0.120602	-2.25905	0.0238803	0.332853	Fam171a2
Acad10	ENSMUSG00000029456	93.064	0.392078	0.173609	2.2584	0.023921	0.3329	Acad10
Selenop	ENSMUSG00000064373	14357.6	0.459958	0.20365	2.25857	0.0239099	0.3329	Selenop
Tmem184a	ENSMUSG00000036687	7.39893	2.06342	0.913852	2.25793	0.0239497	0.333041	Tmem184a
Lancl2	ENSMUSG00000062190	2967.47	-0.175543	0.0777874	-2.2567	0.0240269	0.333854	Lancl2
Dpf1	ENSMUSG00000030584	1587.7	-0.323458	0.143456	-2.25476	0.0241487	0.335074	Dpf1
Kctd13	ENSMUSG00000030685	3970.62	-0.228545	0.101369	-2.2546	0.0241587	0.335074	Kctd13
Fam43a	ENSMUSG00000046546	533.457	-0.362613	0.160847	-2.2544	0.024171	0.335074	Fam43a
Atp10d	ENSMUSG00000046808	116.738	0.579335	0.257062	2.25367	0.0242167	0.335448	Atp10d
Dhx37	ENSMUSG00000029480	564.433	0.339795	0.150878	2.25211	0.0243152	0.336551	Dhx37
Nmi	ENSMUSG00000026946	116.739	0.442531	0.196782	2.24884	0.0245225	0.338897	Nmi
Arhgap23	ENSMUSG00000049807	4351.06	-0.27005	0.120084	-2.24884	0.0245226	0.338897	Arhgap23
Bcl10	ENSMUSG00000028191	449.113	0.19098	0.0849473	2.24822	0.0245623	0.339183	Bcl10
Timm17a	ENSMUSG00000062580	2557.7	-0.11276	0.050181	-2.24706	0.0246361	0.33994	Timm17a
Rab3a	ENSMUSG00000031840	17433.8	-0.178499	0.0794795	-2.24585	0.0247136	0.340747	Rab3a
Cdh26	ENSMUSG00000039155	22.4169	2.15669	0.960755	2.24478	0.0247822	0.341428	Cdh26
Card9	ENSMUSG00000026928	56.1851	0.485342	0.216367	2.24315	0.0248874	0.342326	Card9
Hcrtr1	ENSMUSG00000028778	99.3162	-0.628442	0.280195	-2.24288	0.0249048	0.342326	Hcrtr1
Rims4	ENSMUSG00000035226	5010.16	-0.140838	0.0627897	-2.24301	0.0248963	0.342326	Rims4
Ttc9b	ENSMUSG00000007944	3051.88	-0.155479	0.06938	-2.24097	0.025028	0.342964	Ttc9b
Ddx21	ENSMUSG00000020075	888.414	0.139878	0.0624134	2.24116	0.0250159	0.342964	Ddx21
Fbll1	ENSMUSG00000051062	696.746	-0.196178	0.0875308	-2.24125	0.0250101	0.342964	Fbll1
Btla	ENSMUSG00000052013	10.0929	1.14738	0.511885	2.24148	0.0249951	0.342964	Btla
N4bp3	ENSMUSG00000001053	584.57	-0.545726	0.243693	-2.2394	0.02513	0.343047	N4bp3
Ripk2	ENSMUSG00000041135	166.968	0.259096	0.115693	2.23951	0.0251226	0.343047	Ripk2
Bcl9l	ENSMUSG00000063382	1669.91	-0.236904	0.105737	-2.24049	0.0250589	0.343047	Bcl9l
ENSMUSG00000090363	ENSMUSG00000090363	125.244	0.348041	0.155412	2.23947	0.0251255	0.343047	ENSMUSG00000090363
ENSMUSG00000096850	ENSMUSG00000096850	63.798	0.724854	0.323655	2.23959	0.0251178	0.343047	ENSMUSG00000096850
Ttll11	ENSMUSG00000026885	1437.8	-0.184759	0.0825307	-2.23867	0.0251772	0.343059	Ttll11
Meaf6	ENSMUSG00000028863	3075.73	-0.141655	0.0632818	-2.23849	0.0251894	0.343059	Meaf6
Nudt7	ENSMUSG00000031767	167.211	0.369507	0.165091	2.23821	0.0252077	0.343059	Nudt7
X1700012D01Rik	ENSMUSG00000040195	126.645	0.567842	0.253617	2.23897	0.0251579	0.343059	1700012D01Rik
Folr2	ENSMUSG00000032725	10.4092	1.10273	0.492816	2.23761	0.0252463	0.343323	Folr2
Ptger2	ENSMUSG00000037759	10.9717	1.17286	0.524575	2.23582	0.0253636	0.344519	Ptger2
Kcnmb4	ENSMUSG00000054934	2196.79	-0.252885	0.113113	-2.23568	0.0253728	0.344519	Kcnmb4
H2ac6	ENSMUSG00000069270	37.4204	0.786465	0.352117	2.23353	0.0255138	0.34617	H2ac6
Lrp5	ENSMUSG00000024913	435.494	0.222758	0.0998096	2.23183	0.0256261	0.346395	Lrp5
Fuca1	ENSMUSG00000028673	1003.72	0.276646	0.123911	2.23263	0.0255733	0.346395	Fuca1
Fam83g	ENSMUSG00000042377	6.71492	1.87084	0.83826	2.23181	0.0256273	0.346395	Fam83g
Gsk3a	ENSMUSG00000057177	8657.84	-0.121191	0.0542994	-2.23191	0.0256212	0.346395	Gsk3a
Qrich2	ENSMUSG00000070331	1.6591	2.66017	1.19137	2.23286	0.0255583	0.346395	Qrich2
Clasp2	ENSMUSG00000033392	8640.1	-0.165224	0.0740519	-2.2312	0.0256682	0.346686	Clasp2
Cfap54	ENSMUSG00000020014	140.932	-0.707609	0.317333	-2.22986	0.0257568	0.347619	Cfap54
Rps28	ENSMUSG00000067288	2057.6	0.347741	0.156008	2.229	0.0258141	0.34813	Rps28
Prex2	ENSMUSG00000048960	4150.95	0.420438	0.188661	2.22854	0.0258446	0.348278	Prex2
Gm527	ENSMUSG00000047227	104.566	0.412571	0.185169	2.22807	0.0258756	0.348433	Gm527
Gstm1	ENSMUSG00000058135	7881.99	0.368457	0.165395	2.22773	0.0258984	0.348478	Gstm1
Ighg2b	ENSMUSG00000076613	30.1143	-0.738498	0.331586	-2.22717	0.0259361	0.348722	Ighg2b
Iglon5	ENSMUSG00000013367	955.928	-0.221828	0.0996604	-2.22584	0.0260248	0.349128	Iglon5
Dct	ENSMUSG00000022129	51.9978	-1.37536	0.618443	-2.22391	0.0261547	0.349128	Dct
Adcyap1	ENSMUSG00000024256	669.773	-0.491467	0.221003	-2.2238	0.0261616	0.349128	Adcyap1
Ostf1	ENSMUSG00000024725	411.707	0.384719	0.172916	2.22489	0.0260884	0.349128	Ostf1
Itga6	ENSMUSG00000027111	1038.62	0.295223	0.132681	2.22506	0.0260774	0.349128	Itga6
Nmd3	ENSMUSG00000027787	858.266	-0.159285	0.071594	-2.22483	0.0260927	0.349128	Nmd3
Chrm1	ENSMUSG00000032773	6982.19	-0.214568	0.0963996	-2.22582	0.026026	0.349128	Chrm1
Kcnk1	ENSMUSG00000033998	3500.2	-0.127497	0.0573276	-2.22401	0.0261475	0.349128	Kcnk1
Rpl12	ENSMUSG00000038900	353.712	0.387078	0.174046	2.22399	0.0261489	0.349128	Rpl12
Fam221a	ENSMUSG00000047115	24.653	0.800261	0.359447	2.22637	0.0259897	0.349128	Fam221a
Tmem156	ENSMUSG00000037913	6.90173	1.09425	0.49237	2.22241	0.0262557	0.350122	Tmem156
Myof	ENSMUSG00000048612	163.179	0.863462	0.388616	2.22189	0.0262906	0.350199	Myof
Cfap46	ENSMUSG00000049571	102.976	-0.686182	0.308848	-2.22174	0.0263007	0.350199	Cfap46
Fgd1	ENSMUSG00000025265	490.948	-0.183111	0.0824649	-2.22047	0.0263866	0.35033	Fgd1
Ermap	ENSMUSG00000028644	36.3935	-0.808421	0.364081	-2.22044	0.0263889	0.35033	Ermap
Mylk3	ENSMUSG00000031698	183.662	-0.335794	0.151197	-2.22091	0.0263574	0.35033	Mylk3
Rtn4r	ENSMUSG00000043811	2810.53	-0.245081	0.110334	-2.22127	0.0263325	0.35033	Rtn4r
Rarres2	ENSMUSG00000009281	147.648	0.464658	0.209335	2.21969	0.0264399	0.350514	Rarres2
Resp18	ENSMUSG00000033061	1666.02	-0.18134	0.0817188	-2.21908	0.0264815	0.350514	Resp18
Mid1	ENSMUSG00000035299	560.242	0.350521	0.157978	2.21879	0.0265009	0.350514	Mid1
Slc16a9	ENSMUSG00000037762	115.852	0.539417	0.243082	2.21908	0.0264815	0.350514	Slc16a9
Pgpep1	ENSMUSG00000056204	424.028	0.310803	0.140048	2.21927	0.0264686	0.350514	Pgpep1
Cebpg	ENSMUSG00000056216	1511.28	0.152407	0.0687447	2.21699	0.0266235	0.351876	Cebpg
Pctp	ENSMUSG00000020553	82.5892	0.585916	0.264528	2.21494	0.0267639	0.353205	Pctp
Cap2	ENSMUSG00000021373	9607.59	-0.20722	0.0935741	-2.2145	0.0267947	0.353205	Cap2
Capza1	ENSMUSG00000070372	1832.95	0.135488	0.0611859	2.21437	0.0268032	0.353205	Capza1
Psme2b	ENSMUSG00000078153	12.4775	1.14421	0.516657	2.21464	0.0267845	0.353205	Psme2b
Foxk2	ENSMUSG00000039275	4225.96	-0.0879396	0.0397209	-2.21394	0.026833	0.353337	Foxk2
Hhat	ENSMUSG00000037375	42.3087	0.438635	0.198181	2.2133	0.0268769	0.353655	Hhat
Tnfaip2	ENSMUSG00000021281	43.0979	0.930838	0.420638	2.21292	0.0269032	0.35374	Tnfaip2
Grhl3	ENSMUSG00000037188	43.0448	-0.824816	0.372968	-2.21149	0.0270018	0.354776	Grhl3
Add3	ENSMUSG00000025026	4225.26	0.185916	0.084102	2.2106	0.0270638	0.355278	Add3
Syp	ENSMUSG00000031144	44427.4	-0.177014	0.0800941	-2.21008	0.0270997	0.355278	Syp
Rabif	ENSMUSG00000042229	1196.38	-0.136867	0.0619266	-2.21015	0.0270951	0.355278	Rabif
Gnb5	ENSMUSG00000032192	4753.29	-0.176017	0.0797049	-2.20835	0.0272196	0.356588	Gnb5
Nptn	ENSMUSG00000032336	24435.6	-0.106835	0.0484286	-2.20602	0.0273823	0.358458	Nptn
Slc66a3	ENSMUSG00000045679	50.7163	0.812428	0.368345	2.20562	0.0274108	0.358568	Slc66a3
Pygl	ENSMUSG00000021069	144.45	0.331078	0.150289	2.20295	0.0275985	0.360738	Pygl
Gm42517	ENSMUSG00000105867	901.933	-0.139662	0.0634056	-2.20268	0.0276171	0.360738	Gm42517
Lrrc3	ENSMUSG00000051652	473.232	0.24851	0.112854	2.20205	0.0276617	0.361057	Lrrc3
Rps12	ENSMUSG00000061983	4851.8	0.389179	0.176771	2.2016	0.0276935	0.361209	Rps12
Vim	ENSMUSG00000026728	1496.04	0.366423	0.166515	2.20054	0.0277686	0.361641	Vim
Map1a	ENSMUSG00000027254	56317.3	-0.145467	0.0661129	-2.20027	0.0277874	0.361641	Map1a
Rrbp1	ENSMUSG00000027422	1527.47	0.229715	0.104395	2.20044	0.0277754	0.361641	Rrbp1
Prkar2b	ENSMUSG00000002997	2266.35	-0.228291	0.103827	-2.19877	0.027894	0.362316	Prkar2b
Rhbdf1	ENSMUSG00000020282	346.379	0.451219	0.205197	2.19896	0.0278808	0.362316	Rhbdf1
Snx5	ENSMUSG00000027423	3819.96	0.289899	0.131851	2.19869	0.0279001	0.362316	Snx5
Noxred1	ENSMUSG00000072919	27.0208	0.599146	0.272557	2.19825	0.0279316	0.362461	Noxred1
Prelid2	ENSMUSG00000056671	8.17969	1.23582	0.562584	2.19669	0.0280426	0.363639	Prelid2
Rtn1	ENSMUSG00000021087	30917.8	-0.213406	0.097197	-2.1956	0.0281203	0.364382	Rtn1
Cend1	ENSMUSG00000060240	8901.74	-0.138271	0.0629899	-2.19513	0.0281543	0.364557	Cend1
Adgrg2	ENSMUSG00000031298	36.057	0.611486	0.278703	2.19405	0.0282322	0.365037	Adgrg2
Arf1	ENSMUSG00000048076	13791.3	-0.103776	0.0472957	-2.19419	0.0282221	0.365037	Arf1
Leng9	ENSMUSG00000043432	173.351	-0.231891	0.105707	-2.19371	0.0282563	0.365085	Leng9
Pgap4	ENSMUSG00000039611	2227.17	-0.184271	0.0840161	-2.19328	0.0282869	0.365215	Pgap4
App	ENSMUSG00000022892	60478.7	-0.250522	0.11427	-2.19236	0.0283537	0.365813	App
Zfp385c	ENSMUSG00000014198	15.2759	1.01572	0.463476	2.19153	0.0284132	0.366275	Zfp385c
Arhgef5	ENSMUSG00000033542	141.101	0.500704	0.228497	2.19129	0.0284305	0.366275	Arhgef5
Sppl2a	ENSMUSG00000027366	1661.53	0.148224	0.0676771	2.19016	0.0285125	0.367067	Sppl2a
Chmp1b2	ENSMUSG00000031242	2559.56	-0.141499	0.0646845	-2.18752	0.0287046	0.369275	Chmp1b2
Dnajb13	ENSMUSG00000030708	17.9528	1.21838	0.557432	2.1857	0.0288378	0.370501	Dnajb13
X2310022A10Rik	ENSMUSG00000049643	713.68	-0.164378	0.075208	-2.18565	0.0288414	0.370501	2310022A10Rik
Ndrg3	ENSMUSG00000027634	21874.2	-0.139258	0.0637311	-2.18508	0.0288827	0.370765	Ndrg3
Rpl23	ENSMUSG00000071415	6357.96	0.254934	0.116804	2.18258	0.0290668	0.372861	Rpl23
Neurod4	ENSMUSG00000048015	19.5178	0.85526	0.391952	2.18205	0.0291055	0.373089	Neurod4
Tram1l1	ENSMUSG00000044528	894.372	-0.195082	0.0894404	-2.18114	0.0291729	0.373407	Tram1l1
Adamtsl3	ENSMUSG00000070469	82.3512	0.742218	0.340318	2.18095	0.0291868	0.373407	Adamtsl3
Umad1	ENSMUSG00000089862	1889.45	-0.112783	0.0517146	-2.18087	0.029193	0.373407	Umad1
Gm4841	ENSMUSG00000068606	39.054	0.689088	0.316183	2.17939	0.0293024	0.374539	Gm4841
Slc44a3	ENSMUSG00000039865	3.20268	2.55482	1.17293	2.17815	0.029395	0.375454	Slc44a3
Sertad4	ENSMUSG00000016262	416.699	-0.260301	0.119575	-2.17689	0.0294891	0.375837	Sertad4
Ephb6	ENSMUSG00000029869	5081.82	-0.265127	0.121807	-2.17662	0.0295092	0.375837	Ephb6
Trp53i11	ENSMUSG00000068735	3021.78	-0.283272	0.130123	-2.17695	0.0294844	0.375837	Trp53i11
Rab11b	ENSMUSG00000077450	7543.97	-0.0909194	0.0417639	-2.17699	0.0294817	0.375837	Rab11b
Prg4	ENSMUSG00000006014	167.578	0.720262	0.33133	2.17385	0.0297162	0.376871	Prg4
Ptpn22	ENSMUSG00000027843	26.1032	0.739984	0.340326	2.17434	0.02968	0.376871	Ptpn22
Tmem273	ENSMUSG00000041707	30.9755	0.971965	0.447116	2.17385	0.0297162	0.376871	Tmem273
Doc2a	ENSMUSG00000052301	1586.15	-0.475722	0.218752	-2.17471	0.0296518	0.376871	Doc2a
Ldha	ENSMUSG00000063229	11275.5	-0.179199	0.0824343	-2.17384	0.0297169	0.376871	Ldha
ENSMUSG00000095041	ENSMUSG00000095041	5711.79	-0.377164	0.173434	-2.17469	0.0296537	0.376871	ENSMUSG00000095041
Syt12	ENSMUSG00000049303	1509.86	-0.189015	0.0869766	-2.17317	0.0297679	0.377052	Syt12
Rbm15b	ENSMUSG00000074102	2023.4	-0.234845	0.108069	-2.17309	0.0297734	0.377052	Rbm15b
Nuf2	ENSMUSG00000026683	63.1413	0.454951	0.209397	2.17267	0.0298052	0.377188	Nuf2
B3gat1	ENSMUSG00000045994	7551.21	-0.198894	0.0915554	-2.17239	0.0298265	0.37719	B3gat1
Sgo1	ENSMUSG00000023940	7.61843	0.999933	0.460636	2.17077	0.0299488	0.377792	Sgo1
Atp13a4	ENSMUSG00000038094	389.34	0.537341	0.247582	2.17036	0.0299798	0.377792	Atp13a4
Rpl30	ENSMUSG00000058600	4533.15	0.301198	0.138737	2.171	0.029931	0.377792	Rpl30
Zfp341	ENSMUSG00000059842	297.676	-0.25621	0.117989	-2.17147	0.0298956	0.377792	Zfp341
St6galnac4	ENSMUSG00000079442	1020.41	-0.270407	0.124587	-2.17043	0.029974	0.377792	St6galnac4
Sra1	ENSMUSG00000006050	925.262	0.137665	0.0634481	2.16973	0.0300269	0.378119	Sra1
Dsn1	ENSMUSG00000027635	128.926	0.467868	0.215665	2.16942	0.0300509	0.378155	Dsn1
Htra3	ENSMUSG00000029096	188.253	0.468355	0.215939	2.16892	0.0300887	0.378364	Htra3
Plpp7	ENSMUSG00000051373	868.107	-0.203715	0.0939539	-2.16825	0.0301399	0.378742	Plpp7
X4930486L24Rik	ENSMUSG00000050345	3.85426	-2.76469	1.2754	-2.1677	0.0301816	0.378999	4930486L24Rik
Prss22	ENSMUSG00000045027	42.2927	-0.560598	0.258651	-2.16739	0.0302051	0.379028	Prss22
Slc12a7	ENSMUSG00000017756	151.561	0.57085	0.263436	2.16694	0.0302397	0.379041	Slc12a7
Ydjc	ENSMUSG00000041774	363.752	-0.270362	0.124774	-2.16682	0.0302486	0.379041	Ydjc
Strip1	ENSMUSG00000014601	2791.5	-0.149469	0.0690068	-2.16601	0.0303106	0.379551	Strip1
Epha7	ENSMUSG00000028289	2024.72	-0.320195	0.147862	-2.16549	0.0303502	0.379781	Epha7
Inf2	ENSMUSG00000037679	5326.05	-0.27382	0.126492	-2.16472	0.0304094	0.380255	Inf2
Srxn1	ENSMUSG00000032802	3598.65	-0.171623	0.079303	-2.16414	0.0304539	0.380546	Srxn1
Cyp2j9	ENSMUSG00000015224	1079.49	0.455829	0.210691	2.1635	0.0305027	0.380889	Cyp2j9
Tmprss2	ENSMUSG00000000385	4.3608	2.9654	1.37111	2.16277	0.0305586	0.381167	Tmprss2
Lcat	ENSMUSG00000035237	687.899	0.526085	0.243259	2.16266	0.0305676	0.381167	Lcat
Cipc	ENSMUSG00000034157	3671.06	-0.129459	0.0598816	-2.16191	0.0306248	0.381614	Cipc
Crabp2	ENSMUSG00000004885	50.486	0.920115	0.4257	2.16142	0.0306631	0.381825	Crabp2
Lrp3	ENSMUSG00000001802	2437.61	-0.157443	0.0728814	-2.16027	0.0307517	0.382395	Lrp3
Srebf1	ENSMUSG00000020538	1903.06	0.246586	0.114132	2.16052	0.0307323	0.382395	Srebf1
Akap1	ENSMUSG00000018428	1434.99	-0.138636	0.0642073	-2.1592	0.0308348	0.383042	Akap1
Pak1	ENSMUSG00000030774	20225.3	-0.201069	0.0931288	-2.15905	0.0308466	0.383042	Pak1
Neurl1b	ENSMUSG00000034413	2547.55	-0.237653	0.110093	-2.15866	0.0308764	0.383146	Neurl1b
Rap1gap	ENSMUSG00000041351	6841.59	-0.280263	0.129885	-2.15777	0.0309455	0.383737	Rap1gap
Ddx56	ENSMUSG00000004393	1084.99	-0.129935	0.0602371	-2.15706	0.0310013	0.384162	Ddx56
Pold4	ENSMUSG00000024854	294.345	0.359561	0.166727	2.15658	0.0310381	0.384352	Pold4
Taf1d	ENSMUSG00000031939	409.779	0.251264	0.116543	2.15597	0.0310857	0.384675	Taf1d
Vgf	ENSMUSG00000037428	5744.51	-0.39994	0.185565	-2.15525	0.0311419	0.384962	Vgf
H4c3	ENSMUSG00000060678	6.53337	1.18736	0.550946	2.15513	0.031152	0.384962	H4c3
Tnfrsf13b	ENSMUSG00000010142	48.1145	0.912851	0.423735	2.1543	0.031217	0.384966	Tnfrsf13b
Clu	ENSMUSG00000022037	28777.4	0.194203	0.0901406	2.15445	0.0312052	0.384966	Clu
C1qtnf7	ENSMUSG00000061535	39.8222	0.862832	0.400484	2.15447	0.0312031	0.384966	C1qtnf7
Mdk	ENSMUSG00000027239	298.23	0.568663	0.264092	2.15327	0.0312973	0.385424	Mdk
Rab3ip	ENSMUSG00000064181	1105.77	-0.251947	0.117006	-2.15328	0.0312969	0.385424	Rab3ip
Smoc1	ENSMUSG00000021136	350.563	0.260687	0.121167	2.15148	0.0314386	0.385677	Smoc1
Pdzk1ip1	ENSMUSG00000028716	10.4823	1.7637	0.819976	2.15092	0.0314825	0.385677	Pdzk1ip1
Crmp1	ENSMUSG00000029121	5294.64	-0.229166	0.106492	-2.15196	0.0314005	0.385677	Crmp1
Spidr	ENSMUSG00000041974	114.756	0.389125	0.180919	2.15082	0.0314904	0.385677	Spidr
Frmpd3	ENSMUSG00000042425	1842.78	-0.182684	0.0848699	-2.15252	0.0313564	0.385677	Frmpd3
Preb	ENSMUSG00000045302	1852.31	-0.159034	0.0739259	-2.15126	0.0314557	0.385677	Preb
Adrb2	ENSMUSG00000045730	71.6806	0.530851	0.246715	2.15168	0.0314225	0.385677	Adrb2
ENSMUSG00000074521	ENSMUSG00000074521	292.335	0.355353	0.165157	2.15161	0.0314283	0.385677	ENSMUSG00000074521
Chaf1b	ENSMUSG00000022945	11.775	1.02027	0.474567	2.14989	0.0315638	0.38597	Chaf1b
Rpl22	ENSMUSG00000028936	3149.9	0.346712	0.161254	2.1501	0.0315472	0.38597	Rpl22
Rnf182	ENSMUSG00000044164	345.222	0.221139	0.10287	2.1497	0.0315792	0.38597	Rnf182
Atl2	ENSMUSG00000059811	2347.08	-0.110187	0.0512634	-2.14942	0.0316012	0.385975	Atl2
Ggh	ENSMUSG00000073987	424.875	0.41369	0.192545	2.14854	0.0316708	0.386561	Ggh
Crem	ENSMUSG00000063889	638.849	-0.294088	0.136915	-2.14796	0.0317167	0.386858	Crem
Fcgbp	ENSMUSG00000047730	17.2728	1.36473	0.635709	2.14678	0.0318104	0.387736	Fcgbp
Nacc2	ENSMUSG00000026932	4455.39	-0.301682	0.140588	-2.14586	0.0318843	0.388106	Nacc2
Eri3	ENSMUSG00000033423	3909.69	-0.120106	0.0559682	-2.14597	0.0318753	0.388106	Eri3
Pde1b	ENSMUSG00000022489	5269.99	-0.149426	0.0696616	-2.14502	0.0319509	0.388388	Pde1b
Phlda3	ENSMUSG00000041801	694.459	-0.174715	0.0814502	-2.14506	0.0319484	0.388388	Phlda3
G6pdx	ENSMUSG00000031400	1209.36	0.169638	0.0791766	2.14253	0.0321507	0.389788	G6pdx
Dagla	ENSMUSG00000035735	4680.83	-0.266837	0.124517	-2.14297	0.0321154	0.389788	Dagla
Ctla2b	ENSMUSG00000074874	36.9328	0.837644	0.390966	2.1425	0.0321534	0.389788	Ctla2b
H2bc15	ENSMUSG00000095217	2.31974	2.44666	1.14161	2.14317	0.0320996	0.389788	H2bc15
ENSMUSG00000098650	ENSMUSG00000098650	45.0572	4.74041	2.21471	2.14042	0.0323211	0.391557	ENSMUSG00000098650
Veph1	ENSMUSG00000027831	18.0043	-0.664196	0.310526	-2.13894	0.0324407	0.392473	Veph1
Rrm1	ENSMUSG00000030978	720.004	0.129627	0.0605974	2.13915	0.0324233	0.392473	Rrm1
Nat2	ENSMUSG00000051147	33.8694	0.716353	0.335016	2.13827	0.032495	0.392864	Nat2
Sms	ENSMUSG00000071708	3913.68	-0.100685	0.0470935	-2.13799	0.0325176	0.392872	Sms
Mllt11	ENSMUSG00000053192	8939.21	-0.108099	0.0505806	-2.13716	0.0325849	0.393418	Mllt11
Azgp1	ENSMUSG00000037053	4.28006	3.20851	1.50177	2.13649	0.0326396	0.393598	Azgp1
C2cd4c	ENSMUSG00000045912	557.663	-0.487895	0.228446	-2.13572	0.0327025	0.393598	C2cd4c
Fam180a	ENSMUSG00000047420	72.4007	0.990638	0.463745	2.13617	0.0326656	0.393598	Fam180a
Tunar	ENSMUSG00000097929	217.815	-0.324299	0.151826	-2.13599	0.0326803	0.393598	Tunar
ENSMUSG00000109724	ENSMUSG00000109724	28.5925	-0.691915	0.323987	-2.13563	0.0327099	0.393598	ENSMUSG00000109724
Hoatz	ENSMUSG00000032057	4.13481	1.85134	0.867005	2.13533	0.0327341	0.393625	Hoatz
Ints5	ENSMUSG00000071652	711.274	-0.188557	0.0883856	-2.13335	0.0328962	0.395307	Ints5
Dmwd	ENSMUSG00000030410	3875.47	-0.165442	0.0776042	-2.13187	0.0330174	0.396274	Dmwd
Gnai1	ENSMUSG00000057614	7264.91	-0.195679	0.0917895	-2.13183	0.033021	0.396274	Gnai1
Dok5	ENSMUSG00000027560	799.473	-0.311678	0.146275	-2.13077	0.0331083	0.396614	Dok5
Dyrk4	ENSMUSG00000030345	17.1205	1.59844	0.750168	2.13077	0.033108	0.396614	Dyrk4
Gpr182	ENSMUSG00000058396	62.4121	0.532773	0.250049	2.13068	0.0331159	0.396614	Gpr182
Vwa3a	ENSMUSG00000030889	167.381	-0.407527	0.191292	-2.13039	0.0331395	0.39663	Vwa3a
B4gat1	ENSMUSG00000047379	3341.88	-0.135956	0.063883	-2.12821	0.0333197	0.39852	B4gat1
X3830403N18Rik	ENSMUSG00000031125	5.18191	1.94777	0.915396	2.12779	0.0333548	0.398673	3830403N18Rik
Oprl1	ENSMUSG00000027584	1495.57	-0.2122	0.0997533	-2.12725	0.0333993	0.398938	Oprl1
Nudt3	ENSMUSG00000024213	11535.7	-0.109477	0.0514809	-2.12656	0.0334563	0.399133	Nudt3
Snx21	ENSMUSG00000050373	1057.32	-0.138964	0.0653481	-2.12652	0.0334603	0.399133	Snx21
St8sia2	ENSMUSG00000025789	88.8195	-0.740002	0.348307	-2.12457	0.0336227	0.400804	St8sia2
Fmod	ENSMUSG00000041559	485.123	0.505564	0.23803	2.12395	0.033674	0.401147	Fmod
Nxpe2	ENSMUSG00000032028	10.4075	1.31493	0.61921	2.12357	0.0337064	0.401265	Nxpe2
Wnt7b	ENSMUSG00000022382	1242.07	-0.235459	0.110962	-2.12198	0.0338398	0.402337	Wnt7b
Osbpl2	ENSMUSG00000039050	2022.8	-0.140843	0.0663739	-2.12196	0.0338414	0.402337	Osbpl2
Arhgef17	ENSMUSG00000032875	7559.52	-0.138731	0.0653981	-2.12133	0.0338943	0.402698	Arhgef17
Mtbp	ENSMUSG00000022369	58.88	0.593995	0.280114	2.12054	0.0339602	0.403056	Mtbp
Rgs12	ENSMUSG00000029101	1220.81	-0.203722	0.0960756	-2.12043	0.0339696	0.403056	Rgs12
Syce2	ENSMUSG00000003824	37.3064	0.501763	0.237123	2.11604	0.0343411	0.406939	Syce2
Rnf207	ENSMUSG00000058498	140.664	0.621854	0.293878	2.11603	0.0343424	0.406939	Rnf207
Pear1	ENSMUSG00000028073	206.055	0.414246	0.195902	2.11456	0.0344677	0.407883	Pear1
H2bc21	ENSMUSG00000068854	290.156	0.536896	0.253905	2.11456	0.0344676	0.407883	H2bc21
Gimap3	ENSMUSG00000039264	9.75227	1.06279	0.502697	2.11418	0.0345003	0.407998	Gimap3
Nqo1	ENSMUSG00000003849	134.743	0.497193	0.235385	2.11225	0.034665	0.409675	Nqo1
Ajuba	ENSMUSG00000022178	54.2589	0.366312	0.173611	2.10996	0.0348618	0.411457	Ajuba
Tpcn1	ENSMUSG00000032741	1597.83	0.1964	0.0930745	2.11014	0.0348464	0.411457	Tpcn1
Mbd4	ENSMUSG00000030322	276.889	0.230457	0.109287	2.10873	0.0349678	0.411706	Mbd4
Rasl10a	ENSMUSG00000034209	764.764	-0.268527	0.127338	-2.10877	0.0349643	0.411706	Rasl10a
Itgb1bp1	ENSMUSG00000062352	634.846	0.22363	0.106062	2.10848	0.0349894	0.411706	Itgb1bp1
Pick1	ENSMUSG00000068206	1170.56	-0.107447	0.0509578	-2.10855	0.0349838	0.411706	Pick1
Vamp5	ENSMUSG00000073002	67.0582	0.507136	0.240534	2.10838	0.0349981	0.411706	Vamp5
Slc23a3	ENSMUSG00000026205	31.9325	0.777699	0.36915	2.10673	0.035141	0.412755	Slc23a3
Dpy19l4	ENSMUSG00000045205	1187.43	0.292007	0.138591	2.10697	0.0351205	0.412755	Dpy19l4
Dsg1a	ENSMUSG00000069441	1.2829	-2.79923	1.32882	-2.10655	0.0351566	0.412755	Dsg1a
Hivep3	ENSMUSG00000028634	2983.03	-0.14771	0.0701331	-2.10614	0.0351923	0.412903	Hivep3
Lpcat4	ENSMUSG00000027134	3423.07	-0.200306	0.0951271	-2.10567	0.035233	0.413109	Lpcat4
Rps5	ENSMUSG00000012848	5397.17	0.295489	0.140414	2.10442	0.0353422	0.414118	Rps5
X1700019N19Rik	ENSMUSG00000026931	1.89207	-2.29867	1.09332	-2.10247	0.0355117	0.414744	1700019N19Rik
Slit2	ENSMUSG00000031558	938.235	-0.262892	0.125026	-2.1027	0.0354917	0.414744	Slit2
Esrp1	ENSMUSG00000040728	10.4471	2.3436	1.11461	2.10261	0.0354996	0.414744	Esrp1
Cdk5r2	ENSMUSG00000090071	8441.93	-0.167518	0.0796418	-2.10339	0.0354314	0.414744	Cdk5r2
Phf11c	ENSMUSG00000091144	9.09799	1.08574	0.516341	2.10275	0.0354876	0.414744	Phf11c
Metap1d	ENSMUSG00000041921	363.341	0.295004	0.140363	2.10173	0.0355771	0.415236	Metap1d
Cftr	ENSMUSG00000041301	24.0599	1.14004	0.542509	2.10143	0.0356034	0.415273	Cftr
Pfkl	ENSMUSG00000020277	6139.68	-0.175219	0.0834333	-2.1001	0.0357197	0.416357	Pfkl
Tex264	ENSMUSG00000040813	1721.03	-0.141357	0.0673768	-2.09801	0.0359043	0.417964	Tex264
Kbtbd7	ENSMUSG00000043881	1816.55	-0.134652	0.0641766	-2.09814	0.0358924	0.417964	Kbtbd7
Olfm4	ENSMUSG00000022026	13.7878	1.00243	0.478269	2.09595	0.0360867	0.418863	Olfm4
Ablim3	ENSMUSG00000032735	1015.36	-0.221658	0.105741	-2.09623	0.0360618	0.418863	Ablim3
Wdhd1	ENSMUSG00000037572	199.912	0.471102	0.224695	2.09663	0.036026	0.418863	Wdhd1
B630019K06Rik	ENSMUSG00000052364	1016.16	-0.133308	0.0636068	-2.09581	0.0360988	0.418863	B630019K06Rik
Krcc1	ENSMUSG00000053012	513.428	0.357198	0.170408	2.09613	0.0360703	0.418863	Krcc1
Zfp51	ENSMUSG00000023892	231.126	0.197694	0.0943532	2.09525	0.0361485	0.418896	Zfp51
Thsd1	ENSMUSG00000031480	138.045	0.290577	0.13867	2.09546	0.0361301	0.418896	Thsd1
Hspbp1	ENSMUSG00000063802	2359.57	-0.119435	0.0570152	-2.09479	0.0361897	0.419102	Hspbp1
Etfrf1	ENSMUSG00000040370	650.714	0.41799	0.19963	2.09382	0.0362762	0.419832	Etfrf1
Lin28b	ENSMUSG00000063804	115.951	-0.358628	0.171342	-2.09305	0.0363443	0.420347	Lin28b
Pf4	ENSMUSG00000029373	19.128	0.967617	0.462386	2.09266	0.0363792	0.420478	Pf4
Pcdhgb6	ENSMUSG00000103088	786.276	-0.205668	0.0983324	-2.09156	0.0364776	0.421344	Pcdhgb6
Mcur1	ENSMUSG00000021371	1001.96	0.336409	0.160952	2.09012	0.0366075	0.42257	Mcur1
Golm2	ENSMUSG00000060227	3549.46	-0.127356	0.060954	-2.08937	0.036674	0.423065	Golm2
Hykk	ENSMUSG00000035878	131.609	0.286689	0.137307	2.08794	0.036803	0.424279	Hykk
Col8a1	ENSMUSG00000068196	111.074	0.44483	0.213105	2.08738	0.0368537	0.42459	Col8a1
Syt5	ENSMUSG00000004961	5233.61	-0.302809	0.145176	-2.0858	0.0369967	0.425962	Syt5
Gstm2	ENSMUSG00000040562	76.9527	1.09492	0.525077	2.08526	0.0370457	0.426079	Gstm2
Lrrc8e	ENSMUSG00000046589	5.82399	1.92396	0.922692	2.08516	0.0370545	0.426079	Lrrc8e
Fbln5	ENSMUSG00000021186	198.098	0.538587	0.258358	2.08466	0.0371005	0.426333	Fbln5
Traf1	ENSMUSG00000026875	16.4806	1.03172	0.495029	2.08417	0.037145	0.42657	Traf1
Abcd1	ENSMUSG00000031378	430.496	0.19796	0.094998	2.08384	0.0371751	0.426642	Abcd1
Pik3r1	ENSMUSG00000041417	5744.18	-0.175153	0.0840838	-2.08307	0.0372445	0.427081	Pik3r1
ENSMUSG00000108231	ENSMUSG00000108231	11.0698	1.05437	0.506203	2.08289	0.0372611	0.427081	ENSMUSG00000108231
Deaf1	ENSMUSG00000058886	1420.84	-0.171842	0.0825198	-2.08244	0.0373023	0.427278	Deaf1
Fau	ENSMUSG00000038274	5475.53	0.327399	0.157261	2.08188	0.0373533	0.427589	Fau
ENSMUSG00000118619	ENSMUSG00000118619	1.29269	2.55495	1.22771	2.08106	0.0374281	0.42817	ENSMUSG00000118619
Apol7a	ENSMUSG00000010601	4.92437	1.40352	0.674892	2.07962	0.0375608	0.428879	Apol7a
Acbd7	ENSMUSG00000026644	10.0902	1.64267	0.789798	2.07986	0.0375385	0.428879	Acbd7
Ptger4	ENSMUSG00000039942	44.5693	0.462368	0.222335	2.0796	0.037562	0.428879	Ptger4
Rpa2	ENSMUSG00000028884	326.014	0.232731	0.112007	2.07782	0.0377255	0.429851	Rpa2
Spop	ENSMUSG00000057522	7617.39	-0.0864719	0.041616	-2.07785	0.0377228	0.429851	Spop
Gm15500	ENSMUSG00000086583	9919.64	0.318923	0.153494	2.07775	0.037732	0.429851	Gm15500
ENSMUSG00000102269	ENSMUSG00000102269	1.57408	2.33756	1.12511	2.07763	0.0377433	0.429851	ENSMUSG00000102269
X4921524J17Rik	ENSMUSG00000036934	292.672	-0.238319	0.11479	-2.07613	0.0378822	0.431157	4921524J17Rik
Kcnip3	ENSMUSG00000079056	5761.68	-0.235433	0.113473	-2.0748	0.0380051	0.432281	Kcnip3
Slc22a4	ENSMUSG00000020334	198.521	0.471747	0.227451	2.07406	0.0380735	0.432783	Slc22a4
Arrdc2	ENSMUSG00000002910	548.987	-0.546803	0.263738	-2.07328	0.0381463	0.433335	Arrdc2
Galnt10	ENSMUSG00000020520	391.661	0.26958	0.130044	2.07298	0.038174	0.433374	Galnt10
Capn12	ENSMUSG00000054083	21.9428	-0.93586	0.451601	-2.07231	0.0382362	0.433805	Capn12
Strc	ENSMUSG00000033498	7.15287	-1.23778	0.597425	-2.07186	0.0382783	0.434007	Strc
Atp6v1g2	ENSMUSG00000024403	18427.2	-0.142588	0.0688315	-2.07155	0.0383075	0.434063	Atp6v1g2
Celsr1	ENSMUSG00000016028	255.358	-0.367096	0.177331	-2.07011	0.0384419	0.434543	Celsr1
Trim47	ENSMUSG00000020773	127.596	0.361404	0.174587	2.07005	0.0384472	0.434543	Trim47
Polr2f	ENSMUSG00000033020	684.943	0.236513	0.114227	2.07056	0.0384004	0.434543	Polr2f
Ighd	ENSMUSG00000104213	15.1376	0.936381	0.452189	2.07078	0.0383797	0.434543	Ighd
Madcam1	ENSMUSG00000020310	1.61799	3.51915	1.7013	2.06851	0.0385923	0.435632	Madcam1
Gli1	ENSMUSG00000025407	74.8829	0.599517	0.289814	2.06863	0.0385813	0.435632	Gli1
Rab34	ENSMUSG00000002059	262.485	0.324076	0.156791	2.06693	0.0387406	0.436469	Rab34
Asf1b	ENSMUSG00000005470	20.3559	0.629596	0.304651	2.06661	0.0387709	0.436469	Asf1b
Snap23	ENSMUSG00000027287	460.673	0.290635	0.140646	2.06642	0.0387886	0.436469	Snap23
Ckap2l	ENSMUSG00000048327	27.4713	0.765365	0.370246	2.06718	0.0387175	0.436469	Ckap2l
Tsku	ENSMUSG00000049580	94.5616	0.909626	0.439989	2.06738	0.0386982	0.436469	Tsku
Zfp566	ENSMUSG00000078768	103.949	0.400617	0.193911	2.06599	0.0388298	0.436658	Zfp566
E2f1	ENSMUSG00000027490	803.306	-0.150556	0.0729451	-2.06396	0.0390219	0.438542	E2f1
Ms4a1	ENSMUSG00000024673	9.94667	0.993517	0.482081	2.06089	0.0393134	0.440986	Ms4a1
Golim4	ENSMUSG00000034109	810.975	0.263978	0.128079	2.06105	0.0392982	0.440986	Golim4
Spon2	ENSMUSG00000037379	2.16599	3.03478	1.47232	2.06122	0.0392825	0.440986	Spon2
Ap1m2	ENSMUSG00000003309	20.5159	1.03862	0.504142	2.06017	0.0393825	0.441484	Ap1m2
Rps27a	ENSMUSG00000020460	8251.47	0.319492	0.15516	2.05912	0.0394828	0.442132	Rps27a
Vsig10	ENSMUSG00000066894	67.0081	0.591162	0.287105	2.05905	0.0394897	0.442132	Vsig10
D830030K20Rik	ENSMUSG00000096039	155.943	0.358078	0.173933	2.05872	0.0395215	0.442211	D830030K20Rik
Pgam2	ENSMUSG00000020475	113.329	-0.464603	0.225737	-2.05816	0.0395751	0.442374	Pgam2
Rimbp2	ENSMUSG00000029420	5084.99	-0.293278	0.142521	-2.05779	0.0396104	0.442374	Rimbp2
Stub1	ENSMUSG00000039615	3416.39	-0.0998696	0.0485318	-2.05782	0.0396076	0.442374	Stub1
Pou2f2	ENSMUSG00000008496	235.864	0.385653	0.187494	2.05688	0.0396974	0.442498	Pou2f2
Snap47	ENSMUSG00000009894	13113.7	-0.148026	0.0719917	-2.05615	0.0397682	0.442498	Snap47
Slc22a17	ENSMUSG00000022199	15107.5	-0.207683	0.100989	-2.05649	0.0397351	0.442498	Slc22a17
Slc13a4	ENSMUSG00000029843	279.006	0.605427	0.29443	2.05627	0.0397565	0.442498	Slc13a4
B3gnt7	ENSMUSG00000079445	23.8672	0.537272	0.261246	2.05658	0.0397269	0.442498	B3gnt7
X9030025P20Rik	ENSMUSG00000116953	134.444	0.389794	0.189576	2.05613	0.0397701	0.442498	9030025P20Rik
Tac2	ENSMUSG00000025400	216.256	-0.348322	0.16952	-2.05475	0.0399029	0.443252	Tac2
Dab2ip	ENSMUSG00000026883	5995.37	-0.174995	0.0851806	-2.0544	0.0399371	0.443252	Dab2ip
Syn1	ENSMUSG00000037217	22266.6	-0.247459	0.120452	-2.05442	0.0399349	0.443252	Syn1
Plekhf2	ENSMUSG00000049969	330.843	0.320405	0.155927	2.05484	0.0398945	0.443252	Plekhf2
Mlph	ENSMUSG00000026303	212.232	0.368579	0.179449	2.05395	0.0399804	0.443457	Mlph
Cox7a2l	ENSMUSG00000024248	5486.71	0.218143	0.106256	2.05299	0.0400738	0.443667	Cox7a2l
Clec2i	ENSMUSG00000030365	1.46946	2.53351	1.23391	2.05324	0.0400496	0.443667	Clec2i
Rgs3	ENSMUSG00000059810	865.748	0.152106	0.074076	2.05337	0.0400362	0.443667	Rgs3
Slc39a5	ENSMUSG00000039878	4.35237	-1.50604	0.73431	-2.05097	0.0402704	0.445567	Slc39a5
Ube2c	ENSMUSG00000001403	11.4006	0.991542	0.48365	2.05012	0.0403523	0.446195	Ube2c
Eya4	ENSMUSG00000010461	303.856	0.256147	0.124987	2.0494	0.0404234	0.446195	Eya4
Sbk1	ENSMUSG00000042978	3636.53	-0.175485	0.0856293	-2.04936	0.040427	0.446195	Sbk1
ENSMUSG00000081551	ENSMUSG00000081551	36.2536	-0.457667	0.223301	-2.04955	0.0404081	0.446195	ENSMUSG00000081551
Myo9b	ENSMUSG00000004677	1185.44	0.174768	0.0853042	2.04877	0.0404851	0.446285	Myo9b
Aldh1l1	ENSMUSG00000030088	2990.9	0.408219	0.19924	2.04888	0.0404735	0.446285	Aldh1l1
Otub1	ENSMUSG00000024767	6410.87	-0.10081	0.0492121	-2.04848	0.0405133	0.44632	Otub1
Arrdc4	ENSMUSG00000042659	232.008	0.348116	0.170098	2.04656	0.0407017	0.447847	Arrdc4
ENSMUSG00000082286	ENSMUSG00000082286	219.94	-0.361319	0.17655	-2.04655	0.040702	0.447847	ENSMUSG00000082286
Tex261	ENSMUSG00000014748	1295.39	0.118778	0.0580747	2.04527	0.0408283	0.448159	Tex261
Oxsm	ENSMUSG00000021786	356.403	0.210141	0.102738	2.04541	0.0408149	0.448159	Oxsm
Dap	ENSMUSG00000039168	205.712	0.420106	0.205382	2.04548	0.0408071	0.448159	Dap
Pcp4	ENSMUSG00000090223	7166.75	-0.255643	0.124994	-2.04525	0.0408306	0.448159	Pcp4
Arl16	ENSMUSG00000057594	631.663	-0.204243	0.0998808	-2.04487	0.0408678	0.448291	Arl16
Gm21680	ENSMUSG00000106627	1.90792	-3.03728	1.4857	-2.04434	0.0409204	0.448593	Gm21680
Esyt1	ENSMUSG00000025366	510.23	0.309581	0.151459	2.04399	0.0409544	0.448691	Esyt1
Cck	ENSMUSG00000032532	6539.22	-0.265916	0.130131	-2.04345	0.0410076	0.448998	Cck
Slc19a2	ENSMUSG00000040918	537.588	-0.239913	0.117444	-2.0428	0.0410726	0.449432	Slc19a2
Liph	ENSMUSG00000044626	39.015	0.749519	0.366953	2.04254	0.0410975	0.449432	Liph
Pigv	ENSMUSG00000043257	208.447	0.251646	0.123272	2.04139	0.0412125	0.450413	Pigv
Ap4e1	ENSMUSG00000001998	279.534	0.224218	0.109877	2.04063	0.0412873	0.450533	Ap4e1
Trat1	ENSMUSG00000030775	22.5717	0.619505	0.303536	2.04096	0.0412545	0.450533	Trat1
Slc9b2	ENSMUSG00000037994	139.393	-0.384204	0.188288	-2.04052	0.041299	0.450533	Slc9b2
Cstf2	ENSMUSG00000031256	3024.26	-0.143216	0.0702012	-2.04008	0.041342	0.450727	Cstf2
Pptc7	ENSMUSG00000038582	2146.35	-0.163613	0.0802456	-2.03891	0.0414592	0.451728	Pptc7
Iqgap3	ENSMUSG00000028068	46.9834	0.588859	0.288943	2.03797	0.0415526	0.452195	Iqgap3
Tmem131l	ENSMUSG00000033767	354.651	0.239786	0.117651	2.03811	0.0415388	0.452195	Tmem131l
Ralb	ENSMUSG00000004451	651.006	0.264396	0.129755	2.03765	0.041585	0.452272	Ralb
Abt1	ENSMUSG00000036376	452.473	-0.182091	0.0894564	-2.03553	0.0417979	0.454265	Abt1
Csdc2	ENSMUSG00000042109	4088.83	-0.148685	0.0730524	-2.03532	0.0418191	0.454265	Csdc2
Atp6v0a4	ENSMUSG00000038600	26.6883	1.12864	0.554835	2.0342	0.0419319	0.454452	Atp6v0a4
Cnn3	ENSMUSG00000053931	2472.97	0.29091	0.142997	2.03438	0.0419133	0.454452	Cnn3
Tlcd3b	ENSMUSG00000058966	1840.37	-0.181848	0.0893983	-2.03413	0.0419381	0.454452	Tlcd3b
ENSMUSG00000085977	ENSMUSG00000085977	1.96287	2.72543	1.33979	2.03422	0.0419291	0.454452	ENSMUSG00000085977
Zmynd19	ENSMUSG00000026974	872.124	-0.146044	0.0718459	-2.03274	0.0420789	0.455702	Zmynd19
Rps18	ENSMUSG00000008668	6016.83	0.37548	0.184744	2.03243	0.0421099	0.455762	Rps18
Gtf3c6	ENSMUSG00000019837	762.55	0.247684	0.1219	2.03185	0.0421685	0.456119	Gtf3c6
Bmp4	ENSMUSG00000021835	93.0741	0.655646	0.32277	2.03131	0.0422234	0.456437	Bmp4
Plppr5	ENSMUSG00000033342	1637.23	-0.197085	0.0970415	-2.03094	0.0422612	0.456569	Plppr5
Tex14	ENSMUSG00000010342	11.1108	1.2285	0.60532	2.0295	0.0424071	0.457316	Tex14
Lmna	ENSMUSG00000028063	1414.45	-0.206297	0.101641	-2.02966	0.0423911	0.457316	Lmna
Dennd4c	ENSMUSG00000038024	628.707	0.231461	0.114038	2.02968	0.0423895	0.457316	Dennd4c
Aldh3b2	ENSMUSG00000075296	43.7826	-0.791538	0.390073	-2.0292	0.0424377	0.45737	Aldh3b2
Asah1	ENSMUSG00000031591	2288.59	0.201246	0.0992257	2.02817	0.0425431	0.457678	Asah1
Fbxo25	ENSMUSG00000038365	1952.56	-0.109602	0.0540306	-2.02852	0.0425074	0.457678	Fbxo25
Mcc	ENSMUSG00000071856	681.006	0.282262	0.139163	2.02828	0.0425313	0.457678	Mcc
Dlat	ENSMUSG00000000168	3228.82	-0.176979	0.0872841	-2.02762	0.0425985	0.457998	Dlat
Vps54	ENSMUSG00000020128	1044.51	0.14086	0.0695038	2.02664	0.0426988	0.458166	Vps54
Vdac1	ENSMUSG00000020402	16471.8	-0.11033	0.0544265	-2.02713	0.042649	0.458166	Vdac1
Zap70	ENSMUSG00000026117	29.4434	-0.493655	0.243551	-2.0269	0.0426722	0.458166	Zap70
Gpr157	ENSMUSG00000047875	123.832	0.307241	0.151633	2.02622	0.0427423	0.458166	Gpr157
Nudt10	ENSMUSG00000073293	526.567	-0.1462	0.0721465	-2.02643	0.0427207	0.458166	Nudt10
Dipk1b	ENSMUSG00000036186	1798.95	-0.140376	0.0692972	-2.02571	0.042795	0.458455	Dipk1b
Cracdl	ENSMUSG00000026090	8081.55	-0.177409	0.087644	-2.0242	0.0429496	0.45956	Cracdl
Tmem201	ENSMUSG00000044700	2065.81	-0.166153	0.0820734	-2.02445	0.042924	0.45956	Tmem201
Morc2b	ENSMUSG00000048602	46.0545	-0.417189	0.206246	-2.02278	0.0430962	0.460854	Morc2b
Dpm1	ENSMUSG00000078919	790.86	0.299781	0.148323	2.02114	0.0432653	0.462109	Dpm1
Maea	ENSMUSG00000079562	2948.27	-0.10405	0.0514796	-2.02118	0.0432609	0.462109	Maea
Dnaaf2	ENSMUSG00000020973	148.11	0.389098	0.192611	2.02012	0.0433712	0.462417	Dnaaf2
Dmtn	ENSMUSG00000022099	12336.1	-0.145733	0.0721451	-2.02	0.0433835	0.462417	Dmtn
Cd4	ENSMUSG00000023274	69.2351	-0.721004	0.356957	-2.01986	0.0433977	0.462417	Cd4
X1700086L19Rik	ENSMUSG00000071265	457.076	-0.20878	0.103331	-2.0205	0.043332	0.462417	1700086L19Rik
Pars2	ENSMUSG00000043572	225.263	-0.2223	0.110099	-2.01909	0.0434774	0.46299	Pars2
Pld3	ENSMUSG00000003363	24587	-0.15489	0.0767433	-2.01828	0.0435618	0.463434	Pld3
Svop	ENSMUSG00000042078	7323.46	-0.221163	0.109585	-2.0182	0.0435709	0.463434	Svop
Katnb1	ENSMUSG00000031787	1353.12	-0.169538	0.0840174	-2.01789	0.0436025	0.463494	Katnb1
Klhl35	ENSMUSG00000035298	18.0001	-0.647737	0.321179	-2.01675	0.0437221	0.464489	Klhl35
Cd300ld4	ENSMUSG00000069609	5.37862	-2.25869	1.12032	-2.01611	0.0437887	0.46492	Cd300ld4
Ngef	ENSMUSG00000026259	12131.1	-0.137497	0.0682196	-2.0155	0.0438521	0.465317	Ngef
Nlrp1a	ENSMUSG00000069830	7.60376	1.03138	0.511801	2.01519	0.0438849	0.465388	Nlrp1a
Tmbim6	ENSMUSG00000023010	10850.7	0.091812	0.0455721	2.01465	0.043941	0.465502	Tmbim6
Tead1	ENSMUSG00000055320	611.13	0.196991	0.0977941	2.01434	0.0439738	0.465502	Tead1
Nanos1	ENSMUSG00000072437	1073.75	-0.160495	0.0796756	-2.01436	0.043972	0.465502	Nanos1
Adcy5	ENSMUSG00000022840	5700.34	-0.270888	0.134527	-2.01363	0.0440481	0.465736	Adcy5
Rab11fip1	ENSMUSG00000031488	132.889	0.450998	0.22397	2.01366	0.0440455	0.465736	Rab11fip1
Spata5	ENSMUSG00000027722	392.319	-0.33085	0.164378	-2.01274	0.0441425	0.466041	Spata5
Zfp365	ENSMUSG00000037855	27866.8	-0.226391	0.112471	-2.01288	0.0441271	0.466041	Zfp365
Tmco4	ENSMUSG00000041143	124.768	0.428656	0.212985	2.01262	0.0441551	0.466041	Tmco4
Vstm2b	ENSMUSG00000039257	767.515	-0.209566	0.104159	-2.01198	0.0442216	0.466468	Vstm2b
Kpna2	ENSMUSG00000018362	991.761	-0.115629	0.057482	-2.01157	0.0442652	0.466652	Kpna2
Atox1	ENSMUSG00000018585	968.172	0.352566	0.17544	2.0096	0.0444731	0.468291	Atox1
Ndst4	ENSMUSG00000027971	60.8008	-1.06896	0.531924	-2.00961	0.0444728	0.468291	Ndst4
ENSMUSG00000072723	ENSMUSG00000072723	6.22649	-1.24557	0.620008	-2.00896	0.0445409	0.468453	ENSMUSG00000072723
ENSMUSG00000081189	ENSMUSG00000081189	1.55551	2.37765	1.18349	2.00901	0.0445361	0.468453	ENSMUSG00000081189
Dctn6	ENSMUSG00000031516	1676.32	-0.117512	0.0585203	-2.00805	0.0446379	0.469197	Dctn6
Tead2	ENSMUSG00000030796	79.0944	-0.595787	0.296849	-2.00704	0.0447456	0.469776	Tead2
Dcaf5	ENSMUSG00000049106	3583.31	-0.105102	0.0523609	-2.00725	0.0447227	0.469776	Dcaf5
Gtse1	ENSMUSG00000022385	16.2139	0.811593	0.404677	2.00553	0.044906	0.471183	Gtse1
Ankrd34a	ENSMUSG00000049097	2005.01	-0.201889	0.100705	-2.00476	0.0449888	0.471222	Ankrd34a
Ap3b2	ENSMUSG00000062444	4881.55	-0.145885	0.0727601	-2.00501	0.0449618	0.471222	Ap3b2
Psrc1	ENSMUSG00000068744	312.623	0.264552	0.131956	2.00485	0.0449789	0.471222	Psrc1
Epha5	ENSMUSG00000029245	2734.05	-0.250895	0.125244	-2.00326	0.0451498	0.472355	Epha5
Or6d12	ENSMUSG00000053251	4.8394	1.6191	0.808165	2.00343	0.0451309	0.472355	Or6d12
Dapl1	ENSMUSG00000026989	11.5036	1.18801	0.593552	2.00152	0.045336	0.473748	Dapl1
Celf3	ENSMUSG00000028137	3143.34	-0.201285	0.100559	-2.00167	0.0453204	0.473748	Celf3
Clec16a	ENSMUSG00000068663	3151.62	-0.190289	0.0951098	-2.00073	0.0454212	0.474361	Clec16a
Pi16	ENSMUSG00000024011	17.9399	0.847589	0.423793	2.00001	0.0454995	0.474901	Pi16
Tgfbr3	ENSMUSG00000029287	351.395	0.18958	0.0948601	1.99852	0.0456605	0.474917	Tgfbr3
Rassf6	ENSMUSG00000029370	13.6686	0.851328	0.425903	1.99888	0.0456217	0.474917	Rassf6
Frmd4b	ENSMUSG00000030064	708.562	0.193284	0.0967109	1.99857	0.0456546	0.474917	Frmd4b
Rpl21	ENSMUSG00000041453	10338	0.251982	0.126036	1.99929	0.045577	0.474917	Rpl21
Dusp15	ENSMUSG00000042662	429.891	0.217617	0.108841	1.99942	0.0455633	0.474917	Dusp15
Ak9	ENSMUSG00000091415	12.2559	0.789056	0.394749	1.99888	0.0456215	0.474917	Ak9
Nsmaf	ENSMUSG00000028245	937.744	0.151508	0.0758822	1.99662	0.0458669	0.476576	Nsmaf
Ube2v1	ENSMUSG00000078923	7518.27	-0.078341	0.039238	-1.99656	0.0458734	0.476576	Ube2v1
Tfrc	ENSMUSG00000022797	4657.31	0.288663	0.144716	1.99468	0.0460777	0.477312	Tfrc
Podxl	ENSMUSG00000025608	1642.01	0.193001	0.0967146	1.99558	0.0459801	0.477312	Podxl
Efna1	ENSMUSG00000027954	134.889	0.249455	0.12504	1.995	0.0460424	0.477312	Efna1
Tmem174	ENSMUSG00000046082	2.11599	1.99209	0.99865	1.99478	0.046067	0.477312	Tmem174
Cfl1	ENSMUSG00000056201	26399.9	-0.0950471	0.0476473	-1.99481	0.0460641	0.477312	Cfl1
Ssh3	ENSMUSG00000034616	917.866	0.249241	0.124974	1.99434	0.0461145	0.477372	Ssh3
Tdrd9	ENSMUSG00000054003	13.1622	-0.760184	0.38121	-1.99414	0.046137	0.477372	Tdrd9
Spib	ENSMUSG00000008193	3.38264	1.86082	0.933733	1.99289	0.0462739	0.478511	Spib
Apex2	ENSMUSG00000025269	154.363	-0.281384	0.141214	-1.99261	0.0463041	0.478547	Apex2
St8sia5	ENSMUSG00000025425	2165.46	-0.200324	0.100584	-1.99161	0.0464139	0.478851	St8sia5
Arl4d	ENSMUSG00000034936	810.177	-0.455332	0.228618	-1.99167	0.0464074	0.478851	Arl4d
Omd	ENSMUSG00000048368	58.9625	0.757803	0.38042	1.99201	0.0463695	0.478851	Omd
Arfgap1	ENSMUSG00000027575	3286.73	-0.0826398	0.0415098	-1.99085	0.0464972	0.479157	Arfgap1
Mocos	ENSMUSG00000039616	69.0752	0.439441	0.220717	1.99097	0.0464845	0.479157	Mocos
Jak1	ENSMUSG00000028530	6787.11	-0.152718	0.0767467	-1.98989	0.046603	0.47997	Jak1
Pak2	ENSMUSG00000022781	2023.97	0.10432	0.052453	1.98882	0.0467206	0.48056	Pak2
Gm128	ENSMUSG00000068860	2.08909	2.23525	1.12391	1.98881	0.0467216	0.48056	Gm128
Vmn2r84	ENSMUSG00000070601	46.2562	0.516581	0.259766	1.98864	0.0467409	0.48056	Vmn2r84
Wdr54	ENSMUSG00000030032	398.912	-0.184544	0.0928392	-1.98778	0.0468365	0.481266	Wdr54
Six2	ENSMUSG00000024134	20.109	0.964539	0.485606	1.98626	0.0470045	0.482437	Six2
Tubb2a	ENSMUSG00000058672	16119.2	-0.282325	0.142134	-1.98633	0.0469966	0.482437	Tubb2a
Ncor1	ENSMUSG00000018501	6905.66	-0.099624	0.0501861	-1.98509	0.0471342	0.482564	Ncor1
Fbn2	ENSMUSG00000024598	47.8572	-0.787584	0.396781	-1.98493	0.0471519	0.482564	Fbn2
Lysmd3	ENSMUSG00000035840	328.987	0.209705	0.105629	1.98531	0.0471105	0.482564	Lysmd3
Omg	ENSMUSG00000049612	4353.83	-0.123167	0.0620205	-1.9859	0.0470441	0.482564	Omg
Gckr	ENSMUSG00000059434	3.0737	-2.44778	1.23282	-1.98552	0.0470868	0.482564	Gckr
Dbi	ENSMUSG00000026385	2943.72	0.399098	0.201129	1.98429	0.0472235	0.482744	Dbi
Ntn3	ENSMUSG00000117406	206.714	-0.47062	0.237147	-1.98451	0.0471995	0.482744	Ntn3
Cnn2	ENSMUSG00000004665	217.33	0.448345	0.226087	1.98307	0.04736	0.483586	Cnn2
B4galnt1	ENSMUSG00000006731	4337.39	-0.181077	0.0913628	-1.98196	0.0474838	0.483586	B4galnt1
Tiam2	ENSMUSG00000023800	2304.37	-0.205026	0.103435	-1.98217	0.0474606	0.483586	Tiam2
Fgfr2	ENSMUSG00000030849	1885.87	-0.265271	0.13385	-1.98186	0.0474953	0.483586	Fgfr2
Dner	ENSMUSG00000036766	4892.66	-0.120963	0.061004	-1.98287	0.0473824	0.483586	Dner
Cadm4	ENSMUSG00000054793	8295.4	-0.170034	0.0857612	-1.98264	0.0474078	0.483586	Cadm4
Plekhd1	ENSMUSG00000066438	97.5712	0.414484	0.209069	1.98252	0.0474214	0.483586	Plekhd1
Uaca	ENSMUSG00000034485	308.53	0.298928	0.15089	1.9811	0.0475801	0.483898	Uaca
Acp7	ENSMUSG00000037469	40.9046	-0.775243	0.391304	-1.98118	0.0475713	0.483898	Acp7
Itfg2	ENSMUSG00000001518	622.633	-0.169357	0.0855467	-1.9797	0.0477373	0.484838	Itfg2
Ache	ENSMUSG00000023328	1389.06	-0.302736	0.152932	-1.97955	0.0477539	0.484838	Ache
Cpne5	ENSMUSG00000024008	3514.72	-0.272351	0.137565	-1.9798	0.0477265	0.484838	Cpne5
Sqor	ENSMUSG00000005803	199.745	0.39488	0.199552	1.97884	0.0478345	0.485381	Sqor
ENSMUSG00000113004	ENSMUSG00000113004	20.3337	0.631413	0.319156	1.97838	0.0478855	0.485622	ENSMUSG00000113004
Rhoc	ENSMUSG00000002233	379.713	0.441219	0.223098	1.97769	0.0479636	0.486138	Rhoc
Tomm40	ENSMUSG00000002984	1865.66	-0.136988	0.06932	-1.97617	0.0481352	0.486186	Tomm40
Ppara	ENSMUSG00000022383	115.023	0.578396	0.292548	1.9771	0.0480301	0.486186	Ppara
Pmpca	ENSMUSG00000026926	3386.93	-0.0894467	0.0452677	-1.97595	0.0481604	0.486186	Pmpca
Zfhx3	ENSMUSG00000038872	170.071	0.309383	0.156508	1.97679	0.0480654	0.486186	Zfhx3
Ywhag	ENSMUSG00000051391	40444.5	-0.227019	0.114819	-1.9772	0.0480196	0.486186	Ywhag
Epx	ENSMUSG00000052234	6.3886	1.36174	0.689125	1.97604	0.0481506	0.486186	Epx
Ankrd23	ENSMUSG00000067653	63.7375	0.408989	0.206953	1.97625	0.048127	0.486186	Ankrd23
X1700029J07Rik	ENSMUSG00000071103	62.5279	0.443196	0.224321	1.97572	0.048186	0.486186	1700029J07Rik
Ccdc184	ENSMUSG00000029875	830.865	-0.20047	0.101505	-1.97497	0.048271	0.486494	Ccdc184
Trpm3	ENSMUSG00000052387	1758	0.443004	0.224293	1.97511	0.0482556	0.486494	Trpm3
Zdhhc13	ENSMUSG00000030471	620.04	-0.177784	0.0900328	-1.97466	0.0483062	0.486575	Zdhhc13
Kcnj4	ENSMUSG00000044216	3632.43	-0.279735	0.141721	-1.97384	0.0483994	0.486995	Kcnj4
Usp31	ENSMUSG00000063317	4881.19	-0.178422	0.0903941	-1.97382	0.0484024	0.486995	Usp31
Atad5	ENSMUSG00000017550	112.818	-0.394747	0.200199	-1.97177	0.0486361	0.488246	Atad5
Amdhd2	ENSMUSG00000036820	323.668	0.21428	0.108649	1.97223	0.0485829	0.488246	Amdhd2
Isg20	ENSMUSG00000039236	26.5482	0.722582	0.366375	1.97225	0.0485815	0.488246	Isg20
Klhl25	ENSMUSG00000055652	439.849	0.174554	0.0885233	1.97185	0.0486272	0.488246	Klhl25
Ptx3	ENSMUSG00000027832	3.66028	1.91626	0.972321	1.97081	0.0487459	0.488644	Ptx3
Creb5	ENSMUSG00000053007	255.006	0.673366	0.341626	1.97106	0.0487168	0.488644	Creb5
ENSMUSG00000067870	ENSMUSG00000067870	1284.57	0.298524	0.151481	1.9707	0.0487577	0.488644	ENSMUSG00000067870
Septin8	ENSMUSG00000018398	12650	-0.169409	0.0860173	-1.96948	0.0488979	0.489371	Septin8
Papola	ENSMUSG00000021111	3530.93	0.0902078	0.0458114	1.96912	0.0489398	0.489371	Papola
Sorbs1	ENSMUSG00000025006	2280.15	0.351449	0.178466	1.96928	0.0489212	0.489371	Sorbs1
Slco1a5	ENSMUSG00000063975	7.42586	2.20913	1.12152	1.96976	0.0488663	0.489371	Slco1a5
Kxd1	ENSMUSG00000055553	829.864	0.186816	0.0948936	1.96869	0.0489887	0.489586	Kxd1
Aurkb	ENSMUSG00000020897	8.3569	0.938619	0.477095	1.96736	0.0491415	0.490017	Aurkb
Gjb2	ENSMUSG00000046352	267.422	0.523697	0.266157	1.96762	0.0491115	0.490017	Gjb2
Vsnl1	ENSMUSG00000054459	27326.4	-0.113454	0.0576675	-1.96739	0.0491388	0.490017	Vsnl1
Pak6	ENSMUSG00000074923	2762.76	-0.253316	0.128734	-1.96775	0.0490963	0.490017	Pak6
Asb6	ENSMUSG00000039483	1054.9	-0.167455	0.0851351	-1.96693	0.0491911	0.490237	Asb6
Ogn	ENSMUSG00000021390	291.15	0.597235	0.303725	1.96637	0.049256	0.490611	Ogn
Atxn10	ENSMUSG00000016541	8365.99	-0.117134	0.0595817	-1.96593	0.0493061	0.490836	Atxn10
Epb41l2	ENSMUSG00000019978	3779.45	0.243695	0.12403	1.96481	0.0494358	0.491306	Epb41l2
Ap3m2	ENSMUSG00000031539	5830.77	-0.15335	0.0780372	-1.96508	0.0494045	0.491306	Ap3m2
Vmn2r69	ENSMUSG00000091006	2.83273	-1.55985	0.79389	-1.96482	0.0494347	0.491306	Vmn2r69
H3f3b	ENSMUSG00000016559	5029.29	0.106599	0.0542742	1.96408	0.0495206	0.491602	H3f3b
Aldoa	ENSMUSG00000030695	62051.3	-0.186606	0.0949994	-1.96429	0.0494965	0.491602	Aldoa
Gm7536	ENSMUSG00000057036	3650.19	0.309161	0.157427	1.96384	0.0495487	0.491608	Gm7536
Ttc21a	ENSMUSG00000032514	45.2419	1.18824	0.605544	1.96226	0.0497318	0.493151	Ttc21a
Acod1	ENSMUSG00000022126	1.86071	2.57851	1.31451	1.96157	0.0498126	0.493678	Acod1
Psip1	ENSMUSG00000028484	6250.75	-0.163726	0.0835137	-1.96047	0.0499407	0.493881	Psip1
Cops7a	ENSMUSG00000030127	4185.62	-0.112998	0.0576374	-1.96049	0.0499383	0.493881	Cops7a
Gnai2	ENSMUSG00000032562	5967.83	0.149521	0.0762592	1.96069	0.049915	0.493881	Gnai2
Gadl1	ENSMUSG00000056880	40.434	0.891669	0.454884	1.96021	0.0499712	0.493881	Gadl1
Gypc	ENSMUSG00000090523	61.7346	0.399274	0.203685	1.96026	0.0499658	0.493881	Gypc
Prkcb	ENSMUSG00000052889	17463.2	-0.142704	0.0728217	-1.95964	0.050038	0.494129	Prkcb
H2.T.ps	ENSMUSG00000073405	14.84	0.807352	0.412015	1.95952	0.0500516	0.494129	H2-T-ps
Gpt	ENSMUSG00000022546	399.543	-0.194272	0.0991719	-1.95894	0.0501194	0.494247	Gpt
Or7c70	ENSMUSG00000051190	52.7399	0.419651	0.214274	1.95848	0.0501743	0.494247	Or7c70
Rnls	ENSMUSG00000071573	21.695	0.799872	0.408341	1.95883	0.0501324	0.494247	Rnls
Ighg3	ENSMUSG00000076615	9.36812	-2.23017	1.13872	-1.95848	0.0501737	0.494247	Ighg3
Vit	ENSMUSG00000024076	41.0603	0.612406	0.313013	1.95649	0.0504079	0.494784	Vit
Stmn1	ENSMUSG00000028832	24547.7	-0.181031	0.0925344	-1.95636	0.0504226	0.494784	Stmn1
Rimkla	ENSMUSG00000048899	311.533	-0.253467	0.129529	-1.95684	0.0503667	0.494784	Rimkla
Nlrp10	ENSMUSG00000049709	4.9634	-1.3307	0.679992	-1.95694	0.0503549	0.494784	Nlrp10
Actn2	ENSMUSG00000052374	276.891	-0.378168	0.193259	-1.9568	0.0503711	0.494784	Actn2
X0610040J01Rik	ENSMUSG00000060512	162.764	0.460032	0.235086	1.95687	0.0503628	0.494784	0610040J01Rik
Aox1	ENSMUSG00000063558	205.756	0.291324	0.148821	1.95755	0.0502827	0.494784	Aox1
Tlr6	ENSMUSG00000051498	37.9762	0.748125	0.382589	1.95543	0.0505325	0.495591	Tlr6
Wfikkn2	ENSMUSG00000044177	48.3213	0.715487	0.366062	1.95455	0.0506361	0.496334	Wfikkn2
Smo	ENSMUSG00000001761	509.636	0.369066	0.18902	1.95253	0.0508756	0.498135	Smo
Nfkbia	ENSMUSG00000021025	734.786	-0.385018	0.19718	-1.95262	0.0508651	0.498135	Nfkbia
Uxt	ENSMUSG00000001134	142.13	0.289116	0.148152	1.95148	0.0509995	0.498309	Uxt
R3hdm2	ENSMUSG00000025404	10460.9	-0.170808	0.0875292	-1.95144	0.0510049	0.498309	R3hdm2
Pcsk2	ENSMUSG00000027419	18779.3	-0.207473	0.106306	-1.95165	0.0509793	0.498309	Pcsk2
Acap3	ENSMUSG00000029033	5834.85	-0.147076	0.0753496	-1.95192	0.0509477	0.498309	Acap3
Inka1	ENSMUSG00000042106	49.7778	0.413052	0.211763	1.95054	0.0511122	0.499084	Inka1
Ywhah	ENSMUSG00000018965	35938.6	-0.112856	0.0578979	-1.94922	0.0512692	0.499525	Ywhah
Hmgcr	ENSMUSG00000021670	4644.91	-0.275785	0.141479	-1.94929	0.0512605	0.499525	Hmgcr
Zfp219	ENSMUSG00000049295	742.589	0.164412	0.0843453	1.94927	0.0512632	0.499525	Zfp219
Serpinb1b	ENSMUSG00000051029	25.2483	-0.529602	0.271669	-1.94944	0.051243	0.499525	Serpinb1b
Rps14	ENSMUSG00000024608	10232.2	0.390872	0.200581	1.9487	0.0513312	0.499585	Rps14
Itprip	ENSMUSG00000117975	48.059	0.677829	0.347835	1.94871	0.0513298	0.499585	Itprip
Or4f59	ENSMUSG00000074947	13.0549	1.47133	0.755166	1.94835	0.0513729	0.499718	Or4f59
Yipf7	ENSMUSG00000029158	2.27825	2.96743	1.52333	1.94799	0.0514167	0.499805	Yipf7
Rgs8	ENSMUSG00000042671	2920.56	-0.226	0.116028	-1.94781	0.0514378	0.499805	Rgs8
Mark1	ENSMUSG00000026620	3257.5	-0.18321	0.094095	-1.94707	0.0515263	0.500393	Mark1
Siglec1	ENSMUSG00000027322	28.4739	0.702735	0.360965	1.94682	0.0515559	0.500408	Siglec1
Vtn	ENSMUSG00000017344	2156.88	0.318877	0.163843	1.94623	0.0516268	0.500824	Vtn
Usp10	ENSMUSG00000031826	1626.78	-0.136849	0.0704006	-1.94386	0.0519118	0.502916	Usp10
Tmem71	ENSMUSG00000036944	22.2497	0.712775	0.366713	1.94369	0.0519332	0.502916	Tmem71
Aldh3b3	ENSMUSG00000037263	2.89305	-1.89061	0.972769	-1.94353	0.0519523	0.502916	Aldh3b3
Camk2b	ENSMUSG00000057897	24415.1	-0.17336	0.0891998	-1.94351	0.051955	0.502916	Camk2b
Cstb	ENSMUSG00000005054	533.95	0.234718	0.120805	1.94295	0.0520226	0.503298	Cstb
Amhr2	ENSMUSG00000023047	23.1086	-0.667861	0.343958	-1.94169	0.0521743	0.504092	Amhr2
Tspyl5	ENSMUSG00000038984	1967.31	-0.182659	0.0940571	-1.942	0.0521374	0.504092	Tspyl5
Dnai7	ENSMUSG00000043541	27.4937	0.635562	0.327344	1.94157	0.0521893	0.504092	Dnai7
Acap1	ENSMUSG00000001588	2.88268	1.51114	0.778629	1.94077	0.0522858	0.504426	Acap1
AU018091	ENSMUSG00000054753	1.98804	2.52443	1.30085	1.9406	0.0523069	0.504426	AU018091
Nap1l3	ENSMUSG00000055733	1989.27	-0.185066	0.0953658	-1.94059	0.0523085	0.504426	Nap1l3
Ppp2r2b	ENSMUSG00000024500	4429.23	-0.124206	0.0640291	-1.93984	0.0523997	0.505016	Ppp2r2b
Cchcr1	ENSMUSG00000040312	115.67	0.604007	0.311405	1.93962	0.0524262	0.505016	Cchcr1
Smarcb1	ENSMUSG00000000902	1875.84	-0.0955071	0.0492687	-1.93849	0.0525631	0.50521	Smarcb1
Grk5	ENSMUSG00000003228	857.998	-0.212428	0.109616	-1.93794	0.0526311	0.50521	Grk5
Eci2	ENSMUSG00000021417	1240.89	0.288589	0.14895	1.93749	0.0526857	0.50521	Eci2
Rbp4	ENSMUSG00000024990	467.546	-0.285492	0.147391	-1.93698	0.052748	0.50521	Rbp4
Lef1	ENSMUSG00000027985	186.704	0.338455	0.174739	1.93692	0.0527554	0.50521	Lef1
Timp4	ENSMUSG00000030317	1202.15	0.533935	0.275533	1.93783	0.0526443	0.50521	Timp4
Cd81	ENSMUSG00000037706	10037.5	0.162545	0.0838445	1.93865	0.0525438	0.50521	Cd81
Cdk5r1	ENSMUSG00000048895	8848.44	-0.199777	0.103106	-1.93759	0.0526738	0.50521	Cdk5r1
Sarm1	ENSMUSG00000050132	972.145	-0.191792	0.0989721	-1.93784	0.0526431	0.50521	Sarm1
Tmem263	ENSMUSG00000060935	1327.89	-0.0908134	0.0468642	-1.9378	0.0526479	0.50521	Tmem263
Spc24	ENSMUSG00000074476	135.875	0.262242	0.135393	1.9369	0.0527574	0.50521	Spc24
Mmp19	ENSMUSG00000025355	16.5506	0.744974	0.384719	1.93641	0.0528174	0.50534	Mmp19
Foxo6	ENSMUSG00000052135	260.963	-0.67322	0.347679	-1.93633	0.0528275	0.50534	Foxo6
Fgfrl1	ENSMUSG00000008090	625.142	0.469283	0.242472	1.93541	0.0529401	0.505653	Fgfrl1
Laptm4b	ENSMUSG00000022257	3223.75	-0.115024	0.0594223	-1.9357	0.0529038	0.505653	Laptm4b
Duxbl1	ENSMUSG00000048502	36.0505	0.638337	0.329827	1.93537	0.0529452	0.505653	Duxbl1
Cnksr2	ENSMUSG00000025658	7832.6	-0.134345	0.0694292	-1.93499	0.052991	0.50582	Cnksr2
Fpgt	ENSMUSG00000053870	812.224	-0.218241	0.112871	-1.93354	0.05317	0.507258	Fpgt
Ccnb2	ENSMUSG00000032218	20.1921	0.650842	0.336835	1.93223	0.053331	0.508523	Ccnb2
Tspan8	ENSMUSG00000034127	20.121	1.31405	0.680195	1.93188	0.0533743	0.508665	Tspan8
Pik3c2a	ENSMUSG00000030660	1139.75	0.137129	0.0710171	1.93092	0.0534924	0.509518	Pik3c2a
Baz1a	ENSMUSG00000035021	106.18	0.561519	0.290941	1.93001	0.0536052	0.509778	Baz1a
Amer3	ENSMUSG00000045174	1012.04	-0.182704	0.0946594	-1.93012	0.0535925	0.509778	Amer3
Zfp984	ENSMUSG00000078495	142.823	0.431316	0.223439	1.93035	0.053563	0.509778	Zfp984
Tcim	ENSMUSG00000056313	62.2678	0.68329	0.354084	1.92974	0.0536393	0.50983	Tcim
Cxcr3	ENSMUSG00000050232	3.76131	1.36946	0.709847	1.92924	0.0537016	0.510151	Cxcr3
Evc	ENSMUSG00000029122	267.847	0.327802	0.169965	1.92864	0.0537755	0.510581	Evc
Spic	ENSMUSG00000004359	12.0165	0.76992	0.399527	1.92708	0.0539697	0.512153	Spic
Tmem260	ENSMUSG00000036339	863.398	0.125789	0.0652834	1.92681	0.0540035	0.512202	Tmem260
Or51r1	ENSMUSG00000073975	2.69708	-2.49373	1.29481	-1.92594	0.0541124	0.512963	Or51r1
Akip1	ENSMUSG00000031023	65.8977	0.399497	0.20748	1.92548	0.0541697	0.513234	Akip1
Rbp1	ENSMUSG00000046402	234.37	0.575055	0.29876	1.92481	0.0542533	0.513754	Rbp1
Top1mt	ENSMUSG00000000934	252.331	-0.219028	0.113999	-1.92132	0.0546912	0.51392	Top1mt
Pcbp3	ENSMUSG00000001120	1371.28	-0.214005	0.111489	-1.91952	0.0549187	0.51392	Pcbp3
Plpp1	ENSMUSG00000021759	759.713	0.18801	0.0979083	1.92026	0.054825	0.51392	Plpp1
Plcb3	ENSMUSG00000024960	637.14	0.223203	0.116036	1.92357	0.0544084	0.51392	Plcb3
Zbtb46	ENSMUSG00000027583	499.277	-0.217642	0.113143	-1.9236	0.054405	0.51392	Zbtb46
Sike1	ENSMUSG00000027854	1470.94	0.241952	0.12606	1.91934	0.0549407	0.51392	Sike1
Cct7	ENSMUSG00000030007	6085.22	-0.122352	0.0636564	-1.92207	0.0545965	0.51392	Cct7
Dysf	ENSMUSG00000033788	158.072	-0.49197	0.256238	-1.91998	0.054861	0.51392	Dysf
Klf16	ENSMUSG00000035397	1426.17	-0.213861	0.111396	-1.91983	0.054879	0.51392	Klf16
Slc25a21	ENSMUSG00000035472	25.0617	0.933129	0.48617	1.91935	0.0549404	0.51392	Slc25a21
Ahdc1	ENSMUSG00000037692	2034.85	-0.327375	0.170569	-1.91931	0.0549457	0.51392	Ahdc1
Usp5	ENSMUSG00000038429	7711.77	-0.149271	0.07772	-1.92062	0.0547791	0.51392	Usp5
Slc19a3	ENSMUSG00000038496	140.504	-0.344883	0.179232	-1.92423	0.0543255	0.51392	Slc19a3
Bmp6	ENSMUSG00000039004	220.158	0.420723	0.218687	1.92385	0.0543729	0.51392	Bmp6
Inka2	ENSMUSG00000048458	5662.33	-0.19269	0.100337	-1.92042	0.0548047	0.51392	Inka2
Igf2	ENSMUSG00000048583	1546.3	0.438551	0.228509	1.91918	0.0549612	0.51392	Igf2
Tmsb4x	ENSMUSG00000049775	20745.2	0.225265	0.117357	1.91949	0.0549221	0.51392	Tmsb4x
Rpl23a	ENSMUSG00000058546	7111.74	0.285422	0.148598	1.92076	0.0547621	0.51392	Rpl23a
Actg1	ENSMUSG00000062825	39200.4	-0.0819092	0.0426382	-1.92103	0.0547282	0.51392	Actg1
Slc17a7	ENSMUSG00000070570	45807.3	-0.238358	0.124148	-1.91995	0.0548646	0.51392	Slc17a7
ENSMUSG00000079323	ENSMUSG00000079323	2.95351	1.5895	0.827242	1.92145	0.054675	0.51392	ENSMUSG00000079323
ENSMUSG00000082277	ENSMUSG00000082277	5.36569	-1.15277	0.600091	-1.92098	0.0547337	0.51392	ENSMUSG00000082277
ENSMUSG00000082724	ENSMUSG00000082724	83.8389	0.3572	0.185759	1.92292	0.0544897	0.51392	ENSMUSG00000082724
Gpr31c	ENSMUSG00000117239	2.86273	1.60287	0.834081	1.92171	0.0546417	0.51392	Gpr31c
X2700049A03Rik	ENSMUSG00000034601	208.281	-0.276445	0.144084	-1.91863	0.055031	0.514304	2700049A03Rik
Bin3	ENSMUSG00000022089	295.036	0.249826	0.130245	1.91813	0.0550943	0.514358	Bin3
Pcdhga9	ENSMUSG00000102440	461.808	-0.471517	0.245793	-1.91835	0.0550663	0.514358	Pcdhga9
Stk32c	ENSMUSG00000015981	4854.19	-0.157976	0.0823783	-1.91769	0.0551499	0.514511	Stk32c
Taf8	ENSMUSG00000023980	559.268	-0.153683	0.0801486	-1.91747	0.0551778	0.514511	Taf8
Fkrp	ENSMUSG00000048920	1633.3	-0.12328	0.0642978	-1.91732	0.0551971	0.514511	Fkrp
Iqub	ENSMUSG00000046192	36.5456	0.546451	0.285052	1.91702	0.0552351	0.514597	Iqub
Cfap70	ENSMUSG00000039543	23.768	0.956869	0.499408	1.91601	0.0553643	0.515532	Cfap70
Sst	ENSMUSG00000004366	5199.65	-0.29607	0.154568	-1.91547	0.0554329	0.515901	Sst
Rarg	ENSMUSG00000001288	265.527	0.355611	0.185713	1.91484	0.0555134	0.515965	Rarg
Vps52	ENSMUSG00000024319	2673.32	-0.110563	0.0577431	-1.91473	0.0555264	0.515965	Vps52
Tgif2	ENSMUSG00000062175	29.5247	0.515007	0.268909	1.91517	0.0554703	0.515965	Tgif2
Hdac9	ENSMUSG00000004698	1443.43	-0.207929	0.108613	-1.9144	0.0555691	0.516094	Hdac9
Cenpu	ENSMUSG00000031629	51.8152	-0.867602	0.453326	-1.91386	0.055638	0.516465	Cenpu
Efcab9	ENSMUSG00000044056	6.27805	1.09037	0.570038	1.91281	0.0557724	0.517444	Efcab9
Dtl	ENSMUSG00000037474	294.582	-0.204827	0.107114	-1.91223	0.0558462	0.517859	Dtl
Cr1l	ENSMUSG00000016481	754.085	0.223048	0.116663	1.9119	0.0558884	0.517982	Cr1l
Mmp24	ENSMUSG00000027612	1609.23	-0.139549	0.073051	-1.91029	0.0560959	0.518591	Mmp24
Apba2	ENSMUSG00000030519	6886.46	-0.144677	0.0757166	-1.91077	0.0560344	0.518591	Apba2
Cyp1a1	ENSMUSG00000032315	7.64321	1.42253	0.744678	1.91026	0.0560992	0.518591	Cyp1a1
Il11ra1	ENSMUSG00000073889	1140.3	0.200491	0.104925	1.9108	0.0560302	0.518591	Il11ra1
Gm3488	ENSMUSG00000095295	40.7688	0.594367	0.311085	1.91063	0.0560525	0.518591	Gm3488
Prkcz	ENSMUSG00000029053	11046.1	-0.0924302	0.0483959	-1.90988	0.056149	0.518783	Prkcz
Cdh20	ENSMUSG00000050840	653.856	-0.16458	0.0862048	-1.90918	0.0562394	0.51935	Cdh20
Brinp2	ENSMUSG00000004031	3630.42	-0.17068	0.089454	-1.90803	0.0563879	0.519417	Brinp2
Aebp1	ENSMUSG00000020473	467.759	0.401588	0.21053	1.9075	0.0564553	0.519417	Aebp1
Rab27b	ENSMUSG00000024511	1665.19	-0.106409	0.0557552	-1.9085	0.0563267	0.519417	Rab27b
Mthfsd	ENSMUSG00000031816	1110.39	0.127841	0.0670116	1.90774	0.0564253	0.519417	Mthfsd
Dhx30	ENSMUSG00000032480	3442.64	-0.16488	0.0864186	-1.90792	0.0564018	0.519417	Dhx30
Ap5b1	ENSMUSG00000049562	91.3921	0.282289	0.147901	1.90864	0.0563085	0.519417	Ap5b1
X1700030K09Rik	ENSMUSG00000052794	244.918	0.356242	0.186776	1.90732	0.0564792	0.519417	1700030K09Rik
Rpl35a	ENSMUSG00000060636	5147.84	0.331433	0.173735	1.90769	0.0564312	0.519417	Rpl35a
Clcc1	ENSMUSG00000027884	755.502	0.131513	0.0689709	1.90679	0.0565479	0.519514	Clcc1
Fmo2	ENSMUSG00000040170	304.678	0.635309	0.333173	1.90684	0.0565407	0.519514	Fmo2
Asic1	ENSMUSG00000023017	2141.72	-0.216101	0.113349	-1.90651	0.0565847	0.519585	Asic1
Dhtkd1	ENSMUSG00000025815	247.117	0.415625	0.218126	1.90544	0.0567228	0.519634	Dhtkd1
Copg1	ENSMUSG00000030058	10637	-0.122282	0.0641938	-1.9049	0.0567936	0.519634	Copg1
Tnmd	ENSMUSG00000031250	21.9716	-0.959984	0.503782	-1.90555	0.056708	0.519634	Tnmd
Dexi	ENSMUSG00000038055	1027.27	-0.120186	0.0630921	-1.90493	0.0567892	0.519634	Dexi
Smurf1	ENSMUSG00000038780	1923.04	-0.270065	0.141757	-1.90513	0.0567636	0.519634	Smurf1
Nptx2	ENSMUSG00000059991	1599.66	-0.444936	0.233471	-1.90574	0.0566837	0.519634	Nptx2
Ica1	ENSMUSG00000062995	1232.44	-0.211984	0.111261	-1.90529	0.0567423	0.519634	Ica1
Apoc3	ENSMUSG00000032081	6.1539	1.08026	0.56752	1.90348	0.0569785	0.521058	Apoc3
Spacdr	ENSMUSG00000029723	2775.53	0.304013	0.159788	1.90261	0.0570914	0.521557	Spacdr
Pip5k1c	ENSMUSG00000034902	20395.5	-0.114454	0.0601563	-1.90262	0.0570907	0.521557	Pip5k1c
Wars1	ENSMUSG00000021266	3412.85	-0.110768	0.0582404	-1.90191	0.0571824	0.522122	Wars1
Apc2	ENSMUSG00000020135	4708.46	-0.139881	0.0735662	-1.90143	0.0572452	0.522428	Apc2
Fam171b	ENSMUSG00000048388	14742	-0.138109	0.0726556	-1.90087	0.0573187	0.52257	Fam171b
Mmrn1	ENSMUSG00000054641	3.47695	2.20628	1.16067	1.90087	0.0573193	0.52257	Mmrn1
Thbs2	ENSMUSG00000023885	288.303	0.265317	0.139661	1.89971	0.0574708	0.523151	Thbs2
Klf9	ENSMUSG00000033863	10326.5	-0.192146	0.101137	-1.89986	0.0574513	0.523151	Klf9
ENSMUSG00000070354	ENSMUSG00000070354	9.87226	1.10748	0.582934	1.89984	0.0574541	0.523151	ENSMUSG00000070354
Rps23	ENSMUSG00000049517	3965.2	0.313627	0.165119	1.8994	0.057512	0.52326	Rps23
Tmem182	ENSMUSG00000079588	3.84912	-1.25583	0.661258	-1.89915	0.0575446	0.523289	Tmem182
Mlana	ENSMUSG00000024806	2.87956	-3.30735	1.74228	-1.89829	0.0576578	0.523786	Mlana
Agmo	ENSMUSG00000050103	326.815	0.291128	0.153359	1.89834	0.0576514	0.523786	Agmo
Pnma8a	ENSMUSG00000041141	6266.03	-0.194819	0.102692	-1.89712	0.0578124	0.524574	Pnma8a
Zfp518b	ENSMUSG00000046572	423.317	-0.22465	0.118426	-1.89696	0.0578326	0.524574	Zfp518b
Fjx1	ENSMUSG00000075012	1237.97	-0.277234	0.146124	-1.89725	0.0577954	0.524574	Fjx1
Zfp719	ENSMUSG00000030469	734.853	-0.145472	0.0767319	-1.89585	0.0579804	0.525038	Zfp719
Btg1	ENSMUSG00000036478	895.913	0.235051	0.123992	1.89569	0.0580013	0.525038	Btg1
Maneal	ENSMUSG00000042763	1768.6	-0.173281	0.0913928	-1.89601	0.0579593	0.525038	Maneal
Pcdha11	ENSMUSG00000102206	253.466	-0.425687	0.224508	-1.89609	0.0579482	0.525038	Pcdha11
Cptp	ENSMUSG00000029073	665.561	-0.175134	0.0924173	-1.89503	0.0580883	0.525559	Cptp
Glis1	ENSMUSG00000034762	10.1592	-0.927449	0.489647	-1.89412	0.0582093	0.526152	Glis1
Slitrk1	ENSMUSG00000075478	2878.77	-0.201146	0.106196	-1.89409	0.0582127	0.526152	Slitrk1
Tbx6	ENSMUSG00000030699	22.2973	0.517127	0.27328	1.8923	0.0584512	0.527837	Tbx6
Tefm	ENSMUSG00000046909	151.981	0.310196	0.16393	1.89225	0.0584582	0.527837	Tefm
Bst1	ENSMUSG00000029082	8.77797	1.13271	0.599076	1.89076	0.0586564	0.528558	Bst1
Ccdc81	ENSMUSG00000039391	16.1432	0.889726	0.470452	1.89121	0.0585959	0.528558	Ccdc81
Eno1	ENSMUSG00000063524	33227.1	-0.115155	0.0608914	-1.89115	0.0586044	0.528558	Eno1
ENSMUSG00000118458	ENSMUSG00000118458	460.856	-0.492366	0.260383	-1.89093	0.0586335	0.528558	ENSMUSG00000118458
Slc2a4	ENSMUSG00000018566	34.485	0.664834	0.351954	1.88898	0.0588945	0.529103	Slc2a4
Ncam2	ENSMUSG00000022762	2766.8	-0.287359	0.152068	-1.88967	0.0588015	0.529103	Ncam2
Adgrb2	ENSMUSG00000028782	12985.7	-0.144742	0.0765986	-1.88962	0.0588092	0.529103	Adgrb2
Rad9b	ENSMUSG00000038569	77.1712	0.508193	0.268991	1.88926	0.0588575	0.529103	Rad9b
Or11m3	ENSMUSG00000054036	13.5756	1.62659	0.860752	1.88973	0.058794	0.529103	Or11m3
Rps23.ps1	ENSMUSG00000100755	3883.37	0.285709	0.151248	1.88901	0.0588899	0.529103	Rps23-ps1
Porcn	ENSMUSG00000031169	1405.45	-0.165506	0.0876478	-1.88831	0.0589847	0.529124	Porcn
Slc39a1	ENSMUSG00000052310	1380.32	0.163348	0.0864973	1.88848	0.0589616	0.529124	Slc39a1
Kcnd2	ENSMUSG00000060882	3098.3	-0.229942	0.121772	-1.8883	0.0589856	0.529124	Kcnd2
Tha1	ENSMUSG00000017713	75.2496	0.336224	0.178132	1.8875	0.0590927	0.529818	Tha1
Wdr62	ENSMUSG00000037020	46.6774	0.530061	0.280906	1.88697	0.0591648	0.529964	Wdr62
ENSMUSG00000112516	ENSMUSG00000112516	59.1574	0.335206	0.177645	1.88694	0.0591683	0.529964	ENSMUSG00000112516
Slc5a6	ENSMUSG00000006641	710.154	-0.136552	0.0723989	-1.88611	0.0592801	0.530437	Slc5a6
Idnk	ENSMUSG00000050002	472.331	0.314243	0.166609	1.88611	0.0592804	0.530437	Idnk
Fcsk	ENSMUSG00000033703	449.7	-0.191605	0.101604	-1.88579	0.0593229	0.530551	Fcsk
Ccm2	ENSMUSG00000000378	1419.06	-0.110021	0.0583692	-1.88491	0.0594414	0.53119	Ccm2
[truncated: 16,497 more rows]

## Sheet: Cortex WT_v_APP 9mo
	ENSEMBL	baseMean	log2FoldChange	lfcSE	stat	pvalue	padj	SYMBOL
Cst7	ENSMUSG00000068129	1546.84	8.30051	0.24801	33.4684	1.38823e-245	2.453e-241	Cst7
Itgax	ENSMUSG00000030789	1013.08	7.13385	0.225991	31.567	1.04748e-218	9.25452e-215	Itgax
Ly86	ENSMUSG00000021423	1118.78	2.73687	0.131672	20.7856	5.84862e-96	3.44483e-92	Ly86
Cd68	ENSMUSG00000018774	1216.26	2.88152	0.140484	20.5114	1.70192e-93	7.51823e-90	Cd68
Cd84	ENSMUSG00000038147	411.094	2.67893	0.131264	20.4088	1.39729e-92	4.93801e-89	Cd84
Mpeg1	ENSMUSG00000046805	4437.4	2.55827	0.126128	20.2832	1.80971e-91	5.32959e-88	Mpeg1
Gpnmb	ENSMUSG00000029816	961.407	3.8966	0.194982	19.9844	7.53407e-89	1.90182e-85	Gpnmb
Ccl6	ENSMUSG00000018927	625.284	4.63952	0.232248	19.9766	8.79898e-89	1.94347e-85	Ccl6
Ctss	ENSMUSG00000038642	7360.74	2.24361	0.114428	19.6072	1.34184e-85	2.63449e-82	Ctss
Irf8	ENSMUSG00000041515	468.851	2.12418	0.113165	18.7707	1.31269e-78	2.31953e-75	Irf8
Tent5c	ENSMUSG00000044468	433.745	2.56637	0.137369	18.6823	6.89595e-78	1.10774e-74	Tent5c
Laptm5	ENSMUSG00000028581	3390.52	1.89793	0.10233	18.5471	8.60121e-77	1.26653e-73	Laptm5
Hexb	ENSMUSG00000021665	8697.71	1.80132	0.100987	17.8371	3.63893e-71	4.94614e-68	Hexb
Ptpn6	ENSMUSG00000004266	369.229	2.03449	0.11441	17.7823	9.68588e-71	1.2225e-67	Ptpn6
Itgb2	ENSMUSG00000000290	570.931	1.88713	0.107382	17.574	3.89401e-69	4.58714e-66	Itgb2
Slc15a3	ENSMUSG00000024737	201.773	3.05186	0.175318	17.4076	7.22543e-68	7.97958e-65	Slc15a3
Cd53	ENSMUSG00000040747	700.238	1.77972	0.103318	17.2257	1.70416e-66	1.77132e-63	Cd53
Gfap	ENSMUSG00000020932	18417.7	3.15702	0.187537	16.8341	1.37285e-63	1.34768e-60	Gfap
Spp1	ENSMUSG00000029304	1586.44	3.42834	0.207819	16.4968	3.87153e-61	3.60053e-58	Spp1
Plek	ENSMUSG00000020120	1502.74	1.9345	0.117913	16.4062	1.72554e-60	1.52451e-57	Plek
Tlr2	ENSMUSG00000027995	168.763	2.90724	0.178943	16.2467	2.35819e-59	1.98425e-56	Tlr2
Fcgr2b	ENSMUSG00000026656	685.932	2.15479	0.137952	15.6198	5.33469e-55	4.28473e-52	Fcgr2b
Ccl3	ENSMUSG00000000982	137.351	5.23711	0.335382	15.6154	5.72152e-55	4.39562e-52	Ccl3
Ly9	ENSMUSG00000004707	116.667	3.74987	0.24282	15.443	8.40618e-54	6.18905e-51	Ly9
Cd9	ENSMUSG00000030342	2940.42	1.33279	0.0870235	15.3153	6.04521e-53	4.27276e-50	Cd9
Tbxas1	ENSMUSG00000029925	227.509	2.48248	0.164567	15.0849	2.03532e-51	1.38323e-48	Tbxas1
Tyrobp	ENSMUSG00000030579	2541.07	3.18996	0.213827	14.9184	2.50102e-50	1.63678e-47	Tyrobp
Cd14	ENSMUSG00000051439	240.616	2.52309	0.169731	14.8653	5.53998e-50	3.49612e-47	Cd14
Slc37a2	ENSMUSG00000032122	268.885	1.68588	0.11423	14.7587	2.7054e-49	1.64843e-46	Slc37a2
Trem2	ENSMUSG00000023992	2403.75	3.32146	0.231355	14.3566	9.69003e-47	5.70743e-44	Trem2
Cd86	ENSMUSG00000022901	203.29	2.13165	0.148763	14.3291	1.43923e-46	8.2036e-44	Cd86
Osmr	ENSMUSG00000022146	313.913	1.75204	0.122347	14.3203	1.63424e-46	9.0241e-44	Osmr
Mamdc2	ENSMUSG00000033207	165.377	2.90941	0.203687	14.2837	2.76437e-46	1.48019e-43	Mamdc2
Csf3r	ENSMUSG00000028859	508.785	1.82136	0.12865	14.1575	1.67849e-45	8.7232e-43	Csf3r
Dock2	ENSMUSG00000020143	364.482	1.6585	0.117582	14.105	3.53799e-45	1.78618e-42	Dock2
C3ar1	ENSMUSG00000040552	306.637	2.12432	0.150965	14.0716	5.67413e-45	2.78505e-42	C3ar1
Cd52	ENSMUSG00000000682	282.453	3.50026	0.251047	13.9426	3.48909e-44	1.66628e-41	Cd52
Lyz2	ENSMUSG00000069516	2026.53	3.5005	0.253191	13.8255	1.78808e-43	8.31458e-41	Lyz2
Ctsd	ENSMUSG00000007891	37769.1	1.96797	0.142908	13.7708	3.81737e-43	1.72956e-40	Ctsd
Clec7a	ENSMUSG00000079293	699.092	6.65902	0.484338	13.7487	5.18445e-43	2.29023e-40	Clec7a
Klhl6	ENSMUSG00000043008	147.336	2.48293	0.181812	13.6566	1.84435e-42	7.94871e-40	Klhl6
Fcrl2	ENSMUSG00000015852	2378.22	1.93774	0.142299	13.6174	3.15689e-42	1.32815e-39	Fcrl2
Nckap1l	ENSMUSG00000022488	816.969	1.4704	0.108009	13.6137	3.32009e-42	1.36433e-39	Nckap1l
Samsn1	ENSMUSG00000022876	138.195	2.37967	0.175195	13.583	5.05201e-42	2.02884e-39	Samsn1
Hcls1	ENSMUSG00000022831	312.182	1.73281	0.127743	13.5648	6.47887e-42	2.54404e-39	Hcls1
Cd48	ENSMUSG00000015355	100.746	2.69516	0.199913	13.4817	2.00449e-41	7.69986e-39	Cd48
Cd37	ENSMUSG00000030798	335.395	2.14693	0.159526	13.4582	2.75601e-41	1.03614e-38	Cd37
Rab7b	ENSMUSG00000052688	102.079	2.63142	0.197597	13.3171	1.84151e-40	6.77905e-38	Rab7b
St14	ENSMUSG00000031995	156.637	2.57707	0.194316	13.2622	3.83264e-40	1.3821e-37	St14
Cyth4	ENSMUSG00000018008	719.556	1.49106	0.112633	13.2382	5.28288e-40	1.86697e-37	Cyth4
Lag3	ENSMUSG00000030124	1020.1	2.51018	0.190394	13.1842	1.08251e-39	3.75059e-37	Lag3
Cd180	ENSMUSG00000021624	263.411	3.0635	0.232444	13.1795	1.15107e-39	3.83762e-37	Cd180
Cd300c2	ENSMUSG00000044811	253.349	1.82263	0.138281	13.1806	1.13484e-39	3.83762e-37	Cd300c2
C1qc	ENSMUSG00000036896	3483.95	2.04364	0.156584	13.0514	6.238e-39	2.04121e-36	C1qc
Bcl2a1b	ENSMUSG00000089929	130.714	3.31233	0.254455	13.0174	9.74879e-39	3.13202e-36	Bcl2a1b
Olfml3	ENSMUSG00000027848	1339.94	1.62392	0.125357	12.9544	2.2181e-38	6.99891e-36	Olfml3
Serpina3n	ENSMUSG00000021091	1826.22	2.13515	0.167627	12.7375	3.66025e-37	1.13468e-34	Serpina3n
Ctsz	ENSMUSG00000016256	3256.51	1.97032	0.156279	12.6078	1.91357e-36	5.82979e-34	Ctsz
Tlr13	ENSMUSG00000033777	244.509	1.88788	0.150628	12.5334	4.90362e-36	1.46859e-33	Tlr13
Csf1	ENSMUSG00000014599	1301.38	1.20225	0.0970217	12.3916	2.90227e-35	8.54717e-33	Csf1
Lgals3bp	ENSMUSG00000033880	1874.79	2.71447	0.219266	12.3798	3.36147e-35	9.73723e-33	Lgals3bp
Hvcn1	ENSMUSG00000064267	296.623	2.29593	0.187654	12.2349	2.02301e-34	5.76559e-32	Hvcn1
Igf1	ENSMUSG00000020053	555.166	1.4721	0.121226	12.1434	6.21807e-34	1.74402e-31	Igf1
A2m	ENSMUSG00000030111	167.324	2.50692	0.206481	12.1412	6.39127e-34	1.76459e-31	A2m
C4b	ENSMUSG00000073418	5432.27	3.20147	0.264124	12.1211	8.16692e-34	2.22015e-31	C4b
Siglecf	ENSMUSG00000039013	87.8382	2.98871	0.247217	12.0894	1.2015e-33	3.21673e-31	Siglecf
Trim30a	ENSMUSG00000030921	212.607	1.95892	0.163064	12.0132	3.03062e-33	7.99271e-31	Trim30a
Hcar2	ENSMUSG00000045502	62.8769	4.98735	0.417124	11.9565	6.00344e-33	1.56001e-30	Hcar2
Ch25h	ENSMUSG00000050370	59.2058	3.74496	0.317757	11.7856	4.62992e-32	1.18566e-29	Ch25h
Ptprc	ENSMUSG00000026395	417.234	2.1512	0.182708	11.774	5.31426e-32	1.34147e-29	Ptprc
Asb10	ENSMUSG00000038204	45.4548	3.83646	0.326412	11.7534	6.78137e-32	1.6877e-29	Asb10
B2m	ENSMUSG00000060802	6372.42	1.69613	0.145427	11.6631	1.96692e-31	4.82716e-29	B2m
Pdcd1	ENSMUSG00000026285	59.2281	6.32544	0.549952	11.5018	1.2918e-30	3.12686e-28	Pdcd1
Gpr65	ENSMUSG00000021886	42.6561	3.84144	0.33593	11.4353	2.78725e-30	6.65549e-28	Gpr65
Fcgr3	ENSMUSG00000059498	1232.54	1.72186	0.151549	11.3618	6.48287e-30	1.52736e-27	Fcgr3
Vav1	ENSMUSG00000034116	252.125	1.52395	0.134585	11.3233	1.00591e-29	2.33873e-27	Vav1
Myo1f	ENSMUSG00000024300	276.664	1.92812	0.170754	11.2918	1.44001e-29	3.30455e-27	Myo1f
Lpl	ENSMUSG00000015568	1069.22	1.61115	0.144046	11.185	4.82949e-29	1.09407e-26	Lpl
Fcer1g	ENSMUSG00000058715	697.919	2.29753	0.2055	11.1802	5.0985e-29	1.14039e-26	Fcer1g
St8sia6	ENSMUSG00000003418	229.831	1.75193	0.157378	11.132	8.76745e-29	1.93651e-26	St8sia6
C1qa	ENSMUSG00000036887	4778.53	2.32012	0.209609	11.0688	1.77752e-28	3.87762e-26	C1qa
Rnase4	ENSMUSG00000021876	849.064	1.2437	0.113114	10.995	4.03728e-28	8.69985e-26	Rnase4
Hpgds	ENSMUSG00000029919	412.69	1.52709	0.139284	10.9639	5.70081e-28	1.21365e-25	Hpgds
Slamf9	ENSMUSG00000026548	106.821	2.95881	0.271439	10.9005	1.14666e-27	2.41209e-25	Slamf9
Lgals3	ENSMUSG00000050335	77.4947	4.27075	0.393566	10.8514	1.96373e-27	4.08225e-25	Lgals3
Naip2	ENSMUSG00000078945	144.088	1.86766	0.173833	10.744	6.32633e-27	1.29984e-24	Naip2
Lair1	ENSMUSG00000055541	628.276	1.62749	0.15213	10.698	1.03987e-26	2.11202e-24	Lair1
Ctsc	ENSMUSG00000030560	601.188	1.45308	0.136339	10.6578	1.60286e-26	3.21848e-24	Ctsc
Arpc1b	ENSMUSG00000029622	715.001	1.14756	0.108076	10.6181	2.45617e-26	4.87646e-24	Arpc1b
Csf2rb	ENSMUSG00000071713	118.053	1.6591	0.156623	10.593	3.21236e-26	6.30694e-24	Csf2rb
Lcp1	ENSMUSG00000021998	689.466	1.20937	0.114381	10.5732	3.96654e-26	7.70207e-24	Lcp1
Man2b1	ENSMUSG00000005142	2924.99	1.09764	0.103948	10.5595	4.5926e-26	8.82079e-24	Man2b1
Tnfsf8	ENSMUSG00000028362	36.3978	4.7694	0.452391	10.5426	5.49306e-26	1.04368e-23	Tnfsf8
Tlr7	ENSMUSG00000044583	337.216	1.71546	0.162809	10.5366	5.85566e-26	1.10074e-23	Tlr7
Irf5	ENSMUSG00000029771	234.468	1.32826	0.126656	10.4871	9.89806e-26	1.84104e-23	Irf5
Slc14a1	ENSMUSG00000059336	653.131	1.63418	0.155919	10.4809	1.05685e-25	1.94527e-23	Slc14a1
Ctsl	ENSMUSG00000021477	4883.42	0.924078	0.0891481	10.3657	3.55329e-25	6.47285e-23	Ctsl
F11r	ENSMUSG00000038235	491.066	1.16181	0.112675	10.3111	6.27511e-25	1.13144e-22	F11r
Cybb	ENSMUSG00000015340	130.751	3.66343	0.356759	10.2686	9.75903e-25	1.74184e-22	Cybb
Milr1	ENSMUSG00000040528	38.8027	3.72166	0.36256	10.2649	1.01387e-24	1.79151e-22	Milr1
Apbb1ip	ENSMUSG00000026786	334.577	1.52088	0.148706	10.2274	1.49447e-24	2.61459e-22	Apbb1ip
Havcr2	ENSMUSG00000020399	287.773	1.58454	0.156834	10.1033	5.34342e-24	9.2567e-22	Havcr2
Anxa3	ENSMUSG00000029484	814.505	1.60276	0.160251	10.0015	1.50035e-23	2.54914e-21	Anxa3
Tnfrsf1a	ENSMUSG00000030341	492.531	1.00089	0.100067	10.0023	1.48965e-23	2.54914e-21	Tnfrsf1a
Plau	ENSMUSG00000021822	336.656	2.20164	0.220492	9.98514	1.7705e-23	2.97949e-21	Plau
Slc11a1	ENSMUSG00000026177	298.33	2.20864	0.221916	9.95259	2.45695e-23	4.0957e-21	Slc11a1
Gusb	ENSMUSG00000025534	887.138	1.32877	0.133663	9.9412	2.75498e-23	4.54958e-21	Gusb
Unc93b1	ENSMUSG00000036908	730.873	1.21629	0.122577	9.92266	3.31804e-23	5.37888e-21	Unc93b1
Lilrb4a.1	ENSMUSG00000112148	98.1716	4.04695	0.407845	9.92277	3.3143e-23	5.37888e-21	Lilrb4a
Capg	ENSMUSG00000056737	239.005	2.82849	0.286331	9.87842	5.16409e-23	8.29541e-21	Capg
Gpr84	ENSMUSG00000063234	72.7939	2.4355	0.247286	9.84895	6.92665e-23	1.10265e-20	Gpr84
Trpm1	ENSMUSG00000030523	47.9068	3.01526	0.306524	9.83695	7.80434e-23	1.23127e-20	Trpm1
Naglu	ENSMUSG00000001751	449.966	1.29443	0.131828	9.81908	9.31897e-23	1.45722e-20	Naglu
Atp6v0d2	ENSMUSG00000028238	47.7781	8.37042	0.853894	9.80265	1.09672e-22	1.69992e-20	Atp6v0d2
Lat2	ENSMUSG00000040751	190.257	2.10414	0.214981	9.78757	1.2732e-22	1.9563e-20	Lat2
Cd44	ENSMUSG00000005087	133.821	1.56038	0.159678	9.77205	1.4842e-22	2.26085e-20	Cd44
Plcg2	ENSMUSG00000034330	256.364	1.17123	0.1212	9.66363	4.30323e-22	6.49899e-20	Plcg2
Pld4	ENSMUSG00000052160	523.081	1.28964	0.134245	9.60665	7.49504e-22	1.12235e-19	Pld4
Tmem106a	ENSMUSG00000034947	80.0637	2.0753	0.216211	9.59851	8.11094e-22	1.20437e-19	Tmem106a
Arl11	ENSMUSG00000043157	64.4201	2.32896	0.243929	9.54769	1.32622e-21	1.95286e-19	Arl11
Tifab	ENSMUSG00000049625	186.232	1.40206	0.146947	9.54126	1.41112e-21	2.04518e-19	Tifab
H2.D1	ENSMUSG00000073411	3290.95	1.66775	0.174795	9.54119	1.41206e-21	2.04518e-19	H2-D1
Lilrb4a	ENSMUSG00000062593	65.0377	7.5552	0.796421	9.48643	2.39072e-21	3.43447e-19	Lilrb4a
C1qb	ENSMUSG00000036905	4962.51	2.20834	0.233791	9.44577	3.52792e-21	5.02728e-19	C1qb
Ctsa	ENSMUSG00000017760	4602.53	0.885642	0.0940426	9.41746	4.62123e-21	6.53257e-19	Ctsa
Ifi204	ENSMUSG00000073489	68.358	3.19907	0.343669	9.30857	1.29571e-20	1.81707e-18	Ifi204
Treml2	ENSMUSG00000071068	50.0805	2.5613	0.276007	9.27983	1.69748e-20	2.36177e-18	Treml2
Pros1	ENSMUSG00000022912	723.799	1.17053	0.126597	9.24615	2.32716e-20	3.21257e-18	Pros1
Rasal3	ENSMUSG00000052142	221.97	2.06453	0.223908	9.22043	2.95921e-20	4.05344e-18	Rasal3
Arhgap45	ENSMUSG00000035697	438.944	1.30306	0.1421	9.16997	4.7316e-20	6.43134e-18	Arhgap45
Cyba	ENSMUSG00000006519	437.039	2.01096	0.219712	9.15269	5.55326e-20	7.43379e-18	Cyba
Clec5a	ENSMUSG00000029915	144.31	1.75721	0.191976	9.15325	5.52456e-20	7.43379e-18	Clec5a
Fermt3	ENSMUSG00000024965	270.498	1.17966	0.129676	9.09703	9.28324e-20	1.23334e-17	Fermt3
Selplg	ENSMUSG00000048163	1574.32	0.882848	0.0971301	9.08933	9.96472e-20	1.314e-17	Selplg
Grn	ENSMUSG00000034708	3874.78	1.25774	0.138529	9.07922	1.09358e-19	1.43137e-17	Grn
Ccl4	ENSMUSG00000018930	26.1578	4.85235	0.538022	9.01887	1.90038e-19	2.46415e-17	Ccl4
Hexa	ENSMUSG00000025232	3150.02	1.33359	0.147876	9.01829	1.91052e-19	2.46415e-17	Hexa
Bin2	ENSMUSG00000098112	291.351	1.15164	0.128496	8.96248	3.1745e-19	4.06474e-17	Bin2
Tmem176b	ENSMUSG00000029810	1324.33	1.13314	0.127405	8.89405	5.89228e-19	7.49041e-17	Tmem176b
Cytip	ENSMUSG00000026832	25.8713	3.17929	0.358224	8.87514	6.9846e-19	8.81556e-17	Cytip
Ggta1	ENSMUSG00000035778	334.503	1.43515	0.162339	8.84042	9.53596e-19	1.19504e-16	Ggta1
Pycard	ENSMUSG00000030793	237.085	2.59644	0.296079	8.7694	1.79619e-18	2.23512e-16	Pycard
Lyn	ENSMUSG00000042228	480.391	0.959892	0.109511	8.7653	1.86282e-18	2.30183e-16	Lyn
Btk	ENSMUSG00000031264	76.1051	1.64932	0.189423	8.70706	3.11867e-18	3.82687e-16	Btk
Gpr183	ENSMUSG00000051212	103.029	1.88048	0.216049	8.70393	3.2059e-18	3.90678e-16	Gpr183
Ncf1	ENSMUSG00000015950	451.778	1.28064	0.14724	8.69764	3.38852e-18	4.10103e-16	Ncf1
H2.Oa	ENSMUSG00000024334	62.6659	3.44982	0.397059	8.68843	3.67497e-18	4.41747e-16	H2-Oa
Cd200r4	ENSMUSG00000062082	35.9307	3.68579	0.425332	8.66568	4.48832e-18	5.35869e-16	Cd200r4
Gpr34	ENSMUSG00000040229	1013.07	1.48476	0.171623	8.65133	5.09033e-18	6.03666e-16	Gpr34
Ugt1a7c	ENSMUSG00000090124	86.3967	2.17125	0.251077	8.64773	5.25339e-18	6.18849e-16	Ugt1a7c
Dnase2a	ENSMUSG00000003812	259.081	1.53108	0.177402	8.63058	6.1041e-18	7.09602e-16	Dnase2a
Lpxn	ENSMUSG00000024696	95.037	1.5569	0.180388	8.63087	6.08896e-18	7.09602e-16	Lpxn
Hpgd	ENSMUSG00000031613	290.652	1.15715	0.134293	8.61666	6.8933e-18	7.96108e-16	Hpgd
Vsir	ENSMUSG00000020101	1851.44	1.23308	0.143417	8.59787	8.12105e-18	9.31811e-16	Vsir
Cxcl16	ENSMUSG00000018920	126.078	2.56761	0.298906	8.59003	8.69503e-18	9.91233e-16	Cxcl16
Slco2b1	ENSMUSG00000030737	1053.56	0.971278	0.113764	8.53764	1.36992e-17	1.5517e-15	Slco2b1
Tcn2	ENSMUSG00000020432	1039.16	1.00089	0.117783	8.49778	1.93254e-17	2.17503e-15	Tcn2
Rnaset2a	ENSMUSG00000095687	287.052	1.14653	0.135593	8.45565	2.77533e-17	3.1038e-15	Rnaset2a
Cnr2	ENSMUSG00000062585	37.7413	2.29483	0.272415	8.42402	3.63767e-17	4.04262e-15	Cnr2
Dkk2	ENSMUSG00000028031	65.8309	1.74156	0.207295	8.40137	4.41298e-17	4.87359e-15	Dkk2
Hk3	ENSMUSG00000025877	96.8032	1.7149	0.204661	8.3792	5.32877e-17	5.84841e-15	Hk3
Fmnl3	ENSMUSG00000023008	641.835	0.741621	0.0885205	8.37796	5.38542e-17	5.8741e-15	Fmnl3
Rgs1	ENSMUSG00000026358	27.1221	3.95677	0.473275	8.3604	6.25059e-17	6.77594e-15	Rgs1
Siglech	ENSMUSG00000051504	867.568	1.39099	0.169057	8.22797	1.90416e-16	2.05161e-14	Siglech
Tgfb1	ENSMUSG00000002603	288.344	1.40791	0.171268	8.22049	2.02673e-16	2.17045e-14	Tgfb1
Abi3	ENSMUSG00000018381	261.391	1.35127	0.164636	8.20762	2.2561e-16	2.40152e-14	Abi3
Gal3st4	ENSMUSG00000075593	172.474	1.017	0.1244	8.17528	2.9518e-16	3.12325e-14	Gal3st4
Wfdc17	ENSMUSG00000069792	41.5021	3.77425	0.461939	8.17045	3.07234e-16	3.23145e-14	Wfdc17
Spi1	ENSMUSG00000002111	158.796	1.38361	0.169939	8.1418	3.89459e-16	4.07203e-14	Spi1
Ang	ENSMUSG00000072115	107.784	1.99331	0.245363	8.12392	4.5135e-16	4.69139e-14	Ang
Ctsh	ENSMUSG00000032359	790.79	1.53245	0.189659	8.08005	6.47398e-16	6.68978e-14	Ctsh
Naip5	ENSMUSG00000071203	102.609	1.56864	0.194544	8.06319	7.43273e-16	7.63583e-14	Naip5
Plaur	ENSMUSG00000046223	75.9608	1.82847	0.227713	8.0297	9.7711e-16	9.98008e-14	Plaur
Ctse	ENSMUSG00000004552	25.5851	4.6434	0.578487	8.02681	1.00043e-15	1.01595e-13	Ctse
Pik3ap1	ENSMUSG00000025017	241.743	1.33578	0.166541	8.02074	1.05114e-15	1.06135e-13	Pik3ap1
Nfam1	ENSMUSG00000058099	197.076	1.06295	0.132563	8.01846	1.07079e-15	1.07505e-13	Nfam1
Igsf6	ENSMUSG00000035004	60.3787	1.54258	0.193104	7.98833	1.36774e-15	1.36542e-13	Igsf6
Fgr	ENSMUSG00000028874	25.0367	3.61512	0.453049	7.97954	1.46883e-15	1.4581e-13	Fgr
Hhex	ENSMUSG00000024986	94.1904	1.34994	0.169238	7.97658	1.50448e-15	1.48515e-13	Hhex
Nlrp3	ENSMUSG00000032691	62.3809	1.42611	0.179226	7.95703	1.76219e-15	1.72988e-13	Nlrp3
Runx1	ENSMUSG00000022952	85.1718	1.49044	0.18908	7.8826	3.20641e-15	3.13023e-13	Runx1
H2.DMb1	ENSMUSG00000079547	152.206	2.06895	0.262667	7.87673	3.36056e-15	3.2627e-13	H2-DMb1
Adgre1	ENSMUSG00000004730	394.877	1.41712	0.179939	7.87553	3.39299e-15	3.27618e-13	Adgre1
P2rx7	ENSMUSG00000029468	417.792	0.716399	0.0910082	7.8718	3.49574e-15	3.35705e-13	P2rx7
Fblim1	ENSMUSG00000006219	84.7992	1.97198	0.250878	7.8603	3.8322e-15	3.66027e-13	Fblim1
Msn	ENSMUSG00000031207	1659.02	0.895287	0.114053	7.84973	4.16944e-15	3.96097e-13	Msn
Trim30d	ENSMUSG00000057596	118.017	1.65241	0.210996	7.83149	4.82108e-15	4.55554e-13	Trim30d
Ifi27l2a	ENSMUSG00000079017	90.9775	3.44177	0.439755	7.82658	5.01338e-15	4.71204e-13	Ifi27l2a
Creg1	ENSMUSG00000040713	1320.34	0.848609	0.108478	7.82284	5.16445e-15	4.82835e-13	Creg1
Sash3	ENSMUSG00000031101	114.907	1.16467	0.149161	7.80811	5.80535e-15	5.37071e-13	Sash3
Ucp2	ENSMUSG00000033685	1419.65	1.32758	0.170015	7.8086	5.78273e-15	5.37071e-13	Ucp2
Ncf2	ENSMUSG00000026480	366.989	1.83312	0.23652	7.75039	9.16123e-15	8.43119e-13	Ncf2
Sp140	ENSMUSG00000070031	63.6654	2.22957	0.28784	7.74586	9.49363e-15	8.69183e-13	Sp140
Itgam	ENSMUSG00000030786	1579.98	1.25715	0.162439	7.73918	1.00056e-14	9.11336e-13	Itgam
Elk3	ENSMUSG00000008398	356.846	0.775104	0.100248	7.73187	1.05976e-14	9.60305e-13	Elk3
Nfe2l2	ENSMUSG00000015839	990.716	0.695592	0.0903049	7.70271	1.33212e-14	1.20095e-12	Nfe2l2
Npc2	ENSMUSG00000021242	3349.96	1.23185	0.160016	7.69825	1.37945e-14	1.23731e-12	Npc2
Il10ra	ENSMUSG00000032089	313.323	0.975148	0.12675	7.69346	1.43212e-14	1.27806e-12	Il10ra
Irag2	ENSMUSG00000030263	101.451	2.10916	0.274278	7.68988	1.4727e-14	1.30767e-12	Irag2
Apobec1	ENSMUSG00000040613	114.263	1.80028	0.23419	7.68727	1.50304e-14	1.32793e-12	Apobec1
Gm8995	ENSMUSG00000063286	248.677	1.84312	0.240054	7.67795	1.61649e-14	1.42106e-12	Gm8995
Lcp2	ENSMUSG00000002699	168.961	1.21252	0.157957	7.67627	1.63789e-14	1.43275e-12	Lcp2
Tec	ENSMUSG00000029217	100.641	1.39935	0.182779	7.65592	1.91926e-14	1.67061e-12	Tec
Rida	ENSMUSG00000022323	1211.31	0.887636	0.116431	7.6237	2.46504e-14	2.13516e-12	Rida
Epsti1	ENSMUSG00000022014	50.3839	1.82958	0.243008	7.5289	5.117e-14	4.41061e-12	Epsti1
Ifi207	ENSMUSG00000073490	33.9627	3.22423	0.428599	7.52273	5.36451e-14	4.6015e-12	Ifi207
Elf4	ENSMUSG00000031103	93.2967	1.36925	0.182436	7.50536	6.12609e-14	5.22937e-12	Elf4
Tmem176a	ENSMUSG00000023367	687.46	1.36413	0.182151	7.489	6.94007e-14	5.89573e-12	Tmem176a
Psmb8	ENSMUSG00000024338	252.968	2.03811	0.272317	7.48431	7.19214e-14	6.08063e-12	Psmb8
Tgif1	ENSMUSG00000047407	82.5635	1.49924	0.200522	7.47669	7.62169e-14	6.41311e-12	Tgif1
Ccl9	ENSMUSG00000019122	118.883	1.90043	0.254823	7.45783	8.79593e-14	7.36607e-12	Ccl9
H2.Q6	ENSMUSG00000073409	161.967	2.65278	0.356545	7.44025	1.00497e-13	8.37631e-12	H2-Q6
Arhgap30	ENSMUSG00000048865	220.176	1.11761	0.150911	7.40575	1.30407e-13	1.08183e-11	Arhgap30
Srgn	ENSMUSG00000020077	384.437	1.14108	0.154249	7.39768	1.3858e-13	1.14425e-11	Srgn
Axl	ENSMUSG00000002602	2846.39	0.737708	0.0999117	7.3836	1.54068e-13	1.26623e-11	Axl
Apobec3	ENSMUSG00000009585	168.161	0.947104	0.12879	7.35388	1.92529e-13	1.57499e-11	Apobec3
Pald1	ENSMUSG00000020092	557.601	0.615511	0.083828	7.34255	2.09569e-13	1.70649e-11	Pald1
Snx20	ENSMUSG00000031662	53.3827	1.71286	0.234732	7.29706	2.94119e-13	2.38398e-11	Snx20
Lpcat2	ENSMUSG00000033192	483.147	0.782658	0.107392	7.28789	3.14848e-13	2.54035e-11	Lpcat2
Tgfbr2	ENSMUSG00000032440	1180.35	1.18812	0.1635	7.26676	3.68213e-13	2.95742e-11	Tgfbr2
Bcl2a1d	ENSMUSG00000099974	15.76	4.01479	0.553718	7.2506	4.14935e-13	3.3176e-11	Bcl2a1d
Gna15	ENSMUSG00000034792	88.6656	1.36813	0.189813	7.20777	5.68757e-13	4.527e-11	Gna15
Ip6k3	ENSMUSG00000024210	98.2006	1.69568	0.236233	7.17802	7.07282e-13	5.60434e-11	Ip6k3
Cmklr1	ENSMUSG00000042190	228.322	1.12355	0.15658	7.17554	7.20221e-13	5.68138e-11	Cmklr1
Traf3ip3	ENSMUSG00000037318	53.7783	2.08678	0.291385	7.16159	7.97444e-13	6.26259e-11	Traf3ip3
Casp8	ENSMUSG00000026029	127.571	1.10001	0.153973	7.14419	9.05287e-13	7.07806e-11	Casp8
Csf1r	ENSMUSG00000024621	5886.17	1.02019	0.14282	7.14316	9.12069e-13	7.09967e-11	Csf1r
Cd63	ENSMUSG00000025351	2205.44	1.31823	0.18531	7.11361	1.13048e-12	8.7612e-11	Cd63
Frrs1	ENSMUSG00000033386	100.485	1.34761	0.190233	7.084	1.40049e-12	1.08064e-10	Frrs1
Rhoh	ENSMUSG00000029204	54.8985	1.52139	0.215284	7.06688	1.5845e-12	1.21731e-10	Rhoh
Cd74	ENSMUSG00000024610	1773.39	4.60223	0.651322	7.06598	1.59483e-12	1.21995e-10	Cd74
Spint1	ENSMUSG00000027315	113.211	1.5728	0.223603	7.03388	2.00866e-12	1.52987e-10	Spint1
H2.Ab1	ENSMUSG00000073421	379.896	4.39708	0.625435	7.03043	2.05896e-12	1.56145e-10	H2-Ab1
Lmo2	ENSMUSG00000032698	548.098	0.789209	0.112379	7.02276	2.17525e-12	1.64259e-10	Lmo2
Slamf6	ENSMUSG00000015314	29.1741	2.3541	0.33535	7.01984	2.22127e-12	1.6702e-10	Slamf6
Tnfaip8l2	ENSMUSG00000013707	128.335	1.86282	0.266134	6.99957	2.56745e-12	1.92233e-10	Tnfaip8l2
H2.Q7	ENSMUSG00000060550	189.377	2.41327	0.346424	6.96624	3.25529e-12	2.42705e-10	H2-Q7
Cybrd1	ENSMUSG00000027015	153.988	1.146	0.164559	6.96406	3.30596e-12	2.45447e-10	Cybrd1
Ppp1r18	ENSMUSG00000034595	396.642	0.857364	0.123127	6.96327	3.32453e-12	2.45792e-10	Ppp1r18
Hmox1	ENSMUSG00000005413	324.861	0.838116	0.120409	6.96055	3.38945e-12	2.49548e-10	Hmox1
H2.K1	ENSMUSG00000061232	2062.13	1.84158	0.265323	6.94088	3.89655e-12	2.85693e-10	H2-K1
Or5v1b	ENSMUSG00000090675	29.2276	5.23699	0.755476	6.93204	4.14826e-12	3.02892e-10	Or5v1b
Tgfbr1	ENSMUSG00000007613	1775.66	0.818447	0.118448	6.90977	4.85429e-12	3.52985e-10	Tgfbr1
Hpse	ENSMUSG00000035273	129.408	1.80391	0.261295	6.90372	5.06572e-12	3.66849e-10	Hpse
Fcgr1	ENSMUSG00000015947	225.594	1.58605	0.2299	6.89888	5.24154e-12	3.78033e-10	Fcgr1
P2ry6	ENSMUSG00000048779	119.073	1.42932	0.20747	6.88932	5.60611e-12	4.02683e-10	P2ry6
Bcl2a1a	ENSMUSG00000102037	24.2564	2.66417	0.387773	6.87043	6.40073e-12	4.57899e-10	Bcl2a1a
Fcgr4	ENSMUSG00000059089	25.7417	2.69183	0.392751	6.85378	7.19241e-12	5.12459e-10	Fcgr4
Dock8	ENSMUSG00000052085	278.303	1.10813	0.161966	6.84178	7.82126e-12	5.55027e-10	Dock8
Cyp4v3	ENSMUSG00000079057	410.625	0.810892	0.118916	6.81905	9.16461e-12	6.47755e-10	Cyp4v3
Phf11b	ENSMUSG00000091649	29.633	2.84998	0.418033	6.8176	9.25732e-12	6.51701e-10	Phf11b
Arhgdib	ENSMUSG00000030220	431.12	1.09423	0.160564	6.81491	9.43261e-12	6.61405e-10	Arhgdib
Ikzf1	ENSMUSG00000018654	267.67	1.23936	0.181878	6.81421	9.47813e-12	6.6197e-10	Ikzf1
Klrb1b	ENSMUSG00000079298	11.5589	6.0748	0.895918	6.78053	1.1974e-11	8.32991e-10	Klrb1b
Tlr12	ENSMUSG00000062545	53.877	1.39041	0.205748	6.75785	1.40056e-11	9.70508e-10	Tlr12
Mical1	ENSMUSG00000019823	380.877	0.572131	0.0849056	6.73843	1.60103e-11	1.10509e-09	Mical1
Ptafr	ENSMUSG00000056529	100.19	1.0821	0.161079	6.71784	1.8444e-11	1.26811e-09	Ptafr
Atf3	ENSMUSG00000026628	81.6397	2.14826	0.32016	6.70996	1.94683e-11	1.33335e-09	Atf3
Pdpn	ENSMUSG00000028583	395.564	0.865757	0.129126	6.70475	2.01751e-11	1.37642e-09	Pdpn
Chil1	ENSMUSG00000064246	521.878	0.980802	0.14658	6.69126	2.21254e-11	1.50368e-09	Chil1
Irf9	ENSMUSG00000002325	425.105	1.00146	0.149831	6.68389	2.32683e-11	1.57529e-09	Irf9
Plxdc2	ENSMUSG00000026748	2034.2	1.11728	0.168311	6.63822	3.17488e-11	2.14123e-09	Plxdc2
Rac2	ENSMUSG00000033220	189.189	1.80554	0.272475	6.62643	3.43896e-11	2.31051e-09	Rac2
Xlr	ENSMUSG00000054626	76.3516	1.78701	0.269839	6.62249	3.53206e-11	2.36407e-09	Xlr
Abhd4	ENSMUSG00000040997	3283.83	0.386326	0.0586156	6.59083	4.37375e-11	2.91639e-09	Abhd4
Rasa4	ENSMUSG00000004952	195.734	0.952757	0.144663	6.58603	4.51752e-11	3.00093e-09	Rasa4
Tasl	ENSMUSG00000025058	25.6633	2.27604	0.346226	6.57386	4.90276e-11	3.24464e-09	Tasl
Bcl3	ENSMUSG00000053175	33.3998	2.21543	0.337545	6.56336	5.26085e-11	3.46863e-09	Bcl3
Aldh3b1	ENSMUSG00000024885	188.164	1.17319	0.17949	6.53625	6.30788e-11	4.12923e-09	Aldh3b1
Renbp	ENSMUSG00000031387	199.475	1.61662	0.247333	6.53621	6.30952e-11	4.12923e-09	Renbp
Tnfrsf1b	ENSMUSG00000028599	275.809	0.908976	0.1391	6.5347	6.3736e-11	4.15578e-09	Tnfrsf1b
P2ry13	ENSMUSG00000036362	619.06	0.996067	0.15269	6.52348	6.86963e-11	4.46274e-09	P2ry13
Cebpa	ENSMUSG00000034957	472.815	1.24471	0.191094	6.51362	7.33627e-11	4.74842e-09	Cebpa
Ptgs1	ENSMUSG00000047250	925.934	0.62136	0.0955821	6.5008	7.98938e-11	5.15228e-09	Ptgs1
Neurl3	ENSMUSG00000047180	65.3419	1.22232	0.188149	6.49655	8.21835e-11	5.28067e-09	Neurl3
Gcnt1	ENSMUSG00000038843	188.334	1.02891	0.158562	6.48901	8.64038e-11	5.53172e-09	Gcnt1
Gngt2	ENSMUSG00000038811	154.545	1.97547	0.305178	6.47318	9.59613e-11	6.12143e-09	Gngt2
Ifi30	ENSMUSG00000031838	121.747	1.1077	0.171172	6.47127	9.71841e-11	6.17713e-09	Ifi30
Sp110	ENSMUSG00000070034	125.587	1.37079	0.212465	6.45183	1.1051e-10	6.99898e-09	Sp110
Il21r	ENSMUSG00000030745	99.271	1.23872	0.192196	6.44507	1.15547e-10	7.29181e-09	Il21r
Golm1	ENSMUSG00000021556	1444.88	0.66003	0.102509	6.43875	1.20459e-10	7.57476e-09	Golm1
B4galt1	ENSMUSG00000028413	269.671	0.857362	0.133363	6.42876	1.28647e-10	8.06095e-09	B4galt1
Fgfrl1	ENSMUSG00000008090	708.132	0.793664	0.123568	6.42287	1.33728e-10	8.34973e-09	Fgfrl1
Cd22	ENSMUSG00000030577	85.8588	1.60534	0.249981	6.42184	1.34641e-10	8.37713e-09	Cd22
Itgb5	ENSMUSG00000022817	2870.89	1.15181	0.17973	6.40852	1.46935e-10	9.10998e-09	Itgb5
ENSMUSG00000073902	ENSMUSG00000073902	29.3492	3.22839	0.505534	6.38611	1.7016e-10	1.0513e-08	ENSMUSG00000073902
Pon3	ENSMUSG00000029759	102.393	1.24492	0.194999	6.38425	1.72241e-10	1.06045e-08	Pon3
Sowahc	ENSMUSG00000098188	501.321	0.665957	0.104555	6.36942	1.89749e-10	1.16419e-08	Sowahc
Parp9	ENSMUSG00000022906	199.049	1.26307	0.198559	6.3612	2.00184e-10	1.22396e-08	Parp9
Ms4a6d	ENSMUSG00000024679	81.3574	1.00522	0.158286	6.35068	2.14368e-10	1.30592e-08	Ms4a6d
Fes	ENSMUSG00000053158	213.156	1.23048	0.193771	6.35018	2.15066e-10	1.30592e-08	Fes
Syngr2	ENSMUSG00000048277	420.254	1.03597	0.163815	6.32403	2.5482e-10	1.54201e-08	Syngr2
Il4i1	ENSMUSG00000074141	55.1726	2.2061	0.349521	6.31177	2.75865e-10	1.66366e-08	Il4i1
Slfn8	ENSMUSG00000035208	78.4979	1.63783	0.259525	6.31087	2.77477e-10	1.66769e-08	Slfn8
Serpine2	ENSMUSG00000026249	6840.43	0.559741	0.0888388	6.30064	2.96418e-10	1.77549e-08	Serpine2
Ifi211	ENSMUSG00000026536	19.7946	3.70892	0.591088	6.27474	3.50222e-10	2.09068e-08	Ifi211
Arhgap9	ENSMUSG00000040345	55.094	1.64113	0.261723	6.27049	3.59908e-10	2.14127e-08	Arhgap9
Rcbtb2	ENSMUSG00000022106	1041	0.683982	0.109097	6.2695	3.62211e-10	2.14774e-08	Rcbtb2
Nlrc5	ENSMUSG00000074151	115.808	2.65929	0.425229	6.25379	4.00619e-10	2.36754e-08	Nlrc5
H2.Ob	ENSMUSG00000041538	67.2537	2.38546	0.38262	6.23453	4.5314e-10	2.66899e-08	H2-Ob
Wipf1	ENSMUSG00000075284	747.421	0.621214	0.100036	6.20991	5.30155e-10	3.11224e-08	Wipf1
Bmf	ENSMUSG00000040093	166.301	0.708129	0.115791	6.11559	9.61989e-10	5.62859e-08	Bmf
Lxn	ENSMUSG00000047557	975.025	0.668044	0.109303	6.11188	9.8465e-10	5.74217e-08	Lxn
Plin2	ENSMUSG00000028494	278.177	0.882923	0.144495	6.11041	9.93745e-10	5.77614e-08	Plin2
Dok1	ENSMUSG00000068335	66.6315	1.06114	0.173717	6.10846	1.00598e-09	5.82809e-08	Dok1
Cx3cr1	ENSMUSG00000052336	2792.52	1.02425	0.168024	6.09587	1.08845e-09	6.26477e-08	Cx3cr1
Cnn3	ENSMUSG00000053931	2683.94	0.52935	0.0868313	6.09631	1.08545e-09	6.26477e-08	Cnn3
Plce1	ENSMUSG00000024998	475.057	0.792223	0.130085	6.09004	1.12884e-09	6.47616e-08	Plce1
H2.Aa	ENSMUSG00000036594	667.489	4.60909	0.756899	6.08943	1.13312e-09	6.47971e-08	H2-Aa
Lgi4	ENSMUSG00000036560	1649.89	0.695357	0.114203	6.0888	1.13763e-09	6.48451e-08	Lgi4
Parvg	ENSMUSG00000022439	282.484	0.989162	0.162927	6.07119	1.26967e-09	7.21387e-08	Parvg
Lilrb4b	ENSMUSG00000112023	18.148	3.49983	0.576961	6.06597	1.3116e-09	7.42819e-08	Lilrb4b
Clic1	ENSMUSG00000007041	498.732	1.27278	0.209966	6.06185	1.34568e-09	7.59685e-08	Clic1
Gm5431	ENSMUSG00000058163	28.6012	1.61618	0.266918	6.05495	1.40462e-09	7.90436e-08	Gm5431
Pik3cg	ENSMUSG00000020573	240.897	1.19354	0.197308	6.0491	1.45653e-09	8.17044e-08	Pik3cg
Syk	ENSMUSG00000021457	261.865	0.768451	0.127136	6.04433	1.5003e-09	8.38931e-08	Syk
Hcst	ENSMUSG00000064109	19.2197	2.72401	0.450745	6.04336	1.50939e-09	8.41353e-08	Hcst
Apobr	ENSMUSG00000042759	67.7722	1.31132	0.217654	6.0248	1.69323e-09	9.40862e-08	Apobr
Rab3il1	ENSMUSG00000024663	504.976	0.601705	0.100017	6.01602	1.78757e-09	9.90167e-08	Rab3il1
Tagap	ENSMUSG00000033450	67.0562	1.43926	0.240001	5.99691	2.01106e-09	1.11048e-07	Tagap
F9	ENSMUSG00000031138	18.3636	2.20866	0.369711	5.97401	2.31489e-09	1.27427e-07	F9
Ppfia4	ENSMUSG00000026458	2031.35	0.809514	0.135757	5.96296	2.47713e-09	1.35538e-07	Ppfia4
Cd72	ENSMUSG00000028459	33.5404	1.83018	0.306926	5.96293	2.47757e-09	1.35538e-07	Cd72
Icam1	ENSMUSG00000037405	126.246	1.17328	0.197925	5.92788	3.06873e-09	1.6736e-07	Icam1
Hck	ENSMUSG00000003283	113.564	1.07308	0.181325	5.918	3.25871e-09	1.77174e-07	Hck
Gsap	ENSMUSG00000039934	248.676	0.910631	0.154015	5.9126	3.36757e-09	1.82531e-07	Gsap
Aif1	ENSMUSG00000024397	348.241	1.66402	0.281624	5.90868	3.44869e-09	1.86356e-07	Aif1
Ifit3b	ENSMUSG00000062488	432.842	1.06201	0.179818	5.90601	3.50488e-09	1.88815e-07	Ifit3b
Naalad2	ENSMUSG00000043943	86.4224	1.1852	0.200913	5.89905	3.6559e-09	1.96352e-07	Naalad2
Rnaset2b	ENSMUSG00000094724	1051.05	1.17387	0.199201	5.8929	3.7947e-09	2.03189e-07	Rnaset2b
H2.Q4	ENSMUSG00000035929	351.399	1.43432	0.243674	5.88625	3.95055e-09	2.10895e-07	H2-Q4
Il13ra1	ENSMUSG00000017057	333.579	0.998082	0.169795	5.87818	4.14811e-09	2.20774e-07	Il13ra1
Tnfsf13b	ENSMUSG00000031497	71.6544	1.5916	0.27189	5.85383	4.80394e-09	2.54912e-07	Tnfsf13b
A630001G21Rik	ENSMUSG00000052760	26.5275	1.85465	0.316963	5.85132	4.87695e-09	2.58011e-07	A630001G21Rik
Lox	ENSMUSG00000024529	52.9774	2.23229	0.381898	5.84527	5.05758e-09	2.66768e-07	Lox
Itpripl2	ENSMUSG00000095115	393.414	0.856654	0.146621	5.84263	5.13819e-09	2.70214e-07	Itpripl2
Tgm1	ENSMUSG00000022218	17.6762	3.76824	0.648853	5.80754	6.33973e-09	3.32413e-07	Tgm1
Tfcp2l1	ENSMUSG00000026380	653.772	0.507407	0.0874048	5.80526	6.42666e-09	3.35974e-07	Tfcp2l1
Inpp5d	ENSMUSG00000026288	930.883	0.907634	0.157439	5.76501	8.16552e-09	4.25619e-07	Inpp5d
Lgals9	ENSMUSG00000001123	371.584	1.10616	0.192688	5.74069	9.42892e-09	4.90027e-07	Lgals9
Cxcl10	ENSMUSG00000034855	41.543	3.80041	0.665008	5.71482	1.09817e-08	5.69052e-07	Cxcl10
Fyb	ENSMUSG00000022148	211.898	1.41634	0.247872	5.71397	1.10369e-08	5.70241e-07	Fyb
Rab32	ENSMUSG00000019832	87.1998	1.01468	0.177773	5.70774	1.14488e-08	5.89799e-07	Rab32
Ifi213	ENSMUSG00000073491	17.3081	2.45693	0.431064	5.6997	1.20019e-08	6.16495e-07	Ifi213
Prdx6	ENSMUSG00000026701	9550.62	0.692284	0.121743	5.68644	1.29718e-08	6.64381e-07	Prdx6
Zc3hav1	ENSMUSG00000029826	371.485	0.876404	0.154248	5.68177	1.33307e-08	6.8079e-07	Zc3hav1
Dcstamp	ENSMUSG00000022303	13.3669	3.8361	0.678069	5.6574	1.53686e-08	7.82601e-07	Dcstamp
Gmfg	ENSMUSG00000060791	57.4915	1.95877	0.346458	5.6537	1.5703e-08	7.97335e-07	Gmfg
Susd3	ENSMUSG00000021384	63.2827	1.11334	0.196955	5.65278	1.57872e-08	7.99312e-07	Susd3
Rasgrp3	ENSMUSG00000071042	869.077	0.96463	0.170806	5.6475	1.62795e-08	8.21882e-07	Rasgrp3
P3h2	ENSMUSG00000038168	126.605	0.89288	0.158603	5.62966	1.80562e-08	9.08981e-07	P3h2
Iqgap3	ENSMUSG00000028068	52.8662	1.32047	0.235267	5.61263	1.99273e-08	1.00033e-06	Iqgap3
Pilra	ENSMUSG00000046245	21.2484	2.15068	0.38382	5.60336	2.10235e-08	1.05236e-06	Pilra
Mdfic	ENSMUSG00000041390	133.395	0.947883	0.169215	5.60166	2.12311e-08	1.05677e-06	Mdfic
Entpd1	ENSMUSG00000048120	815.968	0.703634	0.125605	5.60195	2.11956e-08	1.05677e-06	Entpd1
Trim12c	ENSMUSG00000057143	150.711	1.01836	0.181879	5.59911	2.15459e-08	1.06943e-06	Trim12c
Cxcl5	ENSMUSG00000029371	77.907	2.59178	0.463534	5.59135	2.25314e-08	1.11521e-06	Cxcl5
Scamp2	ENSMUSG00000040188	904.237	0.608324	0.108937	5.58421	2.3477e-08	1.15877e-06	Scamp2
Gbp6	ENSMUSG00000104713	213.707	1.97943	0.355406	5.5695	2.55469e-08	1.25742e-06	Gbp6
Tcirg1	ENSMUSG00000001750	561.794	0.943171	0.169526	5.56359	2.64286e-08	1.2972e-06	Tcirg1
Gpsm3	ENSMUSG00000034786	108.869	1.343	0.241663	5.55732	2.73953e-08	1.34093e-06	Gpsm3
ENSMUSG00000091549	ENSMUSG00000091549	83.5218	1.12514	0.202777	5.54866	2.8786e-08	1.4051e-06	ENSMUSG00000091549
Stat3	ENSMUSG00000004040	2352.85	0.508531	0.0916601	5.54801	2.88947e-08	1.40653e-06	Stat3
Anxa4	ENSMUSG00000029994	248.286	0.945591	0.170807	5.53603	3.09398e-08	1.50194e-06	Anxa4
Rab20	ENSMUSG00000031504	26.005	1.68361	0.304531	5.52853	3.22928e-08	1.56332e-06	Rab20
Mcoln3	ENSMUSG00000036853	12.0313	5.05588	0.916002	5.51951	3.3995e-08	1.64123e-06	Mcoln3
Lgmn	ENSMUSG00000021190	5132.46	0.59895	0.108581	5.51616	3.46493e-08	1.66827e-06	Lgmn
ENSMUSG00000110358	ENSMUSG00000110358	37.0651	3.81857	0.692312	5.51567	3.47446e-08	1.66831e-06	ENSMUSG00000110358
Ms4a6c	ENSMUSG00000079419	61.4273	1.76719	0.321039	5.50459	3.70025e-08	1.77191e-06	Ms4a6c
Tspo	ENSMUSG00000041736	166.084	1.03862	0.189494	5.48104	4.22836e-08	2.01933e-06	Tspo
Ifi209	ENSMUSG00000043263	29.1638	2.47545	0.451769	5.47945	4.26649e-08	2.03205e-06	Ifi209
Abcb1b	ENSMUSG00000028970	169.827	1.02248	0.186995	5.46796	4.55257e-08	2.16247e-06	Abcb1b
Phyhd1	ENSMUSG00000079484	329.532	0.782666	0.143274	5.46272	4.68905e-08	2.22133e-06	Phyhd1
Mlc1	ENSMUSG00000035805	7377.52	0.406451	0.0744937	5.45619	4.86469e-08	2.29837e-06	Mlc1
Aqp4	ENSMUSG00000024411	4832.14	0.690503	0.126729	5.44865	5.07545e-08	2.39155e-06	Aqp4
Tap1	ENSMUSG00000037321	181.32	1.57517	0.290387	5.4244	5.815e-08	2.73274e-06	Tap1
Pbxip1	ENSMUSG00000042613	2146.89	0.553415	0.102063	5.42227	5.88455e-08	2.75809e-06	Pbxip1
Vim	ENSMUSG00000026728	1982.35	0.994511	0.18356	5.41791	6.03006e-08	2.81881e-06	Vim
Il1rl1	ENSMUSG00000026069	18.5382	2.18077	0.403181	5.40892	6.3407e-08	2.95621e-06	Il1rl1
Gm4951	ENSMUSG00000073555	27.8624	2.6715	0.49527	5.39403	6.88965e-08	3.20369e-06	Gm4951
Ifit3	ENSMUSG00000074896	761.345	1.32441	0.246799	5.36635	8.0345e-08	3.72624e-06	Ifit3
Prcp	ENSMUSG00000061119	441.223	0.667722	0.12462	5.35808	8.41103e-08	3.89065e-06	Prcp
Sparc	ENSMUSG00000018593	8717.68	0.610217	0.113962	5.35458	8.57574e-08	3.95649e-06	Sparc
Scpep1	ENSMUSG00000000278	673.976	0.459165	0.0857907	5.35215	8.69131e-08	3.99936e-06	Scpep1
Zfp36	ENSMUSG00000044786	185.886	0.714825	0.133932	5.33722	9.43813e-08	4.33173e-06	Zfp36
Mlxipl	ENSMUSG00000005373	152.945	1.21287	0.227596	5.32906	9.87221e-08	4.51922e-06	Mlxipl
Bst2	ENSMUSG00000046718	164.505	1.64396	0.30876	5.3244	1.01287e-07	4.61274e-06	Bst2
Tor4a	ENSMUSG00000059555	139.253	0.756113	0.141997	5.32487	1.01027e-07	4.61274e-06	Tor4a
Naip6	ENSMUSG00000078942	49.7796	1.74299	0.327525	5.32171	1.02797e-07	4.66948e-06	Naip6
Psmb9	ENSMUSG00000096727	93.2861	1.74042	0.327567	5.31318	1.07727e-07	4.88087e-06	Psmb9
Oas1g	ENSMUSG00000066861	10.2662	3.18193	0.600249	5.30102	1.15156e-07	5.2041e-06	Oas1g
Zbp1	ENSMUSG00000027514	28.7226	2.81369	0.530946	5.29939	1.16188e-07	5.23734e-06	Zbp1
Ctsb	ENSMUSG00000021939	33282	0.477187	0.0901426	5.29368	1.19876e-07	5.38986e-06	Ctsb
Rubcnl	ENSMUSG00000034959	82.5914	0.946023	0.1795	5.27032	1.36185e-07	6.10759e-06	Rubcnl
Ostf1	ENSMUSG00000024725	440.014	0.593496	0.112654	5.26832	1.37674e-07	6.15874e-06	Ostf1
Lrrc39	ENSMUSG00000027961	17.7534	2.19467	0.416648	5.26746	1.38324e-07	6.1722e-06	Lrrc39
Cd8a	ENSMUSG00000053977	11.0216	2.74587	0.522114	5.25915	1.44725e-07	6.44155e-06	Cd8a
Lamc2	ENSMUSG00000026479	535.997	-0.52358	0.0995671	-5.25857	1.45183e-07	6.4457e-06	Lamc2
Hacd4	ENSMUSG00000028497	111.899	1.36948	0.261041	5.24625	1.5523e-07	6.87447e-06	Hacd4
Tubb6	ENSMUSG00000001473	52.2966	1.61691	0.309857	5.21824	1.80633e-07	7.97948e-06	Tubb6
Apoe	ENSMUSG00000002985	42768.1	0.984862	0.188923	5.21302	1.85788e-07	8.16634e-06	Apoe
Man2b2	ENSMUSG00000029119	1026.47	0.609655	0.116941	5.21335	1.85459e-07	8.16634e-06	Man2b2
Gm3488	ENSMUSG00000095295	47.7463	1.2303	0.236647	5.19891	2.00459e-07	8.78936e-06	Gm3488
Trim12a	ENSMUSG00000066258	143.375	1.18801	0.229166	5.18406	2.17107e-07	9.49574e-06	Trim12a
Itgb3	ENSMUSG00000020689	252.11	0.743728	0.14357	5.18023	2.2161e-07	9.66878e-06	Itgb3
Or5v1	ENSMUSG00000090894	12.2802	3.68767	0.713006	5.172	2.31602e-07	1.00798e-05	Or5v1
Gns	ENSMUSG00000034707	4355.74	0.470302	0.0910294	5.16649	2.38532e-07	1.03559e-05	Gns
Pyroxd2	ENSMUSG00000060224	60.1751	1.18421	0.229811	5.15299	2.5636e-07	1.11026e-05	Pyroxd2
Trim25	ENSMUSG00000000275	339.268	0.805355	0.15655	5.14439	2.68394e-07	1.15954e-05	Trim25
Il10rb	ENSMUSG00000022969	436.134	0.565575	0.110236	5.13057	2.88865e-07	1.24494e-05	Il10rb
Nfatc1	ENSMUSG00000033016	303.654	0.770692	0.150798	5.11074	3.20893e-07	1.3796e-05	Nfatc1
Lamp1	ENSMUSG00000031447	15087.5	0.326064	0.0638455	5.10708	3.27182e-07	1.40323e-05	Lamp1
Itih3	ENSMUSG00000006522	1153.14	0.618337	0.121176	5.1028	3.3467e-07	1.43187e-05	Itih3
Pnpla7	ENSMUSG00000036833	743.836	0.588334	0.115507	5.09351	3.51488e-07	1.50019e-05	Pnpla7
Fam167b	ENSMUSG00000050493	17.2856	1.9745	0.390312	5.05877	4.21961e-07	1.79664e-05	Fam167b
Cxcl9	ENSMUSG00000029417	19.0849	4.62876	0.915814	5.05426	4.32059e-07	1.83521e-05	Cxcl9
Plscr2	ENSMUSG00000032372	70.2055	1.14712	0.227237	5.04811	4.46196e-07	1.89071e-05	Plscr2
Ifnar2	ENSMUSG00000022971	617.119	0.674548	0.13394	5.03621	4.74848e-07	2.00731e-05	Ifnar2
Oasl2	ENSMUSG00000029561	293.594	1.67282	0.332489	5.03119	4.87441e-07	2.05563e-05	Oasl2
Fabp7	ENSMUSG00000019874	447.843	1.15832	0.230416	5.02707	4.98043e-07	2.09534e-05	Fabp7
Cmtm3	ENSMUSG00000031875	363.655	0.646982	0.128742	5.02541	5.02355e-07	2.10846e-05	Cmtm3
Gm2a	ENSMUSG00000000594	2593.85	0.552356	0.110255	5.00981	5.44847e-07	2.28139e-05	Gm2a
Aim2	ENSMUSG00000037860	108.243	1.43141	0.286093	5.0033	5.63579e-07	2.35424e-05	Aim2
S100b	ENSMUSG00000033208	5543.74	0.69397	0.138798	4.99986	5.73733e-07	2.391e-05	S100b
Gpr157	ENSMUSG00000047875	162.486	0.620595	0.124937	4.96726	6.79053e-07	2.82326e-05	Gpr157
Rbm47	ENSMUSG00000070780	34.03	1.5261	0.307312	4.96597	6.83582e-07	2.83542e-05	Rbm47
Uba7	ENSMUSG00000032596	202.516	1.59445	0.321207	4.96393	6.90799e-07	2.85865e-05	Uba7
H2.DMa	ENSMUSG00000037649	604.331	0.937727	0.188934	4.96325	6.93248e-07	2.86208e-05	H2-DMa
Fli1	ENSMUSG00000016087	211.381	0.804039	0.162062	4.96131	7.0021e-07	2.88408e-05	Fli1
Arap1	ENSMUSG00000032812	695.849	0.72301	0.146111	4.94836	7.48397e-07	3.07539e-05	Arap1
Sgpl1	ENSMUSG00000020097	1548.08	0.495429	0.100141	4.94731	7.52451e-07	3.08488e-05	Sgpl1
Tlr4	ENSMUSG00000039005	99.2284	1.19725	0.242028	4.94676	7.546e-07	3.08652e-05	Tlr4
Rcsd1	ENSMUSG00000040723	281.911	0.815398	0.164997	4.9419	7.7365e-07	3.15714e-05	Rcsd1
Pmp22	ENSMUSG00000018217	1179.77	0.741998	0.150277	4.93753	7.91169e-07	3.22119e-05	Pmp22
Phf11d	ENSMUSG00000068245	54.8671	1.96519	0.398176	4.93547	7.99581e-07	3.24795e-05	Phf11d
Itga6	ENSMUSG00000027111	1086.85	0.58381	0.11837	4.93208	8.13571e-07	3.28966e-05	Itga6
Postn	ENSMUSG00000027750	93.4548	1.35801	0.275341	4.9321	8.13494e-07	3.28966e-05	Postn
Cd274	ENSMUSG00000016496	189.961	1.49661	0.304072	4.92191	8.57036e-07	3.4575e-05	Cd274
Abca9	ENSMUSG00000041797	536.01	0.884032	0.179693	4.91967	8.66887e-07	3.48927e-05	Abca9
Mlph	ENSMUSG00000026303	228.32	0.685498	0.13951	4.91361	8.94151e-07	3.59083e-05	Mlph
H2.Eb1	ENSMUSG00000060586	345.352	3.5353	0.720881	4.90414	9.38374e-07	3.75988e-05	H2-Eb1
Casp4	ENSMUSG00000033538	20.559	2.03552	0.415345	4.9008	9.5449e-07	3.8158e-05	Casp4
Adamtsl3	ENSMUSG00000070469	101.744	1.48426	0.30404	4.88179	1.05127e-06	4.19322e-05	Adamtsl3
Mrc2	ENSMUSG00000020695	366.095	1.08018	0.221676	4.87277	1.10043e-06	4.3794e-05	Mrc2
Gimap3	ENSMUSG00000039264	13.3189	1.95174	0.400657	4.87134	1.10844e-06	4.40136e-05	Gimap3
Evi2b	ENSMUSG00000093938	36.8425	1.66178	0.34117	4.87082	1.11138e-06	4.40315e-05	Evi2b
Cmtm7	ENSMUSG00000032436	91.9567	0.965794	0.198387	4.86824	1.12597e-06	4.44499e-05	Cmtm7
Rtp4	ENSMUSG00000033355	134.146	1.34449	0.276187	4.86806	1.12697e-06	4.44499e-05	Rtp4
Naprt	ENSMUSG00000022574	169.621	1.00132	0.206003	4.8607	1.16974e-06	4.60339e-05	Naprt
AI467606	ENSMUSG00000045165	90.6567	0.779867	0.160873	4.84772	1.24888e-06	4.90394e-05	AI467606
Mafb	ENSMUSG00000074622	1098.88	0.633654	0.130956	4.83869	1.30699e-06	5.12075e-05	Mafb
Ifitm3	ENSMUSG00000025492	523.103	1.4347	0.296836	4.83331	1.3428e-06	5.24939e-05	Ifitm3
Usp18	ENSMUSG00000030107	94.9519	1.58861	0.329727	4.81795	1.4504e-06	5.65752e-05	Usp18
Klrb1c	ENSMUSG00000030325	7.79542	4.32589	0.899115	4.81128	1.49969e-06	5.83691e-05	Klrb1c
Cmtm6	ENSMUSG00000032434	1112.89	0.51481	0.107219	4.80146	1.57516e-06	6.11714e-05	Cmtm6
S100a4	ENSMUSG00000001020	52.9679	1.40513	0.293366	4.78968	1.67047e-06	6.46423e-05	S100a4
Cfh	ENSMUSG00000026365	1904.99	1.08547	0.226656	4.78908	1.6755e-06	6.46423e-05	Cfh
Agpat2	ENSMUSG00000026922	59.3575	1.17412	0.245153	4.78932	1.67343e-06	6.46423e-05	Agpat2
H2.M3	ENSMUSG00000016206	165.624	1.06746	0.223013	4.78653	1.69691e-06	6.53255e-05	H2-M3
Cd300lf	ENSMUSG00000047798	23.1477	1.63131	0.341072	4.78289	1.72793e-06	6.63749e-05	Cd300lf
Dap	ENSMUSG00000039168	218.932	0.742264	0.155245	4.78124	1.74216e-06	6.67764e-05	Dap
Arrdc1	ENSMUSG00000026972	207.916	0.511021	0.10727	4.76389	1.89893e-06	7.2628e-05	Arrdc1
Nrros	ENSMUSG00000052384	286.544	0.67673	0.142247	4.75742	1.96078e-06	7.48317e-05	Nrros
C3	ENSMUSG00000024164	59.4601	1.77333	0.373938	4.74232	2.11287e-06	8.04622e-05	C3
Gpr137b	ENSMUSG00000021306	673.775	0.371297	0.0783225	4.74062	2.13062e-06	8.09637e-05	Gpr137b
Rgs10	ENSMUSG00000030844	1116.03	0.900207	0.189972	4.73864	2.15161e-06	8.15859e-05	Rgs10
Fabp5	ENSMUSG00000027533	3293.65	0.715752	0.151091	4.73723	2.16661e-06	8.19787e-05	Fabp5
Tnni2	ENSMUSG00000031097	18.4495	2.6217	0.553812	4.73391	2.20235e-06	8.31527e-05	Tnni2
Gsdmd	ENSMUSG00000022575	114.022	1.14188	0.241449	4.7293	2.25299e-06	8.48833e-05	Gsdmd
Csf2rb2	ENSMUSG00000071714	79.53	1.02047	0.216127	4.72163	2.33962e-06	8.79599e-05	Csf2rb2
Ppp1r3b	ENSMUSG00000046794	66.9668	1.01195	0.214699	4.71334	2.4369e-06	9.14226e-05	Ppp1r3b
Dbi	ENSMUSG00000026385	3375.25	0.952739	0.202342	4.70856	2.49471e-06	9.3393e-05	Dbi
Nfkb2	ENSMUSG00000025225	110.855	0.700355	0.148901	4.70351	2.55732e-06	9.53332e-05	Nfkb2
Oas1a	ENSMUSG00000052776	77.0442	1.82629	0.38826	4.70378	2.55383e-06	9.53332e-05	Oas1a
Slc22a18	ENSMUSG00000000154	29.1721	1.51963	0.324138	4.68821	2.75605e-06	0.000102525	Slc22a18
Szrd1	ENSMUSG00000040842	1411.81	0.342623	0.0731811	4.68185	2.84295e-06	0.000105536	Szrd1
Flnc	ENSMUSG00000068699	130.217	1.05742	0.2262	4.67469	2.94397e-06	0.000109057	Flnc
Tpcn2	ENSMUSG00000048677	88.9642	0.834939	0.178686	4.67266	2.9733e-06	0.000109913	Tpcn2
Adcy7	ENSMUSG00000031659	323.073	0.797167	0.170936	4.66354	3.1081e-06	0.000114656	Adcy7
Scrg1	ENSMUSG00000031610	722.066	0.831959	0.178917	4.64997	3.31988e-06	0.000122213	Scrg1
Ccl12	ENSMUSG00000035352	24.6439	2.28896	0.492488	4.64775	3.3558e-06	0.000123279	Ccl12
Capn3	ENSMUSG00000079110	319.06	1.15551	0.248813	4.6441	3.41556e-06	0.000125214	Capn3
Cela1	ENSMUSG00000023031	107.55	1.13259	0.243914	4.64341	3.42707e-06	0.000125375	Cela1
Themis2	ENSMUSG00000037731	72.7391	1.09036	0.23544	4.63116	3.63623e-06	0.000132752	Themis2
Kynu	ENSMUSG00000026866	11.5003	2.0673	0.447016	4.62467	3.75189e-06	0.000136693	Kynu
Edem2	ENSMUSG00000038312	741.014	0.506628	0.109627	4.62137	3.81219e-06	0.000138604	Edem2
Slc7a7	ENSMUSG00000000958	84.2782	1.1239	0.24324	4.62055	3.82717e-06	0.000138863	Slc7a7
Adora3	ENSMUSG00000000562	62.1563	1.28654	0.278477	4.61994	3.83857e-06	0.000138991	Adora3
H2.Q5	ENSMUSG00000055413	26.5344	1.94214	0.4207	4.61645	3.90365e-06	0.000141058	H2-Q5
Adam17	ENSMUSG00000052593	645.831	0.464352	0.100748	4.60902	4.04568e-06	0.000145892	Adam17
Aspg	ENSMUSG00000037686	153.89	1.35808	0.295157	4.60123	4.19996e-06	0.000151147	Aspg
Card9	ENSMUSG00000026928	67.7506	1.08399	0.235685	4.59931	4.23897e-06	0.000152241	Card9
AB124611	ENSMUSG00000057191	14.8258	1.77233	0.386615	4.58423	4.55671e-06	0.000163321	AB124611
BC028528	ENSMUSG00000038543	120.742	0.921155	0.201169	4.579	4.67196e-06	0.000167113	BC028528
Hspb6	ENSMUSG00000036854	218.491	0.677683	0.14805	4.57738	4.70839e-06	0.000168075	Hspb6
Slc25a45	ENSMUSG00000024818	185.613	0.749351	0.163753	4.57611	4.73696e-06	0.000168754	Slc25a45
S100a16	ENSMUSG00000074457	1899.58	0.818703	0.179163	4.56961	4.8864e-06	0.000173728	S100a16
Gldn	ENSMUSG00000046167	48.1846	1.22327	0.26831	4.55915	5.13605e-06	0.000182237	Gldn
Irak4	ENSMUSG00000059883	53.1334	0.822323	0.180394	4.55849	5.15216e-06	0.000182442	Irak4
Fhod1	ENSMUSG00000014778	140.1	0.837481	0.183906	4.55385	5.26731e-06	0.000186147	Fhod1
Rigi	ENSMUSG00000040296	254.796	0.870266	0.191225	4.55101	5.33889e-06	0.0001883	Rigi
Kcnk6	ENSMUSG00000046410	240.084	0.738673	0.163116	4.52852	5.93988e-06	0.000209079	Kcnk6
Cd300lb	ENSMUSG00000063193	8.10724	4.02647	0.889686	4.52572	6.01902e-06	0.000211443	Cd300lb
Cd300a	ENSMUSG00000034652	100.068	0.857241	0.190033	4.511	6.45214e-06	0.000226209	Cd300a
Siglec1	ENSMUSG00000027322	28.6871	1.54466	0.342687	4.50748	6.56017e-06	0.000229541	Siglec1
Dpp7	ENSMUSG00000026958	724.896	0.611472	0.136091	4.49311	7.01904e-06	0.000245112	Dpp7
Cryzl2	ENSMUSG00000033488	309.311	0.740577	0.165078	4.48624	7.24927e-06	0.000252652	Cryzl2
H1f2	ENSMUSG00000036181	454.372	0.745693	0.166466	4.47956	7.47958e-06	0.000260166	H1f2
Hk2	ENSMUSG00000000628	231.202	1.28189	0.28696	4.46714	7.92716e-06	0.000275192	Hk2
Itgal	ENSMUSG00000030830	41.8208	1.26934	0.284738	4.45791	8.27613e-06	0.000286744	Itgal
Gbp3	ENSMUSG00000028268	342.77	1.31972	0.297048	4.44279	8.87985e-06	0.000307059	Gbp3
Dhx58	ENSMUSG00000017830	65.5062	1.50736	0.340262	4.43001	9.42295e-06	0.000324898	Dhx58
Tapbp	ENSMUSG00000024308	1182.77	0.611812	0.138113	4.42979	9.43253e-06	0.000324898	Tapbp
Myd88	ENSMUSG00000032508	231.952	0.437084	0.0988124	4.42337	9.71722e-06	0.000334053	Myd88
Fam111a	ENSMUSG00000024691	151.478	0.60245	0.13629	4.42034	9.85459e-06	0.00033681	Fam111a
Mmp19	ENSMUSG00000025355	27.2096	1.36065	0.307783	4.42082	9.83263e-06	0.00033681	Mmp19
Hsd3b7	ENSMUSG00000042289	265.927	0.477077	0.107922	4.42058	9.84377e-06	0.00033681	Hsd3b7
Cd33	ENSMUSG00000004609	513.515	0.861618	0.194971	4.41921	9.90633e-06	0.000337925	Cd33
Irgm1	ENSMUSG00000046879	661.916	1.08979	0.24685	4.41478	1.01112e-05	0.000344249	Irgm1
Ints6l	ENSMUSG00000035967	1244.65	0.599029	0.135703	4.41427	1.01349e-05	0.000344393	Ints6l
Parp14	ENSMUSG00000034422	224.31	1.09286	0.247995	4.40678	1.04918e-05	0.000355837	Parp14
Fbxw4	ENSMUSG00000040913	718.067	0.436166	0.0989921	4.40607	1.05262e-05	0.000356319	Fbxw4
Tap2	ENSMUSG00000024339	366.062	0.62522	0.142339	4.39246	1.12075e-05	0.000378655	Tap2
Vamp8	ENSMUSG00000050732	327.164	1.18986	0.271037	4.39003	1.13333e-05	0.000382174	Vamp8
Ccdc88b	ENSMUSG00000047810	166.264	0.946155	0.215663	4.38719	1.14826e-05	0.000386471	Ccdc88b
Casp1	ENSMUSG00000025888	115.038	1.22707	0.280158	4.37991	1.18731e-05	0.000398855	Casp1
Btd	ENSMUSG00000021900	386.655	0.423502	0.0967982	4.3751	1.21376e-05	0.000406966	Btd
Lacc1	ENSMUSG00000044350	172.024	0.799726	0.183167	4.36611	1.26478e-05	0.00042327	Lacc1
Il2rg	ENSMUSG00000031304	44.8054	1.26991	0.291659	4.35409	1.3362e-05	0.000446327	Il2rg
Glb1	ENSMUSG00000045594	1130.96	0.54145	0.124466	4.35019	1.36021e-05	0.00045349	Glb1
Ugt1a6a	ENSMUSG00000054545	145.134	0.636389	0.146313	4.34952	1.36437e-05	0.000454019	Ugt1a6a
Tspan4	ENSMUSG00000025511	465.825	0.741375	0.170487	4.34858	1.37023e-05	0.000455112	Tspan4
Trim5	ENSMUSG00000060441	30.2465	1.23974	0.285187	4.34712	1.37934e-05	0.000457278	Trim5
Ebf3	ENSMUSG00000010476	41.615	1.34554	0.31086	4.32845	1.50165e-05	0.000496894	Ebf3
Plgrkt	ENSMUSG00000016495	374.969	0.718357	0.166612	4.31155	1.62117e-05	0.000533446	Plgrkt
Mcm3	ENSMUSG00000041859	148.272	1.12741	0.261461	4.31195	1.6182e-05	0.000533446	Mcm3
Ticam2	ENSMUSG00000056130	51.4068	1.18845	0.275596	4.3123	1.61566e-05	0.000533446	Ticam2
Ncf4	ENSMUSG00000071715	48.233	1.3533	0.314793	4.29901	1.71561e-05	0.000563474	Ncf4
Sh3glb1	ENSMUSG00000037062	3571.12	0.292302	0.068078	4.29364	1.75768e-05	0.000575625	Sh3glb1
Scg2	ENSMUSG00000050711	6752.98	-0.736383	0.171513	-4.29346	1.75912e-05	0.000575625	Scg2
S100a1	ENSMUSG00000044080	1753.72	0.948314	0.221331	4.28459	1.83074e-05	0.00059795	S100a1
Abcc3	ENSMUSG00000020865	154.73	1.21373	0.283455	4.28192	1.85286e-05	0.000604059	Abcc3
Dnase1l1	ENSMUSG00000019088	68.4446	0.920641	0.215184	4.27838	1.88259e-05	0.000611497	Dnase1l1
Ptx3	ENSMUSG00000027832	6.29222	2.77915	0.649542	4.27863	1.88044e-05	0.000611497	Ptx3
Itga5	ENSMUSG00000000555	160.621	0.78561	0.183865	4.27275	1.93077e-05	0.000625996	Itga5
ENSMUSG00000108596	ENSMUSG00000108596	13.3824	4.19785	0.983041	4.27027	1.95241e-05	0.00063185	ENSMUSG00000108596
Ctso	ENSMUSG00000028015	1532.15	0.443351	0.103976	4.26399	2.00809e-05	0.000648683	Ctso
Cd5	ENSMUSG00000024669	11.5986	2.18122	0.512037	4.25988	2.04534e-05	0.000659512	Cd5
Asap3	ENSMUSG00000036995	148.236	0.714617	0.168364	4.24447	2.1911e-05	0.000705224	Asap3
Zdbf2	ENSMUSG00000027520	968.607	-0.748183	0.1764	-4.24141	2.22123e-05	0.000713621	Zdbf2
Cyp4f13	ENSMUSG00000024055	249.44	0.562208	0.132595	4.24003	2.23486e-05	0.000716696	Cyp4f13
Slc16a3	ENSMUSG00000025161	109.523	0.997258	0.235576	4.23328	2.30312e-05	0.000735917	Slc16a3
Dhrs3	ENSMUSG00000066026	701.66	0.814381	0.192358	4.23367	2.29906e-05	0.000735917	Dhrs3
Thbs3	ENSMUSG00000028047	205.926	0.708257	0.167546	4.22723	2.36586e-05	0.0007546	Thbs3
Was	ENSMUSG00000031165	83.0752	0.749411	0.177315	4.22645	2.37408e-05	0.000755856	Was
Cntrl	ENSMUSG00000057110	315.316	0.496772	0.117752	4.2188	2.45608e-05	0.000780557	Cntrl
Slamf8	ENSMUSG00000053318	16.3851	2.3535	0.559199	4.2087	2.56846e-05	0.000814806	Slamf8
Lyl1	ENSMUSG00000034041	86.8164	0.850101	0.202043	4.20752	2.58186e-05	0.00081759	Lyl1
Tagln2	ENSMUSG00000026547	485.217	0.698523	0.166208	4.20271	2.63742e-05	0.00083369	Tagln2
[truncated: 17,877 more rows]

## Sheet: Cortex WT_v_APP 12mo
	ENSEMBL	baseMean	log2FoldChange	lfcSE	stat	pvalue	padj	SYMBOL
[truncated: 18,742 more rows]

[truncated: 16 more sheets: Cortex WT_v_APP All Ages, Hippocampus WT_v_APP 3mo, Hippocampus WT_v_APP 6mo, Hippocampus WT_v_APP 9mo, Hippocampus WT_v_APP 12mo, Hippocampus WT_v_APP All Ages, Cortex Genotype 3M GSEA, Cortex Genotype 6M GSEA, Cortex Genotype 9M GSEA, Cortex Genotype 12M GSEA, Cortex Genotype All Ages GSEA, Hippo Genotype 3M GSEA, Hippo Genotype 6M GSEA, Hippo Genotype 9M GSEA, Hippo Genotype 12M GSEA, Hippo Genotype All Ages GSEA]
