# Supplementary material for: Perinatal Choline Supplementation Promotes Resilience Against Progression of Alzheimer's Disease‐Like Brain Transcriptomic Signatures in App NL‐G‐F Mice
Source: Aging Cell. 2025 Oct 13;24(11):e70148. doi: 10.1111/acel.70148 (PMC12608095; doi:10.1111/acel.70148)
Supplement: Supplementary file 1 — Data S1. acel70148‐sup‐0001‐Supinfo.zip. [file ACEL-24-e70148-s001.zip › RNA_Seq_Supplemental Files/File S2_PCS_vs_Control_DEGs_Pathways.xlsx]

## Sheet: File S2
File S2: Differentially expressed genes and GSEA pathway analysis for PCS versus control diet in AppNL-G-F or WT mice. Sheets stratified by age and brain region.

## Sheet: Cortex APP PCS vs Control 3mo
	ENSEMBL	baseMean	log2FoldChange	lfcSE	stat	pvalue	padj	SYMBOL
ENSMUSG00000102070	ENSMUSG00000102070	1658.1	28.4546	3.0032	9.47476	2.67374e-21	4.08814e-17	ENSMUSG00000102070
ENSMUSG00000101111	ENSMUSG00000101111	1429.51	28.1726	3.00325	9.3807	6.5535e-21	5.01015e-17	ENSMUSG00000101111
Mrps35	ENSMUSG00000040112	539.035	0.494177	0.095663	5.16581	2.39402e-07	0.00122015	Mrps35
Nrgn	ENSMUSG00000053310	31633.7	0.452008	0.0890434	5.07626	3.84933e-07	0.0014714	Nrgn
Rspo2	ENSMUSG00000051920	604.63	-0.619056	0.124435	-4.97493	6.52709e-07	0.00191595	Rspo2
Pou2f1	ENSMUSG00000026565	493.95	-0.622705	0.125863	-4.94747	7.51843e-07	0.00191595	Pou2f1
Tnip2	ENSMUSG00000059866	200.011	-0.574832	0.119019	-4.82974	1.36714e-06	0.00298622	Tnip2
Gm19410	ENSMUSG00000109372	1138.97	-0.492965	0.103023	-4.78502	1.70968e-06	0.00326763	Gm19410
Jdp2	ENSMUSG00000034271	1264.63	0.428198	0.0938929	4.56049	5.10332e-06	0.00866998	Jdp2
Bmp3	ENSMUSG00000029335	931.795	-0.56184	0.124735	-4.50428	6.65975e-06	0.0101828	Bmp3
Blm	ENSMUSG00000030528	102.165	-0.781467	0.178898	-4.36822	1.25266e-05	0.0174119	Blm
Nfya	ENSMUSG00000023994	631.14	-0.305299	0.0707085	-4.31772	1.57651e-05	0.0200873	Nfya
Adamts16	ENSMUSG00000049538	54.198	-0.894133	0.212541	-4.20688	2.58921e-05	0.0248145	Adamts16
Vasn	ENSMUSG00000039646	564.668	0.530119	0.126018	4.20669	2.59138e-05	0.0248145	Vasn
Ftl1.ps2	ENSMUSG00000062382	29.932	-1.28429	0.3067	-4.18746	2.82094e-05	0.0248145	Ftl1-ps2
Krt12	ENSMUSG00000020912	416.118	0.556205	0.132829	4.18739	2.82184e-05	0.0248145	Krt12
Grip2	ENSMUSG00000030098	1394.33	-0.47226	0.113172	-4.17294	3.00699e-05	0.0248145	Grip2
Gm1043	ENSMUSG00000117286	364.34	-0.387505	0.0928952	-4.17141	3.02714e-05	0.0248145	Gm1043
ENSMUSG00000062933	ENSMUSG00000062933	2871.02	0.648996	0.155739	4.16721	3.08356e-05	0.0248145	ENSMUSG00000062933
Wdr3	ENSMUSG00000033285	580.115	0.431725	0.106853	4.04037	5.33659e-05	0.0402755	Wdr3
Dusp11	ENSMUSG00000030002	1306.11	-0.327352	0.0811896	-4.03195	5.53162e-05	0.0402755	Dusp11
Syt10	ENSMUSG00000063260	58.564	-0.94749	0.236385	-4.00825	6.11711e-05	0.0425139	Syt10
Arhgef28	ENSMUSG00000021662	707.76	-0.525894	0.132995	-3.95424	7.67778e-05	0.0510405	Arhgef28
Polr1e	ENSMUSG00000028318	168.771	0.515327	0.130778	3.94046	8.13245e-05	0.0518105	Polr1e
Itga8	ENSMUSG00000026768	132.307	-0.683825	0.174991	-3.90777	9.31508e-05	0.0553039	Itga8
Nfatc2	ENSMUSG00000027544	213.191	-0.427719	0.109719	-3.89831	9.68677e-05	0.0553039	Nfatc2
Cplane1	ENSMUSG00000039801	1116.16	-0.751373	0.192841	-3.89634	9.76589e-05	0.0553039	Cplane1
Thrsp	ENSMUSG00000035686	591.148	0.58244	0.150035	3.88202	0.000103591	0.0565683	Thrsp
Sema5a	ENSMUSG00000022231	1508.94	-0.49445	0.128036	-3.86182	0.000112545	0.0593385	Sema5a
Bhlhe40	ENSMUSG00000030103	6907.68	0.315287	0.0818972	3.84979	0.00011822	0.0602527	Bhlhe40
Ephx1	ENSMUSG00000038776	784.188	0.418268	0.109113	3.83334	0.000126413	0.0623501	Ephx1
Adamts17	ENSMUSG00000058145	107.76	-0.88216	0.232864	-3.78831	0.000151677	0.072473	Adamts17
Pcsk5	ENSMUSG00000024713	216.316	-0.675412	0.178978	-3.77372	0.000160828	0.074517	Pcsk5
Pxdn	ENSMUSG00000020674	1475.07	-0.46126	0.12249	-3.76569	0.000166089	0.0745403	Pxdn
Rida	ENSMUSG00000022323	862.167	0.375731	0.0999564	3.75895	0.000170629	0.0745403	Rida
Shisa2	ENSMUSG00000044461	85.449	-0.926591	0.248105	-3.73467	0.000187963	0.079571	Shisa2
Chchd10	ENSMUSG00000049422	2389.2	0.283567	0.0760521	3.72859	0.000192552	0.079571	Chchd10
Man1a	ENSMUSG00000003746	960.621	-0.343413	0.0923947	-3.71681	0.000201757	0.0811807	Man1a
D930048N14Rik	ENSMUSG00000052563	117.086	-0.709373	0.191573	-3.70289	0.000213157	0.0835686	D930048N14Rik
Rrp1b	ENSMUSG00000058392	250.377	-0.549442	0.149225	-3.68196	0.000231446	0.0884701	Rrp1b
Xkr7	ENSMUSG00000042631	51.8	-1.07373	0.293392	-3.6597	0.000252515	0.0941695	Xkr7
Smyd3	ENSMUSG00000055067	1079.13	-0.31949	0.0877603	-3.64048	0.000272129	0.0983433	Smyd3
Zkscan16	ENSMUSG00000038630	633.439	-0.479793	0.131945	-3.63631	0.00027657	0.0983433	Zkscan16
Tmem74	ENSMUSG00000054409	428.148	-0.415444	0.114962	-3.61374	0.000301808	0.104878	Tmem74
Cxcl14	ENSMUSG00000021508	2555.98	0.353189	0.0986754	3.5793	0.000344515	0.115993	Cxcl14
Cldn19	ENSMUSG00000066058	9.69	-2.02162	0.565338	-3.57594	0.000348966	0.115993	Cldn19
Cep85	ENSMUSG00000037443	389.339	-0.350083	0.0986826	-3.54756	0.000388814	0.123996	Cep85
Capn2	ENSMUSG00000026509	2301.31	0.224948	0.0634147	3.54726	0.000389263	0.123996	Capn2
Trim68	ENSMUSG00000073968	94.4417	-0.546195	0.154403	-3.53746	0.000404	0.124124	Trim68
Cdh9	ENSMUSG00000025370	436.174	-0.435762	0.123228	-3.53622	0.000405901	0.124124	Cdh9
Ccnt2	ENSMUSG00000026349	1756.37	-0.300506	0.0857492	-3.50448	0.000457508	0.135557	Ccnt2
Ptpre	ENSMUSG00000041836	737.343	-0.322669	0.0921268	-3.50244	0.000461019	0.135557	Ptpre
Heph	ENSMUSG00000031209	186.16	0.593371	0.169771	3.49512	0.000473846	0.136486	Heph
Dpysl3	ENSMUSG00000024501	1253.9	-0.398356	0.114228	-3.48739	0.000487756	0.136486	Dpysl3
Isoc2a	ENSMUSG00000086784	468.16	0.293315	0.0842639	3.48091	0.00049972	0.136486	Isoc2a
Pgp	ENSMUSG00000043445	2059.96	0.243293	0.0698953	3.48082	0.000499882	0.136486	Pgp
Herpud1	ENSMUSG00000031770	1974.66	0.291824	0.0841367	3.46845	0.000523465	0.140417	Herpud1
L3mbtl1	ENSMUSG00000035576	217.231	-0.443025	0.128369	-3.45119	0.000558117	0.143423	L3mbtl1
Irs2	ENSMUSG00000038894	2385.93	0.3574	0.103609	3.44951	0.000561603	0.143423	Irs2
Vash1	ENSMUSG00000021256	382.755	-0.358602	0.103975	-3.44893	0.000562813	0.143423	Vash1
Rpl10	ENSMUSG00000008682	1737.1	-0.39138	0.114198	-3.42719	0.000609858	0.152864	Rpl10
Maml2	ENSMUSG00000031925	292.68	-0.410465	0.120056	-3.41894	0.000628662	0.153094	Maml2
Pcdh17	ENSMUSG00000035566	2404.37	-0.417564	0.122166	-3.41801	0.000630798	0.153094	Pcdh17
Cbln3	ENSMUSG00000040380	32.4622	-0.917716	0.268917	-3.41264	0.000643363	0.153704	Cbln3
Cfap70	ENSMUSG00000039543	18.2731	-1.35641	0.398609	-3.40287	0.000666828	0.156859	Cfap70
Dhrs7	ENSMUSG00000021094	680.507	0.224246	0.0659816	3.39861	0.000677295	0.156907	Dhrs7
Rai14	ENSMUSG00000022246	341.002	-0.476678	0.140595	-3.39042	0.00069785	0.159256	Rai14
ENSMUSG00000081485	ENSMUSG00000081485	252.436	0.60684	0.179263	3.3852	0.000711272	0.159654	ENSMUSG00000081485
Col23a1	ENSMUSG00000063564	190.153	-0.639183	0.189198	-3.37839	0.000729128	0.159654	Col23a1
St8sia2	ENSMUSG00000025789	78.3071	-0.924752	0.273781	-3.37771	0.00073092	0.159654	St8sia2
Glce	ENSMUSG00000032252	910.776	-0.302669	0.0898757	-3.36764	0.000758136	0.160091	Glce
C2cd4c	ENSMUSG00000045912	515.164	-0.568196	0.168767	-3.36675	0.000760604	0.160091	C2cd4c
Cldn10	ENSMUSG00000022132	869.844	0.330187	0.0981124	3.3654	0.000764331	0.160091	Cldn10
Rapgef6	ENSMUSG00000037533	807.878	-0.282737	0.0842118	-3.35744	0.000786664	0.162542	Rapgef6
Slc26a4	ENSMUSG00000020651	82.3754	-0.83222	0.248377	-3.35062	0.000806297	0.164377	Slc26a4
Spon1	ENSMUSG00000038156	2264.54	-0.403764	0.120871	-3.34045	0.000836434	0.164568	Spon1
Pgap1	ENSMUSG00000073678	1087.84	-0.355152	0.10635	-3.33946	0.000839418	0.164568	Pgap1
Cracd	ENSMUSG00000036377	1136.69	-0.317761	0.0951543	-3.33942	0.000839521	0.164568	Cracd
Nat10	ENSMUSG00000027185	760.923	-0.235003	0.0704976	-3.33348	0.00085766	0.164663	Nat10
Atp2b4	ENSMUSG00000026463	7463	-0.381558	0.114618	-3.32896	0.000871707	0.164663	Atp2b4
Cntnap3	ENSMUSG00000033063	223.316	-0.626429	0.188187	-3.32877	0.000872316	0.164663	Cntnap3
Tbc1d1	ENSMUSG00000029174	679.364	0.244322	0.0735884	3.32012	0.000899776	0.166121	Tbc1d1
Celf5	ENSMUSG00000034818	5547.28	-0.212428	0.0640651	-3.31581	0.000913766	0.166121	Celf5
B2m	ENSMUSG00000060802	3365.36	0.297844	0.090045	3.30773	0.000940564	0.166121	B2m
Mdc1	ENSMUSG00000061607	573.802	-0.30975	0.0937058	-3.30556	0.000947867	0.166121	Mdc1
Cpa6	ENSMUSG00000042501	67.6017	-0.613342	0.1856	-3.30465	0.000950959	0.166121	Cpa6
St3gal1	ENSMUSG00000013846	863.407	-0.428046	0.129576	-3.30344	0.000955069	0.166121	St3gal1
Ccnd3	ENSMUSG00000034165	652.772	0.231864	0.0703112	3.29768	0.000974882	0.166121	Ccnd3
Celf2	ENSMUSG00000002107	9820.34	-0.20356	0.0617925	-3.29425	0.000986844	0.166121	Celf2
Atp13a4	ENSMUSG00000038094	324.308	0.677137	0.205553	3.29423	0.000986923	0.166121	Atp13a4
Mdm4	ENSMUSG00000054387	1675.47	-0.257543	0.078192	-3.29373	0.000988686	0.166121	Mdm4
Pvalb	ENSMUSG00000005716	1951.08	0.553623	0.168453	3.2865	0.00101439	0.168587	Pvalb
Imp4	ENSMUSG00000026127	790.654	-0.273443	0.0833884	-3.27915	0.00104122	0.170421	Imp4
Igsf9	ENSMUSG00000037995	74.2803	-0.80981	0.24709	-3.27739	0.00104772	0.170421	Igsf9
ENSMUSG00000082585	ENSMUSG00000082585	406.975	0.750633	0.229626	3.26894	0.00107952	0.173745	ENSMUSG00000082585
Zfp862.ps	ENSMUSG00000107476	289.004	-0.400743	0.12314	-3.25436	0.00113649	0.18101	Zfp862-ps
Tnrc6c	ENSMUSG00000025571	1846.87	-0.294216	0.0905379	-3.24965	0.00115549	0.181277	Tnrc6c
AW551984	ENSMUSG00000038112	90.5109	-0.923895	0.284444	-3.24808	0.00116188	0.181277	AW551984
Ifrd2	ENSMUSG00000010048	158.95	-0.435715	0.134537	-3.23862	0.00120109	0.185501	Ifrd2
Col12a1	ENSMUSG00000032332	387.301	-0.388397	0.120039	-3.23558	0.00121397	0.185616	Col12a1
Fuca1	ENSMUSG00000028673	786.993	0.265184	0.0822961	3.22232	0.00127159	0.191959	Fuca1
Cux1	ENSMUSG00000029705	2422.24	0.296596	0.0921021	3.2203	0.00128056	0.191959	Cux1
Fcgr1	ENSMUSG00000015947	109.981	0.555126	0.17279	3.21272	0.00131483	0.194977	Fcgr1
Mctp1	ENSMUSG00000021596	1592.09	-0.415995	0.129645	-3.20872	0.00133328	0.194977	Mctp1
Ano1	ENSMUSG00000031075	88.3252	-0.669742	0.208805	-3.2075	0.00133895	0.194977	Ano1
Ldhb	ENSMUSG00000030246	16493.4	0.232178	0.0728104	3.18881	0.00142862	0.200843	Ldhb
Apln	ENSMUSG00000037010	1052.3	0.480443	0.150724	3.18757	0.00143475	0.200843	Apln
Atxn2	ENSMUSG00000042605	2864.98	0.213701	0.0670719	3.18615	0.00144177	0.200843	Atxn2
Mms19	ENSMUSG00000025159	928.204	-0.239965	0.0753741	-3.18365	0.00145429	0.200843	Mms19
Tmem108	ENSMUSG00000042757	623.146	0.317773	0.0998555	3.18233	0.00146096	0.200843	Tmem108
Ciao1	ENSMUSG00000003662	1704.44	0.205793	0.0646867	3.18138	0.00146575	0.200843	Ciao1
Htra1	ENSMUSG00000006205	4403.88	0.30598	0.0962208	3.17998	0.00147288	0.200843	Htra1
Rxfp1	ENSMUSG00000034009	465.523	-0.400328	0.125979	-3.17773	0.00148432	0.200843	Rxfp1
Napa	ENSMUSG00000006024	8792.49	0.185758	0.0586357	3.168	0.0015349	0.205865	Napa
Rom1	ENSMUSG00000071648	131.355	0.41952	0.132729	3.16073	0.00157376	0.207937	Rom1
Itga4	ENSMUSG00000027009	270.436	-0.460791	0.145819	-3.16003	0.00157754	0.207937	Itga4
ENSMUSG00000084319	ENSMUSG00000084319	1351.46	0.323456	0.10246	3.15688	0.00159466	0.208396	ENSMUSG00000084319
Nrp2	ENSMUSG00000025969	634.615	-0.370887	0.1176	-3.1538	0.00161158	0.208822	Nrp2
Abhd6	ENSMUSG00000025277	1843.53	0.246775	0.0785863	3.14018	0.00168844	0.215474	Abhd6
Ndst1	ENSMUSG00000054008	3612.15	-0.246661	0.078585	-3.13878	0.00169653	0.215474	Ndst1
Sox12	ENSMUSG00000051817	338.808	-0.350813	0.111821	-3.13729	0.00170519	0.215474	Sox12
Grik3	ENSMUSG00000001985	3226.59	-0.392877	0.125632	-3.1272	0.00176477	0.221175	Grik3
Grik2	ENSMUSG00000056073	1269.89	-0.28926	0.0925885	-3.12415	0.00178321	0.221669	Grik2
Dnajb5	ENSMUSG00000036052	5013.74	0.29483	0.0944999	3.1199	0.00180912	0.223076	Dnajb5
Scn1b	ENSMUSG00000019194	11370.7	0.33672	0.108038	3.11667	0.00182908	0.223269	Scn1b
Lama5	ENSMUSG00000015647	300.907	0.789744	0.253535	3.11493	0.00183988	0.223269	Lama5
Cd302	ENSMUSG00000060703	453.617	0.431031	0.138745	3.10664	0.00189229	0.227819	Cd302
S100b	ENSMUSG00000033208	4165.98	0.310853	0.100253	3.10068	0.00193077	0.230636	S100b
F3	ENSMUSG00000028128	1243.5	0.352428	0.11395	3.09284	0.00198252	0.234982	F3
Klc2	ENSMUSG00000024862	8048.01	0.22276	0.0721912	3.08569	0.00203077	0.238169	Klc2
Itgav	ENSMUSG00000027087	3762.88	0.23759	0.0770328	3.08427	0.00204056	0.238169	Itgav
Sncb	ENSMUSG00000034891	9633.61	0.180761	0.0587295	3.07786	0.00208494	0.238461	Sncb
Csf1r	ENSMUSG00000024621	3857.89	-0.298713	0.09721	-3.07286	0.00212017	0.238461	Csf1r
Thsd4	ENSMUSG00000032289	158.337	-0.66126	0.215252	-3.07203	0.00212612	0.238461	Thsd4
Fez2	ENSMUSG00000056121	1182.57	0.160861	0.0524131	3.0691	0.00214703	0.238461	Fez2
Txnl4a.1	ENSMUSG00000057130	790.709	0.592625	0.193171	3.06787	0.0021559	0.238461	Txnl4a
Unc13b	ENSMUSG00000028456	1476.24	-0.231264	0.0754838	-3.06376	0.00218571	0.238461	Unc13b
Cdh13	ENSMUSG00000031841	1811.36	-0.577114	0.188442	-3.06255	0.00219461	0.238461	Cdh13
Adra1a	ENSMUSG00000045875	296.388	-0.382818	0.12509	-3.06033	0.00221093	0.238461	Adra1a
Nid2	ENSMUSG00000021806	88.4862	-0.759839	0.248387	-3.05909	0.00222012	0.238461	Nid2
Malt1	ENSMUSG00000032688	188.001	-0.396623	0.129729	-3.05733	0.0022332	0.238461	Malt1
Mapk4	ENSMUSG00000024558	2500.56	0.224205	0.0733492	3.05668	0.00223806	0.238461	Mapk4
Slit1	ENSMUSG00000025020	1416.29	-0.378813	0.12405	-3.0537	0.00226037	0.238461	Slit1
Lamp5	ENSMUSG00000027270	7708.84	0.481823	0.157966	3.05016	0.00228718	0.238461	Lamp5
Sytl1	ENSMUSG00000028860	28.5378	0.917631	0.301258	3.04599	0.00231913	0.238461	Sytl1
Scn9a	ENSMUSG00000075316	15.8241	-1.41861	0.465734	-3.04597	0.00231931	0.238461	Scn9a
Pold2	ENSMUSG00000020471	295.435	0.348352	0.114403	3.04495	0.00232718	0.238461	Pold2
Dnaaf9	ENSMUSG00000027309	3084.91	-0.209251	0.0687881	-3.04197	0.00235038	0.238461	Dnaaf9
Dusp5	ENSMUSG00000034765	439.551	0.517344	0.170116	3.04112	0.00235702	0.238461	Dusp5
Abhd12	ENSMUSG00000032046	9570.88	0.149353	0.0491402	3.03931	0.00237119	0.238461	Abhd12
Tk1	ENSMUSG00000025574	9.79591	-1.39315	0.459027	-3.03501	0.00240525	0.238461	Tk1
Sult1a1	ENSMUSG00000030711	299.451	0.417025	0.137498	3.03295	0.00242173	0.238461	Sult1a1
R3hdm2	ENSMUSG00000025404	9273.14	0.245725	0.081049	3.03181	0.00243089	0.238461	R3hdm2
Tsc22d3	ENSMUSG00000031431	4110.88	0.350138	0.115543	3.03038	0.00244243	0.238461	Tsc22d3
Fgd2	ENSMUSG00000024013	146.18	-0.480309	0.158547	-3.02944	0.0024501	0.238461	Fgd2
Map3k1	ENSMUSG00000021754	223.36	-0.422849	0.13965	-3.02792	0.00246245	0.238461	Map3k1
Tenm1	ENSMUSG00000016150	1280.93	-0.376055	0.124196	-3.02791	0.00246251	0.238461	Tenm1
Fam20a	ENSMUSG00000020614	442.608	0.319164	0.105414	3.02771	0.00246415	0.238461	Fam20a
Mmp16	ENSMUSG00000028226	600.946	-0.432602	0.14343	-3.01611	0.00256036	0.242181	Mmp16
Lrrcc1	ENSMUSG00000027550	387.166	-0.308507	0.102327	-3.01491	0.00257058	0.242181	Lrrcc1
Slc35f1	ENSMUSG00000038602	2147.97	-0.339212	0.112512	-3.0149	0.00257067	0.242181	Slc35f1
Cdk2ap1	ENSMUSG00000029394	2701.3	0.235608	0.078154	3.01467	0.00257261	0.242181	Cdk2ap1
Bend6	ENSMUSG00000042182	5947.76	0.194141	0.0644219	3.01359	0.00258179	0.242181	Bend6
ENSMUSG00000067870	ENSMUSG00000067870	984.817	0.382325	0.12712	3.00758	0.00263338	0.244431	ENSMUSG00000067870
Mdfic2	ENSMUSG00000090667	188.642	1.11024	0.369209	3.00708	0.00263775	0.244431	Mdfic2
X4933427D14Rik	ENSMUSG00000020807	271.808	0.512426	0.170621	3.0033	0.00267066	0.24599	4933427D14Rik
Tacr1	ENSMUSG00000030043	76.1555	-1.12004	0.373345	-3.00002	0.00269965	0.2466	Tacr1
Xirp2	ENSMUSG00000027022	9.91521	1.53868	0.51308	2.9989	0.00270954	0.2466	Xirp2
ENSMUSG00000094856	ENSMUSG00000094856	4.80572	-2.49247	0.831265	-2.99841	0.00271392	NA	ENSMUSG00000094856
Camk2n2	ENSMUSG00000051146	1746.47	0.255153	0.0851832	2.99534	0.00274139	0.247097	Camk2n2
Dcx	ENSMUSG00000031285	581.155	-0.42534	0.14213	-2.99262	0.00276597	0.247097	Dcx
Lrrc27	ENSMUSG00000015980	163.097	0.43896	0.146719	2.99183	0.00277308	0.247097	Lrrc27
Cntn5	ENSMUSG00000039488	122.268	-0.569633	0.190442	-2.99111	0.00277964	0.247097	Cntn5
Cd6	ENSMUSG00000024670	98.8816	0.534412	0.178987	2.98576	0.00282878	0.250012	Cd6
Adam3	ENSMUSG00000031553	3.7052	-2.90791	0.975967	-2.97952	0.00288703	NA	Adam3
Soga1	ENSMUSG00000055485	464.667	-0.451612	0.151736	-2.9763	0.00291745	0.255927	Soga1
Sec14l2	ENSMUSG00000003585	1377.29	0.210947	0.0709046	2.97507	0.00292919	0.255927	Sec14l2
Neu4	ENSMUSG00000034000	274.1	-0.428611	0.14428	-2.97069	0.00297135	0.258136	Neu4
Dnah5	ENSMUSG00000022262	100.796	-0.486106	0.16399	-2.96424	0.00303434	0.262119	Dnah5
Fancd2	ENSMUSG00000034023	169.613	-0.511998	0.172896	-2.96131	0.00306332	0.262476	Fancd2
Hmbox1	ENSMUSG00000021972	1130.66	-0.312217	0.105547	-2.95808	0.00309557	0.262476	Hmbox1
Calm3	ENSMUSG00000019370	45072.5	0.125105	0.0423032	2.95734	0.00310308	0.262476	Calm3
Abhd3	ENSMUSG00000002475	1683.48	0.235676	0.0797027	2.95693	0.00310714	0.262476	Abhd3
Tmem198	ENSMUSG00000051703	1782.12	0.255801	0.0865794	2.95452	0.00313152	0.263082	Tmem198
Nxph3	ENSMUSG00000046719	855.314	-0.448289	0.15191	-2.95102	0.00316729	0.264633	Nxph3
Zfp318	ENSMUSG00000015597	1354.82	-0.175633	0.0595699	-2.94835	0.00319473	0.265475	Zfp318
Aldh1a1	ENSMUSG00000053279	1521.9	0.44291	0.150737	2.9383	0.00330015	0.272753	Aldh1a1
Tmem218	ENSMUSG00000032121	492.673	0.260728	0.0888476	2.93455	0.00334032	0.273718	Tmem218
Pomp	ENSMUSG00000029649	2354.21	0.302219	0.103183	2.92896	0.00340094	0.273718	Pomp
Igfn1	ENSMUSG00000051985	664.022	0.512654	0.175126	2.92735	0.00341869	0.273718	Igfn1
Caln1	ENSMUSG00000060371	5675.05	-0.317657	0.108541	-2.9266	0.00342692	0.273718	Caln1
Zdhhc22	ENSMUSG00000048483	1978.69	-0.266695	0.0911354	-2.92636	0.00342959	0.273718	Zdhhc22
Creg1	ENSMUSG00000040713	860.202	0.267706	0.0914856	2.92621	0.00343116	0.273718	Creg1
ENSMUSG00000049124	ENSMUSG00000049124	38.2562	0.6597	0.225487	2.92567	0.00343716	0.273718	ENSMUSG00000049124
Ap1g2	ENSMUSG00000040701	75.8137	-0.606232	0.207326	-2.92406	0.00345504	0.273718	Ap1g2
Hap1	ENSMUSG00000006930	2014.82	-0.439939	0.150753	-2.91828	0.00351973	0.276051	Hap1
Nynrin	ENSMUSG00000075592	275.151	-0.349713	0.119846	-2.91802	0.00352265	0.276051	Nynrin
Top2a	ENSMUSG00000020914	78.3986	-0.797364	0.273521	-2.91519	0.00355477	0.276051	Top2a
Krtcap2	ENSMUSG00000042747	569.815	0.275789	0.0946982	2.91229	0.00358785	0.276051	Krtcap2
Bcl6	ENSMUSG00000022508	1010.14	0.220255	0.0756374	2.91198	0.00359141	0.276051	Bcl6
Prodh	ENSMUSG00000003526	750.443	0.283586	0.09739	2.91186	0.00359281	0.276051	Prodh
Syt6	ENSMUSG00000027849	801.163	-0.517327	0.177892	-2.9081	0.00363636	0.278	Syt6
Prss35	ENSMUSG00000033491	194.113	-0.632899	0.217754	-2.90648	0.00365516	0.278047	Prss35
Gigyf1	ENSMUSG00000029714	1227.91	-0.288087	0.0992452	-2.90278	0.00369867	0.279963	Gigyf1
Akr1c18	ENSMUSG00000021214	72.7139	0.79121	0.272894	2.89933	0.00373966	0.280924	Akr1c18
Cideb	ENSMUSG00000022219	129.839	0.51583	0.178023	2.89754	0.00376103	0.280924	Cideb
Gprin3	ENSMUSG00000045441	337.675	-0.516566	0.178305	-2.89709	0.00376648	0.280924	Gprin3
Lancl3	ENSMUSG00000047344	158.191	-0.381059	0.131699	-2.8934	0.00381092	0.282859	Lancl3
Clca3a1	ENSMUSG00000056025	21.9817	-1.00177	0.347384	-2.88376	0.00392953	0.290254	Clca3a1
Anxa5	ENSMUSG00000027712	1444.69	0.247197	0.0858062	2.88087	0.00396578	0.29072	Anxa5
Sass6	ENSMUSG00000027959	137.601	-0.356956	0.123933	-2.88023	0.00397387	0.29072	Sass6
Zfp775	ENSMUSG00000007216	173.301	-0.413514	0.143835	-2.87491	0.00404141	0.294253	Zfp775
Camk2n1	ENSMUSG00000046447	82018.9	0.283605	0.0989394	2.86645	0.00415098	0.298264	Camk2n1
Prdx6	ENSMUSG00000026701	6826.49	0.221863	0.0774185	2.86577	0.00415999	0.298264	Prdx6
Nsl1	ENSMUSG00000062510	55.9389	-0.572955	0.199951	-2.86548	0.00416383	0.298264	Nsl1
Angpt1	ENSMUSG00000022309	168.137	-0.750082	0.261839	-2.86466	0.00417452	0.298264	Angpt1
Zfp28	ENSMUSG00000062861	238.251	-0.373079	0.130508	-2.85867	0.00425418	0.302541	Zfp28
Rnf166	ENSMUSG00000014470	828.661	0.211276	0.0740497	2.85317	0.00432857	0.304856	Rnf166
Phka2	ENSMUSG00000031295	692.881	-0.214085	0.0750544	-2.85239	0.00433912	0.304856	Phka2
Brwd3	ENSMUSG00000063663	356.499	-0.282185	0.0990865	-2.84787	0.00440135	0.304856	Brwd3
Tmem150c	ENSMUSG00000050640	710.561	-0.315219	0.110749	-2.84625	0.00442372	0.304856	Tmem150c
Bdh1	ENSMUSG00000046598	1404.14	0.273111	0.0960162	2.84442	0.00444922	0.304856	Bdh1
Hmgcs2	ENSMUSG00000027875	175.434	-0.53116	0.186774	-2.84386	0.00445705	0.304856	Hmgcs2
Kdm6a	ENSMUSG00000037369	857.122	-0.249517	0.0877578	-2.84325	0.00446559	0.304856	Kdm6a
Rcan1	ENSMUSG00000022951	2148.7	0.138135	0.048587	2.84305	0.00446845	0.304856	Rcan1
Pla2g7	ENSMUSG00000023913	4817.55	0.284112	0.0999814	2.84165	0.00448805	0.304856	Pla2g7
Mxi1	ENSMUSG00000025025	2562.48	0.150897	0.0531321	2.84003	0.00451092	0.304856	Mxi1
Klf8	ENSMUSG00000041649	110.058	-0.51151	0.180156	-2.83926	0.0045218	0.304856	Klf8
Smim3	ENSMUSG00000038059	441.422	0.53494	0.188428	2.83897	0.00452598	0.304856	Smim3
Gria1	ENSMUSG00000020524	9289.57	-0.182694	0.0644064	-2.83658	0.00455995	0.305796	Gria1
Or55b10	ENSMUSG00000044824	8.01643	-1.52899	0.54011	-2.83089	0.00464192	NA	Or55b10
Dnlz	ENSMUSG00000075467	1065.59	0.207652	0.0734103	2.82865	0.00467453	0.310775	Dnlz
Samd12	ENSMUSG00000058656	1372.65	-0.282845	0.0999939	-2.82863	0.00467484	0.310775	Samd12
Fbrs	ENSMUSG00000042423	1189.55	-0.224892	0.0796818	-2.82237	0.00476696	0.315528	Fbrs
Dexi	ENSMUSG00000038055	890.558	0.212529	0.0753721	2.81974	0.0048063	0.315911	Dexi
Zfp512b	ENSMUSG00000000823	1434.69	-0.314717	0.111633	-2.81922	0.00481407	0.315911	Zfp512b
Mroh7	ENSMUSG00000047502	104.867	-0.606348	0.215322	-2.816	0.00486255	0.317728	Mroh7
Hsdl2	ENSMUSG00000028383	1044.43	0.209746	0.0745259	2.8144	0.00488682	0.317955	Hsdl2
ENSMUSG00000118660	ENSMUSG00000118660	8.25982	-1.36337	0.484808	-2.81218	0.0049207	NA	ENSMUSG00000118660
Zbtb37	ENSMUSG00000043467	497.755	-0.37986	0.135095	-2.8118	0.00492651	0.319179	Zbtb37
Vps8	ENSMUSG00000033653	1861.78	0.249952	0.0889431	2.81025	0.00495032	0.319368	Vps8
Glra2	ENSMUSG00000018589	477.914	-0.545324	0.194468	-2.80419	0.00504437	0.324069	Glra2
Eomes	ENSMUSG00000032446	10.8938	-2.51828	0.898978	-2.80128	0.00509011	0.325161	Eomes
Drd1	ENSMUSG00000021478	488.938	-1.19696	0.427423	-2.8004	0.0051039	0.325161	Drd1
Hacd2	ENSMUSG00000035376	1193.82	0.244106	0.0872119	2.79899	0.0051262	0.325226	Hacd2
Gm27021	ENSMUSG00000097919	6.24446	-1.76851	0.632045	-2.79807	0.00514086	NA	Gm27021
Chl1	ENSMUSG00000030077	3953.2	-0.342225	0.122411	-2.7957	0.00517878	0.327205	Chl1
Eif1b	ENSMUSG00000006941	2369.55	0.196287	0.0703616	2.78969	0.0052759	0.331969	Eif1b
Grk3	ENSMUSG00000042249	3389.59	-0.207328	0.0745261	-2.78196	0.00540321	0.337232	Grk3
Itm2b	ENSMUSG00000022108	16100.5	0.137288	0.0493499	2.78193	0.00540366	0.337232	Itm2b
Gemin7	ENSMUSG00000044709	522.279	0.223376	0.0803795	2.77902	0.00545235	0.337887	Gemin7
Cnot6	ENSMUSG00000020362	1689.5	-0.176521	0.0635906	-2.77589	0.00550507	0.337887	Cnot6
Inpp4b	ENSMUSG00000037940	233.005	-0.371596	0.133891	-2.77537	0.0055139	0.337887	Inpp4b
Gpr52	ENSMUSG00000118401	139.92	-0.725659	0.261641	-2.77349	0.00554588	0.337887	Gpr52
Klhl41	ENSMUSG00000075307	30.8459	-0.791093	0.285251	-2.77332	0.00554876	0.337887	Klhl41
Trim56	ENSMUSG00000043279	276.95	-0.518752	0.18724	-2.77052	0.00559662	0.337887	Trim56
Doc2b	ENSMUSG00000020848	392.787	-0.491821	0.177545	-2.77012	0.00560348	0.337887	Doc2b
Kantr	ENSMUSG00000087403	979.258	-0.276424	0.0998304	-2.76894	0.00562392	0.337887	Kantr
Stac	ENSMUSG00000032502	9.59597	-1.48879	0.537963	-2.76746	0.00564953	0.337887	Stac
Shisal1	ENSMUSG00000062760	1348.79	-0.427129	0.154445	-2.76557	0.00568229	0.337887	Shisal1
Fam227a	ENSMUSG00000042564	126.734	-0.358693	0.129773	-2.764	0.00570977	0.337887	Fam227a
Slc30a5	ENSMUSG00000021629	1345.45	0.136442	0.0493713	2.76359	0.00571693	0.337887	Slc30a5
Prss12	ENSMUSG00000027978	836.251	-0.451597	0.163421	-2.76339	0.00572049	0.337887	Prss12
Brix1	ENSMUSG00000022247	683.385	0.448481	0.162304	2.76321	0.00572352	0.337887	Brix1
Zmym3	ENSMUSG00000031310	2867.21	-0.308061	0.111651	-2.75914	0.00579539	0.339637	Zmym3
Or10d5	ENSMUSG00000043331	9.39784	-1.24517	0.45148	-2.75797	0.00581621	0.339637	Or10d5
Nos1	ENSMUSG00000029361	1199.14	-0.389138	0.141106	-2.75776	0.00581981	0.339637	Nos1
Sox30	ENSMUSG00000040489	7.98034	1.61074	0.584521	2.75566	0.00585735	NA	Sox30
Endog	ENSMUSG00000015337	199.881	0.312021	0.113248	2.75521	0.00586551	0.340698	Endog
Epop	ENSMUSG00000043439	2507.29	0.270929	0.0984131	2.75298	0.00590564	0.340698	Epop
C77080	ENSMUSG00000050390	951.007	0.297435	0.108135	2.75059	0.00594876	0.340698	C77080
Dgkg	ENSMUSG00000022861	1034.38	-0.356555	0.129685	-2.74939	0.00597061	0.340698	Dgkg
Sez6	ENSMUSG00000000632	4641.21	-0.378567	0.137762	-2.74797	0.00599651	0.340698	Sez6
Fign	ENSMUSG00000075324	80.5072	-0.729579	0.265695	-2.74593	0.00603395	0.340698	Fign
Cacna1h	ENSMUSG00000024112	987.479	-0.355346	0.129472	-2.74457	0.00605896	0.340698	Cacna1h
Hook3	ENSMUSG00000037234	2544.49	-0.153189	0.0558214	-2.74426	0.00606467	0.340698	Hook3
Harbi1	ENSMUSG00000027243	151.307	-0.350127	0.127619	-2.74354	0.00607801	0.340698	Harbi1
Ifrd1	ENSMUSG00000001627	1128.76	0.387833	0.141387	2.74305	0.00608708	0.340698	Ifrd1
Cercam	ENSMUSG00000039787	143.666	-0.598083	0.218137	-2.74178	0.00611077	0.340698	Cercam
Grip1	ENSMUSG00000034813	479.153	-0.243729	0.0889246	-2.74084	0.00612817	0.340698	Grip1
Kcns1	ENSMUSG00000040164	532.112	0.409546	0.149455	2.74026	0.00613898	0.340698	Kcns1
Tmed8	ENSMUSG00000034111	1959.19	-0.18055	0.0659021	-2.73968	0.00614995	0.340698	Tmed8
Sema5b	ENSMUSG00000052133	467.016	-0.560317	0.204682	-2.73749	0.00619094	0.341731	Sema5b
Npbwr1	ENSMUSG00000033774	22.9455	-1.43335	0.524091	-2.73492	0.00623952	0.341991	Npbwr1
Cntnap4	ENSMUSG00000031772	827.87	-0.361793	0.132344	-2.73374	0.006262	0.341991	Cntnap4
Hrob	ENSMUSG00000034773	35.6232	0.741153	0.271147	2.73341	0.00626831	0.341991	Hrob
Acot5	ENSMUSG00000042540	68.945	0.756428	0.277057	2.73022	0.00632913	0.341991	Acot5
ENSMUSG00000101249	ENSMUSG00000101249	87677.4	0.346792	0.127027	2.73007	0.00633202	0.341991	ENSMUSG00000101249
Ddx17	ENSMUSG00000055065	8916.88	-0.184159	0.0674733	-2.72936	0.00634575	0.341991	Ddx17
Phyh	ENSMUSG00000026664	3016.74	0.224672	0.0823378	2.72866	0.00635917	0.341991	Phyh
Esco2	ENSMUSG00000022034	16.0175	-1.47134	0.539514	-2.72716	0.00638822	0.341991	Esco2
Cgrrf1	ENSMUSG00000055128	643.153	0.297377	0.109061	2.72671	0.00639695	0.341991	Cgrrf1
Grin3a	ENSMUSG00000039579	963.306	-0.31979	0.117387	-2.72424	0.00644496	0.342822	Grin3a
Zfp974	ENSMUSG00000070709	243.688	-0.279123	0.102506	-2.72299	0.0064694	0.342822	Zfp974
Syt15	ENSMUSG00000041479	35.9999	-0.664647	0.244755	-2.71556	0.00661642	0.342822	Syt15
Kcnk1	ENSMUSG00000033998	3118.56	0.180021	0.0663052	2.71504	0.00662679	0.342822	Kcnk1
Oprk1	ENSMUSG00000025905	219.278	-1.17102	0.431369	-2.71466	0.00663447	0.342822	Oprk1
Luc7l2	ENSMUSG00000029823	3913.44	-0.158624	0.058437	-2.71444	0.00663871	0.342822	Luc7l2
Eeig2	ENSMUSG00000040339	1302.64	-0.338094	0.12456	-2.71432	0.00664129	0.342822	Eeig2
Gtdc1	ENSMUSG00000036890	1957.52	0.237336	0.087445	2.71411	0.00664531	0.342822	Gtdc1
Irs4	ENSMUSG00000054667	10.8792	-1.57455	0.580428	-2.71274	0.00667287	0.342822	Irs4
Dcc	ENSMUSG00000060534	524.734	-0.327963	0.120933	-2.71195	0.00668889	0.342822	Dcc
Pcdh10	ENSMUSG00000049100	6462.99	-0.24263	0.0894789	-2.71159	0.00669619	0.342822	Pcdh10
ENSMUSG00000072653	ENSMUSG00000072653	165.313	-0.410863	0.151546	-2.71114	0.00670527	0.342822	ENSMUSG00000072653
Bola3	ENSMUSG00000045160	422.375	0.350309	0.129213	2.71111	0.00670587	0.342822	Bola3
Gpr173	ENSMUSG00000056679	380.639	-0.298597	0.110214	-2.70924	0.00674372	0.342822	Gpr173
Rps6.ps4	ENSMUSG00000081406	381.231	7.85645	2.90014	2.70899	0.00674881	0.342822	Rps6-ps4
ENSMUSG00000115423	ENSMUSG00000115423	512.368	0.380943	0.140803	2.70549	0.00682028	0.345305	ENSMUSG00000115423
Rassf3	ENSMUSG00000025795	1800.16	0.3182	0.117762	2.70207	0.00689099	0.347734	Rassf3
Fuom	ENSMUSG00000025466	466.799	0.278362	0.103119	2.69943	0.00694574	0.348878	Fuom
Exo1	ENSMUSG00000039748	19.0397	-0.843711	0.312658	-2.69851	0.00696512	0.348878	Exo1
Brca2	ENSMUSG00000041147	103.949	-0.434785	0.161177	-2.69756	0.00698498	0.348878	Brca2
Dyrk3	ENSMUSG00000016526	340.317	0.278485	0.103272	2.69661	0.00700493	0.348878	Dyrk3
Slc6a7	ENSMUSG00000052026	1970.24	-0.269779	0.100158	-2.69353	0.00707004	0.349902	Slc6a7
Pdzrn3	ENSMUSG00000035357	950.854	0.349991	0.129941	2.69347	0.00707127	0.349902	Pdzrn3
Zfp92	ENSMUSG00000031374	66.1618	-0.540096	0.200736	-2.69058	0.00713285	0.35181	Zfp92
Septin2	ENSMUSG00000026276	497.446	-0.378957	0.141411	-2.67984	0.00736579	0.358944	Septin2
Hmox1	ENSMUSG00000005413	223.719	0.313117	0.116938	2.67764	0.00741428	0.358944	Hmox1
Asxl2	ENSMUSG00000037486	741.02	-0.229265	0.0856906	-2.67549	0.00746195	0.358944	Asxl2
Zfp280c	ENSMUSG00000036916	447.274	-0.301826	0.112821	-2.67526	0.00746702	0.358944	Zfp280c
ENSMUSG00000089739	ENSMUSG00000089739	53.0074	-5.30832	1.98431	-2.67515	0.00746956	0.358944	ENSMUSG00000089739
Trub2	ENSMUSG00000039826	809.014	-0.294904	0.110248	-2.67491	0.00747501	0.358944	Trub2
Ccdc184	ENSMUSG00000029875	776.318	0.320202	0.119716	2.67467	0.00748024	0.358944	Ccdc184
Mxra7	ENSMUSG00000020814	330.36	0.345537	0.129196	2.67452	0.00748373	0.358944	Mxra7
Irf2	ENSMUSG00000031627	853.343	0.211852	0.0792433	2.67344	0.00750779	0.358944	Irf2
Adamts18	ENSMUSG00000053399	60.719	-0.773928	0.289509	-2.67324	0.00751223	0.358944	Adamts18
Tro	ENSMUSG00000025272	4646.99	-0.193665	0.0725075	-2.67097	0.00756323	0.359324	Tro
Mt2	ENSMUSG00000031762	1816.97	0.428265	0.160351	2.67079	0.0075672	0.359324	Mt2
Pigv	ENSMUSG00000043257	175.418	-0.352762	0.132214	-2.66812	0.00762767	0.361075	Pigv
Usp29	ENSMUSG00000051527	1059.09	-0.245247	0.0919648	-2.66675	0.00765882	0.36143	Usp29
Jcad	ENSMUSG00000033960	5558.96	-0.181155	0.0679674	-2.66532	0.00769156	0.361859	Jcad
Zfp40	ENSMUSG00000002617	458.958	-0.33354	0.12522	-2.66363	0.0077302	0.362561	Zfp40
Odf2	ENSMUSG00000026790	1390.9	-0.228045	0.0856877	-2.66135	0.00778274	0.363909	Odf2
Osbp2	ENSMUSG00000020435	2778.41	0.326734	0.122831	2.66003	0.00781338	0.363973	Osbp2
Esyt3	ENSMUSG00000037681	16.7318	-1.2821	0.482132	-2.65924	0.00783172	0.363973	Esyt3
Cfap45	ENSMUSG00000026546	76.1508	-0.648247	0.244114	-2.65552	0.00791873	0.364807	Cfap45
Rbbp4	ENSMUSG00000057236	4192.68	0.309245	0.116517	2.65408	0.00795257	0.364807	Rbbp4
Smarca1	ENSMUSG00000031099	790.815	-0.245789	0.0926128	-2.65395	0.00795566	0.364807	Smarca1
Kcnk4	ENSMUSG00000024957	704.081	0.24299	0.0916492	2.6513	0.00801816	0.364807	Kcnk4
Gstm5	ENSMUSG00000004032	4152.84	0.251592	0.0949108	2.65082	0.00802958	0.364807	Gstm5
Bckdhb	ENSMUSG00000032263	559.055	0.204288	0.0770885	2.65004	0.00804822	0.364807	Bckdhb
Bcorl1	ENSMUSG00000036959	777.077	-0.299174	0.11293	-2.64919	0.00806844	0.364807	Bcorl1
Oprm1	ENSMUSG00000000766	20.6418	-1.18278	0.446583	-2.64851	0.00808475	0.364807	Oprm1
Dpysl5	ENSMUSG00000029168	783.24	-0.507616	0.191759	-2.64715	0.00811732	0.364807	Dpysl5
Chrna5	ENSMUSG00000035594	125.666	-0.49969	0.188836	-2.64616	0.00814118	0.364807	Chrna5
Agmat	ENSMUSG00000040706	47.2711	0.797587	0.301426	2.64605	0.00814381	0.364807	Agmat
Esr1	ENSMUSG00000019768	85.95	-0.671886	0.254404	-2.64102	0.00826573	0.364807	Esr1
Cecr2	ENSMUSG00000071226	100.276	-0.651296	0.246643	-2.64064	0.00827499	0.364807	Cecr2
Idnk	ENSMUSG00000050002	393.027	0.328634	0.124455	2.64058	0.00827653	0.364807	Idnk
Prr36	ENSMUSG00000064125	968.771	-0.308813	0.116967	-2.64017	0.00828648	0.364807	Prr36
Slc5a11	ENSMUSG00000030769	15.1334	-1.72187	0.652198	-2.64011	0.00828789	0.364807	Slc5a11
Myl12b	ENSMUSG00000034868	4985.68	0.229947	0.0870992	2.64005	0.00828928	0.364807	Myl12b
X2300009A05Rik	ENSMUSG00000032403	133.238	0.430131	0.163009	2.6387	0.0083224	0.364807	2300009A05Rik
Slc16a3	ENSMUSG00000025161	64.0659	-0.682945	0.258835	-2.63853	0.00832654	0.364807	Slc16a3
Cabp1	ENSMUSG00000029544	3542.28	0.30264	0.114741	2.6376	0.0083495	0.364807	Cabp1
Afap1l1	ENSMUSG00000033032	1040.65	0.256675	0.0973158	2.63755	0.00835072	0.364807	Afap1l1
Slc25a4	ENSMUSG00000031633	19110.3	0.192967	0.0732566	2.63412	0.00843557	0.367464	Slc25a4
X1700019D03Rik	ENSMUSG00000043629	503.147	-0.237734	0.0903848	-2.63024	0.00853235	0.370624	1700019D03Rik
Col5a2	ENSMUSG00000026042	82.2518	-0.561434	0.213881	-2.62499	0.00866525	0.374507	Col5a2
Gm9794	ENSMUSG00000107176	45.0446	-6.90139	2.62935	-2.62476	0.00867113	0.374507	Gm9794
Gpr139	ENSMUSG00000066197	40.8583	-0.71567	0.272865	-2.6228	0.00872112	0.374507	Gpr139
Rprm	ENSMUSG00000075334	1167.57	-0.406262	0.15493	-2.62223	0.00873571	0.374507	Rprm
Akap13	ENSMUSG00000066406	827.851	-0.349483	0.133294	-2.6219	0.00874421	0.374507	Akap13
ENSMUSG00000105395	ENSMUSG00000105395	5.56027	-1.67056	0.637229	-2.62159	0.00875198	NA	ENSMUSG00000105395
Tlr1	ENSMUSG00000044827	36.3476	-0.846877	0.32337	-2.61891	0.00882107	0.375888	Tlr1
Npy2r	ENSMUSG00000028004	80.5971	-0.744916	0.284497	-2.61837	0.00883521	0.375888	Npy2r
Dnah9	ENSMUSG00000056752	112.653	0.484705	0.185158	2.61779	0.0088502	0.375888	Dnah9
Cpne7	ENSMUSG00000034796	491.125	-0.578931	0.221328	-2.61571	0.00890416	0.377132	Cpne7
Cd19	ENSMUSG00000030724	2.94451	-3.017	1.15433	-2.61365	0.00895815	NA	Cd19
Cacna1e	ENSMUSG00000004110	5678.61	-0.260528	0.0999373	-2.60691	0.00913633	0.384124	Cacna1e
Unc45a	ENSMUSG00000030533	1233.56	-0.207571	0.0796581	-2.60578	0.00916656	0.384124	Unc45a
Fndc5	ENSMUSG00000001334	2385.11	0.29138	0.111882	2.60435	0.00920498	0.384124	Fndc5
Ecel1	ENSMUSG00000026247	61.2528	-0.824243	0.31652	-2.60408	0.00921221	0.384124	Ecel1
Rspo1	ENSMUSG00000028871	247.942	0.90625	0.348089	2.6035	0.00922767	0.384124	Rspo1
Tmem14a	ENSMUSG00000025933	1191.53	0.240203	0.0922722	2.6032	0.00923571	0.384124	Tmem14a
Spen	ENSMUSG00000040761	1813.28	-0.250475	0.0962309	-2.60286	0.0092451	0.384124	Spen
Sdk1	ENSMUSG00000039683	294.321	-0.440526	0.169321	-2.60172	0.00927575	0.384353	Sdk1
Thsd7b	ENSMUSG00000042581	125.849	-0.667333	0.257037	-2.59625	0.00942462	0.388115	Thsd7b
Bche	ENSMUSG00000027792	179.768	-0.378035	0.145642	-2.59564	0.00944154	0.388115	Bche
Zbed6	ENSMUSG00000094410	945.088	-0.345606	0.133151	-2.5956	0.00944269	0.388115	Zbed6
Ntn5	ENSMUSG00000070564	79.6981	0.783695	0.302101	2.59415	0.00948265	0.388585	Ntn5
Slc6a6	ENSMUSG00000030096	3613.76	-0.26174	0.101013	-2.59114	0.00956576	0.388585	Slc6a6
Pygm	ENSMUSG00000032648	1150.83	0.31675	0.122251	2.59098	0.00957023	0.388585	Pygm
Nkiras1	ENSMUSG00000021772	2887.14	0.223521	0.0862751	2.59079	0.00957551	0.388585	Nkiras1
Rftn1	ENSMUSG00000039316	209.099	-0.530594	0.204816	-2.59059	0.0095812	0.388585	Rftn1
Crh	ENSMUSG00000049796	100.196	0.517447	0.199866	2.58897	0.00962647	0.389388	Crh
Nptn	ENSMUSG00000032336	22558.2	0.215465	0.0833825	2.58405	0.00976467	0.393936	Nptn
Hs3st4	ENSMUSG00000078591	1783.6	-0.270544	0.104756	-2.58262	0.00980528	0.394533	Hs3st4
Prdm8	ENSMUSG00000035456	626.495	0.32837	0.127203	2.58147	0.00983814	0.39481	Prdm8
Arhgap36	ENSMUSG00000036198	14.4095	-1.11964	0.433964	-2.58002	0.00987933	0.39481	Arhgap36
Tox	ENSMUSG00000041272	961.186	-0.259702	0.100673	-2.57967	0.00988962	0.39481	Tox
Prss56	ENSMUSG00000036480	6.0954	-2.85041	1.10531	-2.57884	0.00991329	NA	Prss56
Notch1	ENSMUSG00000026923	879.477	-0.482489	0.187231	-2.57696	0.00996721	0.396871	Notch1
Grem2	ENSMUSG00000050069	587.091	-0.283867	0.110294	-2.57373	0.0100609	0.398062	Grem2
ENSMUSG00000044068	ENSMUSG00000044068	2298.05	0.215364	0.0837236	2.57232	0.0101018	0.398062	ENSMUSG00000044068
Fgf10	ENSMUSG00000021732	243.119	-0.424869	0.165188	-2.57203	0.0101104	0.398062	Fgf10
Acacb	ENSMUSG00000042010	133.089	0.359988	0.14004	2.57061	0.010152	0.398062	Acacb
Nol11	ENSMUSG00000018433	689.282	0.218257	0.0849055	2.57059	0.0101525	0.398062	Nol11
Cux2	ENSMUSG00000042589	2924.06	0.310977	0.120976	2.57056	0.0101533	0.398062	Cux2
Slc15a5	ENSMUSG00000044378	3.01962	-2.3043	0.896707	-2.56974	0.0101775	NA	Slc15a5
Cpm	ENSMUSG00000020183	425.491	-0.409389	0.159318	-2.56963	0.0101807	0.398115	Cpm
Tle4	ENSMUSG00000024642	1797.42	-0.317169	0.123577	-2.56658	0.0102708	0.400615	Tle4
Mpl	ENSMUSG00000006389	41.0228	0.680736	0.265388	2.56506	0.0103159	0.401349	Mpl
Or1ad8	ENSMUSG00000060918	4.97777	-1.6565	0.645812	-2.56499	0.010318	NA	Or1ad8
Hs6st2	ENSMUSG00000062184	1231.42	-0.295029	0.11522	-2.56058	0.0104498	0.405527	Hs6st2
Zfp804b	ENSMUSG00000092094	31.0179	-0.882473	0.344903	-2.55861	0.0105092	0.406798	Zfp804b
Kmt2b	ENSMUSG00000006307	1355.68	-0.243971	0.095462	-2.55569	0.0105978	0.409193	Kmt2b
Mdh2	ENSMUSG00000019179	9202.57	0.158318	0.0619729	2.55463	0.01063	0.409404	Mdh2
Smyd1	ENSMUSG00000055027	41.4693	0.773057	0.302879	2.55236	0.0106995	0.411045	Smyd1
Mycbp	ENSMUSG00000028647	130.211	0.649278	0.254527	2.55092	0.0107439	0.411713	Mycbp
Vcpkmt	ENSMUSG00000049882	383.104	0.358473	0.140616	2.54931	0.0107938	0.412482	Vcpkmt
Ckb	ENSMUSG00000001270	36270.1	0.223579	0.0877287	2.54853	0.0108179	0.412482	Ckb
Gabrq	ENSMUSG00000031344	19.1394	-0.948342	0.372305	-2.54722	0.0108586	0.413005	Gabrq
Kcna4	ENSMUSG00000042604	446.435	-0.443919	0.174652	-2.54174	0.0110303	0.416761	Kcna4
Ndufa10	ENSMUSG00000026260	4092.11	0.171844	0.0676349	2.54075	0.0110614	0.416761	Ndufa10
Nav1	ENSMUSG00000009418	2319	-0.201447	0.0792947	-2.54048	0.01107	0.416761	Nav1
Klf7	ENSMUSG00000025959	1462.92	-0.21797	0.0858071	-2.54024	0.0110778	0.416761	Klf7
Arhgap21	ENSMUSG00000036591	4776.43	-0.177306	0.0698127	-2.53974	0.0110936	0.416761	Arhgap21
Slc25a33	ENSMUSG00000028982	1000.04	0.249299	0.0982366	2.53774	0.0111572	0.417234	Slc25a33
Peak1	ENSMUSG00000074305	854.067	-0.314483	0.123928	-2.53762	0.0111608	0.417234	Peak1
Tmem215	ENSMUSG00000046593	512.915	0.802391	0.316494	2.53525	0.0112368	0.419052	Tmem215
Msrb1	ENSMUSG00000075705	460.07	0.235133	0.0930325	2.52743	0.0114899	0.426307	Msrb1
Dtnbp1	ENSMUSG00000057531	1690.22	0.180082	0.0712679	2.52684	0.0115095	0.426307	Dtnbp1
Carnmt1	ENSMUSG00000024726	481.38	0.238805	0.0945141	2.52666	0.0115154	0.426307	Carnmt1
Ube2g1	ENSMUSG00000020794	1972.33	0.159275	0.0630587	2.52582	0.0115429	0.426307	Ube2g1
Zfp26	ENSMUSG00000063108	632.243	-0.282631	0.112053	-2.5223	0.011659	0.429555	Zfp26
Pde1c	ENSMUSG00000004347	210.003	-0.541701	0.214951	-2.52011	0.0117318	0.431201	Pde1c
Cenpw	ENSMUSG00000075266	427.513	0.284386	0.112966	2.51745	0.0118208	0.431429	Cenpw
Ppargc1b	ENSMUSG00000033871	144.394	-0.405126	0.160984	-2.51657	0.0118505	0.431429	Ppargc1b
ENSMUSG00000098306	ENSMUSG00000098306	29.0224	0.839543	0.333736	2.51559	0.0118833	0.431429	ENSMUSG00000098306
Leng8	ENSMUSG00000035545	3495.24	-0.362394	0.144073	-2.51535	0.0118913	0.431429	Leng8
Gm8797	ENSMUSG00000103034	26.6077	-2.16802	0.862053	-2.51495	0.0119051	0.431429	Gm8797
Adk	ENSMUSG00000039197	1845.9	0.185992	0.0739568	2.51488	0.0119073	0.431429	Adk
Tmcc3	ENSMUSG00000020023	1307.81	-0.435081	0.173338	-2.51002	0.0120724	0.436269	Tmcc3
X0610030E20Rik	ENSMUSG00000058706	478.728	-0.293055	0.116789	-2.50927	0.012098	0.436269	0610030E20Rik
X4930447C04Rik	ENSMUSG00000021098	290.91	-0.488882	0.194925	-2.50805	0.0121398	0.436747	4930447C04Rik
Cdon	ENSMUSG00000038119	243.806	-0.33525	0.133893	-2.50386	0.0122847	0.440242	Cdon
Cryzl2	ENSMUSG00000033488	201.716	0.337329	0.134772	2.50297	0.0123158	0.440242	Cryzl2
Lhx2	ENSMUSG00000000247	1363.95	0.243993	0.0974899	2.50275	0.0123233	0.440242	Lhx2
Sebox	ENSMUSG00000001103	173.652	-0.395255	0.157985	-2.50185	0.0123545	0.440329	Sebox
St3gal4	ENSMUSG00000032038	708.828	0.187046	0.0748854	2.49777	0.0124978	0.441475	St3gal4
Gng3	ENSMUSG00000071658	4764.62	0.174502	0.0699073	2.49618	0.0125537	0.441475	Gng3
Col6a1	ENSMUSG00000001119	1137.12	-0.728326	0.291801	-2.49596	0.0125615	0.441475	Col6a1
Zfpm2	ENSMUSG00000022306	598.696	-0.309638	0.124067	-2.49574	0.0125696	0.441475	Zfpm2
Pparg	ENSMUSG00000000440	112.374	0.480952	0.192719	2.49561	0.0125741	0.441475	Pparg
Rsph3a	ENSMUSG00000073471	520.936	0.264765	0.106111	2.49517	0.0125896	0.441475	Rsph3a
Gdpd4	ENSMUSG00000035582	3.6658	-3.08098	1.23485	-2.49503	0.0125948	NA	Gdpd4
Glrx	ENSMUSG00000021591	1031.08	0.229282	0.0919236	2.49427	0.0126217	0.441475	Glrx
ENSMUSG00000090098	ENSMUSG00000090098	15.7978	0.82766	0.33187	2.49393	0.0126338	0.441475	ENSMUSG00000090098
Ppp1r26	ENSMUSG00000035829	808.286	-0.228644	0.0917001	-2.49339	0.0126531	0.441475	Ppp1r26
Ppef1	ENSMUSG00000062168	18.3761	-1.34869	0.5412	-2.49203	0.0127015	0.441475	Ppef1
Myo5b	ENSMUSG00000025885	762.189	-0.365417	0.146665	-2.49151	0.0127201	0.441475	Myo5b
Kcnk10	ENSMUSG00000033854	191.286	-0.293231	0.117736	-2.49057	0.0127538	0.441475	Kcnk10
Ldb2	ENSMUSG00000039706	1949.53	-0.322198	0.129379	-2.49034	0.0127621	0.441475	Ldb2
Anapc13	ENSMUSG00000035048	419.93	0.277282	0.111481	2.48726	0.0128733	0.444316	Anapc13
Sdhc	ENSMUSG00000058076	2025.24	0.276672	0.111454	2.48239	0.0130505	0.449419	Sdhc
Paqr5	ENSMUSG00000032278	190.336	0.422004	0.170058	2.48153	0.013082	0.449491	Paqr5
Tafa2	ENSMUSG00000044071	956.258	0.368916	0.148796	2.47933	0.0131629	0.451258	Tafa2
Tmem59l	ENSMUSG00000035964	7357.54	0.167312	0.0675541	2.47671	0.0132599	0.453082	Tmem59l
Nfe2l3	ENSMUSG00000029832	78.5079	-0.578616	0.233662	-2.47629	0.0132754	0.453082	Nfe2l3
Wsb1	ENSMUSG00000017677	1173.19	-0.272763	0.110208	-2.47497	0.0133246	0.453748	Wsb1
Nat8f3	ENSMUSG00000051262	284.092	0.370758	0.149898	2.4734	0.0133835	0.454306	Nat8f3
Tuba8	ENSMUSG00000030137	410.349	0.428839	0.173412	2.47295	0.0134004	0.454306	Tuba8
Osbpl1a	ENSMUSG00000044252	13730.9	0.23306	0.0943244	2.47084	0.0134797	0.455156	Osbpl1a
Spats2l	ENSMUSG00000038305	708.546	0.275526	0.111556	2.46985	0.0135169	0.455156	Spats2l
Atp6v1c2	ENSMUSG00000020566	9.90246	-1.13943	0.461456	-2.46922	0.0135409	0.455156	Atp6v1c2
Galnt14	ENSMUSG00000024064	613.984	-0.223148	0.0904102	-2.46817	0.0135807	0.455156	Galnt14
Ppa2	ENSMUSG00000028013	1060.92	0.198064	0.08027	2.46748	0.0136069	0.455156	Ppa2
Ngf	ENSMUSG00000027859	57.68	0.465815	0.188888	2.46609	0.0136596	0.455156	Ngf
Snrpf	ENSMUSG00000020018	285.945	0.286908	0.116342	2.46608	0.0136601	0.455156	Snrpf
Tbc1d8	ENSMUSG00000003134	487.211	-0.417155	0.169164	-2.46599	0.0136636	0.455156	Tbc1d8
Gm4294	ENSMUSG00000078377	13.6873	7.40554	3.00592	2.46365	0.0137529	0.457134	Gm4294
Nfatc4	ENSMUSG00000023411	39.0223	-0.568688	0.231114	-2.46064	0.0138689	0.45884	Nfatc4
Isca1	ENSMUSG00000044792	6080.23	0.126934	0.0515971	2.4601	0.0138898	0.45884	Isca1
Spata5	ENSMUSG00000027722	362.245	0.41723	0.169626	2.4597	0.0139054	0.45884	Spata5
Robo1	ENSMUSG00000022883	908.264	-0.242283	0.0985206	-2.45921	0.0139243	0.45884	Robo1
Arl6ip5	ENSMUSG00000035199	4099.3	0.158262	0.0643922	2.45778	0.0139798	0.459399	Arl6ip5
Mapkapk5	ENSMUSG00000029454	725.569	0.338421	0.137761	2.45658	0.0140268	0.459399	Mapkapk5
Tmem145	ENSMUSG00000043843	732.912	0.268327	0.109233	2.45646	0.0140313	0.459399	Tmem145
Nudt9	ENSMUSG00000029310	1144.93	0.160862	0.0655146	2.45536	0.0140744	0.459825	Nudt9
Garin2	ENSMUSG00000056987	3.61925	2.54769	1.03788	2.45471	0.0140997	NA	Garin2
ENSMUSG00000043770	ENSMUSG00000043770	275.2	0.410004	0.167209	2.45205	0.0142045	0.462948	ENSMUSG00000043770
Bcor	ENSMUSG00000040363	1204.66	0.219505	0.0895432	2.45139	0.0142306	0.462948	Bcor
Nkain2	ENSMUSG00000069670	1915.27	-0.261176	0.106639	-2.44916	0.0143191	0.464837	Nkain2
Sulf1	ENSMUSG00000016918	669.651	-0.39194	0.160128	-2.44767	0.0143784	0.465699	Sulf1
Hagh	ENSMUSG00000024158	2083.05	0.205172	0.083872	2.44625	0.014435	0.465699	Hagh
Klf11	ENSMUSG00000020653	155.819	-0.370515	0.151477	-2.44602	0.0144444	0.465699	Klf11
Map3k2	ENSMUSG00000024383	823.467	-0.171491	0.0701266	-2.44544	0.0144674	0.465699	Map3k2
ENSMUSG00000079511	ENSMUSG00000079511	118.795	-0.334472	0.136918	-2.44286	0.0145716	0.466711	ENSMUSG00000079511
Prelid3b	ENSMUSG00000016257	1254.46	0.12181	0.0498927	2.44144	0.014629	0.466711	Prelid3b
Or4f53	ENSMUSG00000063844	35.8593	-0.636913	0.26102	-2.44009	0.0146836	0.466711	Or4f53
Plcxd3	ENSMUSG00000049148	152.387	-0.441624	0.180989	-2.44006	0.0146849	0.466711	Plcxd3
Zfp266	ENSMUSG00000060510	1191.49	-0.191431	0.0785122	-2.43823	0.0147592	0.466711	Zfp266
Lurap1l	ENSMUSG00000048706	394.973	0.275864	0.113189	2.43721	0.0148011	0.466711	Lurap1l
Cd4	ENSMUSG00000023274	77.4442	-1.67647	0.68791	-2.43705	0.0148075	0.466711	Cd4
Acad12	ENSMUSG00000042647	131.333	0.44931	0.184414	2.43642	0.0148335	0.466711	Acad12
ENSMUSG00000114096	ENSMUSG00000114096	33.6211	-0.696268	0.285783	-2.43635	0.0148364	0.466711	ENSMUSG00000114096
Slc38a5	ENSMUSG00000031170	74.0582	-0.504131	0.206936	-2.43617	0.0148437	0.466711	Slc38a5
Tpbgl	ENSMUSG00000096606	82.5317	-0.415042	0.170396	-2.43575	0.0148609	0.466711	Tpbgl
Eif3j1	ENSMUSG00000027236	1532.56	0.155153	0.0637189	2.43496	0.0148933	0.466711	Eif3j1
Pxmp2	ENSMUSG00000029499	86.8398	0.447226	0.183673	2.43491	0.0148957	0.466711	Pxmp2
Fstl5	ENSMUSG00000034098	527.536	-0.279678	0.114928	-2.43351	0.0149531	0.467552	Fstl5
Vmn1r28	ENSMUSG00000115705	1.92379	2.63094	1.08169	2.43224	0.0150056	NA	Vmn1r28
Rnaseh2c	ENSMUSG00000024925	168.93	0.351205	0.144441	2.43148	0.0150374	0.469227	Rnaseh2c
Ttn	ENSMUSG00000051747	7.35282	-1.58011	0.650591	-2.42874	0.0151515	NA	Ttn
Taf13	ENSMUSG00000048100	864.067	0.223017	0.0918851	2.42713	0.015219	0.473926	Taf13
Rasl12	ENSMUSG00000041696	85.3602	-0.399321	0.164651	-2.42525	0.0152978	0.475372	Rasl12
Gm11627	ENSMUSG00000078640	72.7897	0.451735	0.186318	2.42455	0.0153276	0.475372	Gm11627
Cx3cr1	ENSMUSG00000052336	1645.81	-0.198776	0.0820697	-2.42204	0.0154336	0.476797	Cx3cr1
Pdp1	ENSMUSG00000049225	7677.67	0.33733	0.139278	2.42199	0.0154359	0.476797	Pdp1
Ap5m1	ENSMUSG00000036291	961.545	0.217256	0.0897519	2.42063	0.0154938	0.476973	Ap5m1
Elovl4	ENSMUSG00000032262	1835.67	0.172647	0.0714148	2.41752	0.0156266	0.476973	Elovl4
Snx11	ENSMUSG00000020876	862.865	-0.164466	0.0680377	-2.41727	0.0156375	0.476973	Snx11
Timm8a1	ENSMUSG00000048007	504.283	0.235886	0.0976087	2.41665	0.0156641	0.476973	Timm8a1
Nup153	ENSMUSG00000021374	1528.9	0.171945	0.0711523	2.41657	0.0156675	0.476973	Nup153
Insyn2b	ENSMUSG00000069911	31.0702	-0.713111	0.295178	-2.41587	0.0156975	0.476973	Insyn2b
Tacr3	ENSMUSG00000028172	24.8954	-1.02076	0.422658	-2.41509	0.0157312	0.476973	Tacr3
Cntfr	ENSMUSG00000028444	2116.95	0.17084	0.0707448	2.41488	0.0157404	0.476973	Cntfr
Banf1	ENSMUSG00000024844	1005.67	0.195664	0.0810679	2.41358	0.0157967	0.476973	Banf1
Dipk2b	ENSMUSG00000037358	32.8513	-0.69833	0.28941	-2.41294	0.0158242	0.476973	Dipk2b
F5	ENSMUSG00000026579	16.8424	-0.811056	0.336147	-2.4128	0.0158306	0.476973	F5
Col16a1	ENSMUSG00000040690	317.552	-0.411806	0.17071	-2.41232	0.0158514	0.476973	Col16a1
Rgs4	ENSMUSG00000038530	17187.2	0.26364	0.109313	2.4118	0.0158742	0.476973	Rgs4
Incenp	ENSMUSG00000024660	510.319	0.438712	0.18191	2.4117	0.0158783	0.476973	Incenp
Scx	ENSMUSG00000034161	28.4409	0.61728	0.256127	2.41005	0.0159502	0.477019	Scx
Or5b106	ENSMUSG00000057503	93.16	-0.386101	0.160305	-2.40853	0.0160168	0.477019	Or5b106
Tspyl4	ENSMUSG00000039485	19993.7	0.133312	0.0553605	2.40806	0.0160374	0.477019	Tspyl4
Oma1	ENSMUSG00000035069	178.128	0.278323	0.115583	2.408	0.0160402	0.477019	Oma1
B3galnt2	ENSMUSG00000039242	373.107	-0.201825	0.0838455	-2.40711	0.0160794	0.477019	B3galnt2
Osbpl3	ENSMUSG00000029822	1224.61	0.17385	0.0722703	2.40556	0.0161478	0.477019	Osbpl3
Tnfaip8l3	ENSMUSG00000074345	241.04	-0.365677	0.152073	-2.40461	0.0161896	0.477019	Tnfaip8l3
Sh3d19	ENSMUSG00000028082	369.562	-0.352825	0.146761	-2.40408	0.0162133	0.477019	Sh3d19
Klf14	ENSMUSG00000073209	16.3985	0.939035	0.390679	2.4036	0.0162346	0.477019	Klf14
Ano7	ENSMUSG00000034107	9.30641	1.48373	0.617441	2.40304	0.0162595	NA	Ano7
Rbp1	ENSMUSG00000046402	185.551	0.451543	0.187954	2.40241	0.0162874	0.477019	Rbp1
Sntb1	ENSMUSG00000060429	99.1223	-0.450943	0.187756	-2.40175	0.0163167	0.477019	Sntb1
Gprasp2	ENSMUSG00000072966	3299.68	-0.183712	0.0764974	-2.40155	0.016326	0.477019	Gprasp2
Tug1	ENSMUSG00000056579	3567.64	-0.17778	0.0740289	-2.40149	0.0163284	0.477019	Tug1
Sdk2	ENSMUSG00000041592	999.396	-0.330517	0.137634	-2.40141	0.016332	0.477019	Sdk2
Gstm1	ENSMUSG00000058135	6301.14	0.238356	0.0992714	2.40106	0.0163478	0.477019	Gstm1
Hgh1	ENSMUSG00000022554	168.01	-0.294933	0.122921	-2.39936	0.0164237	0.477931	Hgh1
Nectin1	ENSMUSG00000032012	1487.63	0.26445	0.110235	2.39896	0.0164416	0.477931	Nectin1
ENSMUSG00000090381	ENSMUSG00000090381	31.9377	4.31358	1.79876	2.39809	0.0164807	0.47816	ENSMUSG00000090381
Lrrk2	ENSMUSG00000036273	1698.66	0.265334	0.110711	2.39663	0.0165468	0.478564	Lrrk2
Srrm1	ENSMUSG00000028809	2662.19	-0.190393	0.0794498	-2.39639	0.0165572	0.478564	Srrm1
Fam135b	ENSMUSG00000036800	1901.68	-0.311638	0.130149	-2.39447	0.0166443	0.479593	Fam135b
Adamtsl1	ENSMUSG00000066113	177.411	-0.580712	0.242547	-2.39422	0.0166556	0.479593	Adamtsl1
Homer3	ENSMUSG00000003573	172.333	-0.293663	0.12277	-2.39197	0.0167582	0.481258	Homer3
Hibadh	ENSMUSG00000029776	1622.95	0.171441	0.0717177	2.3905	0.0168255	0.481258	Hibadh
Slc7a11	ENSMUSG00000027737	1600.98	-0.341712	0.142959	-2.39028	0.0168355	0.481258	Slc7a11
ENSMUSG00000040323	ENSMUSG00000040323	16.431	-7.18189	3.00473	-2.3902	0.0168393	0.481258	ENSMUSG00000040323
Slc9a7	ENSMUSG00000037341	370.891	-0.387804	0.162421	-2.38765	0.0169565	0.483702	Slc9a7
Ccdc106	ENSMUSG00000035228	661.614	-0.253446	0.106251	-2.38535	0.017063	0.485164	Ccdc106
Tspan17	ENSMUSG00000025875	956.298	0.252701	0.105946	2.38517	0.0170712	0.485164	Tspan17
Ndufab1	ENSMUSG00000030869	1595.1	0.340839	0.143031	2.38298	0.0171732	0.486228	Ndufab1
Cbln1	ENSMUSG00000031654	129.644	-0.592026	0.248494	-2.38245	0.0171977	0.486228	Cbln1
Acsbg1	ENSMUSG00000032281	5343.94	0.237954	0.0999791	2.38003	0.0173111	0.486228	Acsbg1
Rps19bp1	ENSMUSG00000051518	383.725	0.269433	0.113226	2.3796	0.0173314	0.486228	Rps19bp1
Cdhr1	ENSMUSG00000021803	137.182	-1.47481	0.619852	-2.37929	0.0173461	0.486228	Cdhr1
Sla	ENSMUSG00000022372	392.417	-0.423778	0.178115	-2.37923	0.0173486	0.486228	Sla
Cdk6	ENSMUSG00000040274	98.127	-0.354928	0.149188	-2.37907	0.0173563	0.486228	Cdk6
Necab1	ENSMUSG00000040536	4404.58	-0.213888	0.0899092	-2.37893	0.017363	0.486228	Necab1
Fut2	ENSMUSG00000055978	5.21991	1.79202	0.753459	2.3784	0.0173882	NA	Fut2
Tnrc6a	ENSMUSG00000052707	1637.94	-0.167875	0.0705889	-2.37821	0.0173971	0.486291	Tnrc6a
Trib2	ENSMUSG00000020601	1653.39	0.2196	0.0923893	2.37689	0.0174592	0.487137	Trib2
Atpaf1	ENSMUSG00000028710	1777.33	0.193577	0.0814837	2.37565	0.0175181	0.487891	Atpaf1
Pbx1	ENSMUSG00000052534	5440.04	-0.20287	0.0854323	-2.37463	0.0175665	0.488347	Pbx1
Ptpn12	ENSMUSG00000028771	984.963	0.196839	0.0829395	2.37329	0.0176304	0.488468	Ptpn12
Qrfpr	ENSMUSG00000058400	69.4056	0.655941	0.276417	2.37301	0.0176438	0.488468	Qrfpr
Isoc1	ENSMUSG00000024601	625.207	-0.206445	0.0870146	-2.37253	0.0176666	0.488468	Isoc1
Taf12	ENSMUSG00000028899	505.813	0.215176	0.0907446	2.37123	0.0177291	0.489309	Taf12
Kctd1	ENSMUSG00000036225	2814.44	0.15832	0.0668084	2.36976	0.0177996	0.49037	Kctd1
Armc3	ENSMUSG00000037683	16.7673	-1.00987	0.426307	-2.36888	0.0178419	0.490653	Armc3
Igfbp2	ENSMUSG00000039323	673.747	0.463405	0.195692	2.36804	0.0178828	0.490895	Igfbp2
Plekho1	ENSMUSG00000015745	1211.79	0.215627	0.0911691	2.36513	0.0180235	0.493415	Plekho1
Aldoc	ENSMUSG00000017390	29417.5	0.260275	0.11012	2.36356	0.0181001	0.493415	Aldoc
Arnt	ENSMUSG00000015522	852.993	-0.172434	0.0729605	-2.36339	0.0181088	0.493415	Arnt
Adcy7	ENSMUSG00000031659	183.884	-0.367612	0.155583	-2.3628	0.0181375	0.493415	Adcy7
Rnf152	ENSMUSG00000047496	606.671	-0.296543	0.125509	-2.36272	0.0181413	0.493415	Rnf152
N4bp2	ENSMUSG00000037795	179.288	-0.420855	0.178164	-2.36217	0.0181683	0.493415	N4bp2
Isl1	ENSMUSG00000042258	4.51359	-2.56702	1.08731	-2.36089	0.0182311	NA	Isl1
Dolpp1	ENSMUSG00000026856	420.797	-0.248509	0.105262	-2.36087	0.0182321	0.493683	Dolpp1
F8a	ENSMUSG00000078317	400.25	0.20452	0.0866369	2.36065	0.0182427	0.493683	F8a
Ndufb8	ENSMUSG00000025204	3902.29	0.24084	0.102113	2.35855	0.0183463	0.494468	Ndufb8
Ccng1	ENSMUSG00000020326	3498.08	0.272299	0.115481	2.35794	0.0183764	0.494468	Ccng1
Cyb5r4	ENSMUSG00000032872	1639.03	0.232579	0.0986887	2.3567	0.0184383	0.494468	Cyb5r4
Atp6v1d	ENSMUSG00000021114	7386.36	0.159222	0.0675656	2.35656	0.0184452	0.494468	Atp6v1d
Scand1	ENSMUSG00000046229	44.3601	0.832793	0.353546	2.35554	0.0184958	0.494468	Scand1
Atr	ENSMUSG00000032409	360.575	-0.273781	0.116247	-2.35516	0.0185147	0.494468	Atr
Supt20	ENSMUSG00000027751	728.972	-0.188133	0.0798944	-2.35477	0.018534	0.494468	Supt20
ENSMUSG00000106631	ENSMUSG00000106631	221.714	-0.255232	0.108402	-2.3545	0.0185476	0.494468	ENSMUSG00000106631
Gls2	ENSMUSG00000044005	830.637	0.243088	0.103296	2.35332	0.0186067	0.494468	Gls2
Pnisr	ENSMUSG00000028248	2975.82	-0.306378	0.13021	-2.35294	0.0186255	0.494468	Pnisr
Cyp2j6	ENSMUSG00000052914	742.873	0.18258	0.0775977	2.3529	0.0186275	0.494468	Cyp2j6
Fam107a	ENSMUSG00000021750	21292.3	0.377283	0.160397	2.35218	0.0186638	0.494574	Fam107a
Esrra	ENSMUSG00000024955	1302.18	0.206559	0.0878944	2.35009	0.0187691	0.495898	Esrra
Ndufb11	ENSMUSG00000031059	2010.51	0.238095	0.101333	2.34962	0.0187927	0.495898	Ndufb11
Tspo	ENSMUSG00000041736	84.7121	0.394107	0.167759	2.34924	0.0188115	0.495898	Tspo
Fech	ENSMUSG00000024588	2074.24	0.16892	0.0719478	2.34781	0.018884	0.495898	Fech
Cxcl12	ENSMUSG00000061353	2162.19	-0.238456	0.101569	-2.34773	0.0188882	0.495898	Cxcl12
Gjb6	ENSMUSG00000040055	2001.43	0.354417	0.150987	2.34733	0.0189083	0.495898	Gjb6
Neu1	ENSMUSG00000007038	1683.7	0.15355	0.0654391	2.34645	0.0189531	0.496048	Neu1
Zcchc12	ENSMUSG00000036699	902.518	-0.413393	0.176273	-2.34519	0.0190174	0.496048	Zcchc12
Ap4m1	ENSMUSG00000019518	501.806	-0.282408	0.120459	-2.34444	0.0190557	0.496048	Ap4m1
Dnajc25	ENSMUSG00000070972	111.153	0.335904	0.143283	2.34434	0.019061	0.496048	Dnajc25
Slc28a2	ENSMUSG00000027219	2.56928	-2.50653	1.06928	-2.34414	0.0190711	NA	Slc28a2
Ypel3	ENSMUSG00000042675	3597.8	0.157292	0.0671083	2.34386	0.0190853	0.496048	Ypel3
Pop1	ENSMUSG00000022325	206.152	-0.313576	0.133827	-2.34315	0.0191219	0.496048	Pop1
Rps21	ENSMUSG00000039001	3688.62	0.316857	0.135249	2.34277	0.0191412	0.496048	Rps21
Gm8756	ENSMUSG00000098238	1.08211	3.16155	1.34995	2.34197	0.0191822	NA	Gm8756
Katnal2	ENSMUSG00000025420	101.12	-0.343585	0.146807	-2.34039	0.0192639	0.496857	Katnal2
Rilpl1	ENSMUSG00000029392	1725.43	0.244587	0.10453	2.33988	0.01929	0.496857	Rilpl1
Olfm2	ENSMUSG00000032172	4374.34	0.244637	0.10456	2.33968	0.0193003	0.496857	Olfm2
Cnnm4	ENSMUSG00000037408	403.333	-0.263921	0.112804	-2.33964	0.0193024	0.496857	Cnnm4
Ston1	ENSMUSG00000033855	88.1834	0.459084	0.196332	2.3383	0.0193715	0.497038	Ston1
Lss	ENSMUSG00000033105	1073.6	-0.224968	0.0962334	-2.33773	0.0194013	0.497038	Lss
Bcl11b	ENSMUSG00000048251	1923.93	-0.350208	0.149814	-2.33762	0.0194069	0.497038	Bcl11b
Zpld1	ENSMUSG00000064310	4.61049	-2.41668	1.03555	-2.33372	0.0196101	NA	Zpld1
Slc44a5	ENSMUSG00000028360	178.147	-0.386613	0.165735	-2.33272	0.019663	0.501901	Slc44a5
Plxnd1	ENSMUSG00000030123	2291.8	0.430208	0.184459	2.33227	0.0196866	0.501901	Plxnd1
Rtl9	ENSMUSG00000085584	37.3903	-0.57135	0.24511	-2.33099	0.0197536	0.501901	Rtl9
Cd44	ENSMUSG00000005087	69.377	-0.42763	0.183464	-2.33087	0.01976	0.501901	Cd44
Slc31a2	ENSMUSG00000066152	231.31	-0.241185	0.103496	-2.33038	0.019786	0.501901	Slc31a2
Fmc1	ENSMUSG00000019689	317.421	0.402471	0.172717	2.33023	0.0197937	0.501901	Fmc1
Tmem37	ENSMUSG00000050777	44.2596	0.603929	0.259543	2.32689	0.0199709	0.503289	Tmem37
Tppp	ENSMUSG00000021573	22676.4	-0.125668	0.0540069	-2.32689	0.019971	0.503289	Tppp
Aldh1b1	ENSMUSG00000035561	238.693	-0.280368	0.120504	-2.32662	0.0199855	0.503289	Aldh1b1
Garem1	ENSMUSG00000042680	666.993	-0.275532	0.118467	-2.32581	0.0200284	0.503289	Garem1
Extl2	ENSMUSG00000027963	2908.13	0.216608	0.0931455	2.32548	0.0200462	0.503289	Extl2
Slc17a6	ENSMUSG00000030500	436.124	0.42047	0.180827	2.32526	0.0200582	0.503289	Slc17a6
Tmem243	ENSMUSG00000079659	301.328	0.230055	0.0989591	2.32475	0.0200856	0.503289	Tmem243
Galnt1	ENSMUSG00000000420	1723.06	0.148551	0.0639132	2.32426	0.0201118	0.503289	Galnt1
Hcrtr1	ENSMUSG00000028778	87.5422	-0.470246	0.202614	-2.32089	0.0202928	0.506569	Hcrtr1
Egln1	ENSMUSG00000031987	3232.4	0.159373	0.068678	2.32059	0.0203091	0.506569	Egln1
Dcun1d2	ENSMUSG00000038506	1301.68	0.134357	0.057925	2.3195	0.0203679	0.507122	Dcun1d2
Stat2	ENSMUSG00000040033	699.698	-0.268353	0.115724	-2.31891	0.0203997	0.507122	Stat2
Thy1	ENSMUSG00000032011	18979.4	0.215876	0.0931166	2.31834	0.0204308	0.507122	Thy1
Nek10	ENSMUSG00000042567	73.2259	-0.690839	0.298238	-2.3164	0.0205364	0.508916	Nek10
Cbln4	ENSMUSG00000067578	492.323	0.764343	0.330397	2.31341	0.0207002	0.512145	Cbln4
Lrrc8e	ENSMUSG00000046589	2.4388	-2.37209	1.0257	-2.31266	0.0207415	NA	Lrrc8e
Myo5c	ENSMUSG00000033590	49.8555	0.719433	0.311281	2.3112	0.0208218	0.514323	Myo5c
Rgs7	ENSMUSG00000026527	2797.75	0.195349	0.0845786	2.30968	0.0209059	0.515567	Rgs7
Atp1a1	ENSMUSG00000033161	41037.4	0.259823	0.112547	2.30858	0.0209668	0.516235	Atp1a1
Ypel2	ENSMUSG00000018427	1435.51	-0.285534	0.123754	-2.30727	0.0210398	0.516995	Ypel2
Gpt2	ENSMUSG00000031700	2176.01	0.186714	0.0809507	2.30651	0.0210819	0.516995	Gpt2
Dchs1	ENSMUSG00000036862	312.23	-0.287983	0.124894	-2.30582	0.0211206	0.516995	Dchs1
Rasgrf2	ENSMUSG00000021708	5978.1	0.301356	0.130706	2.3056	0.0211329	0.516995	Rasgrf2
Rnf123	ENSMUSG00000041528	1686.65	-0.191328	0.083058	-2.30355	0.0212478	0.518977	Rnf123
Cartpt	ENSMUSG00000021647	61.0795	0.642108	0.278852	2.30269	0.0212964	0.519334	Cartpt
Tbrg1	ENSMUSG00000011114	1429.24	0.152087	0.0660869	2.30132	0.0213736	0.520387	Tbrg1
Cubn	ENSMUSG00000026726	10.7473	-1.02897	0.447322	-2.3003	0.0214311	0.520957	Cubn
ENSMUSG00000084408	ENSMUSG00000084408	6.7545	-1.33629	0.581478	-2.29809	0.0215569	NA	ENSMUSG00000084408
Crhr2	ENSMUSG00000003476	15.2953	-0.849173	0.369746	-2.29664	0.0216395	0.524157	Crhr2
Laptm4a	ENSMUSG00000020585	5648.55	0.139015	0.0605361	2.29639	0.0216535	0.524157	Laptm4a
Srcap	ENSMUSG00000053877	2441.83	-0.196286	0.0854836	-2.29618	0.0216656	0.524157	Srcap
Igsf10	ENSMUSG00000036334	62.6835	-0.547046	0.238352	-2.29512	0.0217265	0.524181	Igsf10
Hdhd2	ENSMUSG00000025421	2769.76	0.162857	0.0709686	2.29477	0.0217462	0.524181	Hdhd2
Chn1	ENSMUSG00000056486	38741.1	0.1657	0.0722203	2.29437	0.0217695	0.524181	Chn1
Kctd18	ENSMUSG00000054770	261.975	-0.259438	0.113129	-2.29329	0.0218316	0.52485	Kctd18
Ndufb5	ENSMUSG00000027673	2832.08	0.269367	0.117643	2.2897	0.0220389	0.528204	Ndufb5
Sstr2	ENSMUSG00000047904	754.352	-0.308618	0.134787	-2.28968	0.0220402	0.528204	Sstr2
Padi6	ENSMUSG00000040935	26.0822	-0.85402	0.373351	-2.28744	0.02217	0.530483	Padi6
Casp2	ENSMUSG00000029863	314.946	-0.260963	0.114131	-2.28652	0.0222241	0.530948	Casp2
Iqce	ENSMUSG00000036555	605.342	-0.244514	0.106981	-2.28558	0.0222788	0.531425	Iqce
Htr1b	ENSMUSG00000049511	382.917	-0.346458	0.151818	-2.28207	0.0224852	0.533106	Htr1b
Dzank1	ENSMUSG00000037259	8994.63	-0.156627	0.0687199	-2.27921	0.0226543	0.533106	Dzank1
Nufip2	ENSMUSG00000037857	1241.11	-0.184096	0.0807735	-2.27916	0.0226574	0.533106	Nufip2
Gpr21	ENSMUSG00000053164	118.952	-0.618288	0.2713	-2.27898	0.022668	0.533106	Gpr21
Golga7b	ENSMUSG00000042532	4299.55	0.152708	0.0670222	2.27847	0.0226983	0.533106	Golga7b
Xkr4	ENSMUSG00000051951	611.921	-0.336174	0.147575	-2.27798	0.0227277	0.533106	Xkr4
Slc25a18	ENSMUSG00000004902	2027.86	0.300314	0.131871	2.27734	0.0227661	0.533106	Slc25a18
Clec2l	ENSMUSG00000079598	1268.98	0.176496	0.0775323	2.27642	0.0228207	0.533106	Clec2l
Mthfsd	ENSMUSG00000031816	966.13	0.18449	0.0810549	2.27611	0.0228392	0.533106	Mthfsd
Glra3	ENSMUSG00000038257	270.368	-0.406085	0.178449	-2.27563	0.0228679	0.533106	Glra3
Odad2	ENSMUSG00000061802	21.6402	0.64712	0.284391	2.27546	0.0228781	0.533106	Odad2
Mst1r	ENSMUSG00000032584	27.4246	-0.590452	0.259521	-2.27516	0.0228962	0.533106	Mst1r
Cdk5r2	ENSMUSG00000090071	7717.32	0.176211	0.0774538	2.27505	0.0229028	0.533106	Cdk5r2
Hmox2	ENSMUSG00000004070	2052.28	0.123548	0.0543073	2.27498	0.0229073	0.533106	Hmox2
Podn	ENSMUSG00000028600	106.956	-0.409123	0.179872	-2.27453	0.0229342	0.533106	Podn
Armcx4	ENSMUSG00000049804	1838.89	-0.19754	0.0868688	-2.274	0.0229658	0.533106	Armcx4
Nostrin	ENSMUSG00000034738	169.144	0.382191	0.168087	2.27377	0.0229801	0.533106	Nostrin
Tmco1	ENSMUSG00000052428	1174.41	0.191455	0.0842153	2.2734	0.0230018	0.533106	Tmco1
Gpr153	ENSMUSG00000042804	827.773	0.295785	0.130117	2.27322	0.0230131	0.533106	Gpr153
Txn2	ENSMUSG00000005354	3182.47	0.150233	0.0661046	2.27266	0.0230466	0.533106	Txn2
Dok5	ENSMUSG00000027560	759.167	-0.172178	0.0758033	-2.27138	0.023124	0.533334	Dok5
Adcy6	ENSMUSG00000022994	1299.15	-0.237013	0.104363	-2.27105	0.0231437	0.533334	Adcy6
Tbc1d24	ENSMUSG00000036473	3749.03	-0.139716	0.061528	-2.27077	0.0231611	0.533334	Tbc1d24
ENSMUSG00000110358	ENSMUSG00000110358	11.1123	1.33224	0.586976	2.26967	0.0232277	0.534031	ENSMUSG00000110358
Mpc1	ENSMUSG00000023861	4103.13	0.230648	0.101694	2.26806	0.0233258	0.534031	Mpc1
Vamp8	ENSMUSG00000050732	180.362	0.256446	0.113081	2.2678	0.0233417	0.534031	Vamp8
Pofut1	ENSMUSG00000046020	553.134	-0.230536	0.101663	-2.26765	0.0233503	0.534031	Pofut1
Cdc14b	ENSMUSG00000033102	242.98	-0.317952	0.140245	-2.26712	0.0233829	0.534031	Cdc14b
Naxe	ENSMUSG00000028070	1125.19	0.197372	0.0870873	2.26637	0.0234287	0.534031	Naxe
Zfyve27	ENSMUSG00000018820	1954.05	-0.189256	0.0835104	-2.26625	0.0234359	0.534031	Zfyve27
Pcmt1	ENSMUSG00000019795	5491.16	0.142818	0.0630596	2.2648	0.0235248	0.534504	Pcmt1
Usp46	ENSMUSG00000054814	4470.1	-0.208388	0.0920251	-2.26447	0.0235454	0.534504	Usp46
Sdr39u1	ENSMUSG00000022223	1590.29	0.134045	0.0592058	2.26406	0.0235705	0.534504	Sdr39u1
Wdr27	ENSMUSG00000046991	22.6589	-0.908596	0.401443	-2.26333	0.0236156	0.534504	Wdr27
Slc39a12	ENSMUSG00000036949	1863.76	0.257359	0.113789	2.26172	0.0237145	0.534504	Slc39a12
Tll1	ENSMUSG00000053626	43.9691	-0.469672	0.20771	-2.26119	0.0237474	0.534504	Tll1
Hsd11b1	ENSMUSG00000016194	659.798	0.432171	0.191131	2.26113	0.0237512	0.534504	Hsd11b1
ENSMUSG00000058927	ENSMUSG00000058927	3088.8	0.280936	0.124255	2.26096	0.0237615	0.534504	ENSMUSG00000058927
Frmd6	ENSMUSG00000048285	1276.72	0.272241	0.120443	2.26033	0.0238006	0.534504	Frmd6
Ppp1r15a	ENSMUSG00000040435	477.817	0.455525	0.201539	2.26024	0.0238066	0.534504	Ppp1r15a
Tiparp	ENSMUSG00000034640	838.632	0.226288	0.100142	2.25968	0.0238412	0.534504	Tiparp
Dazap2	ENSMUSG00000000346	4392.27	0.152705	0.0676104	2.25859	0.0239086	0.53476	Dazap2
Tmem63a	ENSMUSG00000026519	845.641	-0.422524	0.187144	-2.25775	0.0239613	0.53476	Tmem63a
Rgs20	ENSMUSG00000002459	1026.64	0.138629	0.0614201	2.25706	0.0240041	0.53476	Rgs20
Nrp1	ENSMUSG00000025810	632.03	-0.256122	0.11348	-2.25697	0.0240102	0.53476	Nrp1
Cables1	ENSMUSG00000040957	752.165	0.230837	0.10232	2.25602	0.0240694	0.53476	Cables1
Adam18	ENSMUSG00000031552	31.8133	-0.598255	0.265224	-2.25566	0.0240918	0.53476	Adam18
Cbx5	ENSMUSG00000009575	6579.88	-0.184824	0.0819524	-2.25526	0.0241168	0.53476	Cbx5
Apcdd1	ENSMUSG00000071847	1045.78	-0.303781	0.134714	-2.25502	0.0241324	0.53476	Apcdd1
Spata13	ENSMUSG00000021990	370.798	-0.416467	0.184816	-2.25341	0.0242331	0.536214	Spata13
Sap30	ENSMUSG00000031609	128.224	0.387227	0.171992	2.25143	0.0243586	0.537967	Sap30
Ntsr2	ENSMUSG00000020591	2861.29	0.215046	0.0955316	2.25105	0.0243827	0.537967	Ntsr2
Zfp507	ENSMUSG00000044452	592.452	-0.329437	0.146416	-2.25001	0.0244485	0.538643	Zfp507
Ldaf1	ENSMUSG00000030917	403.721	-0.500404	0.2226	-2.24799	0.0245767	0.540686	Ldaf1
Cox5a	ENSMUSG00000000088	3139.39	0.206656	0.0919718	2.24695	0.0246434	0.541375	Cox5a
Tmem45a	ENSMUSG00000022754	16.6705	1.00142	0.445826	2.24622	0.0246899	0.541619	Tmem45a
Or4m1	ENSMUSG00000045306	4.19329	-1.57579	0.701743	-2.24554	0.0247335	NA	Or4m1
Pip4p2	ENSMUSG00000028221	1668.85	0.144891	0.064584	2.24346	0.0248675	0.544628	Pip4p2
Lysmd2	ENSMUSG00000032184	1223.43	0.180049	0.0802829	2.24269	0.0249171	0.544628	Lysmd2
Ndufa1	ENSMUSG00000016427	1116.84	0.301199	0.134318	2.24243	0.0249339	0.544628	Ndufa1
Kcng1	ENSMUSG00000074575	841.959	-0.301853	0.134644	-2.24185	0.0249712	0.544664	Kcng1
Mki67	ENSMUSG00000031004	65.8245	-0.740161	0.330311	-2.2408	0.0250391	0.544865	Mki67
Vsnl1	ENSMUSG00000054459	24507.7	0.210483	0.0939401	2.24061	0.0250517	0.544865	Vsnl1
Plag1	ENSMUSG00000003282	64.1616	-0.491828	0.219593	-2.23972	0.0251089	0.545219	Plag1
Ramp1	ENSMUSG00000034353	1573.36	0.254083	0.113493	2.23874	0.0251727	0.545219	Ramp1
Atf5	ENSMUSG00000038539	454.394	0.190305	0.0850148	2.23849	0.0251888	0.545219	Atf5
Fam228a	ENSMUSG00000079177	22.7537	-0.626311	0.279833	-2.23816	0.0252106	0.545219	Fam228a
Gprin2	ENSMUSG00000071531	62.8897	-0.736997	0.329416	-2.23728	0.0252679	0.545687	Gprin2
N4bp3	ENSMUSG00000001053	513.984	-0.308163	0.137895	-2.23477	0.0254325	0.546131	N4bp3
Eif3g	ENSMUSG00000070319	1545.61	0.140129	0.0627051	2.23472	0.0254355	0.546131	Eif3g
Ddrgk1	ENSMUSG00000068290	1273.7	0.194157	0.0868818	2.23472	0.0254357	0.546131	Ddrgk1
Baiap3	ENSMUSG00000047507	109.04	-1.04098	0.465863	-2.23452	0.0254489	0.546131	Baiap3
Rtl6	ENSMUSG00000055745	1859.33	-0.189306	0.0847698	-2.23317	0.0255376	0.546131	Rtl6
Lrrc57	ENSMUSG00000027286	1110.15	0.189608	0.0849086	2.23309	0.0255433	0.546131	Lrrc57
Xaf1	ENSMUSG00000040483	178.447	0.283955	0.127164	2.23298	0.02555	0.546131	Xaf1
Pyurf	ENSMUSG00000043162	650.088	0.205261	0.0919376	2.23262	0.0255742	0.546131	Pyurf
Serpinb5	ENSMUSG00000067006	5.20862	1.88236	0.843237	2.2323	0.0255951	NA	Serpinb5
Pip5k1b	ENSMUSG00000024867	497.692	0.283636	0.12715	2.23072	0.0256999	0.54781	Pip5k1b
Rbm33	ENSMUSG00000048271	1678.84	-0.134054	0.0601046	-2.23035	0.0257245	0.54781	Rbm33
Scrt1	ENSMUSG00000048385	4330.94	0.328649	0.147411	2.22948	0.0257822	0.547834	Scrt1
Ttr	ENSMUSG00000061808	130.537	-0.925648	0.415301	-2.22886	0.0258231	0.547834	Ttr
Ate1	ENSMUSG00000030850	2272.13	-0.181947	0.0816619	-2.22805	0.0258771	0.547834	Ate1
Tank	ENSMUSG00000064289	849.327	0.202366	0.0908554	2.22734	0.0259243	0.547834	Tank
Nkain3	ENSMUSG00000055761	50.1875	-0.462161	0.207498	-2.2273	0.025927	0.547834	Nkain3
Vmn2r79	ENSMUSG00000090362	97.9419	-0.34296	0.15402	-2.22672	0.0259658	0.547834	Vmn2r79
Zfp568	ENSMUSG00000074221	94.0892	-0.391147	0.175692	-2.22632	0.0259929	0.547834	Zfp568
Lamtor5	ENSMUSG00000087260	1008.09	0.198463	0.0891555	2.22603	0.0260122	0.547834	Lamtor5
Mfsd2a	ENSMUSG00000028655	892.001	0.318751	0.143278	2.2247	0.0261011	0.547871	Mfsd2a
Bst2	ENSMUSG00000046718	86.9416	0.402292	0.180913	2.22368	0.0261701	0.547871	Bst2
Tspan18	ENSMUSG00000027217	72.0035	-0.517708	0.23282	-2.22364	0.0261726	0.547871	Tspan18
ENSMUSG00000112594	ENSMUSG00000112594	13.6705	0.852878	0.383604	2.22333	0.0261937	0.547871	ENSMUSG00000112594
Tac1	ENSMUSG00000061762	510.607	-0.464756	0.209069	-2.22298	0.026217	0.547871	Tac1
Etfrf1	ENSMUSG00000040370	579.874	0.38303	0.172397	2.22179	0.0262974	0.547871	Etfrf1
Wnt2b	ENSMUSG00000027840	32.7718	1.04291	0.469402	2.22179	0.0262974	0.547871	Wnt2b
Selenof	ENSMUSG00000037072	4708.16	0.223482	0.100602	2.22145	0.0263207	0.547871	Selenof
Rabac1	ENSMUSG00000003380	2342.32	0.257995	0.11615	2.22121	0.0263365	0.547871	Rabac1
Avil	ENSMUSG00000025432	6.37757	-1.28379	0.578778	-2.21811	0.0265473	NA	Avil
Ubl3	ENSMUSG00000001687	5428.61	0.14575	0.0657185	2.2178	0.0265687	0.551951	Ubl3
Rab3a	ENSMUSG00000031840	15508.8	0.112566	0.0507762	2.2169	0.0266296	0.552153	Rab3a
Rpl15.ps3	ENSMUSG00000061167	1076.63	0.365157	0.164742	2.21653	0.0266551	0.552153	Rpl15-ps3
Cacna1d	ENSMUSG00000015968	1204.6	-0.245452	0.110795	-2.21537	0.0267346	0.552153	Cacna1d
Arhgap15	ENSMUSG00000049744	639.927	0.267916	0.120954	2.21502	0.0267588	0.552153	Arhgap15
Adgrl4	ENSMUSG00000039167	1039.18	0.336935	0.152192	2.21388	0.0268368	0.552153	Adgrl4
Klhdc7a	ENSMUSG00000078234	691.935	0.281988	0.127382	2.21371	0.0268484	0.552153	Klhdc7a
Eftud2	ENSMUSG00000020929	3089.45	0.243204	0.109882	2.21332	0.0268755	0.552153	Eftud2
Mcm7	ENSMUSG00000029730	327.039	-0.213566	0.0964994	-2.21313	0.0268887	0.552153	Mcm7
Bod1	ENSMUSG00000044502	2022.88	0.127004	0.0573923	2.21291	0.0269041	0.552153	Bod1
Pon2	ENSMUSG00000032667	1976.17	0.227585	0.10289	2.21192	0.0269723	0.552153	Pon2
Zkscan7	ENSMUSG00000063488	96.8212	-0.408006	0.184474	-2.21173	0.0269855	0.552153	Zkscan7
Rpl28.ps1	ENSMUSG00000058603	1418.65	0.249165	0.112675	2.21135	0.0270118	0.552153	Rpl28-ps1
Cdh4	ENSMUSG00000000305	634.661	-0.315932	0.143067	-2.20828	0.0272248	0.555764	Cdh4
Npnt	ENSMUSG00000040998	980.812	0.381433	0.172809	2.20726	0.0272962	0.556315	Npnt
Ankrd28	ENSMUSG00000014496	2093.79	-0.166435	0.0754285	-2.20653	0.0273468	0.556315	Ankrd28
Lrrc9	ENSMUSG00000021090	45.8572	-0.491537	0.222785	-2.20633	0.0273609	0.556315	Lrrc9
X5730409E04Rik	ENSMUSG00000073755	3080.08	0.116644	0.0528985	2.20506	0.0274499	0.557383	5730409E04Rik
Zdhhc21	ENSMUSG00000028403	1697.91	-0.174053	0.0789758	-2.20387	0.0275331	0.558184	Zdhhc21
Pepd	ENSMUSG00000063931	781.927	0.185854	0.0843763	2.20268	0.0276172	0.558184	Pepd
Fundc2	ENSMUSG00000031198	1517.77	0.185673	0.0843829	2.20037	0.0277808	0.558184	Fundc2
Rab5if	ENSMUSG00000027637	1060	0.169768	0.077185	2.1995	0.0278425	0.558184	Rab5if
S100a6	ENSMUSG00000001025	396.901	0.268038	0.121871	2.19936	0.0278522	0.558184	S100a6
Sec14l4	ENSMUSG00000019368	5.67804	-1.59528	0.725377	-2.19924	0.0278608	NA	Sec14l4
Ndufs2	ENSMUSG00000013593	6156.77	0.161595	0.0734853	2.19902	0.0278768	0.558184	Ndufs2
Car12	ENSMUSG00000032373	270.018	-0.392651	0.178564	-2.19893	0.0278827	0.558184	Car12
Shd	ENSMUSG00000039154	609.901	0.276868	0.125922	2.19874	0.0278966	0.558184	Shd
Snx29	ENSMUSG00000071669	183.634	-0.266574	0.121258	-2.19841	0.02792	0.558184	Snx29
Cngb1	ENSMUSG00000031789	4.85011	-1.71229	0.778966	-2.19815	0.0279383	NA	Cngb1
Crybg1	ENSMUSG00000019866	38.2033	-0.582466	0.265011	-2.19789	0.0279568	0.558184	Crybg1
Tns1	ENSMUSG00000055322	1708.96	-0.274535	0.124933	-2.19746	0.0279878	0.558184	Tns1
Pkp1	ENSMUSG00000026413	21.2878	-1.59879	0.727708	-2.19703	0.0280184	0.558184	Pkp1
Ndufb2	ENSMUSG00000002416	1341.45	0.364896	0.166087	2.19702	0.028019	0.558184	Ndufb2
Nfrkb	ENSMUSG00000042185	694.79	-0.196387	0.0894054	-2.19659	0.0280495	0.558184	Nfrkb
Gm16867	ENSMUSG00000093954	921.993	0.276078	0.125693	2.19645	0.0280598	0.558184	Gm16867
Ric1	ENSMUSG00000038658	1117.96	-0.158015	0.0720025	-2.19457	0.0281943	0.558184	Ric1
Ppard	ENSMUSG00000002250	834.362	0.187992	0.0856887	2.1939	0.0282428	0.558184	Ppard
Sfi1	ENSMUSG00000023764	362.177	-0.266113	0.121318	-2.19352	0.0282701	0.558184	Sfi1
B3gat2	ENSMUSG00000026156	279.993	-0.472099	0.21525	-2.19326	0.0282885	0.558184	B3gat2
Dock5	ENSMUSG00000044447	319.493	-0.454688	0.207369	-2.19265	0.0283325	0.558184	Dock5
Ehbp1l1	ENSMUSG00000024937	549.204	-0.254962	0.11634	-2.19153	0.0284136	0.558184	Ehbp1l1
Ubn2	ENSMUSG00000038538	1067.54	-0.211767	0.0966338	-2.19144	0.0284202	0.558184	Ubn2
Zfp113	ENSMUSG00000037007	237.256	-0.309156	0.141078	-2.19139	0.0284233	0.558184	Zfp113
Tial1	ENSMUSG00000030846	2187.38	-0.142098	0.0648458	-2.19132	0.0284284	0.558184	Tial1
Ndnf	ENSMUSG00000049001	326.279	-0.541298	0.247102	-2.19059	0.0284815	0.558184	Ndnf
Slc26a8	ENSMUSG00000036196	124.577	0.347052	0.158432	2.19055	0.0284845	0.558184	Slc26a8
Ank	ENSMUSG00000022265	7219.13	0.113069	0.0516196	2.19042	0.028494	0.558184	Ank
Coq7	ENSMUSG00000030652	458.9	0.179198	0.0818188	2.19018	0.0285115	0.558184	Coq7
Chpf2	ENSMUSG00000038181	1332.41	-0.230498	0.105293	-2.18911	0.0285887	0.558978	Chpf2
Gm2a	ENSMUSG00000000594	1948.13	0.145799	0.0666295	2.1882	0.0286551	0.559194	Gm2a
Cox6c	ENSMUSG00000014313	5609.4	0.27138	0.124074	2.18725	0.0287245	0.559194	Cox6c
Slc25a3	ENSMUSG00000061904	9997.43	0.129282	0.0591177	2.18686	0.028753	0.559194	Slc25a3
Sat1	ENSMUSG00000025283	1118.38	0.241817	0.110606	2.18629	0.0287943	0.559194	Sat1
X4931440P22Rik	ENSMUSG00000074580	24.3265	0.62216	0.284615	2.18597	0.0288176	0.559194	4931440P22Rik
Cpne9	ENSMUSG00000030270	2070.11	0.321789	0.147208	2.18595	0.0288192	0.559194	Cpne9
Surf2	ENSMUSG00000014873	632.163	0.1743	0.0797556	2.18543	0.0288577	0.559232	Surf2
Macrod1	ENSMUSG00000036278	141.829	0.311048	0.142378	2.18467	0.0289127	0.559318	Macrod1
Rims3	ENSMUSG00000032890	8911.61	0.288559	0.132102	2.18437	0.0289353	0.559318	Rims3
Ttf1	ENSMUSG00000026803	303.645	-0.307357	0.140878	-2.18173	0.0291294	0.562359	Ttf1
Zfp866	ENSMUSG00000043090	575.591	-0.209473	0.0960791	-2.18021	0.0292418	0.563817	Zfp866
Klhl13	ENSMUSG00000036782	724.025	-0.343745	0.157769	-2.17878	0.029348	0.564411	Klhl13
Pdlim7	ENSMUSG00000021493	962.167	0.192228	0.088262	2.17793	0.0294115	0.564411	Pdlim7
Unc5d	ENSMUSG00000063626	1142.42	0.364274	0.167279	2.17764	0.0294326	0.564411	Unc5d
Gipr	ENSMUSG00000030406	32.9669	-0.633906	0.29114	-2.17732	0.0294565	0.564411	Gipr
Cldn22	ENSMUSG00000038064	13.1394	1.5543	0.713862	2.17731	0.0294571	0.564411	Cldn22
Adck2	ENSMUSG00000046947	482.059	-0.26948	0.123809	-2.17657	0.0295127	0.564572	Adck2
Slc40a1	ENSMUSG00000025993	380.781	-0.252071	0.115855	-2.17575	0.0295741	0.564572	Slc40a1
Vamp1	ENSMUSG00000030337	5116.18	0.338206	0.155477	2.17529	0.0296087	0.564572	Vamp1
Mettl13	ENSMUSG00000026694	416.089	-0.180464	0.0830632	-2.17261	0.0298099	0.564572	Mettl13
Pdzrn4	ENSMUSG00000036218	160.249	-0.277063	0.12756	-2.17203	0.0298538	0.564572	Pdzrn4
ENSMUSG00000073929	ENSMUSG00000073929	3.00184	1.84531	0.850096	2.1707	0.0299536	NA	ENSMUSG00000073929
Ahcyl1	ENSMUSG00000027893	13175.9	0.130733	0.0602294	2.17059	0.0299622	0.564572	Ahcyl1
Tll2	ENSMUSG00000025013	30.2353	-0.75062	0.345827	-2.17051	0.0299685	0.564572	Tll2
Fkbp11	ENSMUSG00000003355	26.6038	0.559653	0.257852	2.17044	0.0299736	0.564572	Fkbp11
Cxadr	ENSMUSG00000022865	580.289	-0.263031	0.121194	-2.17033	0.0299816	0.564572	Cxadr
Camta1	ENSMUSG00000014592	8607.4	0.148203	0.0682963	2.17	0.0300068	0.564572	Camta1
S100a13	ENSMUSG00000042312	317.034	0.267405	0.123262	2.1694	0.0300524	0.564572	S100a13
Mt1	ENSMUSG00000031765	3092.72	0.27376	0.126195	2.16934	0.0300565	0.564572	Mt1
Fbf1	ENSMUSG00000020776	1645.54	-0.140898	0.0649643	-2.16885	0.0300937	0.564572	Fbf1
Timm17b	ENSMUSG00000031158	524.195	0.365721	0.168647	2.16855	0.0301168	0.564572	Timm17b
Pcdh19	ENSMUSG00000051323	940.02	-0.255636	0.117891	-2.16841	0.0301276	0.564572	Pcdh19
Wdr6	ENSMUSG00000066357	3706.89	-0.297197	0.137061	-2.16836	0.0301313	0.564572	Wdr6
Nefl	ENSMUSG00000022055	15255.9	0.171219	0.0789806	2.16787	0.0301688	0.564572	Nefl
Praf2	ENSMUSG00000031149	1853.34	0.137825	0.0635979	2.16713	0.0302252	0.564572	Praf2
Aldh1l2	ENSMUSG00000020256	135.799	-0.445792	0.205714	-2.16705	0.030231	0.564572	Aldh1l2
Cfap54	ENSMUSG00000020014	119.165	-0.348496	0.160823	-2.16695	0.0302387	0.564572	Cfap54
St6galnac5	ENSMUSG00000039037	2046.97	-0.316529	0.146146	-2.16584	0.0303235	0.564572	St6galnac5
Llph	ENSMUSG00000020224	731.987	0.220333	0.101742	2.16561	0.030341	0.564572	Llph
Cisd1	ENSMUSG00000037710	1874.69	0.160868	0.074314	2.16471	0.0304102	0.564572	Cisd1
Mill2	ENSMUSG00000040987	78.7498	-0.399271	0.184494	-2.16414	0.030454	0.564572	Mill2
Olfml2a	ENSMUSG00000046618	117.114	-0.426282	0.197022	-2.16362	0.0304933	0.564572	Olfml2a
Vegfa	ENSMUSG00000023951	1516.43	-0.224925	0.10396	-2.16358	0.0304967	0.564572	Vegfa
Cyb5rl	ENSMUSG00000028621	125.984	-0.346462	0.160138	-2.16352	0.0305014	0.564572	Cyb5rl
Bub1	ENSMUSG00000027379	9.98975	-1.57335	0.727441	-2.16286	0.0305522	0.564572	Bub1
Cox7a1	ENSMUSG00000074218	33.2147	0.597388	0.276286	2.16221	0.0306019	0.564572	Cox7a1
Ezr	ENSMUSG00000052397	2455.99	0.259589	0.120059	2.16218	0.0306041	0.564572	Ezr
ENSMUSG00000116811	ENSMUSG00000116811	16.6504	-0.813501	0.376255	-2.1621	0.0306102	0.564572	ENSMUSG00000116811
Clec12a	ENSMUSG00000053063	4.43019	-1.94556	0.899917	-2.16193	0.0306233	NA	Clec12a
ENSMUSG00000072621	ENSMUSG00000072621	1.76901	-2.82063	1.30545	-2.16065	0.0307222	NA	ENSMUSG00000072621
Acpp	ENSMUSG00000032561	10.3611	-1.0938	0.506491	-2.15957	0.0308057	0.56693	Acpp
Lca5	ENSMUSG00000032258	163.212	-0.342054	0.1584	-2.15944	0.0308162	0.56693	Lca5
Higd1a	ENSMUSG00000038412	2539.6	0.211582	0.0979997	2.15901	0.0308493	0.56693	Higd1a
Mfsd10	ENSMUSG00000001082	287.41	-0.352148	0.163297	-2.15649	0.0310455	0.568843	Mfsd10
Sema7a	ENSMUSG00000038264	7040.85	0.271478	0.125901	2.15629	0.0310609	0.568843	Sema7a
Slc25a42	ENSMUSG00000002346	1154.53	-0.166738	0.0773376	-2.15598	0.0310855	0.568843	Slc25a42
Plac9	ENSMUSG00000095304	165.263	0.266383	0.123568	2.15576	0.0311022	0.568843	Plac9
Galntl6	ENSMUSG00000096914	759.201	-0.288595	0.133967	-2.15423	0.0312225	0.570361	Galntl6
Frem3	ENSMUSG00000042353	2.95497	1.70366	0.79089	2.15411	0.0312315	NA	Frem3
Mpp3	ENSMUSG00000052373	1520.03	0.215762	0.10024	2.15246	0.0313609	0.572085	Mpp3
Aknad1	ENSMUSG00000049565	1.69201	2.58954	1.20326	2.15211	0.0313889	NA	Aknad1
Rab26	ENSMUSG00000079657	740.538	-0.260549	0.121069	-2.15207	0.0313917	0.572085	Rab26
Limd1	ENSMUSG00000025239	394.657	-0.209509	0.0974144	-2.1507	0.0314999	0.572129	Limd1
F2rl2	ENSMUSG00000021675	76.2116	0.402954	0.187361	2.15069	0.0315009	0.572129	F2rl2
Ube2j2	ENSMUSG00000023286	901.936	0.182078	0.0846864	2.15003	0.0315532	0.572129	Ube2j2
Cyp2j9	ENSMUSG00000015224	841.37	0.266389	0.123906	2.14992	0.0315616	0.572129	Cyp2j9
Cep97	ENSMUSG00000022604	532.009	-0.221895	0.103223	-2.14967	0.0315812	0.572129	Cep97
Or13j1	ENSMUSG00000046450	15.6782	-0.779885	0.362898	-2.14905	0.0316306	0.572345	Or13j1
Uprt	ENSMUSG00000073016	163.722	-0.319061	0.148538	-2.14801	0.0317132	0.57276	Uprt
Kif16b	ENSMUSG00000038844	491.049	0.279359	0.130163	2.14623	0.0318548	0.57276	Kif16b
Uchl5	ENSMUSG00000018189	1332.77	0.243466	0.113445	2.14611	0.0318641	0.57276	Uchl5
Sdc4	ENSMUSG00000017009	2174.55	0.189262	0.0882222	2.14529	0.03193	0.57276	Sdc4
Cox10	ENSMUSG00000042148	714.143	0.134956	0.0629106	2.1452	0.0319367	0.57276	Cox10
Mrpl57	ENSMUSG00000021967	450.727	0.37508	0.174883	2.14475	0.0319729	0.57276	Mrpl57
Fat2	ENSMUSG00000055333	5.88522	-1.3264	0.618607	-2.14418	0.0320185	NA	Fat2
Fam118b	ENSMUSG00000050471	421.629	0.177629	0.0828464	2.14408	0.0320267	0.57276	Fam118b
L1cam	ENSMUSG00000031391	4242.61	-0.250503	0.116857	-2.14367	0.0320593	0.57276	L1cam
Mapk6	ENSMUSG00000042688	2992.66	0.235947	0.11011	2.14282	0.0321274	0.57276	Mapk6
Col3a1	ENSMUSG00000026043	52.3421	0.718281	0.335216	2.14274	0.032134	0.57276	Col3a1
Tbata	ENSMUSG00000020096	80.1508	-0.410597	0.191659	-2.14232	0.0321674	0.57276	Tbata
Yaf2	ENSMUSG00000022634	3130.41	0.187557	0.0875864	2.1414	0.032242	0.57276	Yaf2
Scap	ENSMUSG00000032485	2428.34	-0.153091	0.0714914	-2.14139	0.0322426	0.57276	Scap
Cacng7	ENSMUSG00000069806	5434.45	0.179499	0.0838335	2.14114	0.0322628	0.57276	Cacng7
Clmn	ENSMUSG00000021097	2402.79	-0.218828	0.102202	-2.14113	0.0322633	0.57276	Clmn
Dgkq	ENSMUSG00000004815	985.081	-0.242514	0.113269	-2.14105	0.0322698	0.57276	Dgkq
Cuta	ENSMUSG00000024194	972.015	0.216977	0.101353	2.1408	0.0322903	0.57276	Cuta
Slc7a2	ENSMUSG00000031596	1065.99	-0.258828	0.121093	-2.13743	0.0325632	0.576445	Slc7a2
Pigyl	ENSMUSG00000010607	374.166	0.285324	0.133497	2.1373	0.0325735	0.576445	Pigyl
Ctnna3	ENSMUSG00000060843	38.8	-0.497852	0.233018	-2.13654	0.0326352	0.57687	Ctnna3
Espn	ENSMUSG00000028943	54.1678	0.471705	0.220952	2.13487	0.0327714	0.578607	Espn
Plekha2	ENSMUSG00000031557	981.765	-0.291007	0.136362	-2.13407	0.0328369	0.579097	Plekha2
Bag5	ENSMUSG00000049792	1361.29	0.160239	0.0751168	2.1332	0.0329087	0.579162	Bag5
Smurf1	ENSMUSG00000038780	1759.39	-0.176118	0.0825799	-2.1327	0.0329495	0.579162	Smurf1
Fam3c	ENSMUSG00000029672	1973.74	0.175903	0.0825072	2.13197	0.0330089	0.579162	Fam3c
Sbk3	ENSMUSG00000085272	30.4696	-0.60836	0.285374	-2.1318	0.0330232	0.579162	Sbk3
Bbln	ENSMUSG00000039195	3566.53	0.32701	0.153402	2.13172	0.03303	0.579162	Bbln
Sdf2l1	ENSMUSG00000022769	400.376	0.271082	0.127208	2.13101	0.0330882	0.579517	Sdf2l1
Sap130	ENSMUSG00000024260	1135.18	-0.154658	0.0726214	-2.12965	0.0332002	0.580655	Sap130
Dapk2	ENSMUSG00000032380	48.1685	0.46014	0.216099	2.1293	0.0332291	0.580655	Dapk2
Cadm1	ENSMUSG00000032076	4554.57	-0.244011	0.114682	-2.12772	0.0333603	0.582219	Cadm1
Kmt5b	ENSMUSG00000045098	1320.64	-0.155206	0.0729589	-2.1273	0.0333948	0.582219	Kmt5b
Atf7	ENSMUSG00000099083	1081.98	0.358901	0.168826	2.12586	0.0335147	0.583144	Atf7
Smoc2	ENSMUSG00000023886	404.674	-0.758805	0.356971	-2.12567	0.0335304	0.583144	Smoc2
Emx1	ENSMUSG00000033726	313.759	0.286887	0.135017	2.12482	0.0336019	0.583144	Emx1
Pou3f1	ENSMUSG00000090125	648.384	0.219781	0.103455	2.1244	0.0336365	0.583144	Pou3f1
Cthrc1	ENSMUSG00000054196	219.169	0.26593	0.125188	2.12424	0.0336501	0.583144	Cthrc1
Abt1	ENSMUSG00000036376	402.584	0.168202	0.0791985	2.1238	0.0336866	0.583144	Abt1
Hr	ENSMUSG00000022096	1638.18	0.410243	0.193241	2.12296	0.0337571	0.583144	Hr
Pcdh11x	ENSMUSG00000034755	639.18	-0.165366	0.0779199	-2.12225	0.0338164	0.583144	Pcdh11x
Mrpl52	ENSMUSG00000010406	259.75	0.379742	0.178935	2.12224	0.0338179	0.583144	Mrpl52
Slc7a4	ENSMUSG00000022756	1887.5	-0.188962	0.0890446	-2.1221	0.0338292	0.583144	Slc7a4
ENSMUSG00000089936	ENSMUSG00000089936	72.615	0.462539	0.218131	2.12046	0.0339672	0.584129	ENSMUSG00000089936
Or5w14	ENSMUSG00000075150	1.37158	-3.03489	1.43132	-2.12034	0.0339772	NA	Or5w14
X9130019O22Rik	ENSMUSG00000030823	93.0771	-0.311552	0.14694	-2.12027	0.0339835	0.584129	9130019O22Rik
CYTB	ENSMUSG00000064370	339776	0.238093	0.112324	2.11971	0.0340308	0.584129	CYTB
Kcna3	ENSMUSG00000047959	163.001	-0.290853	0.137232	-2.11943	0.0340544	0.584129	Kcna3
Btbd17	ENSMUSG00000000202	344.441	0.344385	0.16251	2.11916	0.0340774	0.584129	Btbd17
BC005624	ENSMUSG00000026851	1754.11	0.109656	0.051764	2.11837	0.0341434	0.584606	BC005624
Fmr1nb	ENSMUSG00000062170	2.67318	-1.94084	0.916663	-2.11729	0.0342352	NA	Fmr1nb
Hspb6	ENSMUSG00000036854	152.812	0.25199	0.119028	2.11707	0.0342542	0.585846	Hspb6
Polr2c	ENSMUSG00000031783	1559.39	0.235624	0.111336	2.11633	0.0343164	0.586255	Polr2c
Dixdc1	ENSMUSG00000032064	2919.71	-0.220683	0.104487	-2.11206	0.0346811	0.591534	Dixdc1
Ttc14	ENSMUSG00000027677	1865.86	-0.207943	0.0984668	-2.11181	0.0347028	0.591534	Ttc14
Zcchc2	ENSMUSG00000038866	781.233	-0.194739	0.0923301	-2.10916	0.0349305	0.594752	Zcchc2
Foxp2	ENSMUSG00000029563	501.705	-0.370148	0.175644	-2.10737	0.0350852	0.595503	Foxp2
Tm2d2	ENSMUSG00000031556	1514.84	0.16514	0.0783929	2.10657	0.0351552	0.595503	Tm2d2
Cox6a2	ENSMUSG00000030785	153.457	0.396031	0.18802	2.10632	0.0351763	0.595503	Cox6a2
Mybl2	ENSMUSG00000017861	18.197	-0.97228	0.461601	-2.10632	0.0351764	0.595503	Mybl2
Banp	ENSMUSG00000025316	865.415	0.217025	0.103035	2.10632	0.0351766	0.595503	Banp
Gm12258	ENSMUSG00000072915	500.349	-0.165664	0.0786644	-2.10595	0.0352083	0.595503	Gm12258
Rrp7a	ENSMUSG00000018040	2924.37	0.160935	0.0764638	2.10472	0.0353159	0.595699	Rrp7a
Homez	ENSMUSG00000057156	500.964	-0.257504	0.12235	-2.10465	0.0353216	0.595699	Homez
Zfp286	ENSMUSG00000047342	421.05	-0.168497	0.0800662	-2.10448	0.0353367	0.595699	Zfp286
Or5m8	ENSMUSG00000043267	2.41741	-2.6466	1.25761	-2.10447	0.0353376	NA	Or5m8
B3galt2	ENSMUSG00000033849	1792	-0.270613	0.12873	-2.10218	0.0355376	0.597602	B3galt2
Zfp874b	ENSMUSG00000059839	602.036	-0.241431	0.114859	-2.10198	0.0355552	0.597602	Zfp874b
Suclg1	ENSMUSG00000052738	2727.6	0.177916	0.0846473	2.10184	0.0355669	0.597602	Suclg1
Ccdc33	ENSMUSG00000037716	15.3182	-0.956469	0.455275	-2.10086	0.0356531	0.598392	Ccdc33
Ankrd29	ENSMUSG00000057766	815.512	0.210273	0.100154	2.09949	0.0357733	0.59922	Ankrd29
Lrp4	ENSMUSG00000027253	1318.31	-0.172938	0.0823748	-2.09941	0.0357808	0.59922	Lrp4
Rtl8a	ENSMUSG00000067925	3994.09	0.154333	0.0735498	2.09835	0.035874	0.599369	Rtl8a
Tsc22d1	ENSMUSG00000022010	12486.5	0.142661	0.06799	2.09827	0.0358813	0.599369	Tsc22d1
Mysm1	ENSMUSG00000062627	687.774	-0.229498	0.109409	-2.09762	0.0359388	0.599369	Mysm1
Mkrn1	ENSMUSG00000029922	3258.75	0.105488	0.0502978	2.09726	0.0359706	0.599369	Mkrn1
Eif2b2	ENSMUSG00000004788	828.506	0.153392	0.0731605	2.09665	0.036025	0.599369	Eif2b2
ENSMUSG00000096850	ENSMUSG00000096850	52.0089	0.626165	0.298679	2.09645	0.0360425	0.599369	ENSMUSG00000096850
Nfkbib	ENSMUSG00000030595	535.12	0.238593	0.113821	2.0962	0.0360641	0.599369	Nfkbib
Esrrg	ENSMUSG00000026610	1022.91	0.269732	0.128793	2.0943	0.036233	0.601047	Esrrg
Tspan3	ENSMUSG00000032324	8522.59	0.111688	0.0533324	2.09418	0.0362436	0.601047	Tspan3
Crtam	ENSMUSG00000032021	1.08479	-3.1671	1.51287	-2.09344	0.0363096	NA	Crtam
Nefm	ENSMUSG00000022054	6228.64	0.376563	0.179938	2.09274	0.0363723	0.602527	Nefm
Snx33	ENSMUSG00000032733	300.877	-0.331533	0.158463	-2.09218	0.0364222	0.602701	Snx33
Aqp6	ENSMUSG00000043144	8.81185	0.94457	0.45163	2.09147	0.0364862	NA	Aqp6
Dnah7b	ENSMUSG00000041144	67.3008	-0.720434	0.344493	-2.09128	0.0365026	0.60285	Dnah7b
Fndc3b	ENSMUSG00000039286	507.983	-0.220393	0.105406	-2.09088	0.0365384	0.60285	Fndc3b
Lcor	ENSMUSG00000025019	201.663	-0.338368	0.16184	-2.09076	0.0365495	0.60285	Lcor
Kcng3	ENSMUSG00000045053	26.6608	-0.637505	0.305029	-2.08998	0.0366195	0.603354	Kcng3
Sf3b5	ENSMUSG00000078348	543.764	0.283134	0.135517	2.08929	0.0366816	0.603725	Sf3b5
Ndufb9	ENSMUSG00000022354	3876.91	0.255558	0.122403	2.08784	0.0368126	0.604633	Ndufb9
Pop5	ENSMUSG00000060152	1089.32	0.22794	0.109177	2.0878	0.0368158	0.604633	Pop5
Rbfox2	ENSMUSG00000033565	7640.41	-0.164391	0.0788261	-2.08549	0.0370249	0.607165	Rbfox2
Stard8	ENSMUSG00000031216	1495.55	0.324871	0.155819	2.08492	0.0370764	0.607165	Stard8
Sla2	ENSMUSG00000027636	38.4591	-0.463282	0.222221	-2.08478	0.0370891	0.607165	Sla2
Slc25a36	ENSMUSG00000032449	1627.46	-0.165969	0.0796509	-2.08371	0.0371864	0.608108	Slc25a36
Uvssa	ENSMUSG00000037355	205.358	-0.205477	0.0986602	-2.08268	0.0372805	0.608342	Uvssa
Fxyd6	ENSMUSG00000066705	3052.19	-0.495721	0.238034	-2.08256	0.037291	0.608342	Fxyd6
Hycc1	ENSMUSG00000028995	575.991	-0.236188	0.113434	-2.08215	0.0373285	0.608342	Hycc1
Hrh2	ENSMUSG00000034987	452.857	0.237468	0.114069	2.08179	0.037362	0.608342	Hrh2
Irak1	ENSMUSG00000031392	1455.8	-0.181172	0.087075	-2.08065	0.0374661	0.608342	Irak1
Klf9	ENSMUSG00000033863	9336.49	0.152117	0.0731133	2.08057	0.0374732	0.608342	Klf9
Snap25	ENSMUSG00000027273	136042	0.187006	0.0898971	2.08022	0.0375054	0.608342	Snap25
Tmc5	ENSMUSG00000030650	5.40318	-1.51342	0.727726	-2.07966	0.0375565	NA	Tmc5
Slc10a7	ENSMUSG00000031684	170.274	0.524278	0.252114	2.07953	0.0375691	0.608342	Slc10a7
ENSMUSG00000097352	ENSMUSG00000097352	16.601	1.77108	0.851734	2.07939	0.0375818	0.608342	ENSMUSG00000097352
Rcor3	ENSMUSG00000037395	420.314	-0.227967	0.10966	-2.07885	0.0376308	0.608342	Rcor3
Rab3c	ENSMUSG00000021700	12126.8	-0.212836	0.102386	-2.07877	0.0376384	0.608342	Rab3c
Pou3f3	ENSMUSG00000045515	3139.34	0.194773	0.0937544	2.07749	0.0377567	0.60961	Pou3f3
Grm8	ENSMUSG00000024211	618.396	-0.184626	0.0889652	-2.07526	0.0379623	0.611769	Grm8
Gng4	ENSMUSG00000021303	1209.51	-0.240628	0.115956	-2.07517	0.0379705	0.611769	Gng4
Smpd4	ENSMUSG00000005899	1213.12	-0.236801	0.114146	-2.07454	0.0380289	0.612065	Smpd4
Mocs1	ENSMUSG00000064120	191.933	-0.290756	0.140293	-2.07249	0.0382197	0.614208	Mocs1
Mfsd4b4	ENSMUSG00000096687	247.129	-0.297829	0.143723	-2.07225	0.0382424	0.614208	Mfsd4b4
Slamf9	ENSMUSG00000026548	41.9241	0.437412	0.211217	2.07091	0.038367	0.615562	Slamf9
Bad	ENSMUSG00000024959	611.764	0.167478	0.0809242	2.06956	0.0384931	0.61615	Bad
Kctd12	ENSMUSG00000098557	2512.3	-0.288074	0.139226	-2.0691	0.0385364	0.61615	Kctd12
Stxbp2	ENSMUSG00000004626	709.701	-0.343087	0.165825	-2.06897	0.0385485	0.61615	Stxbp2
Synpo2	ENSMUSG00000050315	174.806	-0.344976	0.166752	-2.0688	0.0385648	0.61615	Synpo2
Sytl5	ENSMUSG00000054453	61.5857	-0.461162	0.222996	-2.06803	0.0386373	0.616208	Sytl5
Tgfbr3	ENSMUSG00000029287	269.097	-0.288413	0.139471	-2.0679	0.038649	0.616208	Tgfbr3
Ptprt	ENSMUSG00000053141	5258.36	-0.185072	0.0895735	-2.06615	0.0388147	0.61699	Ptprt
Kcnk9	ENSMUSG00000036760	2493.94	-0.173962	0.0842003	-2.06605	0.0388235	0.61699	Kcnk9
Dchs2	ENSMUSG00000102692	19.6702	-0.86618	0.419507	-2.06476	0.0389459	0.61699	Dchs2
Rcn2	ENSMUSG00000032320	3450.97	0.129653	0.0628052	2.06437	0.0389823	0.61699	Rcn2
Nol12	ENSMUSG00000033099	553.29	0.161906	0.0784387	2.06411	0.039007	0.61699	Nol12
Grhpr	ENSMUSG00000035637	690.505	0.194712	0.0943553	2.0636	0.0390558	0.61699	Grhpr
Alms1.ps1	ENSMUSG00000090256	5.64213	1.27823	0.619441	2.06352	0.0390629	NA	Alms1-ps1
Ruvbl1	ENSMUSG00000030079	944.915	0.124039	0.0601123	2.06346	0.0390688	0.61699	Ruvbl1
Nhlrc4	ENSMUSG00000090113	13.6204	-1.2898	0.625089	-2.06339	0.0390755	0.61699	Nhlrc4
Faf1	ENSMUSG00000010517	1018.48	0.197093	0.0956058	2.06152	0.0392533	0.61699	Faf1
Wnt10a	ENSMUSG00000026167	268.117	0.324101	0.157242	2.06116	0.0392878	0.61699	Wnt10a
Prkcd	ENSMUSG00000021948	253.487	-0.222789	0.108094	-2.06106	0.0392972	0.61699	Prkcd
Trhr	ENSMUSG00000038760	74.6613	-0.711863	0.345415	-2.06089	0.0393132	0.61699	Trhr
Rimbp3	ENSMUSG00000071636	50.9965	-0.482617	0.234202	-2.06069	0.0393327	0.61699	Rimbp3
Hes5	ENSMUSG00000048001	190.273	-0.39593	0.192185	-2.06015	0.0393839	0.61699	Hes5
ENSMUSG00000083410	ENSMUSG00000083410	3.92967	-1.54117	0.74817	-2.05991	0.0394067	NA	ENSMUSG00000083410
Ankrd50	ENSMUSG00000044864	1868.76	-0.14893	0.0723091	-2.05962	0.0394345	0.61699	Ankrd50
Rgs9	ENSMUSG00000020599	476.186	-1.06784	0.518542	-2.05931	0.0394643	0.61699	Rgs9
Gas7	ENSMUSG00000033066	15730	-0.172551	0.0837958	-2.05918	0.0394768	0.61699	Gas7
Gm10275	ENSMUSG00000069682	5806.18	0.212089	0.103007	2.05897	0.0394974	0.61699	Gm10275
A2ml1	ENSMUSG00000047228	232.333	0.413765	0.200996	2.05857	0.0395354	0.61699	A2ml1
Cerkl	ENSMUSG00000075256	38.3292	0.503731	0.24471	2.05849	0.0395436	0.61699	Cerkl
Slc4a7	ENSMUSG00000021733	429.061	-0.197844	0.0961122	-2.05847	0.0395454	0.61699	Slc4a7
Malsu1	ENSMUSG00000029815	217.293	0.545007	0.26506	2.05617	0.0397664	0.619074	Malsu1
Tirap	ENSMUSG00000032041	71.6499	-0.439553	0.213783	-2.05607	0.0397759	0.619074	Tirap
Abhd11	ENSMUSG00000040532	539.795	0.191306	0.093056	2.05581	0.0398005	0.619074	Abhd11
Zfp518b	ENSMUSG00000046572	374.576	-0.252466	0.122899	-2.05425	0.0399513	0.619629	Zfp518b
Ncam2	ENSMUSG00000022762	2601.08	-0.249054	0.121248	-2.05408	0.039968	0.619629	Ncam2
Abca9	ENSMUSG00000041797	342.802	-0.292973	0.142671	-2.05348	0.0400256	0.619629	Abca9
Cd38	ENSMUSG00000029084	138.927	0.493888	0.240559	2.05308	0.0400648	0.619629	Cd38
Ralb	ENSMUSG00000004451	573.399	0.166176	0.0809434	2.05299	0.0400734	0.619629	Ralb
Dmac2l	ENSMUSG00000054894	490.447	0.156039	0.076008	2.05293	0.0400793	0.619629	Dmac2l
Fbxo2	ENSMUSG00000041556	1794.82	0.176999	0.086286	2.05131	0.040237	0.620863	Fbxo2
Dnai1	ENSMUSG00000061322	75.7251	0.429301	0.209285	2.05127	0.0402404	0.620863	Dnai1
Srek1	ENSMUSG00000032621	1412.4	-0.187348	0.0913715	-2.0504	0.0403259	0.621444	Srek1
Tspo2	ENSMUSG00000023995	1.14775	-3.01641	1.47126	-2.05023	0.040342	NA	Tspo2
Myt1l	ENSMUSG00000061911	6588.88	-0.182728	0.0891333	-2.05005	0.0403593	0.621444	Myt1l
Cited4	ENSMUSG00000070803	149.88	0.304004	0.148641	2.04521	0.0408337	0.628117	Cited4
Adam17	ENSMUSG00000052593	489.639	-0.167351	0.0818575	-2.04442	0.0409121	0.628367	Adam17
Snx3	ENSMUSG00000019804	3611.64	0.110342	0.0539791	2.04416	0.0409378	0.628367	Snx3
Lamc3	ENSMUSG00000026840	175.309	-0.315918	0.154574	-2.0438	0.0409733	0.628367	Lamc3
Fpgs	ENSMUSG00000009566	126.444	-0.279116	0.136655	-2.04249	0.0411031	0.628768	Fpgs
Nedd8	ENSMUSG00000010376	2040.48	0.209153	0.102419	2.04214	0.041138	0.628768	Nedd8
ENSMUSG00000050299	ENSMUSG00000050299	135.22	5.91098	2.89503	2.04177	0.0411743	0.628768	ENSMUSG00000050299
Spaar	ENSMUSG00000028475	20.7801	-0.596986	0.292418	-2.04155	0.0411963	0.628768	Spaar
Phc3	ENSMUSG00000037652	1728.96	-0.160178	0.0784625	-2.04146	0.0412051	0.628768	Phc3
Dek	ENSMUSG00000021377	1691.64	0.2717	0.133123	2.04096	0.0412547	0.628898	Dek
Kcnip1	ENSMUSG00000053519	779.115	0.183439	0.0899105	2.04024	0.0413263	0.629362	Kcnip1
Smim43	ENSMUSG00000085007	2009.41	0.264626	0.129732	2.03979	0.0413716	0.629425	Smim43
Hc	ENSMUSG00000026874	4.48351	1.69732	0.832542	2.03871	0.0414786	NA	Hc
Abcd2	ENSMUSG00000055782	2047.01	0.273402	0.134212	2.0371	0.0416405	0.63208	Abcd2
Iqcg	ENSMUSG00000035578	85.582	-0.446607	0.219296	-2.03655	0.0416953	0.63208	Iqcg
Vsig10l	ENSMUSG00000070604	58.6781	-0.435851	0.214021	-2.03648	0.0417018	0.63208	Vsig10l
Etfdh	ENSMUSG00000027809	783.271	0.139977	0.0687424	2.03626	0.0417244	0.63208	Etfdh
Zfp930	ENSMUSG00000059897	390.359	0.276499	0.135807	2.03598	0.0417528	0.63208	Zfp930
Cenpi	ENSMUSG00000031262	34.2561	-0.550571	0.270515	-2.03527	0.041824	0.632242	Cenpi
Ttll3	ENSMUSG00000030276	188.559	0.351186	0.172569	2.03505	0.0418462	0.632242	Ttll3
Ankrd35	ENSMUSG00000038354	294.274	0.294473	0.144735	2.03456	0.0418948	0.632351	Ankrd35
Dsp	ENSMUSG00000054889	5.03403	-1.67523	0.823597	-2.03405	0.0419469	NA	Dsp
Asb4	ENSMUSG00000042607	10.2131	-0.925696	0.455309	-2.03312	0.0420407	0.633348	Asb4
Zfp58	ENSMUSG00000071291	181.928	0.274555	0.135043	2.03309	0.0420437	0.633348	Zfp58
Rpl23	ENSMUSG00000071415	5092.1	0.239644	0.117942	2.03188	0.0421655	0.634034	Rpl23
Cacng2	ENSMUSG00000019146	3169.12	0.185501	0.0913061	2.03164	0.0421901	0.634034	Cacng2
Ston2	ENSMUSG00000020961	749.996	-0.307303	0.151293	-2.03117	0.0422376	0.634034	Ston2
Scn3a	ENSMUSG00000057182	895.255	-0.309689	0.152497	-2.03079	0.0422761	0.634034	Scn3a
Tmem87b	ENSMUSG00000014353	979.198	-0.155721	0.0766921	-2.03046	0.0423093	0.634034	Tmem87b
Zmiz1	ENSMUSG00000007817	4718.83	-0.155039	0.0763813	-2.0298	0.0423771	0.634034	Zmiz1
Gnas	ENSMUSG00000027523	37459.2	0.116185	0.0572403	2.02977	0.0423795	0.634034	Gnas
Kcnab3	ENSMUSG00000018470	1710.88	0.635153	0.313109	2.02854	0.0425053	0.634918	Kcnab3
Ier5	ENSMUSG00000056708	3044.13	0.263204	0.129777	2.02813	0.0425467	0.634918	Ier5
Ddit3	ENSMUSG00000025408	525.012	0.214687	0.105911	2.02706	0.0426565	0.634918	Ddit3
Sertm2	ENSMUSG00000085139	1.68414	-2.71775	1.34075	-2.02703	0.0426592	NA	Sertm2
Npsr1	ENSMUSG00000043659	62.3614	-0.608656	0.300279	-2.02696	0.042666	0.634918	Npsr1
Rtn4rl1	ENSMUSG00000045287	2116.35	0.199547	0.0984712	2.02645	0.0427183	0.634918	Rtn4rl1
Rasd1	ENSMUSG00000049892	154.763	0.437352	0.215822	2.02645	0.0427187	0.634918	Rasd1
Rhoc	ENSMUSG00000002233	288.659	0.18558	0.0915953	2.02609	0.042756	0.634918	Rhoc
Riox2	ENSMUSG00000022724	289.37	-0.231458	0.114255	-2.0258	0.0427853	0.634918	Riox2
Selenos	ENSMUSG00000075701	942.002	0.186432	0.0920408	2.02554	0.0428123	0.634918	Selenos
Atp11a	ENSMUSG00000031441	1547.23	-0.181148	0.0894727	-2.02462	0.0429063	0.635695	Atp11a
Sh3bp2	ENSMUSG00000054520	126.508	-0.308602	0.152473	-2.02398	0.0429725	0.63606	Sh3bp2
Cd34	ENSMUSG00000016494	3631.8	0.211524	0.104579	2.02263	0.0431115	0.6375	Cd34
Etv3	ENSMUSG00000003382	908.784	-0.119336	0.0590384	-2.02133	0.0432452	0.638018	Etv3
Ift27	ENSMUSG00000016637	493.449	0.180992	0.0895582	2.02094	0.0432862	0.638018	Ift27
Pkn1	ENSMUSG00000057672	1599.52	-0.220377	0.109086	-2.02021	0.0433612	0.638018	Pkn1
Wnt4	ENSMUSG00000036856	681.756	0.213556	0.105717	2.02008	0.043375	0.638018	Wnt4
Gm17660	ENSMUSG00000091034	1.63384	2.26556	1.12166	2.01983	0.0434007	NA	Gm17660
Ccdc174	ENSMUSG00000034083	551.503	0.172402	0.0853571	2.01977	0.0434068	0.638018	Ccdc174
Abca6	ENSMUSG00000044749	64.3919	-0.429322	0.212571	-2.01966	0.0434184	0.638018	Abca6
Chsy3	ENSMUSG00000058152	421.679	-0.245564	0.121643	-2.01873	0.0435154	0.638018	Chsy3
Prkg1	ENSMUSG00000052920	309.869	-0.270788	0.134145	-2.01862	0.043527	0.638018	Prkg1
Taf6l	ENSMUSG00000003680	265.191	-0.169998	0.0842338	-2.01816	0.0435743	0.638018	Taf6l
Nat8f1	ENSMUSG00000057103	276.552	0.296321	0.146853	2.0178	0.0436118	0.638018	Nat8f1
Atp1b2	ENSMUSG00000041329	13972.4	0.189302	0.0938256	2.0176	0.0436333	0.638018	Atp1b2
Pnkd	ENSMUSG00000026179	6169.63	0.15007	0.0743853	2.01746	0.0436473	0.638018	Pnkd
Atp5j2	ENSMUSG00000038690	2866.94	0.267267	0.132518	2.01684	0.0437119	0.638353	Atp5j2
Rnase1	ENSMUSG00000035896	5.19804	1.20094	0.595458	2.01683	0.0437132	NA	Rnase1
Trpc5	ENSMUSG00000041710	212.109	-0.372177	0.184598	-2.01614	0.0437849	0.638809	Trpc5
Laptm4b	ENSMUSG00000022257	2563.99	0.139482	0.0692183	2.0151	0.043894	0.638941	Laptm4b
Foxo6	ENSMUSG00000052135	259.88	-0.387022	0.192072	-2.01498	0.0439065	0.638941	Foxo6
Timm23	ENSMUSG00000013701	2020.72	0.179359	0.0890183	2.01486	0.0439194	0.638941	Timm23
Pou3f4	ENSMUSG00000056854	132.515	-0.514105	0.255409	-2.01287	0.0441285	0.640832	Pou3f4
Crhr1	ENSMUSG00000018634	690.43	0.183041	0.0909375	2.01282	0.0441332	0.640832	Crhr1
Cacng5	ENSMUSG00000040373	211.258	-0.387084	0.192383	-2.01204	0.0442153	0.641415	Cacng5
Or12k8	ENSMUSG00000075378	2.62559	1.63375	0.812166	2.0116	0.0442626	NA	Or12k8
Smug1	ENSMUSG00000036061	493.974	-0.185131	0.0920665	-2.01084	0.044342	0.642142	Smug1
Plxna3	ENSMUSG00000031398	552.663	-0.375321	0.186655	-2.01077	0.0443494	0.642142	Plxna3
Nudt3	ENSMUSG00000024213	10264.5	0.0963922	0.0479651	2.00963	0.0444703	0.643113	Nudt3
Lrrc1	ENSMUSG00000032352	204.129	-0.283653	0.141212	-2.0087	0.0445693	0.643113	Lrrc1
Ism1	ENSMUSG00000074766	178.832	0.308118	0.153399	2.00861	0.0445782	0.643113	Ism1
Gm14399	ENSMUSG00000090093	241.509	-0.249026	0.123989	-2.00844	0.0445961	0.643113	Gm14399
Slc16a11	ENSMUSG00000040938	200.972	-0.278507	0.138688	-2.00816	0.0446267	0.643113	Slc16a11
Rep15	ENSMUSG00000040121	112.703	0.378126	0.188416	2.00687	0.0447635	0.643927	Rep15
Arhgap8	ENSMUSG00000078954	6.46534	1.90165	0.948246	2.00544	0.0449156	NA	Arhgap8
Zfp622	ENSMUSG00000052253	855.783	0.194742	0.0971228	2.00511	0.0449515	0.643927	Zfp622
Gtf2h4	ENSMUSG00000001524	360.086	0.284489	0.141884	2.00508	0.0449541	0.643927	Gtf2h4
Shf	ENSMUSG00000033256	819.294	0.135565	0.0676272	2.00459	0.0450065	0.643927	Shf
Rnf115	ENSMUSG00000028098	2065.13	0.142789	0.071254	2.00394	0.0450766	0.643927	Rnf115
Hdx	ENSMUSG00000034551	216.559	-0.258482	0.12899	-2.00389	0.0450822	0.643927	Hdx
Gmip	ENSMUSG00000036246	244.308	-0.471068	0.235216	-2.0027	0.0452093	0.643927	Gmip
Romo1	ENSMUSG00000067847	453.223	0.35645	0.17804	2.00208	0.0452757	0.643927	Romo1
Sfmbt2	ENSMUSG00000061186	54.7428	-0.380134	0.189885	-2.00191	0.0452941	0.643927	Sfmbt2
Cacng6	ENSMUSG00000078815	19.1042	-0.673752	0.336626	-2.00149	0.0453401	0.643927	Cacng6
Ndufs3	ENSMUSG00000005510	2704.28	0.175197	0.087534	2.00148	0.045341	0.643927	Ndufs3
Ppib	ENSMUSG00000032383	2692.13	0.192847	0.0963924	2.00064	0.0454308	0.643927	Ppib
Ints15	ENSMUSG00000039244	602.335	0.168056	0.084025	2.00007	0.0454927	0.643927	Ints15
Atp6v1g1	ENSMUSG00000039105	2428.67	0.185733	0.0928786	1.99974	0.0455285	0.643927	Atp6v1g1
Clrn1	ENSMUSG00000043850	10.1325	-1.14231	0.571257	-1.99964	0.0455388	0.643927	Clrn1
Nudt4	ENSMUSG00000020029	6448.02	0.135497	0.0677715	1.99932	0.0455739	0.643927	Nudt4
X4933427D14Rik.1	ENSMUSG00000107877	556.507	-0.663908	0.332128	-1.99895	0.0456138	0.643927	4933427D14Rik
Tpt1	ENSMUSG00000060126	12079	0.215485	0.107823	1.99851	0.0456619	0.643927	Tpt1
Apoo	ENSMUSG00000079508	1179.64	0.225623	0.112931	1.99789	0.0457289	0.643927	Apoo
Borcs7	ENSMUSG00000062376	627.724	0.147516	0.0738474	1.99758	0.0457622	0.643927	Borcs7
ENSMUSG00000081455	ENSMUSG00000081455	1.58529	3.33196	1.66814	1.99741	0.0457808	NA	ENSMUSG00000081455
Polb	ENSMUSG00000031536	938.385	0.185953	0.0931176	1.99697	0.045829	0.643927	Polb
Pttg1	ENSMUSG00000020415	736.173	0.21212	0.106224	1.9969	0.0458355	0.643927	Pttg1
Papln	ENSMUSG00000021223	44.1678	-0.508427	0.254635	-1.99669	0.0458593	0.643927	Papln
Mettl7a1	ENSMUSG00000054619	1144.77	0.158071	0.0791913	1.99606	0.045927	0.643927	Mettl7a1
Nrg1	ENSMUSG00000062991	313.166	-0.237641	0.119071	-1.99579	0.0459567	0.643927	Nrg1
Nkapd1	ENSMUSG00000059820	508.794	0.196598	0.0985645	1.99461	0.0460854	0.643927	Nkapd1
Cstf3	ENSMUSG00000027176	803.414	0.172857	0.0866677	1.99448	0.0460997	0.643927	Cstf3
Zfyve26	ENSMUSG00000066440	577.586	-0.28876	0.144812	-1.99404	0.0461481	0.643927	Zfyve26
P3h1	ENSMUSG00000028641	154.658	-0.292461	0.146669	-1.99402	0.0461503	0.643927	P3h1
Cgn	ENSMUSG00000068876	125.221	-0.330362	0.16572	-1.99349	0.0462074	0.643927	Cgn
H2.D1	ENSMUSG00000073411	1558.33	0.234641	0.117711	1.99337	0.046221	0.643927	H2-D1
Plekhd1	ENSMUSG00000066438	73.2678	0.43285	0.217156	1.99326	0.0462326	0.643927	Plekhd1
Spred3	ENSMUSG00000037239	1308.57	-0.178419	0.0895116	-1.99325	0.0462344	0.643927	Spred3
Lnx1	ENSMUSG00000029228	622.998	0.17318	0.0868989	1.99289	0.0462735	0.643927	Lnx1
Ccm2l	ENSMUSG00000027474	88.9777	-0.384775	0.193079	-1.99284	0.0462793	0.643927	Ccm2l
Gpc3	ENSMUSG00000055653	67.5436	-0.473691	0.237813	-1.99186	0.0463862	0.643927	Gpc3
Carmil2	ENSMUSG00000050357	1612.24	0.196831	0.0988382	1.99145	0.0464317	0.643927	Carmil2
Nktr	ENSMUSG00000032525	2207.88	-0.21361	0.107296	-1.99084	0.0464985	0.643927	Nktr
Rpl28	ENSMUSG00000030432	2685.52	0.23563	0.118365	1.99071	0.0465124	0.643927	Rpl28
Cplx1	ENSMUSG00000033615	23029.7	0.226712	0.113889	1.99065	0.0465196	0.643927	Cplx1
Zdhhc24	ENSMUSG00000006463	570.541	-0.152503	0.0766182	-1.99042	0.0465441	0.643927	Zdhhc24
Dsg2	ENSMUSG00000044393	54.4971	-0.450748	0.226474	-1.99029	0.0465595	0.643927	Dsg2
Arhgap39	ENSMUSG00000033697	2049.07	0.158003	0.0793896	1.99022	0.0465668	0.643927	Arhgap39
Gsto1	ENSMUSG00000025068	740.236	0.165248	0.0830353	1.99009	0.0465809	0.643927	Gsto1
Lamb1	ENSMUSG00000002900	261.167	-0.382509	0.19222	-1.98996	0.0465958	0.643927	Lamb1
Atox1	ENSMUSG00000018585	807.987	0.220697	0.110924	1.98962	0.0466326	0.643927	Atox1
Plin3	ENSMUSG00000024197	405.029	-0.299676	0.15064	-1.98935	0.0466626	0.643927	Plin3
Slc10a4	ENSMUSG00000029219	8.80113	-1.69449	0.851819	-1.98926	0.0466729	NA	Slc10a4
Ntng2	ENSMUSG00000035513	601.09	-0.34561	0.173811	-1.98842	0.0467647	0.644585	Ntng2
Kat6a	ENSMUSG00000031540	1658.51	-0.198328	0.0997547	-1.98815	0.0467946	0.644585	Kat6a
Parp11	ENSMUSG00000037997	457.771	-0.186576	0.093914	-1.98666	0.0469596	0.646275	Parp11
Plpbp	ENSMUSG00000031485	2219.42	0.161619	0.0813848	1.98586	0.0470489	0.646829	Plpbp
Sesn1	ENSMUSG00000038332	2020.51	0.149305	0.0752052	1.9853	0.0471114	0.646829	Sesn1
Actn2	ENSMUSG00000052374	284.84	-0.479962	0.241775	-1.98516	0.0471267	0.646829	Actn2
Lpin2	ENSMUSG00000024052	2448.72	-0.154293	0.0777535	-1.98439	0.0472122	0.647127	Lpin2
Klhl17	ENSMUSG00002076083	836.672	-0.179807	0.0906194	-1.9842	0.0472331	0.647127	Klhl17
X9430015G10Rik	ENSMUSG00000059939	379.296	-0.234254	0.118096	-1.9836	0.0473007	0.647474	9430015G10Rik
Kcnq4	ENSMUSG00000028631	259.259	0.276049	0.139237	1.98258	0.0474143	0.648448	Kcnq4
Kif26a	ENSMUSG00000021294	209.582	-0.365831	0.184676	-1.98094	0.0475982	0.650282	Kif26a
Pno1	ENSMUSG00000020116	631.356	0.205218	0.103613	1.98062	0.0476335	0.650282	Pno1
ENSMUSG00000082908	ENSMUSG00000082908	6.86671	-5.95519	3.00678	-1.98059	0.0476373	NA	ENSMUSG00000082908
Vav2	ENSMUSG00000009621	407.912	-0.180538	0.0911941	-1.97972	0.0477354	0.651091	Vav2
Cpeb1	ENSMUSG00000025586	1927.66	-0.16452	0.0831485	-1.97862	0.0478584	0.651639	Cpeb1
Zeb2	ENSMUSG00000026872	4053.09	-0.167805	0.0848099	-1.9786	0.0478607	0.651639	Zeb2
Tmc1	ENSMUSG00000024749	7.54466	1.25597	0.635098	1.97761	0.0479733	NA	Tmc1
Fam120c	ENSMUSG00000025262	1251.51	-0.217559	0.110037	-1.97714	0.048026	0.653308	Fam120c
Zfp182	ENSMUSG00000054737	199.755	-0.245452	0.124266	-1.97522	0.0482434	0.654239	Zfp182
Cxcr4	ENSMUSG00000045382	36.5153	-0.729911	0.369572	-1.97502	0.0482662	0.654239	Cxcr4
Rpl37	ENSMUSG00000041841	3780.13	0.249722	0.126454	1.9748	0.0482907	0.654239	Rpl37
Dgkd	ENSMUSG00000070738	2879.78	-0.0847066	0.0429055	-1.97426	0.0483523	0.654239	Dgkd
Gabra1	ENSMUSG00000010803	16766.3	0.237636	0.120405	1.97363	0.0484233	0.654239	Gabra1
Xylt1	ENSMUSG00000030657	1823.88	-0.17345	0.0878973	-1.97332	0.0484589	0.654239	Xylt1
Dtwd2	ENSMUSG00000024505	93.0425	-0.346453	0.175572	-1.97328	0.0484637	0.654239	Dtwd2
Gpx3	ENSMUSG00000018339	140.911	-0.514781	0.260898	-1.97311	0.0484832	0.654239	Gpx3
Fcgr2b	ENSMUSG00000026656	256.872	-0.213813	0.108366	-1.97307	0.0484878	0.654239	Fcgr2b
Lrrc7	ENSMUSG00000028176	1574.34	-0.225691	0.114403	-1.97277	0.0485223	0.654239	Lrrc7
Stx2	ENSMUSG00000029428	334.681	-0.3473	0.176119	-1.97196	0.0486145	0.654904	Stx2
Sytl2	ENSMUSG00000030616	2891.64	0.188104	0.095426	1.97121	0.0487004	0.655394	Sytl2
Stk40	ENSMUSG00000042608	1289.98	0.218917	0.111092	1.97059	0.0487712	0.655394	Stk40
Tmem94	ENSMUSG00000020747	1813.07	-0.16996	0.0863241	-1.96886	0.0489687	0.655394	Tmem94
Mtres1	ENSMUSG00000019797	424.775	0.185189	0.0940953	1.96811	0.0490559	0.655394	Mtres1
Trpm7	ENSMUSG00000027365	1287.97	-0.202902	0.103108	-1.96787	0.0490832	0.655394	Trpm7
Kifbp	ENSMUSG00000036955	5582.48	0.129878	0.0660018	1.9678	0.0490916	0.655394	Kifbp
Ano2	ENSMUSG00000038115	55.1791	-1.31649	0.669138	-1.96744	0.049132	0.655394	Ano2
Ntm	ENSMUSG00000059974	7619.45	0.176216	0.0895694	1.96737	0.0491405	0.655394	Ntm
Snrpg	ENSMUSG00000057278	412.733	0.273403	0.139002	1.9669	0.0491949	0.655394	Snrpg
Mtss1	ENSMUSG00000022353	725.877	-0.217483	0.110597	-1.96645	0.049247	0.655394	Mtss1
Celf3	ENSMUSG00000028137	2935.29	-0.199255	0.101329	-1.96642	0.0492507	0.655394	Celf3
Emc4	ENSMUSG00000027131	2644.79	0.189166	0.0962156	1.96606	0.0492915	0.655394	Emc4
Cyp39a1	ENSMUSG00000023963	86.1738	0.717966	0.365211	1.9659	0.0493107	0.655394	Cyp39a1
Kirrel	ENSMUSG00000041734	151.747	-0.365755	0.18608	-1.96558	0.0493466	0.655394	Kirrel
Smim32	ENSMUSG00000110086	47.3619	-1.2528	0.637443	-1.96536	0.049373	0.655394	Smim32
Cdk18	ENSMUSG00000026437	989.899	-0.317026	0.161341	-1.96494	0.0494214	0.655394	Cdk18
Map3k6	ENSMUSG00000028862	193.726	0.40036	0.203779	1.96467	0.0494521	0.655394	Map3k6
Pstk	ENSMUSG00000063179	409.875	0.264072	0.134449	1.96411	0.0495179	0.655394	Pstk
Chst15	ENSMUSG00000030930	1226.18	-0.232422	0.118402	-1.96299	0.0496472	0.655394	Chst15
Zfp964	ENSMUSG00000091764	135.17	-0.243459	0.124058	-1.96246	0.0497085	0.655394	Zfp964
Ywhah	ENSMUSG00000018965	31763.2	0.130775	0.0666503	1.9621	0.0497507	0.655394	Ywhah
Dnaaf3	ENSMUSG00000055809	17.9752	-0.6848	0.349035	-1.96198	0.0497646	0.655394	Dnaaf3
Pdcd6	ENSMUSG00000021576	1655.62	0.185994	0.0948024	1.96191	0.0497729	0.655394	Pdcd6
Sod1	ENSMUSG00000022982	4012.3	0.172821	0.0880909	1.96184	0.0497806	0.655394	Sod1
Smc1b	ENSMUSG00000022432	5.74913	2.10545	1.07329	1.96167	0.0498008	NA	Smc1b
Elovl7	ENSMUSG00000021696	427.527	-0.265043	0.135111	-1.96166	0.0498016	0.655394	Elovl7
Ndufc1	ENSMUSG00000037152	1014.44	0.260457	0.132775	1.96164	0.0498046	0.655394	Ndufc1
Dsel	ENSMUSG00000038702	576.003	-0.20148	0.102712	-1.96161	0.0498082	0.655394	Dsel
Depdc1a	ENSMUSG00000028175	1.96521	-2.30507	1.17521	-1.9614	0.0498319	NA	Depdc1a
Slc25a22	ENSMUSG00000019082	7219.94	-0.154858	0.0789605	-1.96121	0.0498545	0.655439	Slc25a22
Syndig1l	ENSMUSG00000071234	214.31	-1.48824	0.759266	-1.9601	0.0499839	0.65546	Syndig1l
Lonrf2	ENSMUSG00000048814	5741.77	-0.158299	0.0807614	-1.96009	0.0499855	0.65546	Lonrf2
Ndufs4	ENSMUSG00000021764	1978.27	0.273391	0.139481	1.96007	0.0499881	0.65546	Ndufs4
Dpyd	ENSMUSG00000033308	104.508	-0.426954	0.217918	-1.95924	0.0500846	0.65546	Dpyd
C1ql3	ENSMUSG00000049630	2531.11	-0.292577	0.149346	-1.95905	0.0501067	0.65546	C1ql3
Tsn	ENSMUSG00000026374	2624.44	0.155465	0.0793593	1.959	0.0501133	0.65546	Tsn
Slc4a2	ENSMUSG00000028962	861.573	-0.18882	0.0964392	-1.95792	0.0502394	0.656547	Slc4a2
Hrk	ENSMUSG00000046607	1044.72	-0.364341	0.186251	-1.95618	0.0504437	0.657554	Hrk
Cryba1	ENSMUSG00000000724	0.926643	3.00929	1.53873	1.9557	0.0505004	NA	Cryba1
Mypop	ENSMUSG00000048481	960.83	0.160646	0.0821422	1.9557	0.0505005	0.657554	Mypop
Ccdc187	ENSMUSG00000048038	66.8903	-0.849969	0.43465	-1.95553	0.0505209	0.657554	Ccdc187
Pex7	ENSMUSG00000020003	828.763	0.178676	0.0913712	1.95549	0.0505247	0.657554	Pex7
Gstk1	ENSMUSG00000029864	236.511	0.252386	0.129069	1.95544	0.0505314	0.657554	Gstk1
Igsf3	ENSMUSG00000042035	401.429	-0.227031	0.116217	-1.95351	0.0507597	0.659774	Igsf3
Dock10	ENSMUSG00000038608	1032.7	-0.287152	0.14706	-1.95262	0.0508644	0.659774	Dock10
Flna	ENSMUSG00000031328	1685.5	-0.238135	0.121969	-1.95242	0.0508884	0.659774	Flna
Erc1	ENSMUSG00000030172	1684.16	-0.195659	0.100219	-1.95231	0.0509011	0.659774	Erc1
Tenm3	ENSMUSG00000031561	1052.8	-0.33525	0.171732	-1.95217	0.0509178	0.659774	Tenm3
Uba5	ENSMUSG00000032557	1262.07	0.141249	0.0723875	1.95128	0.0510232	0.66058	Uba5
Hhatl	ENSMUSG00000032523	373.191	0.272152	0.139501	1.95089	0.0510696	0.660621	Hhatl
X9330102E08Rik	ENSMUSG00000107879	1139.95	0.19422	0.0995804	1.95038	0.0511306	0.660735	9330102E08Rik
Ccdc57	ENSMUSG00000048445	123.007	-0.352395	0.180707	-1.95009	0.0511648	0.660735	Ccdc57
Zmat5	ENSMUSG00000009076	426.706	0.168846	0.0866051	1.94961	0.0512227	0.660925	Zmat5
Myod1	ENSMUSG00000009471	4.83798	1.35333	0.694553	1.9485	0.0513555	NA	Myod1
Ect2	ENSMUSG00000027699	22.3161	-0.747628	0.383702	-1.94846	0.0513598	0.662134	Ect2
Mapk12	ENSMUSG00000022610	233.997	0.216245	0.111024	1.94773	0.0514477	0.662655	Mapk12
Tshr	ENSMUSG00000020963	9.86417	-0.9443	0.484903	-1.9474	0.0514868	0.662655	Tshr
Moxd1	ENSMUSG00000020000	163.156	-0.247751	0.127329	-1.94576	0.0516839	0.664632	Moxd1
Met	ENSMUSG00000009376	215.254	0.446785	0.229752	1.94464	0.0518181	0.665774	Met
ENSMUSG00000083064	ENSMUSG00000083064	6.17077	1.08873	0.55996	1.94429	0.0518601	NA	ENSMUSG00000083064
Wdr62	ENSMUSG00000037020	45.706	-0.603794	0.310612	-1.94389	0.051909	0.665774	Wdr62
Rbm12b2	ENSMUSG00000052137	526.361	-0.185432	0.0953983	-1.94376	0.051924	0.665774	Rbm12b2
Eed	ENSMUSG00000030619	337.073	0.200072	0.102955	1.9433	0.0519803	0.665774	Eed
Ppfia2	ENSMUSG00000053825	3016.36	0.138132	0.0710917	1.943	0.0520156	0.665774	Ppfia2
Chrna4	ENSMUSG00000027577	1207.35	-0.276505	0.142319	-1.94285	0.052034	0.665774	Chrna4
Hexim1	ENSMUSG00000048878	1549.01	0.166361	0.0856812	1.94163	0.0521815	0.66683	Hexim1
Pmm1	ENSMUSG00000022474	3698.8	0.134579	0.0693188	1.94145	0.0522038	0.66683	Pmm1
Aatk	ENSMUSG00000025375	8443.75	-0.16921	0.0871879	-1.94075	0.0522883	0.667155	Aatk
Abcb10	ENSMUSG00000031974	861.334	-0.204196	0.105228	-1.94052	0.0523164	0.667155	Abcb10
Or10ad1c	ENSMUSG00000075427	2.58619	2.84395	1.46607	1.93984	0.0523989	NA	Or10ad1c
Smim19	ENSMUSG00000031534	548.104	0.164172	0.0846462	1.93951	0.0524394	0.668165	Smim19
Klc4	ENSMUSG00000003546	550.767	0.180243	0.0930174	1.93773	0.0526561	0.670368	Klc4
Gpr37l1	ENSMUSG00000026424	6244.82	0.194088	0.100228	1.93647	0.05281	0.67092	Gpr37l1
Kirrel2	ENSMUSG00000036915	435.708	0.37021	0.19123	1.93594	0.0528748	0.67092	Kirrel2
Cyp2a5	ENSMUSG00000005547	2.49329	-2.10348	1.08665	-1.93575	0.0528978	NA	Cyp2a5
Gcnt1	ENSMUSG00000038843	110.657	-0.330924	0.170978	-1.93548	0.0529312	0.67092	Gcnt1
Dcbld1	ENSMUSG00000019891	342.325	-0.154379	0.079766	-1.9354	0.0529407	0.67092	Dcbld1
Dusp28	ENSMUSG00000047067	482.785	0.181006	0.0935273	1.93532	0.0529505	0.67092	Dusp28
Mrps5	ENSMUSG00000027374	1197.06	0.232948	0.120381	1.9351	0.0529781	0.67092	Mrps5
Mroh1	ENSMUSG00000022558	2255.27	0.347192	0.179499	1.93422	0.0530856	0.67092	Mroh1
X9130401M01Rik	ENSMUSG00000101892	657.514	0.157022	0.0811866	1.93409	0.0531017	0.67092	9130401M01Rik
Rfx3	ENSMUSG00000040929	1123.35	-0.255411	0.132085	-1.93369	0.0531516	0.67092	Rfx3
Slc38a10	ENSMUSG00000061306	1966.91	-0.120674	0.0624098	-1.93358	0.0531653	0.67092	Slc38a10
Habp4	ENSMUSG00000021476	6770.17	0.0761598	0.0393908	1.93344	0.0531821	0.67092	Habp4
Gja6	ENSMUSG00000055691	8.68218	0.866377	0.448206	1.93299	0.0532376	NA	Gja6
Tbc1d16	ENSMUSG00000039976	1368.29	-0.233646	0.120885	-1.9328	0.053261	0.671361	Tbc1d16
Izumo1	ENSMUSG00000064158	0.888571	-2.85757	1.4789	-1.93223	0.0533315	NA	Izumo1
Mtus2	ENSMUSG00000029651	1697.25	0.196074	0.101505	1.93166	0.0534018	0.671368	Mtus2
Adam12	ENSMUSG00000054555	74.4785	-0.337999	0.174984	-1.9316	0.0534092	0.671368	Adam12
Stam2	ENSMUSG00000055371	729.622	-0.141819	0.0734368	-1.93117	0.0534623	0.671368	Stam2
Glrb	ENSMUSG00000028020	9117.04	0.188009	0.097364	1.93099	0.0534848	0.671368	Glrb
Pura	ENSMUSG00000043991	2121.77	-0.256236	0.132706	-1.93085	0.0535013	0.671368	Pura
ENSMUSG00000091534	ENSMUSG00000091534	3.41202	-1.53243	0.793706	-1.93073	0.0535163	NA	ENSMUSG00000091534
Fam219b	ENSMUSG00000032305	493.328	-0.14781	0.0765657	-1.9305	0.0535453	0.671368	Fam219b
Hsf4	ENSMUSG00000033249	439.364	0.228322	0.118309	1.92988	0.0536219	0.671368	Hsf4
Aanat	ENSMUSG00000020804	6.61801	-1.1388	0.590242	-1.92938	0.053684	NA	Aanat
Rtl5	ENSMUSG00000049191	607.219	0.2679	0.138869	1.92916	0.053711	0.671368	Rtl5
Adgrg1	ENSMUSG00000031785	1670.79	-0.295697	0.153307	-1.92879	0.0537571	0.671368	Adgrg1
Ddt	ENSMUSG00000001666	704.189	0.200712	0.104065	1.92872	0.0537655	0.671368	Ddt
Ankrd27	ENSMUSG00000034867	1062.1	-0.142213	0.0737362	-1.92867	0.0537718	0.671368	Ankrd27
Ift43	ENSMUSG00000007867	178.2	0.252328	0.130839	1.92854	0.0537885	0.671368	Ift43
Nkd2	ENSMUSG00000021567	96.4828	-0.308625	0.160089	-1.92783	0.0538757	0.671908	Nkd2
Naa35	ENSMUSG00000021555	1299.92	0.254327	0.132001	1.9267	0.0540167	0.672264	Naa35
Gtsf1	ENSMUSG00000022487	1.36713	-2.50689	1.3014	-1.9263	0.0540668	NA	Gtsf1
Pmpca	ENSMUSG00000026926	3117.81	0.10301	0.0534787	1.92619	0.0540811	0.672264	Pmpca
Lbhd1	ENSMUSG00000096740	212.847	0.96468	0.500848	1.92609	0.0540929	0.672264	Lbhd1
Scg5	ENSMUSG00000023236	5740.4	0.194552	0.101017	1.92594	0.0541122	0.672264	Scg5
Phax	ENSMUSG00000008301	889.935	0.181756	0.0943791	1.92581	0.0541285	0.672264	Phax
Egfl6	ENSMUSG00000000402	59.256	0.58711	0.304915	1.92549	0.054168	0.672264	Egfl6
Myh14	ENSMUSG00000030739	824.898	0.241295	0.125352	1.92494	0.054237	0.672334	Myh14
Poln	ENSMUSG00000045102	14.0977	1.15197	0.598523	1.92469	0.0542676	0.672334	Poln
Htr2c	ENSMUSG00000041380	452.894	-0.682816	0.354832	-1.92434	0.0543124	0.672334	Htr2c
Sec11a	ENSMUSG00000025724	507.845	0.180332	0.0937414	1.92372	0.0543896	0.672334	Sec11a
ENSMUSG00000111692	ENSMUSG00000111692	22.3382	-0.661068	0.343646	-1.92369	0.0543936	0.672334	ENSMUSG00000111692
Hsd17b11	ENSMUSG00000029311	1072.93	0.15852	0.0824518	1.92257	0.0545335	0.673519	Hsd17b11
Asrgl1	ENSMUSG00000024654	6186.58	0.155109	0.0807379	1.92114	0.0547144	0.675208	Asrgl1
Esco1	ENSMUSG00000024293	728.325	0.160635	0.0836476	1.92037	0.0548108	0.675558	Esco1
Kcng4	ENSMUSG00000045246	337.008	0.443952	0.2312	1.92021	0.0548311	0.675558	Kcng4
Myocd	ENSMUSG00000020542	6.96689	-1.24976	0.651115	-1.91942	0.0549317	NA	Myocd
Plb1	ENSMUSG00000029134	51.8931	0.741689	0.386576	1.91861	0.0550332	0.676265	Plb1
H6pd	ENSMUSG00000028980	228.579	-0.233066	0.121483	-1.91851	0.0550468	0.676265	H6pd
Kcnj10	ENSMUSG00000044708	8140.65	0.213086	0.111179	1.9166	0.0552882	0.676265	Kcnj10
Slc35d3	ENSMUSG00000050473	28.3515	-1.13433	0.59203	-1.91599	0.0553658	0.676265	Slc35d3
Dicer1	ENSMUSG00000041415	1178.48	-0.135343	0.0706386	-1.91599	0.0553661	0.676265	Dicer1
Dusp6	ENSMUSG00000019960	2737.31	0.335563	0.175153	1.91583	0.0553873	0.676265	Dusp6
Nes	ENSMUSG00000004891	474.769	0.24911	0.130051	1.91547	0.0554323	0.676265	Nes
Foxo1	ENSMUSG00000044167	691.406	-0.345579	0.180432	-1.91529	0.0554558	0.676265	Foxo1
Dnajc4	ENSMUSG00000024963	286.885	0.221535	0.115673	1.91519	0.0554682	0.676265	Dnajc4
Asb13	ENSMUSG00000033781	2130.19	0.158032	0.0825178	1.91513	0.0554759	0.676265	Asb13
Abitram	ENSMUSG00000038827	686.863	-0.143961	0.0751874	-1.91469	0.0555316	0.676265	Abitram
Zfp651	ENSMUSG00000013419	3310.24	0.159187	0.0831405	1.91468	0.0555337	0.676265	Zfp651
Mtf2	ENSMUSG00000029267	966.872	-0.174131	0.0909455	-1.91467	0.0555341	0.676265	Mtf2
Pir	ENSMUSG00000031379	182.727	0.270503	0.141344	1.9138	0.0556464	0.676265	Pir
Pop4	ENSMUSG00000030423	618.447	0.147541	0.0770972	1.9137	0.0556579	0.676265	Pop4
Styxl1	ENSMUSG00000019178	2.73541	1.68606	0.881081	1.91362	0.0556683	NA	Styxl1
Zkscan14	ENSMUSG00000029627	262.304	0.183885	0.0961019	1.91344	0.0556914	0.676265	Zkscan14
Trp53rkb	ENSMUSG00000042854	115.724	-0.350755	0.183345	-1.91309	0.0557368	0.676265	Trp53rkb
Dusp14	ENSMUSG00000018648	2581.36	0.234607	0.122651	1.9128	0.0557737	0.676265	Dusp14
Inava	ENSMUSG00000041605	53.9665	-0.390336	0.204082	-1.91264	0.0557938	0.676265	Inava
Tekt5	ENSMUSG00000039179	158.01	-0.288053	0.15062	-1.91244	0.0558192	0.676265	Tekt5
Tmco3	ENSMUSG00000038497	1188.91	0.181804	0.0950691	1.91233	0.0558334	0.676265	Tmco3
Rpl35	ENSMUSG00000062997	2601.85	0.290607	0.152006	1.91182	0.0558993	0.676265	Rpl35
Septin5	ENSMUSG00000072214	25960.4	0.138183	0.0722984	1.91128	0.0559681	0.676265	Septin5
H2bc4	ENSMUSG00000018102	531.518	0.253998	0.132897	1.91125	0.055973	0.676265	H2bc4
Helt	ENSMUSG00000047171	8.95377	1.19659	0.626153	1.91101	0.0560028	NA	Helt
Slc49a4	ENSMUSG00000022848	2340.03	0.138525	0.0724882	1.911	0.0560046	0.676265	Slc49a4
Nat1	ENSMUSG00000025588	51.3405	0.408248	0.21366	1.91074	0.0560385	0.676265	Nat1
Inhbb	ENSMUSG00000037035	168.048	-0.296266	0.155111	-1.91002	0.0561304	0.676532	Inhbb
Cd84	ENSMUSG00000038147	147.972	-0.32561	0.170488	-1.90988	0.056149	0.676532	Cd84
Serinc3	ENSMUSG00000017707	10046.2	0.0990378	0.0518655	1.90951	0.0561962	0.676567	Serinc3
Bcl2	ENSMUSG00000057329	795.926	-0.136966	0.0717585	-1.90871	0.0562996	0.676794	Bcl2
Map3k9	ENSMUSG00000042724	716.318	-0.221695	0.116171	-1.90836	0.0563452	0.676794	Map3k9
Bcl11a	ENSMUSG00000000861	2399.29	0.171098	0.0896622	1.90825	0.0563583	0.676794	Bcl11a
ENSMUSG00000106666	ENSMUSG00000106666	9.85873	1.59957	0.838353	1.90799	0.0563921	0.676794	ENSMUSG00000106666
Cpt2	ENSMUSG00000028607	177.483	0.282935	0.148469	1.90569	0.056691	0.678974	Cpt2
P2ry13	ENSMUSG00000036362	356.817	-0.18543	0.0973141	-1.90548	0.0567177	0.678974	P2ry13
Smim10l1	ENSMUSG00000072704	4745.69	0.171617	0.0900698	1.90538	0.0567309	0.678974	Smim10l1
Pabpc5	ENSMUSG00000034732	36.3142	-0.486017	0.255098	-1.90522	0.0567517	0.678974	Pabpc5
Bcl7b	ENSMUSG00000029681	1271.53	0.12964	0.0680605	1.90478	0.0568089	0.678974	Bcl7b
Maip1	ENSMUSG00000025971	578.616	0.177854	0.0934083	1.90405	0.0569042	0.678974	Maip1
Atp1b1	ENSMUSG00000026576	48842.3	0.147687	0.077568	1.90397	0.0569143	0.678974	Atp1b1
X1600029I14Rik	ENSMUSG00000046242	3.34527	-2.07749	1.09136	-1.90359	0.0569642	NA	1600029I14Rik
Tubgcp6	ENSMUSG00000051786	1222.31	0.178036	0.093539	1.90334	0.0569967	0.678974	Tubgcp6
Zmat1	ENSMUSG00000052676	377.942	-0.189443	0.0995388	-1.90321	0.0570135	0.678974	Zmat1
Rnaset2b	ENSMUSG00000094724	603.504	0.230981	0.121368	1.90315	0.0570213	0.678974	Rnaset2b
Trmt10c	ENSMUSG00000044763	377.454	0.216318	0.113692	1.90267	0.057084	0.678974	Trmt10c
Shld1	ENSMUSG00000044991	179.991	0.228962	0.120349	1.90249	0.0571066	0.678974	Shld1
Adcy10	ENSMUSG00000026567	7.62522	1.19125	0.626336	1.90193	0.0571806	NA	Adcy10
Vmn1r179	ENSMUSG00000046924	2.0382	2.00294	1.05335	1.90149	0.0572374	NA	Vmn1r179
Ctsl	ENSMUSG00000021477	2953.58	0.135966	0.0715907	1.89921	0.0575364	0.68347	Ctsl
Sbk1	ENSMUSG00000042978	3299.96	0.178163	0.0938349	1.89869	0.0576052	0.68347	Sbk1
Zic1	ENSMUSG00000032368	289.466	-0.383844	0.202179	-1.89854	0.0576256	0.68347	Zic1
Uqcc2	ENSMUSG00000024208	1651.87	0.21571	0.113637	1.89825	0.0576636	0.68347	Uqcc2
Micos10	ENSMUSG00000050608	1758.75	0.246432	0.129893	1.89719	0.0578032	0.683836	Micos10
Tnks1bp1	ENSMUSG00000033955	2548.08	0.211878	0.111685	1.89711	0.0578139	0.683836	Tnks1bp1
Lhfpl5	ENSMUSG00000062252	73.774	-0.398927	0.210321	-1.89676	0.0578603	0.683836	Lhfpl5
Edem2	ENSMUSG00000038312	534.948	0.146147	0.0770549	1.89666	0.0578734	0.683836	Edem2
Lmo7	ENSMUSG00000033060	1491.62	-0.232879	0.122884	-1.89511	0.0580778	0.684531	Lmo7
Lrrc43	ENSMUSG00000063409	6.31452	-1.19515	0.630733	-1.89486	0.0581105	NA	Lrrc43
Coq4	ENSMUSG00000026798	530.153	0.220069	0.116202	1.89384	0.0582458	0.684531	Coq4
Mcrip2	ENSMUSG00000025732	170.747	0.285329	0.150666	1.89378	0.0582545	0.684531	Mcrip2
Capn12	ENSMUSG00000054083	27.0721	-0.850595	0.449179	-1.89367	0.0582694	0.684531	Capn12
Atp5b	ENSMUSG00000025393	35364.2	0.150238	0.0793396	1.8936	0.058278	0.684531	Atp5b
Zfp41	ENSMUSG00000047003	198.529	-0.228531	0.120714	-1.89316	0.0583367	0.684531	Zfp41
Chpf	ENSMUSG00000032997	1980.7	0.147148	0.0777337	1.89297	0.0583615	0.684531	Chpf
Pgf	ENSMUSG00000004791	61.0858	-0.386133	0.203991	-1.89289	0.0583722	0.684531	Pgf
Tgds	ENSMUSG00000022130	111.294	-0.28078	0.148349	-1.8927	0.0583971	0.684531	Tgds
Stk26	ENSMUSG00000031112	179.173	-0.356977	0.188651	-1.89226	0.0584569	0.684531	Stk26
Trat1	ENSMUSG00000030775	19.5957	-0.576307	0.304615	-1.89192	0.0585022	0.684531	Trat1
Stard9	ENSMUSG00000033705	353.007	-0.280405	0.148254	-1.89138	0.0585733	0.684531	Stard9
Pm20d2	ENSMUSG00000054659	36.0063	-0.411145	0.217456	-1.8907	0.0586641	0.684531	Pm20d2
Nbeal1	ENSMUSG00000073664	714.731	-0.15199	0.080404	-1.89033	0.0587135	0.684531	Nbeal1
Myb	ENSMUSG00000019982	10.799	-1.04838	0.554729	-1.8899	0.0587716	0.684531	Myb
Id2	ENSMUSG00000020644	3411.59	0.16535	0.0874992	1.88973	0.0587943	0.684531	Id2
Crym	ENSMUSG00000030905	1756.91	-0.584545	0.309379	-1.88941	0.0588368	0.684531	Crym
Crim1	ENSMUSG00000024074	1643.79	-0.205195	0.108624	-1.88905	0.058885	0.684531	Crim1
Znhit1	ENSMUSG00000059518	769.233	0.202721	0.107314	1.88904	0.0588863	0.684531	Znhit1
Gvin1	ENSMUSG00000045868	255.104	-0.323629	0.17132	-1.88904	0.0588866	0.684531	Gvin1
Usp51	ENSMUSG00000067215	17.4378	-0.616444	0.326393	-1.88865	0.0589381	0.684531	Usp51
Ptpro	ENSMUSG00000030223	501.744	-0.275891	0.146087	-1.88853	0.0589542	0.684531	Ptpro
Fmo2	ENSMUSG00000040170	208.661	0.756091	0.40037	1.88848	0.0589619	0.684531	Fmo2
Dglucy	ENSMUSG00000021185	231.927	0.258734	0.137062	1.88772	0.059064	0.684556	Dglucy
Ppp2r3c	ENSMUSG00000021022	803.404	0.189643	0.10047	1.88756	0.0590847	0.684556	Ppp2r3c
Dars2	ENSMUSG00000026709	667.305	0.218341	0.11568	1.88746	0.0590983	0.684556	Dars2
Nxph4	ENSMUSG00000040258	67.0921	-0.610009	0.323389	-1.8863	0.0592547	0.684936	Nxph4
Ugp2	ENSMUSG00000001891	3079.97	0.151407	0.0802704	1.88621	0.0592664	0.684936	Ugp2
Eif4a3	ENSMUSG00000025580	1281.2	0.152315	0.0807561	1.88612	0.0592794	0.684936	Eif4a3
Shisa7	ENSMUSG00000053550	3478.16	-0.184445	0.0978031	-1.88589	0.0593104	0.684936	Shisa7
Stradb	ENSMUSG00000026027	1135.97	0.131705	0.0698531	1.88546	0.0593675	0.685079	Stradb
Hsd3b2	ENSMUSG00000063730	340.122	0.192849	0.102326	1.88465	0.0594768	0.685822	Hsd3b2
Or52d13	ENSMUSG00000081945	41.1475	-0.43857	0.232807	-1.88383	0.0595879	0.685918	Or52d13
Gab1	ENSMUSG00000031714	925.972	-0.316976	0.168274	-1.88369	0.0596063	0.685918	Gab1
Rfwd3	ENSMUSG00000033596	1030.37	-0.107543	0.0571037	-1.88329	0.0596617	0.685918	Rfwd3
Map1lc3b	ENSMUSG00000031812	8187.86	0.134816	0.071589	1.88319	0.0596747	0.685918	Map1lc3b
Gdap2	ENSMUSG00000027865	987.821	0.142343	0.0756022	1.88279	0.0597287	0.685918	Gdap2
Eml3	ENSMUSG00000071647	252.614	-0.261816	0.139071	-1.8826	0.0597543	0.685918	Eml3
Ss18l2	ENSMUSG00000032526	657.926	0.224746	0.119402	1.88227	0.0597999	0.685927	Ss18l2
Smdt1	ENSMUSG00000022452	1511.77	0.191628	0.101908	1.88039	0.0600547	0.688036	Smdt1
Mgat4b	ENSMUSG00000036620	1532.12	0.147722	0.0785722	1.88008	0.0600978	0.688036	Mgat4b
Net1	ENSMUSG00000021215	1355.93	0.218598	0.11628	1.87992	0.0601188	0.688036	Net1
Gpr65	ENSMUSG00000021886	10.2184	0.791979	0.421564	1.87867	0.06029	0.689104	Gpr65
Mcf2	ENSMUSG00000031139	246.211	0.272662	0.145143	1.87858	0.0603022	0.689104	Mcf2
Sall1	ENSMUSG00000031665	747.507	-0.237497	0.126466	-1.87796	0.060387	0.689251	Sall1
Miip	ENSMUSG00000029022	263.829	-0.263106	0.140112	-1.87782	0.0604052	0.689251	Miip
C2cd4b	ENSMUSG00000091956	14.7261	0.722172	0.384853	1.87649	0.0605886	0.690388	C2cd4b
Arl10	ENSMUSG00000025870	196.631	-0.234676	0.125102	-1.87587	0.0606728	0.690388	Arl10
Nsd2	ENSMUSG00000057406	2851.58	-0.150906	0.0804484	-1.87581	0.0606813	0.690388	Nsd2
Grb7	ENSMUSG00000019312	31.1802	-0.517933	0.276176	-1.87538	0.0607409	0.690388	Grb7
Kcnq5	ENSMUSG00000028033	3633.49	0.194615	0.103781	1.87525	0.0607583	0.690388	Kcnq5
C1qbp	ENSMUSG00000018446	1404.74	0.152603	0.0813829	1.87512	0.0607758	0.690388	C1qbp
Ogt	ENSMUSG00000034160	7230.98	-0.128527	0.0686001	-1.87357	0.0609904	0.691579	Ogt
Jrk	ENSMUSG00000046380	218.692	-0.263944	0.140892	-1.87338	0.061016	0.691579	Jrk
Tmem114	ENSMUSG00000022715	39.1805	0.669114	0.35717	1.87338	0.0610163	0.691579	Tmem114
Snrpe	ENSMUSG00000090553	536.847	0.212174	0.11331	1.87251	0.0611361	0.692423	Snrpe
Abhd5	ENSMUSG00000032540	606.634	-0.212757	0.113664	-1.87182	0.0612319	0.692609	Abhd5
Qser1	ENSMUSG00000074994	471.818	-0.189285	0.101141	-1.87149	0.0612777	0.692609	Qser1
Wnk4	ENSMUSG00000035112	70.625	0.49485	0.264439	1.87132	0.0613011	0.692609	Wnk4
Plcd4	ENSMUSG00000026173	462.38	0.218048	0.116538	1.87104	0.0613395	0.692609	Plcd4
Erlin2	ENSMUSG00000031483	1525.62	-0.17091	0.0913588	-1.87076	0.061379	0.692609	Erlin2
Plekha4	ENSMUSG00000040428	45.0588	0.437345	0.233868	1.87005	0.0614766	0.693199	Plekha4
Ppp1r1c	ENSMUSG00000034683	3.35155	-1.69214	0.905317	-1.86911	0.0616071	NA	Ppp1r1c
Reep1	ENSMUSG00000052852	4015.64	-0.130798	0.0699794	-1.86909	0.0616105	0.693969	Reep1
ENSMUSG00000113506	ENSMUSG00000113506	17.037	-0.60013	0.321166	-1.86859	0.0616792	0.693969	ENSMUSG00000113506
Senp6	ENSMUSG00000034252	2053.43	0.158118	0.084619	1.86858	0.0616811	0.693969	Senp6
Cox17	ENSMUSG00000046516	852.941	0.291639	0.156198	1.86711	0.0618869	0.695772	Cox17
Tesmin	ENSMUSG00000024905	3.1463	1.41335	0.757601	1.86556	0.0621034	NA	Tesmin
Mapkapk3	ENSMUSG00000032577	86.4957	-0.380704	0.204123	-1.86507	0.0621709	0.697442	Mapkapk3
Prdx5	ENSMUSG00000024953	5244.53	0.165869	0.0889361	1.86503	0.0621769	0.697442	Prdx5
Gnb4	ENSMUSG00000027669	904.84	-0.672417	0.360601	-1.86471	0.0622221	0.697442	Gnb4
Upp1	ENSMUSG00000020407	44.2773	0.402837	0.216146	1.86373	0.0623599	0.697442	Upp1
Pcdhgb4	ENSMUSG00000103585	254.712	-0.299066	0.16051	-1.86323	0.0624298	0.697442	Pcdhgb4
Zfp948	ENSMUSG00000067931	341.258	0.201554	0.108182	1.8631	0.0624488	0.697442	Zfp948
Pdcd2	ENSMUSG00000014771	240.976	0.236163	0.126763	1.86302	0.0624588	0.697442	Pdcd2
Vwa8	ENSMUSG00000058997	1240.46	0.15182	0.0815202	1.86236	0.0625526	0.697442	Vwa8
Ndufaf2	ENSMUSG00000068184	399.418	0.235133	0.126269	1.86216	0.062581	0.697442	Ndufaf2
Anapc16	ENSMUSG00000020107	1335.44	0.159881	0.0858704	1.86188	0.0626195	0.697442	Anapc16
Ube2n	ENSMUSG00000074781	6543.24	0.129289	0.0694575	1.86141	0.0626869	0.697442	Ube2n
Or2w3b	ENSMUSG00000060030	1.8344	-2.16966	1.16567	-1.8613	0.0627021	NA	Or2w3b
Zbtb48	ENSMUSG00000028952	222.251	-0.214693	0.115361	-1.86105	0.0627375	0.697442	Zbtb48
Prmt2	ENSMUSG00000020230	1382.79	-0.207104	0.111301	-1.86077	0.062777	0.697442	Prmt2
Lrrn4	ENSMUSG00000043110	8.5345	-1.08677	0.584245	-1.86013	0.0628677	NA	Lrrn4
Wfdc1	ENSMUSG00000023336	216.342	0.278829	0.1499	1.8601	0.0628708	0.697442	Wfdc1
Ftsj3	ENSMUSG00000020706	879.301	-0.142814	0.0767777	-1.86009	0.0628723	0.697442	Ftsj3
Magel2	ENSMUSG00000056972	21.5138	-0.653328	0.351264	-1.85993	0.0628949	0.697442	Magel2
Tbx21	ENSMUSG00000001444	10.7937	-1.2427	0.668181	-1.85983	0.0629099	0.697442	Tbx21
ND2	ENSMUSG00000064345	178736	0.172836	0.092956	1.85933	0.062981	0.697442	ND2
Ccdc14	ENSMUSG00000022833	85.7891	-0.301527	0.162186	-1.85914	0.0630072	0.697442	Ccdc14
Mrpl45	ENSMUSG00000018882	954.127	0.113627	0.0611218	1.85903	0.0630227	0.697442	Mrpl45
Ndufc2	ENSMUSG00000030647	1981.52	0.21179	0.113932	1.85892	0.0630386	0.697442	Ndufc2
Kcnd1	ENSMUSG00000009731	371.246	-0.195685	0.105268	-1.85892	0.0630389	0.697442	Kcnd1
Gm2956	ENSMUSG00000096574	8.77653	-1.69375	0.911259	-1.85869	0.0630713	NA	Gm2956
Klrd1	ENSMUSG00000030165	1.11819	2.58896	1.39308	1.85844	0.0631068	NA	Klrd1
Galnt11	ENSMUSG00000038072	1119.05	0.117138	0.0630697	1.85728	0.0632718	0.698674	Galnt11
Stc1	ENSMUSG00000014813	123.95	0.419633	0.226038	1.85647	0.0633861	0.698674	Stc1
Ggta1	ENSMUSG00000035778	136.484	-0.302168	0.162801	-1.85606	0.0634452	0.698674	Ggta1
Piga	ENSMUSG00000031381	280.138	-0.185445	0.0999157	-1.85601	0.0634515	0.698674	Piga
Utp20	ENSMUSG00000004356	549.493	0.344593	0.185694	1.8557	0.0634965	0.698674	Utp20
Atp8b1	ENSMUSG00000039529	89.6152	-0.434169	0.233997	-1.85545	0.0635327	0.698674	Atp8b1
ENSMUSG00000111581	ENSMUSG00000111581	2.25896	-2.13078	1.1484	-1.85543	0.0635356	NA	ENSMUSG00000111581
Zfp30	ENSMUSG00000047473	417.492	0.184198	0.0992795	1.85535	0.0635468	0.698674	Zfp30
Trappc3	ENSMUSG00000028847	1565.76	0.161536	0.0870814	1.855	0.0635957	0.698674	Trappc3
Vezt	ENSMUSG00000036099	1841.83	-0.176048	0.0949084	-1.85493	0.0636069	0.698674	Vezt
Gstt1	ENSMUSG00000001663	263.683	0.28828	0.155413	1.85492	0.0636072	0.698674	Gstt1
Vps50	ENSMUSG00000001376	2786.6	0.161055	0.0868529	1.85434	0.0636908	0.69909	Vps50
Nhsl2	ENSMUSG00000079481	1876.66	-0.221675	0.119605	-1.8534	0.0638254	0.6994	Nhsl2
Bace1	ENSMUSG00000032086	3051.53	-0.132629	0.0715612	-1.85337	0.06383	0.6994	Bace1
Smc5	ENSMUSG00000024943	686.199	-0.14247	0.0768912	-1.85288	0.0639	0.6994	Smc5
Acsl5	ENSMUSG00000024981	2837.57	0.152277	0.0821849	1.85286	0.063902	0.6994	Acsl5
Clec1a	ENSMUSG00000033082	23.0211	-0.581307	0.31385	-1.85218	0.0639997	0.699722	Clec1a
Or6b2	ENSMUSG00000067064	10.4339	-0.828773	0.447497	-1.85202	0.0640229	0.699722	Or6b2
Cyp4f15	ENSMUSG00000073424	381.703	-0.22586	0.122021	-1.851	0.0641701	0.700829	Cyp4f15
Gabrd	ENSMUSG00000029054	2099.34	0.180283	0.097478	1.84947	0.0643898	0.701594	Gabrd
A930003A15Rik	ENSMUSG00000075330	11.9387	0.772901	0.417954	1.84925	0.0644216	0.701594	A930003A15Rik
B4galt3	ENSMUSG00000052423	1055.33	-0.141124	0.0763192	-1.84913	0.064439	0.701594	B4galt3
Mb21d2	ENSMUSG00000051065	1382.79	0.118909	0.0643059	1.84911	0.0644424	0.701594	Mb21d2
Sh3rf2	ENSMUSG00000057719	42.2406	-1.87827	1.01604	-1.84863	0.0645118	0.701594	Sh3rf2
Tmem160	ENSMUSG00000019158	428.406	0.255046	0.137967	1.8486	0.0645154	0.701594	Tmem160
Zfp687	ENSMUSG00000019338	843.547	-0.177155	0.0958746	-1.84778	0.064634	0.702066	Zfp687
Adm	ENSMUSG00000030790	58.7307	0.390028	0.211092	1.84767	0.0646507	0.702066	Adm
Slc9a3	ENSMUSG00000036123	23.7745	0.509989	0.276069	1.84733	0.0646995	0.702098	Slc9a3
Odf3	ENSMUSG00000025482	1.68852	2.24949	1.21805	1.8468	0.0647762	NA	Odf3
Asxl3	ENSMUSG00000045215	238.815	-0.230688	0.124929	-1.84656	0.0648116	0.702815	Asxl3
Cemip2	ENSMUSG00000024754	331.302	-0.230371	0.124814	-1.84571	0.064934	0.703644	Cemip2
Parva	ENSMUSG00000030770	2996.88	0.21696	0.1176	1.8449	0.0650519	0.704422	Parva
Gm8094	ENSMUSG00000091733	2.37124	1.96784	1.06696	1.84434	0.065134	NA	Gm8094
Timp4	ENSMUSG00000030317	967.927	0.28356	0.153796	1.84374	0.0652212	0.705337	Timp4
Tmem184a	ENSMUSG00000036687	2.78922	-1.83552	0.995703	-1.84345	0.0652639	NA	Tmem184a
Rfc3	ENSMUSG00000033970	112.348	0.252766	0.137124	1.84334	0.0652794	0.705337	Rfc3
Camkv	ENSMUSG00000032936	12540	-0.179863	0.0975835	-1.84317	0.0653037	0.705337	Camkv
Afg1l	ENSMUSG00000038302	576.433	0.183993	0.0998303	1.84306	0.0653209	0.705337	Afg1l
Farp2	ENSMUSG00000034066	226.601	-0.184938	0.100377	-1.84243	0.065413	0.705406	Farp2
Efcab6	ENSMUSG00000022441	254.282	-0.276152	0.149889	-1.84238	0.0654196	0.705406	Efcab6
Lsamp	ENSMUSG00000061080	8073.06	-0.169519	0.0920452	-1.84169	0.0655207	0.705685	Lsamp
Rxrg	ENSMUSG00000015843	185.858	-1.17792	0.639668	-1.84145	0.0655553	0.705685	Rxrg
Ublcp1	ENSMUSG00000041231	1745.14	0.142015	0.0771295	1.84126	0.0655839	0.705685	Ublcp1
Scnn1a	ENSMUSG00000030340	67.2019	0.571026	0.310557	1.83872	0.0659568	0.708598	Scnn1a
Ppie	ENSMUSG00000028651	263.644	0.200595	0.1091	1.83864	0.0659681	0.708598	Ppie
Shc2	ENSMUSG00000020312	1058.07	-0.15093	0.0821116	-1.83811	0.0660467	0.708598	Shc2
Mpc2	ENSMUSG00000026568	1549.61	0.243776	0.132663	1.83755	0.0661281	0.708598	Mpc2
Tmod2	ENSMUSG00000032186	17190.2	-0.128777	0.0700884	-1.83735	0.0661581	0.708598	Tmod2
Kcna6	ENSMUSG00000038077	4005.1	-0.177718	0.0967533	-1.83682	0.0662367	0.708598	Kcna6
B3gat3	ENSMUSG00000071649	3868.63	0.12703	0.0691675	1.83655	0.0662761	0.708598	B3gat3
Ndufb6	ENSMUSG00000071014	1405.19	0.233577	0.127185	1.83652	0.0662806	0.708598	Ndufb6
Zmynd10	ENSMUSG00000010044	56.2514	-0.386879	0.210705	-1.83612	0.0663406	0.708598	Zmynd10
Alkbh7	ENSMUSG00000002661	239.889	0.258244	0.140655	1.83601	0.0663567	0.708598	Alkbh7
Flt3	ENSMUSG00000042817	191.334	0.32341	0.176154	1.83595	0.0663644	0.708598	Flt3
Gm2026	ENSMUSG00000078886	1409.93	-0.239668	0.130576	-1.83547	0.0664365	0.70873	Gm2026
Acp5	ENSMUSG00000001348	4.8532	-1.1922	0.649609	-1.83525	0.066468	NA	Acp5
Serinc5	ENSMUSG00000021703	2060.39	-0.238891	0.130185	-1.83501	0.0665035	0.70873	Serinc5
Ocrl	ENSMUSG00000001173	2138.86	-0.107833	0.0587666	-1.83493	0.0665158	0.70873	Ocrl
Sema6d	ENSMUSG00000027200	1737.34	-0.179481	0.0978532	-1.83419	0.0666262	0.709335	Sema6d
X2810459M11Rik	ENSMUSG00000026227	392.891	-0.317905	0.173352	-1.83386	0.0666742	0.709335	2810459M11Rik
Stard10	ENSMUSG00000030688	1447.56	0.167543	0.0913735	1.83361	0.0667118	0.709335	Stard10
Csnk1g1	ENSMUSG00000032384	980.605	-0.148623	0.0810692	-1.83328	0.0667607	0.709361	Csnk1g1
Gm3696	ENSMUSG00000092167	134.934	0.312333	0.170425	1.83267	0.0668523	0.709622	Gm3696
Sftpc	ENSMUSG00000022097	23.1012	0.56981	0.311039	1.83196	0.0669579	0.709622	Sftpc
Echdc1	ENSMUSG00000019883	992.232	0.178207	0.0972848	1.8318	0.0669808	0.709622	Echdc1
Kbtbd13	ENSMUSG00000054978	4.68679	-1.17083	0.639173	-1.83179	0.0669828	NA	Kbtbd13
Pbk	ENSMUSG00000022033	18.9792	-0.708731	0.386907	-1.83179	0.066983	0.709622	Pbk
Ccnjl	ENSMUSG00000044707	67.313	-0.331307	0.180888	-1.83156	0.0670173	0.709622	Ccnjl
Stkld1	ENSMUSG00000049897	4.77039	1.12063	0.611856	1.83153	0.0670214	NA	Stkld1
Ccdc124	ENSMUSG00000007721	1404.32	0.205497	0.112251	1.83069	0.0671472	0.71038	Ccdc124
Tma7	ENSMUSG00000091537	2096.56	0.235904	0.128891	1.83026	0.0672118	0.71038	Tma7
Trim16	ENSMUSG00000047821	79.1672	0.340703	0.186162	1.83014	0.0672283	0.71038	Trim16
Csad	ENSMUSG00000023044	435.705	0.140677	0.0769044	1.82925	0.0673626	0.711011	Csad
Mob1b	ENSMUSG00000006262	1055.32	-0.184685	0.100988	-1.82878	0.0674326	0.711011	Mob1b
Zfp935	ENSMUSG00000113450	232.879	-0.183367	0.100272	-1.82869	0.0674458	0.711011	Zfp935
Aff2	ENSMUSG00000031189	275.459	-0.306018	0.167372	-1.82837	0.0674945	0.711011	Aff2
Alx4	ENSMUSG00000040310	48.6246	-0.682787	0.373542	-1.82787	0.0675693	0.711011	Alx4
Trafd1	ENSMUSG00000042726	1394.12	-0.120563	0.0659704	-1.82753	0.0676203	0.711011	Trafd1
ENSMUSG00000113924	ENSMUSG00000113924	110.443	-0.498614	0.272867	-1.82731	0.0676527	0.711011	ENSMUSG00000113924
Birc3	ENSMUSG00000032000	85.2587	-0.328164	0.179594	-1.82725	0.0676618	0.711011	Birc3
Trp53bp1	ENSMUSG00000043909	2825.79	-0.127085	0.069568	-1.82677	0.0677347	0.711011	Trp53bp1
Igsf21	ENSMUSG00000040972	1220.1	-0.302575	0.165645	-1.82665	0.067753	0.711011	Igsf21
Mau2	ENSMUSG00000031858	2172.79	-0.0858504	0.04701	-1.82621	0.0678179	0.711204	Mau2
Ak1	ENSMUSG00000026817	3629.41	0.0956086	0.052371	1.8256	0.0679103	0.711679	Ak1
D8Ertd738e	ENSMUSG00000019362	1019.34	0.172465	0.094486	1.8253	0.0679563	0.711679	D8Ertd738e
Gpbp1l1	ENSMUSG00000034042	1134.36	0.157471	0.0863002	1.82469	0.068048	0.711714	Gpbp1l1
Proser1	ENSMUSG00000049504	546.241	-0.153007	0.0838551	-1.82466	0.0680527	0.711714	Proser1
Calb2	ENSMUSG00000003657	308.87	-0.442274	0.242449	-1.82419	0.0681228	0.71196	Calb2
Mfn1	ENSMUSG00000027668	2132.48	0.191847	0.105206	1.82353	0.0682233	0.712235	Mfn1
Zfp65	ENSMUSG00000071281	391.406	-0.237027	0.130046	-1.82264	0.0683573	0.712235	Zfp65
Cd200r2	ENSMUSG00000090176	1.24341	2.53788	1.39262	1.82238	0.0683971	NA	Cd200r2
Ece2	ENSMUSG00000022842	421.51	-0.199687	0.109613	-1.82174	0.0684946	0.712235	Ece2
Strn	ENSMUSG00000024077	2662.69	-0.222374	0.122097	-1.82129	0.0685631	0.712235	Strn
Mtf1	ENSMUSG00000028890	943.918	-0.151577	0.0832603	-1.82052	0.0686804	0.712235	Mtf1
Vapb	ENSMUSG00000054455	4356.52	0.19136	0.105119	1.82042	0.068695	0.712235	Vapb
Ncbp2as2	ENSMUSG00000107002	676.43	0.191234	0.105065	1.82015	0.0687368	0.712235	Ncbp2as2
Cfap61	ENSMUSG00000037143	84.8284	0.543564	0.298735	1.81955	0.0688274	0.712235	Cfap61
Khnyn	ENSMUSG00000047153	490.824	-0.1744	0.0958549	-1.81942	0.0688472	0.712235	Khnyn
Terb1	ENSMUSG00000052616	31.5338	-0.480717	0.264265	-1.81908	0.0688999	0.712235	Terb1
Zfp691	ENSMUSG00000045268	114.117	-0.423066	0.232583	-1.81898	0.0689138	0.712235	Zfp691
Atf4	ENSMUSG00000042406	4533.67	0.149393	0.082133	1.81891	0.0689249	0.712235	Atf4
Lrrc4	ENSMUSG00000049939	3242.52	0.163262	0.0897608	1.81886	0.0689327	0.712235	Lrrc4
Slc30a1	ENSMUSG00000037434	951.493	-0.155055	0.0852631	-1.81855	0.0689796	0.712235	Slc30a1
Zfp3	ENSMUSG00000043602	266.089	-0.177324	0.0975165	-1.8184	0.0690033	0.712235	Zfp3
Man1b1	ENSMUSG00000036646	2272.04	-0.119003	0.0654442	-1.81838	0.0690055	0.712235	Man1b1
Lman2l	ENSMUSG00000001143	906.753	-0.136532	0.0751036	-1.81792	0.069076	0.712235	Lman2l
Cox6a1	ENSMUSG00000041697	6246.75	0.222313	0.122304	1.81771	0.0691091	0.712235	Cox6a1
Sec61a2	ENSMUSG00000025816	1391.56	-0.164425	0.0904587	-1.81768	0.0691124	0.712235	Sec61a2
Lhfpl2	ENSMUSG00000045312	535.816	-0.216349	0.119027	-1.81764	0.069119	0.712235	Lhfpl2
Gm44126	ENSMUSG00000107770	149.814	0.373814	0.205665	1.81759	0.0691273	0.712235	Gm44126
Rpl10.ps3	ENSMUSG00000058443	6341.64	0.176583	0.0971771	1.81712	0.0691984	0.712487	Rpl10-ps3
Ptrhd1	ENSMUSG00000096199	302.514	0.211179	0.116249	1.8166	0.0692781	0.712827	Ptrhd1
Map1b	ENSMUSG00000052727	26494.1	-0.160195	0.0882053	-1.81616	0.0693457	0.713044	Map1b
LOC664787	ENSMUSG00000079222	1.97555	-1.73991	0.958114	-1.81598	0.0693739	NA	LOC664787
Klhl11	ENSMUSG00000048732	498.685	-0.322357	0.177527	-1.81582	0.0693976	0.713097	Klhl11
Ift122	ENSMUSG00000030323	886.594	0.120419	0.0663558	1.81475	0.0695618	0.714305	Ift122
Hs6st1	ENSMUSG00000045216	1740.47	0.164913	0.0909138	1.81395	0.0696859	0.715099	Hs6st1
Gm11100	ENSMUSG00000079357	2.55616	1.66794	0.919898	1.81318	0.0698035	NA	Gm11100
Tafa5	ENSMUSG00000054863	2851.24	0.140878	0.0777003	1.8131	0.0698162	0.715956	Tafa5
Ndufb4	ENSMUSG00000022820	649.856	0.298945	0.164919	1.81268	0.0698816	0.716146	Ndufb4
Exoc3l	ENSMUSG00000043251	8.06426	-0.871161	0.480639	-1.81251	0.0699082	NA	Exoc3l
Ocstamp	ENSMUSG00000027670	16.9324	0.642774	0.354784	1.81174	0.0700269	0.717154	Ocstamp
Rora	ENSMUSG00000032238	2788.59	0.22514	0.124289	1.81142	0.0700751	0.717168	Rora
Coprs	ENSMUSG00000031458	563.561	0.160305	0.0885508	1.81031	0.0702472	0.717811	Coprs
Ahsa1	ENSMUSG00000021037	3489.79	0.144009	0.0795676	1.80989	0.0703131	0.717811	Ahsa1
Scn3b	ENSMUSG00000049281	2785.47	-0.219618	0.121345	-1.80987	0.0703154	0.717811	Scn3b
Rad54l2	ENSMUSG00000040661	706.425	-0.12715	0.0702624	-1.80964	0.0703512	0.717811	Rad54l2
Mrm3	ENSMUSG00000038046	300.917	0.207131	0.114468	1.8095	0.0703728	0.717811	Mrm3
Or52a20	ENSMUSG00000094822	3.94086	-1.31878	0.728987	-1.80906	0.0704424	NA	Or52a20
Zbtb44	ENSMUSG00000047412	852.907	-0.172906	0.0955811	-1.80899	0.0704518	0.717856	Zbtb44
Spire1	ENSMUSG00000024533	6905.12	0.11612	0.0641967	1.80881	0.0704798	0.717856	Spire1
Ints2	ENSMUSG00000018068	496.334	-0.241509	0.133558	-1.80827	0.0705649	0.717856	Ints2
Sf3b6	ENSMUSG00000037361	1082.68	0.28797	0.159252	1.80827	0.070565	0.717856	Sf3b6
Cep350	ENSMUSG00000033671	1319.43	-0.191078	0.105699	-1.80776	0.0706436	0.718179	Cep350
G2e3	ENSMUSG00000035293	398.513	-0.185947	0.102888	-1.80727	0.0707205	0.718201	G2e3
Kcns2	ENSMUSG00000050963	1019.15	-0.194433	0.107598	-1.80702	0.0707586	0.718201	Kcns2
Mlip	ENSMUSG00000032355	1338.32	0.18762	0.103839	1.80684	0.0707867	0.718201	Mlip
Cntnap5c	ENSMUSG00000038048	70.8552	-0.373567	0.206812	-1.80631	0.0708695	0.718564	Cntnap5c
Slc5a3	ENSMUSG00000089774	844.157	-0.285631	0.158186	-1.80566	0.0709708	0.719115	Slc5a3
Fuz	ENSMUSG00000011658	267.277	-0.262556	0.145483	-1.80472	0.0711178	0.719697	Fuz
Mcam	ENSMUSG00000032135	526.588	-0.355761	0.197171	-1.80433	0.0711797	0.719697	Mcam
Gm14391	ENSMUSG00000078903	491.876	-0.190084	0.105351	-1.8043	0.0711845	0.719697	Gm14391
Rer1	ENSMUSG00000029048	1791.81	0.11812	0.0654735	1.80409	0.0712177	0.719697	Rer1
Gdpd5	ENSMUSG00000035314	718.591	-0.246166	0.136472	-1.80379	0.0712637	0.719697	Gdpd5
Tecta	ENSMUSG00000037705	7.74323	0.953774	0.528958	1.80312	0.0713694	NA	Tecta
Gm14440	ENSMUSG00000078901	5.07434	-5.42407	3.00854	-1.80289	0.0714052	NA	Gm14440
Zfp532	ENSMUSG00000042439	1488.49	-0.1339	0.0742802	-1.80263	0.0714456	0.720506	Zfp532
Yars	ENSMUSG00000028811	3256.2	0.100269	0.0556263	1.80256	0.071458	0.720506	Yars
Ndufa5	ENSMUSG00000023089	1577.67	0.234662	0.130195	1.80238	0.0714852	0.720506	Ndufa5
Ntmt2	ENSMUSG00000040113	50.3631	0.366931	0.203629	1.80196	0.0715524	0.720709	Ntmt2
Ndufs5	ENSMUSG00000028648	1722.26	0.19606	0.108852	1.80115	0.071679	0.721509	Ndufs5
Fxyd1	ENSMUSG00000036570	542.322	0.209982	0.116636	1.80033	0.0718088	0.72234	Fxyd1
Heyl	ENSMUSG00000032744	128.693	-0.356452	0.19805	-1.7998	0.0718918	0.7227	Heyl
Sp4	ENSMUSG00000025323	672.458	-0.210992	0.11727	-1.7992	0.0719866	0.723176	Sp4
Ryr1	ENSMUSG00000030592	295.39	-0.338358	0.188123	-1.7986	0.0720826	0.723322	Ryr1
Slc25a5	ENSMUSG00000016319	6869.16	0.142049	0.0789829	1.79848	0.0721007	0.723322	Slc25a5
Nudt17	ENSMUSG00000028100	156.639	0.279728	0.155559	1.79821	0.072143	0.723322	Nudt17
Slc38a4	ENSMUSG00000022464	24.8202	-0.492614	0.274138	-1.79696	0.0723422	0.72422	Slc38a4
Srsf1	ENSMUSG00000018379	4253.93	-0.114881	0.0639309	-1.79696	0.0723427	0.72422	Srsf1
Zfp976	ENSMUSG00000074158	75.775	-0.278351	0.15495	-1.7964	0.0724315	0.72422	Zfp976
Casp12	ENSMUSG00000025887	25.9966	-0.565491	0.314833	-1.79616	0.0724684	0.72422	Casp12
Ndst4	ENSMUSG00000027971	53.3834	-0.646352	0.35998	-1.79552	0.0725708	0.72422	Ndst4
Phlda1	ENSMUSG00000020205	520.501	0.161305	0.0898397	1.79548	0.0725772	0.72422	Phlda1
Serpina9	ENSMUSG00000058260	46.0816	-1.64418	0.915799	-1.79535	0.0725984	0.72422	Serpina9
Hspb2	ENSMUSG00000038086	15.2012	0.604366	0.336644	1.79526	0.0726115	0.72422	Hspb2
Exoc7	ENSMUSG00000020792	2063.02	-0.1587	0.0884912	-1.7934	0.0729087	0.726098	Exoc7
Lrrc49	ENSMUSG00000047766	2207.9	0.172854	0.0963957	1.79317	0.072946	0.726098	Lrrc49
Frmd4b	ENSMUSG00000030064	560.022	-0.236551	0.13199	-1.79219	0.0731019	0.726098	Frmd4b
Cdh20	ENSMUSG00000050840	589.647	0.231858	0.12939	1.79194	0.0731431	0.726098	Cdh20
Dis3	ENSMUSG00000033166	364.833	-0.24674	0.137705	-1.7918	0.0731649	0.726098	Dis3
Cst3	ENSMUSG00000027447	23874	0.232198	0.12959	1.79179	0.0731661	0.726098	Cst3
Tmem65	ENSMUSG00000062373	3845.03	0.119851	0.0668923	1.7917	0.0731815	0.726098	Tmem65
ENSMUSG00000063623	ENSMUSG00000063623	107.564	0.295116	0.164732	1.79148	0.0732156	0.726098	ENSMUSG00000063623
Pwwp3a	ENSMUSG00000020156	758.475	-0.123083	0.0687074	-1.79141	0.0732272	0.726098	Pwwp3a
Bclaf1	ENSMUSG00000037608	3719.06	-0.119998	0.067006	-1.79085	0.0733176	0.726524	Bclaf1
Ntf5	ENSMUSG00000074121	4.18374	-1.19855	0.669399	-1.79048	0.073377	NA	Ntf5
ENSMUSG00000094030	ENSMUSG00000094030	14.9882	-0.647128	0.361539	-1.78993	0.0734657	0.726712	ENSMUSG00000094030
Nrl	ENSMUSG00000040632	8.2615	-1.1504	0.642781	-1.78973	0.0734972	NA	Nrl
St3gal3	ENSMUSG00000028538	1465	0.142778	0.0797855	1.78953	0.0735297	0.726712	St3gal3
Cep83	ENSMUSG00000020024	1160.96	0.129521	0.0724004	1.78896	0.0736213	0.726712	Cep83
Gpr83	ENSMUSG00000031932	607.767	-0.179155	0.100148	-1.7889	0.0736311	0.726712	Gpr83
Tmem72	ENSMUSG00000048108	300.326	-0.303779	0.169837	-1.78865	0.0736706	0.726712	Tmem72
Slc5a7	ENSMUSG00000023945	52.996	-0.719637	0.402343	-1.78861	0.0736769	0.726712	Slc5a7
Scp2	ENSMUSG00000028603	3386.08	0.128574	0.0718884	1.78853	0.0736911	0.726712	Scp2
Ptms	ENSMUSG00000030122	10979.1	0.139347	0.0779189	1.78837	0.0737168	0.726712	Ptms
Ints5	ENSMUSG00000071652	663.126	0.16017	0.0895952	1.7877	0.073824	0.726919	Ints5
Tnik	ENSMUSG00000027692	5017.42	-0.175032	0.0979387	-1.78716	0.0739121	0.726919	Tnik
Nutf2.ps1	ENSMUSG00000071497	953.831	0.150151	0.0840203	1.78708	0.0739247	0.726919	Nutf2-ps1
Nprl3	ENSMUSG00000020289	603.082	-0.156492	0.0875696	-1.78706	0.073928	0.726919	Nprl3
ENSMUSG00000030424	ENSMUSG00000030424	157.325	-0.200159	0.112026	-1.78671	0.0739841	0.727003	ENSMUSG00000030424
Gstm7	ENSMUSG00000004035	424.536	-0.226857	0.127067	-1.78533	0.0742071	0.727792	Gstm7
Syf2	ENSMUSG00000028821	1052.41	0.12675	0.0710074	1.78503	0.0742565	0.727792	Syf2
ENSMUSG00000081317	ENSMUSG00000081317	0.861126	-2.87735	1.612	-1.78496	0.0742678	NA	ENSMUSG00000081317
Fam162a	ENSMUSG00000003955	571.048	0.210983	0.118267	1.78396	0.0744302	0.727792	Fam162a
Slc35b2	ENSMUSG00000037089	758.98	0.164239	0.0920765	1.78372	0.0744684	0.727792	Slc35b2
Cpne4	ENSMUSG00000032564	1762.34	-0.626105	0.351026	-1.78364	0.0744817	0.727792	Cpne4
Itgal	ENSMUSG00000030830	23.5124	-0.651497	0.365293	-1.78349	0.0745067	0.727792	Itgal
Vwa1	ENSMUSG00000042116	1064.63	0.205422	0.115206	1.7831	0.0745708	0.727792	Vwa1
Mdh1	ENSMUSG00000020321	26603.1	0.164549	0.092304	1.78268	0.074638	0.727792	Mdh1
Sec22b	ENSMUSG00000027879	2151.78	0.110563	0.0620231	1.78261	0.0746505	0.727792	Sec22b
Paxip1	ENSMUSG00000002221	1336.1	-0.172851	0.0969803	-1.78234	0.0746946	0.727792	Paxip1
Th	ENSMUSG00000000214	93.8493	-0.397046	0.222771	-1.78231	0.074699	0.727792	Th
Elp5	ENSMUSG00000018565	1774.57	0.162206	0.0910169	1.78215	0.0747246	0.727792	Elp5
Fam229b	ENSMUSG00000051736	249.666	0.235599	0.132202	1.78211	0.0747309	0.727792	Fam229b
Mpped2	ENSMUSG00000016386	909.753	-0.152864	0.0857899	-1.78184	0.0747755	0.727792	Mpped2
Spata2l	ENSMUSG00000033594	1292.91	0.175502	0.0985097	1.78157	0.0748198	0.727792	Spata2l
Pbx3	ENSMUSG00000038718	210.961	-0.439652	0.246783	-1.78153	0.074826	0.727792	Pbx3
Cybrd1	ENSMUSG00000027015	85.742	-0.317304	0.178137	-1.78124	0.0748735	0.727792	Cybrd1
Ncald	ENSMUSG00000051359	27484.8	-0.197809	0.111112	-1.78027	0.0750324	0.728873	Ncald
Cox8a	ENSMUSG00000035885	6705.78	0.253508	0.142475	1.77932	0.0751878	0.729098	Cox8a
Ubb	ENSMUSG00000019505	48068.4	0.133506	0.0750476	1.77895	0.0752481	0.729098	Ubb
Fmnl1	ENSMUSG00000055805	4477.23	0.235744	0.132523	1.77888	0.0752586	0.729098	Fmnl1
Pfn1	ENSMUSG00000018293	2392.32	0.125646	0.0706422	1.77863	0.0753007	0.729098	Pfn1
Igsf11	ENSMUSG00000022790	881.672	0.17846	0.100337	1.77862	0.0753026	0.729098	Igsf11
Gucy2f	ENSMUSG00000042282	21.7797	-0.60313	0.339177	-1.77822	0.0753681	0.729098	Gucy2f
Tinagl1	ENSMUSG00000028776	301.933	0.444476	0.249983	1.77803	0.0753995	0.729098	Tinagl1
Btbd9	ENSMUSG00000062202	2572.34	-0.169474	0.0953281	-1.7778	0.0754371	0.729098	Btbd9
Kncn	ENSMUSG00000073774	1.32088	-2.40382	1.35279	-1.77694	0.0755786	NA	Kncn
ENSMUSG00000104577	ENSMUSG00000104577	11.8078	-0.794716	0.447326	-1.77659	0.0756357	0.730367	ENSMUSG00000104577
Tulp4	ENSMUSG00000034377	6349.57	-0.176895	0.0995796	-1.77642	0.0756639	0.730367	Tulp4
Sgip1	ENSMUSG00000028524	5502.32	-0.172536	0.0972468	-1.77421	0.0760287	0.731423	Sgip1
Mme	ENSMUSG00000027820	266.524	-0.429301	0.241973	-1.77417	0.0760351	0.731423	Mme
Il1rapl1	ENSMUSG00000052372	703.808	0.204538	0.115295	1.77404	0.0760563	0.731423	Il1rapl1
Rimoc1	ENSMUSG00000041935	2137.02	-0.129339	0.0729153	-1.77382	0.0760924	0.731423	Rimoc1
X3300002I08Rik	ENSMUSG00000063364	27.1546	-0.56331	0.317597	-1.77366	0.0761191	0.731423	3300002I08Rik
Kl	ENSMUSG00000058488	57.4068	-0.379323	0.213881	-1.77352	0.0761427	0.731423	Kl
Prrc1	ENSMUSG00000024594	522.114	-0.16817	0.0948464	-1.77308	0.0762155	0.731423	Prrc1
Cand2	ENSMUSG00000030319	76.8208	-0.351206	0.198097	-1.7729	0.0762451	0.731423	Cand2
Bmal2	ENSMUSG00000040187	147.487	-0.316482	0.178524	-1.77277	0.0762668	0.731423	Bmal2
Gpatch11	ENSMUSG00000050668	753.065	-0.216417	0.122083	-1.77271	0.0762767	0.731423	Gpatch11
Tmem44	ENSMUSG00000022537	2531.45	0.174746	0.0985976	1.77232	0.0763415	0.731423	Tmem44
Ptprf	ENSMUSG00000033295	2373.2	-0.239996	0.135417	-1.77227	0.0763503	0.731423	Ptprf
Smad5	ENSMUSG00000021540	1166.08	-0.173489	0.0979481	-1.77123	0.0765222	0.731423	Smad5
Tmem120a	ENSMUSG00000039886	357.884	0.203572	0.114946	1.77103	0.0765565	0.731423	Tmem120a
Gbp5	ENSMUSG00000105504	127.117	-0.321454	0.181526	-1.77084	0.0765868	0.731423	Gbp5
Fabp5	ENSMUSG00000027533	2627.79	0.149286	0.0843321	1.77022	0.0766912	0.731423	Fabp5
Scn7a	ENSMUSG00000034810	119.314	-0.528783	0.298745	-1.77001	0.0767247	0.731423	Scn7a
Srgap2	ENSMUSG00000026425	2321.34	-0.150188	0.0848775	-1.76946	0.0768165	0.731423	Srgap2
Mtr	ENSMUSG00000021311	569.091	-0.161324	0.0911925	-1.76905	0.0768858	0.731423	Mtr
Ago2	ENSMUSG00000036698	2721.23	-0.116787	0.066029	-1.76872	0.0769401	0.731423	Ago2
Chst9	ENSMUSG00000047161	2.75855	-1.5335	0.867147	-1.76844	0.0769871	NA	Chst9
Slirp	ENSMUSG00000021040	498.148	0.223288	0.126265	1.76841	0.0769922	0.731423	Slirp
ENSMUSG00000069939	ENSMUSG00000069939	4.48592	-5.3204	3.00879	-1.76828	0.0770133	NA	ENSMUSG00000069939
Gje1	ENSMUSG00000019867	3.44766	-1.51657	0.857649	-1.76828	0.0770136	NA	Gje1
Alox12b	ENSMUSG00000032807	247.239	0.328963	0.186044	1.7682	0.0770273	0.731423	Alox12b
Spacdr	ENSMUSG00000029723	2154.55	0.199387	0.112781	1.76791	0.0770762	0.731423	Spacdr
Chil1	ENSMUSG00000064246	323.407	0.301191	0.170375	1.76782	0.0770915	0.731423	Chil1
St6gal2	ENSMUSG00000024172	1637.09	-0.196083	0.110929	-1.76765	0.07712	0.731423	St6gal2
Syne4	ENSMUSG00000019737	58.6268	-0.39414	0.222983	-1.76758	0.0771307	0.731423	Syne4
Dysf	ENSMUSG00000033788	144.066	-0.434832	0.246007	-1.76756	0.0771349	0.731423	Dysf
Bpifb1	ENSMUSG00000027485	2.21965	-1.80244	1.02063	-1.76601	0.0773945	NA	Bpifb1
Fchsd2	ENSMUSG00000030691	1145.25	-0.17442	0.0987691	-1.76593	0.0774073	0.731423	Fchsd2
Rorb	ENSMUSG00000036192	1323.38	0.332977	0.18856	1.7659	0.0774128	0.731423	Rorb
Slc9b2	ENSMUSG00000037994	132.554	-0.266143	0.150727	-1.76573	0.0774417	0.731423	Slc9b2
Chdh	ENSMUSG00000015970	146.705	-0.450129	0.255012	-1.76513	0.0775426	0.731423	Chdh
Suclg2	ENSMUSG00000061838	839.876	0.200742	0.113749	1.76478	0.0776005	0.731423	Suclg2
Nr2f6	ENSMUSG00000002393	323.44	0.195306	0.110684	1.76454	0.0776403	0.731423	Nr2f6
Tjap1	ENSMUSG00000012296	451.132	-0.261182	0.148089	-1.76369	0.0777845	0.731423	Tjap1
Slc30a2	ENSMUSG00000028836	1.6524	-2.06508	1.17131	-1.76305	0.0778925	NA	Slc30a2
Psmc1	ENSMUSG00000021178	4657.8	0.0923356	0.0523826	1.76271	0.0779489	0.731423	Psmc1
Myo10	ENSMUSG00000022272	1140.49	-0.210669	0.119516	-1.76269	0.0779526	0.731423	Myo10
Polr2e	ENSMUSG00000004667	1465.21	0.12721	0.0721886	1.76218	0.0780383	0.731423	Polr2e
Cyp4f14	ENSMUSG00000024292	275.009	0.253899	0.144136	1.76152	0.0781499	0.731423	Cyp4f14
Yju2b	ENSMUSG00000004994	241.377	0.241239	0.136971	1.76125	0.0781968	0.731423	Yju2b
Ndrg2	ENSMUSG00000004558	25371.6	0.237124	0.134669	1.76079	0.0782734	0.731423	Ndrg2
Zcrb1	ENSMUSG00000022635	955.699	0.160935	0.0914012	1.76076	0.0782797	0.731423	Zcrb1
Glrx5	ENSMUSG00000021102	726.13	0.225424	0.128032	1.76069	0.0782907	0.731423	Glrx5
Rcan3	ENSMUSG00000059713	948.548	-0.187343	0.106411	-1.76055	0.0783146	0.731423	Rcan3
Mga	ENSMUSG00000033943	1589.31	-0.229405	0.130304	-1.76054	0.078317	0.731423	Mga
Slc45a4	ENSMUSG00000079020	1605.2	0.202073	0.114793	1.76033	0.0783524	0.731423	Slc45a4
Ppp3ca	ENSMUSG00000028161	38964.3	0.155565	0.088382	1.76014	0.0783835	0.731423	Ppp3ca
Pou3f2	ENSMUSG00000095139	1171.25	0.265425	0.150798	1.76014	0.0783843	0.731423	Pou3f2
Atp5j	ENSMUSG00000022890	3822.22	0.181342	0.103031	1.76008	0.0783936	0.731423	Atp5j
Lancl1	ENSMUSG00000026000	5707.88	0.141449	0.0803653	1.76008	0.0783946	0.731423	Lancl1
Pla2r1	ENSMUSG00000054580	21.0636	0.4958	0.281785	1.75949	0.0784937	0.731423	Pla2r1
Ankrd61	ENSMUSG00000029607	2.68918	1.43459	0.815435	1.75929	0.0785281	NA	Ankrd61
Cib1	ENSMUSG00000030538	280.51	0.204195	0.116082	1.75906	0.0785679	0.731423	Cib1
Rab9	ENSMUSG00000079316	875.722	0.182253	0.103623	1.7588	0.0786117	0.731423	Rab9
Atxn7	ENSMUSG00000021738	623.413	-0.159895	0.0909215	-1.75861	0.0786439	0.731423	Atxn7
Tmem129	ENSMUSG00000019295	839.883	0.113895	0.0647673	1.75852	0.0786583	0.731423	Tmem129
Aph1a	ENSMUSG00000015750	1527.51	0.175402	0.0997492	1.75843	0.0786749	0.731423	Aph1a
Sgk3	ENSMUSG00000025915	418.475	-0.182687	0.103903	-1.75825	0.0787044	0.731423	Sgk3
Mup5	ENSMUSG00000058523	6.93188	0.944398	0.537252	1.75783	0.0787762	NA	Mup5
Gm10288	ENSMUSG00000070343	46.9541	5.15633	2.93339	1.75781	0.0787806	0.731423	Gm10288
Chmp6	ENSMUSG00000025371	697.602	0.149424	0.0850061	1.7578	0.0787808	0.731423	Chmp6
ENSMUSG00000091549	ENSMUSG00000091549	63.6732	0.288786	0.164344	1.7572	0.0788832	0.731423	ENSMUSG00000091549
Radil	ENSMUSG00000029576	295.623	-0.267275	0.152117	-1.75704	0.0789118	0.731423	Radil
Bcap31	ENSMUSG00000002015	1660.66	0.122151	0.0695355	1.75668	0.0789729	0.731423	Bcap31
Vegfb	ENSMUSG00000024962	1473.49	0.179979	0.1025	1.75589	0.0791071	0.731423	Vegfb
Nell1	ENSMUSG00000055409	1662.39	0.207662	0.118268	1.75585	0.0791132	0.731423	Nell1
Cfap69	ENSMUSG00000040473	356.741	-0.19338	0.110154	-1.75555	0.0791657	0.731423	Cfap69
Zfp560	ENSMUSG00000045519	205.56	0.325805	0.185623	1.7552	0.0792258	0.731423	Zfp560
Slc27a2	ENSMUSG00000027359	112.57	0.256507	0.146242	1.754	0.0794311	0.731423	Slc27a2
Kbtbd6	ENSMUSG00000075502	25.259	-0.442434	0.252259	-1.75388	0.0794503	0.731423	Kbtbd6
Gtf2h2	ENSMUSG00000021639	438.646	-0.170914	0.0974537	-1.7538	0.0794646	0.731423	Gtf2h2
Arhgef16	ENSMUSG00000029032	6.7774	-1.2478	0.711723	-1.75321	0.0795663	NA	Arhgef16
Btbd3	ENSMUSG00000062098	7153.3	0.215771	0.123086	1.75301	0.0796006	0.731423	Btbd3
Lsm2	ENSMUSG00000007050	145.746	0.198525	0.113254	1.75292	0.079615	0.731423	Lsm2
Pdgfra	ENSMUSG00000029231	1584.85	-0.18777	0.107152	-1.75237	0.0797099	0.731423	Pdgfra
Cyp4a12b	ENSMUSG00000078597	2.83637	1.63694	0.934363	1.75193	0.0797854	NA	Cyp4a12b
ENSMUSG00000097412	ENSMUSG00000097412	105.785	0.490453	0.27998	1.75174	0.0798178	0.731423	ENSMUSG00000097412
Sh2d4b	ENSMUSG00000037833	27.4582	0.543036	0.310021	1.75161	0.0798415	0.731423	Sh2d4b
Tnfrsf12a	ENSMUSG00000023905	121.065	0.359462	0.205262	1.75124	0.0799053	0.731423	Tnfrsf12a
Ybx3	ENSMUSG00000030189	662.966	0.176195	0.100617	1.75115	0.0799201	0.731423	Ybx3
Coa8	ENSMUSG00000037787	618.661	0.22359	0.127684	1.75111	0.0799269	0.731423	Coa8
ENSMUSG00000098950	ENSMUSG00000098950	134.497	-0.426746	0.243718	-1.75098	0.0799485	0.731423	ENSMUSG00000098950
Aco2	ENSMUSG00000022477	18323.8	0.114721	0.0655211	1.7509	0.0799623	0.731423	Aco2
Luc7l	ENSMUSG00000024188	2974.51	-0.114224	0.0652455	-1.75067	0.0800021	0.731423	Luc7l
Barx2	ENSMUSG00000032033	80.1066	0.39547	0.225897	1.75066	0.0800042	0.731423	Barx2
Lgals3bp	ENSMUSG00000033880	805.733	0.492336	0.281269	1.75041	0.0800473	0.731423	Lgals3bp
Sidt2	ENSMUSG00000034908	1912.25	-0.164519	0.0940297	-1.74965	0.0801795	0.731423	Sidt2
Brinp3	ENSMUSG00000035131	641.987	0.288092	0.164659	1.74962	0.0801832	0.731423	Brinp3
Irs3	ENSMUSG00000047182	2.66894	-1.53958	0.880136	-1.74925	0.080248	NA	Irs3
Sema4a	ENSMUSG00000028064	1738.4	-0.196845	0.112541	-1.7491	0.0802739	0.731423	Sema4a
Ptpn7	ENSMUSG00000031506	7.89716	-1.29077	0.738007	-1.749	0.0802912	NA	Ptpn7
Hbegf	ENSMUSG00000024486	379.084	0.213094	0.121842	1.74893	0.080303	0.731423	Hbegf
Iah1	ENSMUSG00000062054	229.815	0.179353	0.102568	1.74863	0.0803551	0.731423	Iah1
Lifr	ENSMUSG00000054263	1527.2	0.165343	0.0945619	1.74851	0.0803756	0.731423	Lifr
Tdgf1	ENSMUSG00000032494	12.2064	0.758354	0.433717	1.7485	0.0803773	0.731423	Tdgf1
Pcdhb5	ENSMUSG00000063687	166.882	0.238024	0.136162	1.7481	0.0804475	0.731423	Pcdhb5
Gap43	ENSMUSG00000047261	5418.1	-0.226632	0.129669	-1.74777	0.0805043	0.731423	Gap43
Hint1	ENSMUSG00000020267	3260.13	0.201595	0.115345	1.74776	0.0805057	0.731423	Hint1
Lpcat1	ENSMUSG00000021608	1197.86	-0.129185	0.0739367	-1.74723	0.0805972	0.731423	Lpcat1
Mapre1	ENSMUSG00000027479	2914.71	-0.179666	0.102832	-1.74718	0.0806057	0.731423	Mapre1
Cops7a	ENSMUSG00000030127	3699.06	0.0943376	0.0540064	1.74679	0.0806746	0.731423	Cops7a
Psmb5	ENSMUSG00000022193	2584.81	0.193164	0.110618	1.74622	0.0807726	0.731423	Psmb5
Brinp1	ENSMUSG00000028351	6840.21	0.199639	0.114335	1.7461	0.0807944	0.731423	Brinp1
Mdk	ENSMUSG00000027239	232.965	0.334758	0.191759	1.74572	0.0808589	0.731423	Mdk
Dll1	ENSMUSG00000014773	89.6523	-0.319866	0.18323	-1.74571	0.0808609	0.731423	Dll1
Ndufa13	ENSMUSG00000036199	3147.19	0.197825	0.113323	1.74567	0.0808686	0.731423	Ndufa13
Rbx1	ENSMUSG00000022400	2776.44	0.167218	0.0957958	1.74557	0.0808859	0.731423	Rbx1
Acsl3	ENSMUSG00000032883	6383.18	0.12131	0.0694998	1.74547	0.080903	0.731423	Acsl3
Trappc6a	ENSMUSG00000002043	132.285	0.244099	0.139861	1.7453	0.0809335	0.731423	Trappc6a
Crb1	ENSMUSG00000063681	17.0971	-0.695213	0.398356	-1.7452	0.0809492	0.731423	Crb1
Rnf39	ENSMUSG00000036492	122.501	0.423475	0.242728	1.74465	0.0810466	0.731423	Rnf39
Mal2	ENSMUSG00000024479	8028.77	0.137511	0.0788304	1.74439	0.0810905	0.731423	Mal2
Tlr7	ENSMUSG00000044583	176.755	0.345007	0.197815	1.74409	0.0811432	0.731423	Tlr7
Ctsb	ENSMUSG00000021939	23032.5	0.149371	0.0856758	1.74345	0.0812557	0.731423	Ctsb
Lrch1	ENSMUSG00000068015	482.78	0.585346	0.33575	1.7434	0.0812641	0.731423	Lrch1
Top2b	ENSMUSG00000017485	3435.64	0.144894	0.0831163	1.74327	0.081286	0.731423	Top2b
Madd	ENSMUSG00000040687	6890.07	-0.131389	0.0754143	-1.74223	0.0814688	0.731423	Madd
Glb1l2	ENSMUSG00000036395	66.8729	-0.312237	0.17924	-1.742	0.0815078	0.731423	Glb1l2
Tcp11l1	ENSMUSG00000027175	498.232	0.206412	0.118501	1.74185	0.0815343	0.731423	Tcp11l1
Notch2	ENSMUSG00000027878	493.956	-0.241536	0.138686	-1.7416	0.0815781	0.731423	Notch2
Cdh15	ENSMUSG00000031962	32.8809	-0.469587	0.269675	-1.7413	0.0816302	0.731423	Cdh15
Fst	ENSMUSG00000021765	114.803	0.343463	0.197269	1.74109	0.0816675	0.731423	Fst
Tmc3	ENSMUSG00000038540	13.9763	-0.794585	0.456553	-1.7404	0.0817888	0.731423	Tmc3
Rras	ENSMUSG00000038387	231.819	0.174652	0.100354	1.74036	0.0817957	0.731423	Rras
Tmem158	ENSMUSG00000054871	477.828	-0.20709	0.119032	-1.73979	0.0818967	0.731423	Tmem158
Adprh	ENSMUSG00000002844	2570.51	0.188134	0.108138	1.73976	0.0819008	0.731423	Adprh
ND1	ENSMUSG00000064341	228247	0.18977	0.109083	1.73968	0.0819147	0.731423	ND1
Rgl2	ENSMUSG00000041354	892.358	-0.230559	0.132537	-1.73958	0.0819326	0.731423	Rgl2
Erbb4	ENSMUSG00000062209	2487.61	-0.133917	0.076984	-1.73955	0.0819389	0.731423	Erbb4
Stox1	ENSMUSG00000036923	122.4	-0.267811	0.153974	-1.73933	0.081977	0.731423	Stox1
Gabra6	ENSMUSG00000020428	2.15066	-2.06528	1.18753	-1.73915	0.0820087	NA	Gabra6
Golm1	ENSMUSG00000021556	1032.55	0.19456	0.111874	1.73909	0.0820183	0.731423	Golm1
Tcf19	ENSMUSG00000050410	177.847	0.310891	0.178787	1.73889	0.0820548	0.731423	Tcf19
Adrb1	ENSMUSG00000035283	654.004	0.223419	0.128498	1.7387	0.0820879	0.731423	Adrb1
Gtf2h5	ENSMUSG00000034345	1821.7	0.163526	0.0940642	1.73845	0.0821309	0.731423	Gtf2h5
Pdia5	ENSMUSG00000022844	60.0235	-0.425694	0.244878	-1.73839	0.0821413	0.731423	Pdia5
Pigbos1	ENSMUSG00000098332	114.545	0.311517	0.179243	1.73796	0.0822179	0.731423	Pigbos1
Mthfd1	ENSMUSG00000021048	1107.27	0.111723	0.0643023	1.73746	0.0823054	0.731423	Mthfd1
Imp3	ENSMUSG00000032288	516.909	0.17318	0.0996777	1.7374	0.0823164	0.731423	Imp3
Rell2	ENSMUSG00000044024	3822.12	0.18624	0.107209	1.73717	0.0823566	0.731423	Rell2
Polr1f	ENSMUSG00000020561	364.965	0.208766	0.120176	1.73717	0.0823576	0.731423	Polr1f
ENSMUSG00000113393	ENSMUSG00000113393	113.345	-0.305488	0.175864	-1.73707	0.0823744	0.731423	ENSMUSG00000113393
Trpt1	ENSMUSG00000047656	214.922	0.187793	0.108124	1.73683	0.0824169	0.731423	Trpt1
Gm12166	ENSMUSG00000069899	1.38359	-2.44653	1.40901	-1.73635	0.0825025	NA	Gm12166
Tut7	ENSMUSG00000035248	1901.63	0.0914059	0.0526454	1.73626	0.0825186	0.731423	Tut7
Cabin1	ENSMUSG00000020196	2300.32	-0.144033	0.0829565	-1.73625	0.0825201	0.731423	Cabin1
Rtca	ENSMUSG00000000339	1286.37	0.116971	0.06738	1.73599	0.0825654	0.731423	Rtca
Tspyl3	ENSMUSG00000074671	963.884	-0.135498	0.0780569	-1.73589	0.082583	0.731423	Tspyl3
Or1o1	ENSMUSG00000063188	68.0997	0.313844	0.180842	1.73546	0.0826597	0.731423	Or1o1
Inip	ENSMUSG00000038544	782.81	0.138473	0.0797952	1.73536	0.0826771	0.731423	Inip
Srgap1	ENSMUSG00000020121	379.384	-0.313522	0.180729	-1.73476	0.0827837	0.731423	Srgap1
ENSMUSG00000081738	ENSMUSG00000081738	2.51794	2.72718	1.57211	1.73472	0.0827897	NA	ENSMUSG00000081738
Tekt4	ENSMUSG00000024175	18.8279	0.572278	0.329945	1.73447	0.0828353	0.731423	Tekt4
Zbtb17	ENSMUSG00000006215	1038.08	0.162682	0.0938101	1.73417	0.0828887	0.731423	Zbtb17
Hpgds	ENSMUSG00000029919	213.405	-0.312984	0.180512	-1.73387	0.0829417	0.731423	Hpgds
Mrps34	ENSMUSG00000038880	641.846	0.154748	0.0892514	1.73384	0.0829465	0.731423	Mrps34
ENSMUSG00000108852	ENSMUSG00000108852	7.01218	3.77097	2.17569	1.73323	0.0830553	NA	ENSMUSG00000108852
Abcc3	ENSMUSG00000020865	96.724	0.440446	0.254123	1.7332	0.0830599	0.731423	Abcc3
Slitrk6	ENSMUSG00000045871	11.3684	-0.92136	0.531709	-1.73283	0.0831264	0.731423	Slitrk6
Slc35f5	ENSMUSG00000026342	531.633	-0.169795	0.0979875	-1.73283	0.0831266	0.731423	Slc35f5
Mrpl43	ENSMUSG00000025208	740.292	0.141993	0.0819699	1.73226	0.0832268	0.731423	Mrpl43
Mib1	ENSMUSG00000024294	7278.76	0.139105	0.0803078	1.73215	0.0832477	0.731423	Mib1
Serp2	ENSMUSG00000052584	1453.87	0.182631	0.105442	1.73206	0.0832636	0.731423	Serp2
Cyyr1	ENSMUSG00000041134	270.27	-0.283022	0.163427	-1.73179	0.083311	0.731423	Cyyr1
Aff4	ENSMUSG00000049470	5560.55	-0.15582	0.0899967	-1.7314	0.083381	0.731423	Aff4
Rnf144b	ENSMUSG00000038068	999.596	-0.124916	0.0721523	-1.73128	0.0834011	0.731423	Rnf144b
Nhlrc2	ENSMUSG00000025078	632.06	-0.153372	0.0885978	-1.7311	0.0834334	0.731423	Nhlrc2
Tmem81	ENSMUSG00000048174	95.7083	-0.250671	0.144815	-1.73097	0.0834569	0.731423	Tmem81
Or2d36	ENSMUSG00000073896	3.3342	-1.38056	0.797586	-1.73092	0.0834657	NA	Or2d36
Pdk2	ENSMUSG00000038967	3248.31	0.12451	0.0719441	1.73065	0.0835135	0.731423	Pdk2
Ikbkg	ENSMUSG00000004221	1386.23	-0.14997	0.0866603	-1.73056	0.083531	0.731423	Ikbkg
Ebf1	ENSMUSG00000057098	107.079	-0.372076	0.215016	-1.73046	0.083548	0.731423	Ebf1
Prima1	ENSMUSG00000041669	40.1112	-0.604549	0.34938	-1.73035	0.0835678	0.731423	Prima1
Tnfrsf14	ENSMUSG00000042333	20.266	-0.525279	0.303585	-1.73026	0.0835847	0.731423	Tnfrsf14
ENSMUSG00000112101	ENSMUSG00000112101	216.207	-0.267918	0.154854	-1.73013	0.0836065	0.731423	ENSMUSG00000112101
Cmc2	ENSMUSG00000014633	325.964	0.193033	0.11159	1.72984	0.0836582	0.731423	Cmc2
Yif1a	ENSMUSG00000024875	344.02	0.188395	0.108912	1.7298	0.0836664	0.731423	Yif1a
Mrpl58	ENSMUSG00000018858	955.72	0.215111	0.124383	1.72942	0.0837343	0.73151	Mrpl58
Ubxn7	ENSMUSG00000053774	1691.8	-0.127107	0.0735078	-1.72916	0.0837802	0.73151	Ubxn7
Rab44	ENSMUSG00000064147	2.72739	1.60871	0.930501	1.72886	0.0838341	NA	Rab44
Zkscan8	ENSMUSG00000063894	633.212	-0.176637	0.102176	-1.72876	0.0838524	0.73151	Zkscan8
Rasal1	ENSMUSG00000029602	2998.08	-0.199883	0.115628	-1.72867	0.0838677	0.73151	Rasal1
Polr2j	ENSMUSG00000039771	609.665	0.182351	0.105552	1.7276	0.0840606	0.732504	Polr2j
Il17rd	ENSMUSG00000040717	137.618	-0.349413	0.202284	-1.72733	0.0841078	0.732504	Il17rd
Asap3	ENSMUSG00000036995	98.0716	-0.249373	0.144377	-1.72724	0.0841253	0.732504	Asap3
Shisa6	ENSMUSG00000053930	322.934	-0.231255	0.133941	-1.72654	0.0842498	0.732606	Shisa6
Gm12184	ENSMUSG00000078154	1.45448	-3.4119	1.97644	-1.72629	0.0842954	NA	Gm12184
Pfkfb3	ENSMUSG00000026773	1697.82	0.155018	0.0898247	1.72578	0.0843864	0.732606	Pfkfb3
Itgb3	ENSMUSG00000020689	164.208	-0.256925	0.148875	-1.72578	0.0843872	0.732606	Itgb3
Mcm2	ENSMUSG00000002870	148.459	-0.278432	0.16134	-1.72574	0.0843933	0.732606	Mcm2
Rrp8	ENSMUSG00000030888	384.312	0.180591	0.104658	1.72553	0.0844325	0.732606	Rrp8
Arxes1	ENSMUSG00000048355	444.389	0.144628	0.0838379	1.72509	0.0845114	0.732606	Arxes1
Uso1	ENSMUSG00000029407	2887.13	0.0987292	0.0572334	1.72503	0.0845223	0.732606	Uso1
Akap10	ENSMUSG00000047804	752.025	-0.140597	0.0815285	-1.72452	0.0846143	0.732606	Akap10
Mapre3	ENSMUSG00000029166	5378.61	0.102869	0.0596509	1.72451	0.0846157	0.732606	Mapre3
Rps6ka6	ENSMUSG00000025665	118.478	-0.29229	0.169505	-1.72438	0.0846396	0.732606	Rps6ka6
Pgam1	ENSMUSG00000011752	16253.2	0.0786952	0.0456434	1.72413	0.0846842	0.732606	Pgam1
Celf1	ENSMUSG00000005506	5952.46	-0.147171	0.0853804	-1.72371	0.0847608	0.732606	Celf1
Chrna6	ENSMUSG00000031491	11.7986	1.09439	0.63494	1.72361	0.0847788	0.732606	Chrna6
Or4d11	ENSMUSG00000067529	12.1993	-0.671456	0.389661	-1.72318	0.0848557	0.732606	Or4d11
Mat2b	ENSMUSG00000042032	4993.46	0.184498	0.107068	1.72318	0.0848558	0.732606	Mat2b
Fam89a	ENSMUSG00000043068	18.3605	-0.573876	0.333099	-1.72284	0.0849178	0.732727	Fam89a
Scn5a	ENSMUSG00000032511	31.94	-0.553734	0.321502	-1.72234	0.0850085	0.733096	Scn5a
Fabp4	ENSMUSG00000062515	1.87675	2.39958	1.39326	1.72228	0.0850183	NA	Fabp4
Cdc123	ENSMUSG00000039128	1918.42	0.131843	0.0765907	1.72139	0.0851796	0.733259	Cdc123
Npy	ENSMUSG00000029819	2518.77	0.186724	0.108477	1.72133	0.0851913	0.733259	Npy
Tmbim4	ENSMUSG00000020225	722.658	0.151135	0.0878063	1.72124	0.0852076	0.733259	Tmbim4
Ndufa12	ENSMUSG00000020022	2129.18	0.157044	0.0912745	1.72057	0.0853288	0.733259	Ndufa12
ENSMUSG00000083732	ENSMUSG00000083732	2.4545	1.48816	0.864963	1.72048	0.0853444	NA	ENSMUSG00000083732
Ager	ENSMUSG00000015452	9.58876	0.75447	0.438548	1.72038	0.085363	0.733259	Ager
Shld2	ENSMUSG00000041471	118.994	-0.342602	0.199154	-1.72028	0.0853811	0.733259	Shld2
Znrd2	ENSMUSG00000079478	234.442	0.236112	0.137256	1.72023	0.0853901	0.733259	Znrd2
E430018J23Rik	ENSMUSG00000078580	142.741	-0.237229	0.137914	-1.72012	0.085411	0.733259	E430018J23Rik
Zfp429	ENSMUSG00000078994	65.5984	-0.451292	0.262414	-1.71977	0.0854736	0.733385	Zfp429
Fkbp15	ENSMUSG00000066151	1178.01	-0.112378	0.0653662	-1.7192	0.0855782	0.733871	Fkbp15
Cenpq	ENSMUSG00000023919	147.715	0.279221	0.162447	1.71884	0.0856433	0.734017	Cenpq
Igfbpl1	ENSMUSG00000035551	20.2062	-1.11544	0.64912	-1.71839	0.0857249	0.734156	Igfbpl1
Hs3st5	ENSMUSG00000044499	157.14	-0.267367	0.155609	-1.7182	0.0857607	0.734156	Hs3st5
Ppfia3	ENSMUSG00000003863	7797.1	0.178798	0.104075	1.71796	0.0858036	0.734156	Ppfia3
Mid1ip1	ENSMUSG00000008035	2318.79	0.13105	0.076314	1.71724	0.0859348	0.734711	Mid1ip1
Rab8a	ENSMUSG00000003037	1140.14	0.17476	0.101777	1.71708	0.0859646	0.734711	Rab8a
ENSMUSG00000116995	ENSMUSG00000116995	534.609	0.153599	0.0895106	1.71599	0.0861636	0.735011	ENSMUSG00000116995
Cox16	ENSMUSG00000091803	418.406	0.201741	0.11757	1.71592	0.0861772	0.735011	Cox16
Phex	ENSMUSG00000057457	19	0.618316	0.360584	1.71476	0.0863892	0.735011	Phex
Idh3b	ENSMUSG00000027406	6175.85	0.134293	0.078324	1.71458	0.0864228	0.735011	Idh3b
Pknox2	ENSMUSG00000035934	2096.43	0.114536	0.0668095	1.71437	0.0864603	0.735011	Pknox2
Tcte2	ENSMUSG00000038347	103.909	-0.2517	0.146824	-1.71431	0.0864727	0.735011	Tcte2
ENSMUSG00000087150	ENSMUSG00000087150	46.1304	0.475529	0.277404	1.71421	0.0864903	0.735011	ENSMUSG00000087150
Idh3g	ENSMUSG00000002010	3546.24	0.127361	0.0743019	1.71411	0.0865091	0.735011	Idh3g
Ankrd33b	ENSMUSG00000022237	3824.83	0.12807	0.0747205	1.71399	0.0865302	0.735011	Ankrd33b
ENSMUSG00000114635	ENSMUSG00000114635	5.49039	1.72196	1.00491	1.71354	0.0866139	NA	ENSMUSG00000114635
Ccser1	ENSMUSG00000039578	378.665	0.197998	0.115558	1.71341	0.0866371	0.735011	Ccser1
Ap4s1	ENSMUSG00000020955	956.419	0.188229	0.109861	1.71334	0.0866497	0.735011	Ap4s1
Kmt2a	ENSMUSG00000002028	3207.66	-0.107509	0.0627527	-1.71322	0.0866729	0.735011	Kmt2a
Ppm1m	ENSMUSG00000020253	494.286	-0.142565	0.0832232	-1.71305	0.0867032	0.735011	Ppm1m
Cdh3	ENSMUSG00000061048	5.54976	-1.32973	0.776249	-1.71302	0.0867088	NA	Cdh3
X9130230L23Rik	ENSMUSG00000054598	5.17326	1.08376	0.632728	1.71283	0.086744	NA	9130230L23Rik
Nckap1l	ENSMUSG00000022488	461.884	-0.176007	0.102776	-1.71252	0.0868009	0.735011	Nckap1l
Cpne8	ENSMUSG00000052560	723.446	0.162044	0.0946242	1.7125	0.0868041	0.735011	Cpne8
N4bp2l2	ENSMUSG00000029655	905.729	-0.177543	0.103685	-1.71233	0.0868366	0.735011	N4bp2l2
Kcp	ENSMUSG00000059022	37.4205	-0.569381	0.332546	-1.71219	0.0868625	0.735011	Kcp
Tpd52l2	ENSMUSG00000000827	1676.86	0.182838	0.106801	1.71196	0.0869044	0.735011	Tpd52l2
Mrps14	ENSMUSG00000058267	1052.52	0.204517	0.119467	1.71191	0.086913	0.735011	Mrps14
Ang	ENSMUSG00000072115	47.1422	0.327817	0.191539	1.71149	0.0869904	0.735144	Ang
Ube2m	ENSMUSG00000005575	3600.83	0.132647	0.0775123	1.7113	0.0870249	0.735144	Ube2m
Vmn2r59	ENSMUSG00000092032	44.7909	-0.327079	0.191182	-1.71082	0.0871135	0.735486	Vmn2r59
Irgc1	ENSMUSG00000062028	8.07924	-0.936203	0.547228	-1.71081	0.0871163	NA	Irgc1
Dusp10	ENSMUSG00000039384	233.64	0.208389	0.121854	1.71015	0.0872375	0.735633	Dusp10
Erich2	ENSMUSG00000075302	7.85106	-1.02065	0.596819	-1.71015	0.0872389	NA	Erich2
Tmem132d	ENSMUSG00000034310	1946.29	0.209375	0.122489	1.70934	0.0873888	0.735633	Tmem132d
Litaf	ENSMUSG00000022500	558.78	-0.32877	0.192443	-1.70841	0.0875612	0.735633	Litaf
Ndufaf4	ENSMUSG00000028261	996.189	0.182592	0.106879	1.7084	0.0875617	0.735633	Ndufaf4
Peds1	ENSMUSG00000090213	1439.44	0.111791	0.0654429	1.70822	0.0875959	0.735633	Peds1
Rbm5	ENSMUSG00000032580	2941.18	-0.100132	0.058625	-1.70801	0.0876345	0.735633	Rbm5
Cops6	ENSMUSG00000019494	2636.96	0.120598	0.0706181	1.70775	0.087683	0.735633	Cops6
Ntrk3	ENSMUSG00000059146	4222.1	-0.1412	0.0826862	-1.70766	0.0876991	0.735633	Ntrk3
Il20rb	ENSMUSG00000044244	6.87301	0.928483	0.543758	1.70753	0.0877234	NA	Il20rb
Tia1	ENSMUSG00000071337	1693.14	-0.183796	0.107644	-1.70745	0.0877379	0.735633	Tia1
Adnp	ENSMUSG00000051149	1728.12	-0.212023	0.124201	-1.7071	0.0878028	0.735633	Adnp
Gpr180	ENSMUSG00000022131	635.098	0.112389	0.0658407	1.70698	0.087826	0.735633	Gpr180
Zfp668	ENSMUSG00000049728	450.357	-0.186069	0.109013	-1.70685	0.0878498	0.735633	Zfp668
Nipal3	ENSMUSG00000028803	3181.83	-0.183048	0.10725	-1.70675	0.0878686	0.735633	Nipal3
Mrpl36	ENSMUSG00000021607	490.394	0.180791	0.105931	1.70668	0.0878811	0.735633	Mrpl36
Abhd18	ENSMUSG00000037818	423.725	0.275031	0.161179	1.70637	0.0879395	0.735633	Abhd18
Sf3b1	ENSMUSG00000025982	7079.77	-0.124941	0.0732226	-1.70632	0.0879489	0.735633	Sf3b1
Prkcg	ENSMUSG00000078816	9797.32	-0.195582	0.114639	-1.70607	0.0879958	0.735633	Prkcg
Il4ra	ENSMUSG00000030748	211.773	0.249947	0.146516	1.70594	0.08802	0.735633	Il4ra
Lrrc10b	ENSMUSG00000090291	190.796	-1.16253	0.681529	-1.70577	0.088051	0.735633	Lrrc10b
Gp6	ENSMUSG00000078810	2.23758	-1.58092	0.926829	-1.70573	0.0880583	NA	Gp6
Trp73	ENSMUSG00000029026	21.4636	-0.595743	0.349298	-1.70554	0.0880931	0.735633	Trp73
Commd10	ENSMUSG00000042705	571.366	0.170407	0.0999414	1.70507	0.0881817	0.735684	Commd10
Atp5pb	ENSMUSG00000000563	7723.78	0.198459	0.116398	1.70499	0.0881955	0.735684	Atp5pb
Plxnb3	ENSMUSG00000031385	650.676	-0.307666	0.180516	-1.70437	0.0883124	0.736258	Plxnb3
Bcl2a1b	ENSMUSG00000089929	49.1874	0.365024	0.214263	1.70362	0.0884513	0.736616	Bcl2a1b
Rbp7	ENSMUSG00000028996	0.770134	-2.61102	1.53265	-1.70359	0.0884573	NA	Rbp7
Pglyrp1	ENSMUSG00000030413	222.479	0.318998	0.18727	1.70341	0.0884916	0.736616	Pglyrp1
Ndufaf1	ENSMUSG00000027305	629.253	0.177358	0.104124	1.70333	0.0885068	0.736616	Ndufaf1
Uba7	ENSMUSG00000032596	109.377	-0.412183	0.242022	-1.70309	0.088552	0.736616	Uba7
Rgs10	ENSMUSG00000030844	730.883	0.172555	0.101333	1.70285	0.0885963	0.736616	Rgs10
ENSMUSG00000084028	ENSMUSG00000084028	1.00901	-2.55069	1.49838	-1.7023	0.0886996	NA	ENSMUSG00000084028
Ppdpf	ENSMUSG00000016344	827.626	0.187426	0.110108	1.7022	0.088717	0.737219	Ppdpf
Gde1	ENSMUSG00000033917	6220.87	0.0946605	0.0556279	1.70167	0.0888168	0.737647	Gde1
Mrpl34	ENSMUSG00000034880	281.51	0.201544	0.118462	1.70134	0.0888784	0.737758	Mrpl34
ENSMUSG00000094127	ENSMUSG00000094127	8.74525	-0.855095	0.502791	-1.7007	0.0889998	NA	ENSMUSG00000094127
Itgb1bp2	ENSMUSG00000031312	4.63918	-1.15234	0.677648	-1.7005	0.0890365	NA	Itgb1bp2
Alkal1	ENSMUSG00000087247	3.19851	-1.80544	1.06182	-1.70032	0.0890706	NA	Alkal1
Rgs12	ENSMUSG00000029101	1213.65	-0.43581	0.256395	-1.69976	0.0891764	0.739097	Rgs12
Tmem59	ENSMUSG00000028618	5618.01	0.106365	0.0625817	1.69961	0.0892034	0.739097	Tmem59
Ccn3	ENSMUSG00000037362	2829.42	-0.290889	0.171199	-1.69913	0.0892945	0.739097	Ccn3
Mboat1	ENSMUSG00000038732	62.4125	-0.441886	0.260067	-1.69912	0.0892959	0.739097	Mboat1
Coa7	ENSMUSG00000048351	441.769	0.218685	0.128706	1.6991	0.0893	0.739097	Coa7
Tcirg1	ENSMUSG00000001750	344.833	-0.190793	0.11231	-1.69881	0.0893547	0.739097	Tcirg1
Poldip2	ENSMUSG00000001100	2973.99	0.109871	0.0646799	1.69869	0.0893781	0.739097	Poldip2
Gm6882	ENSMUSG00000109516	4.28719	1.47238	0.866774	1.69868	0.0893787	NA	Gm6882
Zfp445	ENSMUSG00000047036	3971.45	-0.115808	0.0681947	-1.6982	0.0894709	0.739263	Zfp445
Rbpms2	ENSMUSG00000032387	71.6601	0.315382	0.185755	1.69784	0.0895382	0.739263	Rbpms2
Mgmt	ENSMUSG00000054612	27.5563	0.489598	0.28837	1.69781	0.0895432	0.739263	Mgmt
Tenm2	ENSMUSG00000049336	1363.7	-0.271912	0.160289	-1.69638	0.0898136	0.740927	Tenm2
Mob3b	ENSMUSG00000073910	177.631	-0.341994	0.201621	-1.69623	0.0898426	0.740927	Mob3b
Cirbp	ENSMUSG00000045193	1399.91	-0.195747	0.115418	-1.69598	0.0898901	0.740927	Cirbp
Gm13420	ENSMUSG00000079497	6.13831	0.887967	0.523644	1.69574	0.0899342	NA	Gm13420
Nfs1	ENSMUSG00000027618	1012.77	0.112895	0.0666058	1.69497	0.0900815	0.741519	Nfs1
Plekha7	ENSMUSG00000045659	496.352	-0.242402	0.143015	-1.69494	0.0900862	0.741519	Plekha7
Sgce	ENSMUSG00000004631	728.084	0.121236	0.0715333	1.69481	0.0901106	0.741519	Sgce
Sphk1	ENSMUSG00000061878	98.3215	0.41559	0.245352	1.69385	0.0902934	0.741519	Sphk1
Mnd1	ENSMUSG00000033752	12.2818	0.613036	0.361957	1.69367	0.0903275	0.741519	Mnd1
Plcb4	ENSMUSG00000039943	2541.18	0.221377	0.130727	1.69343	0.090373	0.741519	Plcb4
Nefh	ENSMUSG00000020396	2294.08	0.292038	0.172457	1.6934	0.0903802	0.741519	Nefh
Ryr3	ENSMUSG00000057378	415.875	-0.624297	0.368668	-1.69339	0.0903819	0.741519	Ryr3
Cnst	ENSMUSG00000038949	1372.12	-0.135797	0.080197	-1.69329	0.0904003	0.741519	Cnst
Gimap7	ENSMUSG00000043931	0.955487	2.60832	1.54075	1.69289	0.0904764	NA	Gimap7
Myt1	ENSMUSG00000010505	168.502	-0.462374	0.273134	-1.69284	0.090485	0.741519	Myt1
Zfp551	ENSMUSG00000034071	110.432	-0.291864	0.172416	-1.69279	0.0904954	0.741519	Zfp551
ENSMUSG00000078984	ENSMUSG00000078984	4.42362	-1.13836	0.672655	-1.69234	0.0905811	NA	ENSMUSG00000078984
[truncated: 16,118 more rows]

## Sheet: Cortex APP PCS vs Control 6mo
	ENSEMBL	baseMean	log2FoldChange	lfcSE	stat	pvalue	padj	SYMBOL
Gcnt7	ENSMUSG00000074569	5.66486	-21.0583	3.05938	-6.8832	5.85237e-12	5.34995e-08	Gcnt7
Adamdec1	ENSMUSG00000022057	5.66486	-21.0583	3.05938	-6.8832	5.85237e-12	5.34995e-08	Adamdec1
ENSMUSG00000093909	ENSMUSG00000093909	547.615	0.641724	0.137306	4.67368	2.95843e-06	0.0153503	ENSMUSG00000093909
ENSMUSG00000040838	ENSMUSG00000040838	35.4264	-2.92102	0.628502	-4.64759	3.35837e-06	0.0153503	ENSMUSG00000040838
Alg13	ENSMUSG00000041718	215.441	-0.396685	0.0969903	-4.08994	4.31478e-05	0.154359	Alg13
Dpm1	ENSMUSG00000078919	760.303	-0.416369	0.102742	-4.05258	5.06564e-05	0.154359	Dpm1
Gdpd2	ENSMUSG00000019359	92.0375	-0.867157	0.219715	-3.94673	7.9225e-05	0.206924	Gdpd2
Olfm2	ENSMUSG00000032172	4639.02	0.314927	0.0852679	3.69338	0.000221293	0.430725	Olfm2
Cep131	ENSMUSG00000039781	527.391	0.47523	0.129207	3.67805	0.000235023	0.430725	Cep131
Trp63	ENSMUSG00000022510	25.5071	-1.36803	0.373285	-3.66485	0.000247487	0.430725	Trp63
Gm10359	ENSMUSG00000094708	381.185	10.3352	2.83585	3.64448	0.000267932	0.430725	Gm10359
Trpc3	ENSMUSG00000027716	524.64	0.571406	0.157509	3.62778	0.000285872	0.430725	Trpc3
Gucy2g	ENSMUSG00000055523	397.265	0.348737	0.0966046	3.60994	0.000306264	0.430725	Gucy2g
Sfrp1	ENSMUSG00000031548	507.479	-0.912746	0.255008	-3.57928	0.00034454	0.449944	Sfrp1
Hmcn1	ENSMUSG00000066842	148.29	1.01037	0.284537	3.55093	0.000383874	0.467891	Hmcn1
Sft2d2	ENSMUSG00000040848	1902.81	-0.276249	0.0794031	-3.47908	0.000503147	0.57494	Sft2d2
X4930523C07Rik	ENSMUSG00000090394	92.0733	1.41921	0.415207	3.41807	0.000630668	0.678265	4930523C07Rik
ENSMUSG00000073902	ENSMUSG00000073902	34.8801	-1.06565	0.315817	-3.37428	0.00074009	0.697879	ENSMUSG00000073902
Samd9l	ENSMUSG00000047735	314.586	-0.304638	0.0903282	-3.37257	0.000744702	0.697879	Samd9l
Heph	ENSMUSG00000031209	240.899	-0.838417	0.249935	-3.35454	0.000794957	0.697879	Heph
Eif1	ENSMUSG00000035530	11842.5	-0.186572	0.0557693	-3.34543	0.000821545	0.697879	Eif1
Lcn2	ENSMUSG00000026822	41.7635	-2.42798	0.727082	-3.33935	0.000839761	0.697879	Lcn2
Adam3	ENSMUSG00000031553	9.88792	-2.8161	0.856215	-3.28901	0.00100539	0.799198	Adam3
Kat2b	ENSMUSG00000000708	1005.85	-0.286326	0.0889401	-3.21931	0.00128499	0.941307	Kat2b
Angptl3	ENSMUSG00000028553	6.16928	-1.92251	0.60082	-3.19982	0.00137515	0.941307	Angptl3
Arl13b	ENSMUSG00000022911	319.162	-0.381612	0.119423	-3.19547	0.00139602	0.941307	Arl13b
Hsd17b11	ENSMUSG00000029311	1385.03	-0.323546	0.1015	-3.18764	0.00143438	0.941307	Hsd17b11
Apaf1	ENSMUSG00000019979	361.605	-0.541639	0.169996	-3.18619	0.00144159	0.941307	Apaf1
Pik3c2a	ENSMUSG00000030660	1139.83	-0.231842	0.0731713	-3.16849	0.00153235	0.966068	Pik3c2a
Lrrc23	ENSMUSG00000030125	28.4132	-1.14641	0.363539	-3.15348	0.00161338	0.968795	Lrrc23
Lpcat4	ENSMUSG00000027134	3564.05	0.245283	0.0779115	3.14822	0.00164265	0.968795	Lpcat4
Gm10288	ENSMUSG00000070343	72.7653	-9.41858	3.00365	-3.13571	0.00171436	0.979492	Gm10288
Ikzf2	ENSMUSG00000025997	100.993	-0.605387	0.194896	-3.1062	0.00189506	0.998369	Ikzf2
Dkkl1	ENSMUSG00000030792	685.874	0.333339	0.107395	3.10386	0.00191016	0.998369	Dkkl1
Nfxl1	ENSMUSG00000072889	249.381	-0.324493	0.104551	-3.10369	0.00191122	0.998369	Nfxl1
Ak9	ENSMUSG00000091415	10.8199	-1.39606	0.452409	-3.08585	0.00202973	0.999679	Ak9
Myl4	ENSMUSG00000061086	922.593	0.393517	0.128107	3.07177	0.00212791	0.999679	Myl4
Pdzph1	ENSMUSG00000024227	142.891	-0.666022	0.217744	-3.05874	0.0022227	0.999679	Pdzph1
Ehf	ENSMUSG00000012350	6.74482	-3.58333	1.18099	-3.03417	0.00241197	0.999679	Ehf
Gm3325	ENSMUSG00000113836	72.8232	-0.703031	0.231791	-3.03304	0.00242106	0.999679	Gm3325
Commd1	ENSMUSG00000051355	574.145	-0.268999	0.0887176	-3.03208	0.00242875	0.999679	Commd1
Hmgb2	ENSMUSG00000054717	155.859	-0.565154	0.186496	-3.03039	0.0024424	0.999679	Hmgb2
Dnai1	ENSMUSG00000061322	95.5338	-0.487896	0.161109	-3.02835	0.00245889	0.999679	Dnai1
Dnai2	ENSMUSG00000034706	73.0475	-0.94202	0.312908	-3.01053	0.00260788	0.999679	Dnai2
Ddx11	ENSMUSG00000035842	31.3446	-0.816967	0.2719	-3.00466	0.0026588	0.999679	Ddx11
Rarres2	ENSMUSG00000009281	144.992	-0.546148	0.182441	-2.99356	0.00275742	0.999679	Rarres2
Plcxd1	ENSMUSG00000064247	494.06	0.265829	0.0888668	2.99132	0.00277777	0.999679	Plcxd1
Gstt3	ENSMUSG00000001665	130.849	-0.435912	0.145985	-2.986	0.00282651	0.999679	Gstt3
Bcl2l13	ENSMUSG00000009112	1858.08	0.253104	0.084933	2.98005	0.00288204	0.999679	Bcl2l13
Tm7sf3	ENSMUSG00000040234	1284.19	-0.224697	0.0754985	-2.97618	0.00291868	0.999679	Tm7sf3
Ttyh3	ENSMUSG00000036565	8874.57	0.188748	0.0635206	2.97145	0.00296398	0.999679	Ttyh3
Slc39a5	ENSMUSG00000039878	5.52817	1.84721	0.62591	2.95124	0.00316501	0.999679	Slc39a5
Zmynd19	ENSMUSG00000026974	891.803	0.188359	0.0644424	2.9229	0.00346784	0.999679	Zmynd19
Iglon5	ENSMUSG00000013367	996.733	0.268969	0.0921518	2.91876	0.00351423	0.999679	Iglon5
Plce1	ENSMUSG00000024998	447.819	-0.401741	0.138349	-2.90382	0.0036864	0.999679	Plce1
Cdc14a	ENSMUSG00000033502	130.343	-0.493671	0.170031	-2.90342	0.00369113	0.999679	Cdc14a
H1f4	ENSMUSG00000051627	53.1772	-1.00748	0.347143	-2.90222	0.00370531	0.999679	H1f4
Gm45351	ENSMUSG00000092178	75.4996	-0.591452	0.204391	-2.89373	0.00380701	0.999679	Gm45351
Slc19a3	ENSMUSG00000038496	149.227	0.417156	0.145161	2.87375	0.00405626	0.999679	Slc19a3
Mgst1	ENSMUSG00000008540	285.246	-0.777321	0.270774	-2.87074	0.00409515	0.999679	Mgst1
Scara3	ENSMUSG00000034463	1204.3	-0.230756	0.0806071	-2.86272	0.00420023	0.999679	Scara3
Stra6	ENSMUSG00000032327	288.908	-0.471167	0.165076	-2.85424	0.00431405	0.999679	Stra6
Fam107a	ENSMUSG00000021750	26609.8	-0.587763	0.206766	-2.84264	0.00447414	0.999679	Fam107a
X1700012D01Rik	ENSMUSG00000040195	126.326	-0.538525	0.191087	-2.81822	0.00482913	0.999679	1700012D01Rik
Bmi1	ENSMUSG00000026739	1764.36	-0.158616	0.0562927	-2.81771	0.00483678	0.999679	Bmi1
Gm2897	ENSMUSG00000079410	18.2146	0.961348	0.341436	2.81561	0.00486852	0.999679	Gm2897
Fam81b	ENSMUSG00000109228	6.72246	-3.56884	1.27016	-2.80974	0.00495809	0.999679	Fam81b
Ighg2b	ENSMUSG00000076613	31.4817	0.875469	0.312263	2.80363	0.00505312	0.999679	Ighg2b
Apod	ENSMUSG00000022548	6098.68	-0.438309	0.156383	-2.80279	0.00506634	0.999679	Apod
Gm8995	ENSMUSG00000063286	284.847	-0.420587	0.150248	-2.79928	0.00512163	0.999679	Gm8995
Agtr2	ENSMUSG00000068122	19.7316	1.84847	0.660407	2.79898	0.00512647	0.999679	Agtr2
ENSMUSG00000090338	ENSMUSG00000090338	904.223	0.596979	0.213556	2.79543	0.0051831	0.999679	ENSMUSG00000090338
Fnta	ENSMUSG00000015994	1516.17	-0.200315	0.0716592	-2.79539	0.00518377	0.999679	Fnta
Zbp1	ENSMUSG00000027514	40.3992	-1.58483	0.56945	-2.78308	0.00538452	0.999679	Zbp1
Mt1	ENSMUSG00000031765	4376.88	-0.40217	0.144595	-2.78136	0.00541317	0.999679	Mt1
Eme2	ENSMUSG00000073436	583.201	0.23081	0.0831062	2.77729	0.00548147	0.999679	Eme2
Naaa	ENSMUSG00000029413	1125.64	-0.285093	0.102778	-2.77387	0.00553945	0.999679	Naaa
Gmppa	ENSMUSG00000033021	946.349	-0.186863	0.0676234	-2.76329	0.00572213	0.999679	Gmppa
Bbs2	ENSMUSG00000031755	647.985	-0.299244	0.108439	-2.75956	0.00578786	0.999679	Bbs2
ENSMUSG00000108596	ENSMUSG00000108596	9.09836	1.33342	0.483232	2.75938	0.00579117	0.999679	ENSMUSG00000108596
Slc2a6	ENSMUSG00000036067	734.175	0.324512	0.11813	2.74707	0.00601299	0.999679	Slc2a6
Lhcgr	ENSMUSG00000024107	18.6693	-1.58907	0.578587	-2.74646	0.00602422	0.999679	Lhcgr
Spib	ENSMUSG00000008193	2.67635	-3.26776	1.19047	-2.74492	0.00605254	0.999679	Spib
Ccdc170	ENSMUSG00000019767	11.1657	-1.73388	0.631924	-2.74382	0.00607292	0.999679	Ccdc170
Abcf3	ENSMUSG00000003234	2217.3	-0.166387	0.0608253	-2.73549	0.00622876	0.999679	Abcf3
Matcap1	ENSMUSG00000014837	872.54	0.259937	0.0950693	2.73418	0.00625359	0.999679	Matcap1
Ttn	ENSMUSG00000051747	5.41894	1.89109	0.692233	2.73188	0.00629749	0.999679	Ttn
Gck	ENSMUSG00000041798	15.6034	-1.33905	0.490819	-2.7282	0.00636818	0.999679	Gck
Or4c114	ENSMUSG00000075104	1.68441	-3.53926	1.29743	-2.72789	0.00637408	0.999679	Or4c114
Tedc1	ENSMUSG00000037466	52.2743	-0.483164	0.177174	-2.72705	0.00639032	0.999679	Tedc1
H2bc21	ENSMUSG00000068854	282.394	-0.692736	0.254052	-2.72675	0.0063962	0.999679	H2bc21
Tmem232	ENSMUSG00000045036	151.065	0.512382	0.187979	2.72574	0.00641572	0.999679	Tmem232
Zfp428	ENSMUSG00000064264	435.916	0.189135	0.0694892	2.72179	0.00649285	0.999679	Zfp428
Pcdhgc4	ENSMUSG00000023036	5791.87	0.223015	0.0819827	2.72027	0.00652287	0.999679	Pcdhgc4
Il34	ENSMUSG00000031750	1847.15	0.184782	0.0681633	2.71086	0.00671081	0.999679	Il34
Irgm1	ENSMUSG00000046879	704.154	-0.536701	0.198759	-2.70026	0.00692858	0.999679	Irgm1
BC049715	ENSMUSG00000047515	18.7715	1.02129	0.378835	2.69588	0.00702023	0.999679	BC049715
Mrm1	ENSMUSG00000018405	463.029	0.328611	0.121997	2.6936	0.00706856	0.999679	Mrm1
Or4f59	ENSMUSG00000074947	13.3167	-1.90444	0.708294	-2.68877	0.00717159	0.999679	Or4f59
Vipr1	ENSMUSG00000032528	936.79	0.345165	0.12899	2.67591	0.00745263	0.999679	Vipr1
Etnppl	ENSMUSG00000019232	1472.76	-1.05459	0.395339	-2.66755	0.00764061	0.999679	Etnppl
Gpr162	ENSMUSG00000038390	5685.32	0.150343	0.0563723	2.66697	0.00765376	0.999679	Gpr162
H2bc6	ENSMUSG00000047246	165.661	-0.642077	0.240794	-2.6665	0.0076645	0.999679	H2bc6
Stx1b	ENSMUSG00000030806	29667	0.178392	0.0669848	2.66317	0.00774074	0.999679	Stx1b
ENSMUSG00000083929	ENSMUSG00000083929	179.689	0.581003	0.21845	2.65966	0.00782192	0.999679	ENSMUSG00000083929
ENSMUSG00000087150	ENSMUSG00000087150	64.9835	-0.925849	0.348163	-2.65924	0.00783164	0.999679	ENSMUSG00000087150
Cts8	ENSMUSG00000057446	3.81257	-1.90736	0.718608	-2.65425	0.00794852	0.999679	Cts8
Zfp36l2	ENSMUSG00000045817	757.886	-0.311494	0.117422	-2.65279	0.00798303	0.999679	Zfp36l2
Plpp7	ENSMUSG00000051373	898.682	0.223978	0.084486	2.65107	0.0080238	0.999679	Plpp7
Dynlt1f	ENSMUSG00000095677	230.262	-0.589047	0.222274	-2.65009	0.00804692	0.999679	Dynlt1f
X9930111J21Rik2	ENSMUSG00000069892	380.053	-0.316328	0.119504	-2.64701	0.0081206	0.999679	9930111J21Rik2
Cnih4	ENSMUSG00000062169	1212.03	-0.178689	0.0677949	-2.63572	0.00839585	0.999679	Cnih4
Gm527	ENSMUSG00000047227	101.639	-0.526815	0.200393	-2.6289	0.00856612	0.999679	Gm527
Ubac1	ENSMUSG00000036352	1676.52	0.38417	0.146159	2.62844	0.00857776	0.999679	Ubac1
Mmp8	ENSMUSG00000005800	2.60232	-3.10336	1.18382	-2.62147	0.0087551	0.999679	Mmp8
Espl1	ENSMUSG00000058290	47.24	-1.15271	0.442202	-2.60676	0.00914032	0.999679	Espl1
Pmfbp1	ENSMUSG00000031727	11.7071	1.0593	0.407162	2.60166	0.00927738	0.999679	Pmfbp1
Cryzl2	ENSMUSG00000033488	309.486	-0.429111	0.165272	-2.5964	0.00942058	0.999679	Cryzl2
ENSMUSG00000082724	ENSMUSG00000082724	80.7248	-0.497255	0.191632	-2.59484	0.0094636	0.999679	ENSMUSG00000082724
Gbp10	ENSMUSG00000105096	13.9784	-1.6843	0.651126	-2.58676	0.00968843	0.999679	Gbp10
Tmem260	ENSMUSG00000036339	864.219	-0.163652	0.0632673	-2.58667	0.00969086	0.999679	Tmem260
ENSMUSG00000096862	ENSMUSG00000096862	412.492	0.549487	0.21245	2.58643	0.0096975	0.999679	ENSMUSG00000096862
Gm9794	ENSMUSG00000107176	20.3	7.77058	3.00479	2.58607	0.00970774	0.999679	Gm9794
Cltb	ENSMUSG00000047547	4418.83	0.126648	0.0489806	2.58568	0.00971863	0.999679	Cltb
Meaf6	ENSMUSG00000028863	3044.4	0.148109	0.0572915	2.58519	0.00973257	0.999679	Meaf6
Cmc4	ENSMUSG00000090110	142.85	-0.512765	0.198508	-2.58309	0.00979205	0.999679	Cmc4
H4c9	ENSMUSG00000060639	30.1774	-0.735858	0.285333	-2.57894	0.00991026	0.999679	H4c9
Duxbl1	ENSMUSG00000048502	34.4122	-0.816749	0.316855	-2.57767	0.00994684	0.999679	Duxbl1
Ybx2	ENSMUSG00000018554	44.3546	-0.691434	0.268485	-2.57532	0.0100148	0.999679	Ybx2
Cdh19	ENSMUSG00000047216	674.249	-0.442454	0.172234	-2.56892	0.0102017	0.999679	Cdh19
Rnft1	ENSMUSG00000020521	497.437	-0.351591	0.136912	-2.56801	0.0102283	0.999679	Rnft1
Pgap4	ENSMUSG00000039611	2248.77	0.196155	0.0764336	2.56635	0.0102776	0.999679	Pgap4
Rara	ENSMUSG00000037992	558.24	0.462103	0.180751	2.55657	0.0105709	0.999679	Rara
Ak3	ENSMUSG00000024782	3729.95	-0.226296	0.0885244	-2.55631	0.0105788	0.999679	Ak3
Atp8b5	ENSMUSG00000028457	7.35012	-1.60521	0.628526	-2.55393	0.0106514	0.999679	Atp8b5
Bop1	ENSMUSG00000022557	1743.92	0.132954	0.0521365	2.55011	0.0107689	0.999679	Bop1
Trim3	ENSMUSG00000036989	4084.19	0.161087	0.0633055	2.5446	0.0109403	0.999679	Trim3
Acss3	ENSMUSG00000035948	67.8324	-0.869002	0.341515	-2.54455	0.0109418	0.999679	Acss3
Chst12	ENSMUSG00000036599	614.853	0.276284	0.108631	2.54333	0.0109801	0.999679	Chst12
Rtn4r	ENSMUSG00000043811	2920.76	0.261133	0.102695	2.54281	0.0109966	0.999679	Rtn4r
Camk1g	ENSMUSG00000016179	2068.96	0.308355	0.121295	2.54218	0.0110162	0.999679	Camk1g
Mycbp	ENSMUSG00000028647	163.474	-0.430356	0.169375	-2.54084	0.0110587	0.999679	Mycbp
Prelp	ENSMUSG00000041577	693.066	-0.415689	0.163632	-2.54039	0.0110729	0.999679	Prelp
Slc23a1	ENSMUSG00000024354	3.40576	-2.58185	1.01636	-2.5403	0.0110758	0.999679	Slc23a1
Irgm2	ENSMUSG00000069874	368.869	-0.666817	0.263085	-2.5346	0.0112575	0.999679	Irgm2
Pde1c	ENSMUSG00000004347	290.269	-0.76586	0.302245	-2.53391	0.0112798	0.999679	Pde1c
X1700030K09Rik	ENSMUSG00000052794	233.596	-0.452015	0.178432	-2.53327	0.0113004	0.999679	1700030K09Rik
Tmem202	ENSMUSG00000049526	61.0891	-0.416017	0.164363	-2.53108	0.0113711	0.999679	Tmem202
E2f4	ENSMUSG00000014859	799.609	0.188282	0.0744812	2.52792	0.0114741	0.999679	E2f4
Rpusd3	ENSMUSG00000051169	204.383	0.4639	0.183533	2.52761	0.0114842	0.999679	Rpusd3
Slc49a3	ENSMUSG00000029490	36.2406	-0.665748	0.263588	-2.52572	0.0115463	0.999679	Slc49a3
Arl14epl	ENSMUSG00000073568	4.22743	-4.59205	1.81846	-2.52524	0.0115618	0.999679	Arl14epl
Isg15	ENSMUSG00000035692	104.269	-0.706205	0.279923	-2.52286	0.0116405	0.999679	Isg15
Tlr4	ENSMUSG00000039005	115.371	-0.515855	0.204817	-2.51861	0.0117818	0.999679	Tlr4
Wasf3	ENSMUSG00000029636	4959.99	-0.247471	0.0983652	-2.51584	0.0118749	0.999679	Wasf3
Ctbs	ENSMUSG00000028189	327.698	-0.435644	0.173315	-2.5136	0.0119507	0.999679	Ctbs
Cip2a	ENSMUSG00000033031	116.028	-0.493687	0.196483	-2.51262	0.011984	0.999679	Cip2a
Saysd1	ENSMUSG00000045107	218.076	-0.272786	0.108586	-2.51217	0.0119992	0.999679	Saysd1
Parp12	ENSMUSG00000038507	457.206	-0.416902	0.16599	-2.51161	0.0120181	0.999679	Parp12
Itga7	ENSMUSG00000025348	428.999	0.287746	0.114685	2.50901	0.0121069	0.999679	Itga7
Zdhhc8	ENSMUSG00000060166	3654.93	0.253447	0.101113	2.50656	0.0121911	0.999679	Zdhhc8
Preb	ENSMUSG00000045302	1893.92	0.174159	0.0697356	2.49741	0.0125103	0.999679	Preb
Ptdss1	ENSMUSG00000021518	2596.85	0.130378	0.0522389	2.4958	0.0125673	0.999679	Ptdss1
Irak1bp1	ENSMUSG00000032251	496.251	-0.27242	0.109273	-2.49301	0.0126665	0.999679	Irak1bp1
Gbp6	ENSMUSG00000104713	250.245	-0.73711	0.295692	-2.49283	0.0126731	0.999679	Gbp6
Map3k1	ENSMUSG00000021754	313.27	-0.334697	0.134599	-2.48663	0.0128961	0.999679	Map3k1
Mettl7a1	ENSMUSG00000054619	1432.29	-0.214178	0.0862346	-2.48366	0.0130039	0.999679	Mettl7a1
Smyd1	ENSMUSG00000055027	46.4674	-1.05907	0.426544	-2.4829	0.0130318	0.999679	Smyd1
Stx8	ENSMUSG00000020903	786.466	-0.180153	0.0725624	-2.48273	0.0130379	0.999679	Stx8
Fat2	ENSMUSG00000055333	8.73197	-1.82918	0.738267	-2.47767	0.0132242	0.999679	Fat2
Rttn	ENSMUSG00000023066	159.413	-0.380141	0.153597	-2.47492	0.0133266	0.999679	Rttn
Gm21103	ENSMUSG00000094811	1.22056	3.30638	1.33625	2.47437	0.0133472	0.999679	Gm21103
Slc26a9	ENSMUSG00000042268	4.87529	-3.18052	1.28612	-2.47296	0.0133999	0.999679	Slc26a9
ENSMUSG00000063388	ENSMUSG00000063388	8.429	-1.7343	0.701341	-2.47284	0.0134045	0.999679	ENSMUSG00000063388
Hcar2	ENSMUSG00000045502	68.4132	-0.758431	0.307341	-2.46772	0.0135977	0.999679	Hcar2
Ahrr	ENSMUSG00000021575	36.1352	0.82124	0.333248	2.46435	0.0137262	0.999679	Ahrr
Mbtd1	ENSMUSG00000059474	628.975	-0.166042	0.0673798	-2.46427	0.0137293	0.999679	Mbtd1
ENSMUSG00000093485	ENSMUSG00000093485	16.7256	1.96237	0.797334	2.46116	0.0138488	0.999679	ENSMUSG00000093485
Tmem179	ENSMUSG00000054013	4208.04	0.156717	0.0637032	2.46012	0.0138892	0.999679	Tmem179
E2f1	ENSMUSG00000027490	824.111	0.168844	0.0686894	2.45807	0.0139684	0.999679	E2f1
Stat1	ENSMUSG00000026104	1409.63	-0.393183	0.160019	-2.4571	0.0140062	0.999679	Stat1
Cflar	ENSMUSG00000026031	866.678	-0.295109	0.120219	-2.45475	0.0140983	0.999679	Cflar
Top1mt	ENSMUSG00000000934	260.036	0.255026	0.104037	2.45131	0.0142337	0.999679	Top1mt
Adck5	ENSMUSG00000022550	334.911	-0.383855	0.156694	-2.44971	0.0142972	0.999679	Adck5
Tmem8b	ENSMUSG00000078716	3404.92	0.14619	0.0596788	2.44962	0.0143008	0.999679	Tmem8b
E2f5	ENSMUSG00000027552	302.255	-0.315917	0.129055	-2.44792	0.0143683	0.999679	E2f5
Colq	ENSMUSG00000057606	28.615	0.826096	0.337675	2.44642	0.0144282	0.999679	Colq
Ing3	ENSMUSG00000029670	563.372	-0.255794	0.104627	-2.44481	0.0144927	0.999679	Ing3
Aanat	ENSMUSG00000020804	8.80781	1.49508	0.611649	2.44435	0.0145113	0.999679	Aanat
Poln	ENSMUSG00000045102	15.8959	-1.66916	0.683036	-2.44373	0.0145361	0.999679	Poln
H2az2	ENSMUSG00000041126	966.04	-0.302445	0.123855	-2.44192	0.0146092	0.999679	H2az2
Ppif	ENSMUSG00000021868	821.537	0.144667	0.0592498	2.44164	0.0146207	0.999679	Ppif
Csgalnact2	ENSMUSG00000042042	568.1	-0.197961	0.08116	-2.43914	0.0147223	0.999679	Csgalnact2
Kif17	ENSMUSG00000028758	930.933	0.162506	0.066683	2.437	0.0148097	0.999679	Kif17
Nhej1	ENSMUSG00000026162	76.6892	-0.413095	0.169518	-2.43688	0.0148148	0.999679	Nhej1
Vit	ENSMUSG00000024076	38.3497	-0.926259	0.380143	-2.43661	0.0148257	0.999679	Vit
H2.Aa	ENSMUSG00000036594	450.402	-1.56941	0.644269	-2.43595	0.0148526	0.999679	H2-Aa
Rftn2	ENSMUSG00000025978	1040.6	-0.173628	0.0715632	-2.42621	0.0152573	0.999679	Rftn2
Fmo5	ENSMUSG00000028088	210.869	-0.467601	0.193299	-2.41906	0.0155609	0.999679	Fmo5
Or11g7	ENSMUSG00000095917	7.50967	-2.46343	1.01886	-2.41783	0.0156135	0.999679	Or11g7
Plcd4	ENSMUSG00000026173	622.278	-0.400641	0.166035	-2.41299	0.0158221	0.999679	Plcd4
Pigz	ENSMUSG00000045625	312.46	0.321974	0.133577	2.41039	0.0159353	0.999679	Pigz
Mt2	ENSMUSG00000031762	2476.33	-0.40248	0.166986	-2.41026	0.0159411	0.999679	Mt2
Pmepa1	ENSMUSG00000038400	1888.23	0.259	0.107619	2.40664	0.0161001	0.999679	Pmepa1
Zfp703	ENSMUSG00000085795	1325.01	0.188104	0.0782334	2.40439	0.0161995	0.999679	Zfp703
Wdr62	ENSMUSG00000037020	54.1879	-0.62726	0.262167	-2.39259	0.0167297	0.999679	Wdr62
Diras1	ENSMUSG00000043670	3999.73	0.168187	0.0703605	2.39036	0.0168319	0.999679	Diras1
Pcyox1l	ENSMUSG00000024579	563.971	0.233983	0.0979805	2.38806	0.0169377	0.999679	Pcyox1l
Maea	ENSMUSG00000079562	3030.24	0.126828	0.0531693	2.38537	0.017062	0.999679	Maea
Ano8	ENSMUSG00000034863	1204.57	0.1845	0.0773556	2.38509	0.017075	0.999679	Ano8
Tmprss7	ENSMUSG00000033177	97.7105	-0.454446	0.190926	-2.38023	0.0173019	0.999679	Tmprss7
Foxd1	ENSMUSG00000078302	37.7467	0.532386	0.223849	2.37833	0.0173913	0.999679	Foxd1
Gjb6	ENSMUSG00000040055	2645.78	-0.364272	0.153167	-2.37827	0.0173941	0.999679	Gjb6
Fth1	ENSMUSG00000024661	66598.9	-0.206923	0.0870686	-2.37655	0.0174756	0.999679	Fth1
Rrm2b	ENSMUSG00000022292	1774.28	-0.17313	0.0729089	-2.37461	0.0175674	0.999679	Rrm2b
Rnf141	ENSMUSG00000030788	3209.19	-0.167571	0.0705996	-2.37355	0.0176181	0.999679	Rnf141
Lat	ENSMUSG00000030742	12.0029	-1.01425	0.427867	-2.37048	0.0177649	0.999679	Lat
Igtp	ENSMUSG00000078853	394.062	-0.672196	0.284016	-2.36675	0.017945	0.999679	Igtp
Snx9	ENSMUSG00000002365	546.279	-0.22303	0.0943048	-2.36499	0.0180307	0.999679	Snx9
Pax6	ENSMUSG00000027168	262.477	-0.375295	0.158942	-2.36121	0.0182153	0.999679	Pax6
Slc6a4	ENSMUSG00000020838	2.17252	-2.36776	1.00288	-2.36095	0.018228	0.999679	Slc6a4
H4c8	ENSMUSG00000060981	18.3508	-0.87751	0.37171	-2.36074	0.0182385	0.999679	H4c8
Rpl13	ENSMUSG00000000740	5287.02	-0.246292	0.104372	-2.35974	0.0182875	0.999679	Rpl13
Grik5	ENSMUSG00000003378	6887.39	0.19566	0.082959	2.35852	0.018348	0.999679	Grik5
X1110017D15Rik	ENSMUSG00000028441	24.3944	-0.860622	0.365047	-2.35756	0.0183954	0.999679	1110017D15Rik
Cldn10	ENSMUSG00000022132	1094.52	-0.414322	0.17578	-2.35704	0.0184212	0.999679	Cldn10
Gpt2	ENSMUSG00000031700	2682.11	-0.220951	0.0938947	-2.35318	0.0186138	0.999679	Gpt2
Bdh2	ENSMUSG00000028167	38.4591	-1.05246	0.447258	-2.35315	0.0186153	0.999679	Bdh2
ENSMUSG00000048747	ENSMUSG00000048747	118.736	-0.503533	0.214204	-2.35072	0.0187372	0.999679	ENSMUSG00000048747
Scyl3	ENSMUSG00000026584	857.829	-0.324089	0.137911	-2.34998	0.0187742	0.999679	Scyl3
Gabpb2	ENSMUSG00000038766	504.608	-0.285114	0.121363	-2.34927	0.01881	0.999679	Gabpb2
Lbp	ENSMUSG00000016024	60.2508	-0.740152	0.31518	-2.34835	0.018857	0.999679	Lbp
Psmf1	ENSMUSG00000032869	1247.56	0.132919	0.0567495	2.34221	0.0191697	0.999679	Psmf1
Tfcp2l1	ENSMUSG00000026380	599.422	-0.289953	0.123802	-2.34208	0.0191769	0.999679	Tfcp2l1
Ezr	ENSMUSG00000052397	3056	-0.298897	0.127637	-2.34177	0.0191927	0.999679	Ezr
Micos13	ENSMUSG00000049760	1226.8	-0.230296	0.0983577	-2.34142	0.0192107	0.999679	Micos13
ENSMUSG00000082292	ENSMUSG00000082292	22.2936	-1.083	0.462561	-2.34132	0.0192159	0.999679	ENSMUSG00000082292
Ggt1	ENSMUSG00000006345	67.2835	-0.410225	0.175363	-2.33929	0.0193204	0.999679	Ggt1
Taf1d	ENSMUSG00000031939	413.828	-0.244782	0.104658	-2.33888	0.0193417	0.999679	Taf1d
H2.Q5	ENSMUSG00000055413	27.8384	-0.591356	0.252957	-2.33777	0.019399	0.999679	H2-Q5
Tecta	ENSMUSG00000037705	7.61742	1.22485	0.52414	2.33688	0.0194454	0.999679	Tecta
Gpr137	ENSMUSG00000024958	2840.05	0.118956	0.0509066	2.33674	0.0194526	0.999679	Gpr137
Cenpq	ENSMUSG00000023919	156.095	-0.372281	0.159394	-2.3356	0.0195119	0.999679	Cenpq
Hrh3	ENSMUSG00000039059	3092.95	0.31106	0.133236	2.33466	0.0195611	0.999679	Hrh3
Col17a1	ENSMUSG00000025064	32.1787	1.33142	0.570381	2.33426	0.0195823	0.999679	Col17a1
Phyhd1	ENSMUSG00000079484	399.254	-0.52998	0.227128	-2.33339	0.0196274	0.999679	Phyhd1
Zc3hav1	ENSMUSG00000029826	387.205	-0.392406	0.16831	-2.33145	0.0197297	0.999679	Zc3hav1
H2.Ab1	ENSMUSG00000073421	310.448	-1.3325	0.572028	-2.32943	0.0198362	0.999679	H2-Ab1
Prodh	ENSMUSG00000003526	968.813	-0.354279	0.152095	-2.32933	0.0198416	0.999679	Prodh
Eps8l1	ENSMUSG00000006154	168.351	0.957744	0.411487	2.32752	0.0199376	0.999679	Eps8l1
Rgs3	ENSMUSG00000059810	863.711	-0.216974	0.0932578	-2.3266	0.0199864	0.999679	Rgs3
Tspo	ENSMUSG00000041736	179.31	-0.387827	0.166733	-2.32603	0.0200169	0.999679	Tspo
Derl3	ENSMUSG00000009092	30.4869	0.597209	0.257055	2.32328	0.0201643	0.999679	Derl3
Slc35f6	ENSMUSG00000029175	1202.41	0.181754	0.0784783	2.31597	0.0205597	0.999679	Slc35f6
Galc	ENSMUSG00000021003	937.829	-0.127977	0.0552752	-2.31527	0.0205982	0.999679	Galc
Rps20	ENSMUSG00000028234	4058.78	-0.262227	0.113308	-2.31429	0.0206516	0.999679	Rps20
Zfp933	ENSMUSG00000059423	588.11	-0.215528	0.0931511	-2.31374	0.0206817	0.999679	Zfp933
Ttc12	ENSMUSG00000040219	65.7273	-0.491615	0.212516	-2.31331	0.0207054	0.999679	Ttc12
Clcn1	ENSMUSG00000029862	50.4715	0.436314	0.188677	2.3125	0.0207503	0.999679	Clcn1
Nfe2l2	ENSMUSG00000015839	1018.63	-0.266184	0.115128	-2.31206	0.0207742	0.999679	Nfe2l2
Noxred1	ENSMUSG00000072919	25.3036	-0.646288	0.280638	-2.30292	0.0212831	0.999679	Noxred1
Ptp4a2	ENSMUSG00000028788	5446.78	-0.161823	0.0703701	-2.2996	0.0214709	0.999679	Ptp4a2
Rac2	ENSMUSG00000033220	204.531	-0.743398	0.323345	-2.29909	0.0214999	0.999679	Rac2
Cd200r4	ENSMUSG00000062082	28.4994	-0.882546	0.384432	-2.29571	0.0216922	0.999679	Cd200r4
H2.T23	ENSMUSG00000067212	1162.27	-0.236248	0.102938	-2.29506	0.0217298	0.999679	H2-T23
Psmb9	ENSMUSG00000096727	111.81	-0.634645	0.276562	-2.29477	0.0217463	0.999679	Psmb9
Ppara	ENSMUSG00000022383	120.506	-0.642963	0.280261	-2.29416	0.0217813	0.999679	Ppara
Ankrd13d	ENSMUSG00000005986	1418.13	0.173039	0.0754378	2.2938	0.0218022	0.999679	Ankrd13d
Nacc2	ENSMUSG00000026932	2732.43	-0.819596	0.357357	-2.29349	0.0218196	0.999679	Nacc2
Gm10177	ENSMUSG00000090136	681.343	-0.248685	0.108531	-2.29137	0.0219418	0.999679	Gm10177
Capn12	ENSMUSG00000054083	24.3932	0.90476	0.395084	2.29004	0.0220188	0.999679	Capn12
Slc25a21	ENSMUSG00000035472	24.3705	-1.09624	0.479725	-2.28515	0.022304	0.999679	Slc25a21
Vps37d	ENSMUSG00000043614	392.338	0.250871	0.109915	2.28242	0.0224646	0.999679	Vps37d
Htr6	ENSMUSG00000028747	90.072	0.355169	0.155649	2.28185	0.022498	0.999679	Htr6
Cds1	ENSMUSG00000029330	4189.94	0.234734	0.102871	2.28183	0.0224992	0.999679	Cds1
Gdf1	ENSMUSG00000087408	2612.07	0.211365	0.0926359	2.28168	0.0225085	0.999679	Gdf1
Iffo2	ENSMUSG00000041025	706.198	0.237864	0.104293	2.28073	0.0225643	0.999679	Iffo2
Adipor1	ENSMUSG00000026457	2981.38	-0.13561	0.0594699	-2.28031	0.0225894	0.999679	Adipor1
Lrrc24	ENSMUSG00000033707	812.478	0.251908	0.110482	2.28009	0.0226022	0.999679	Lrrc24
Rpl35	ENSMUSG00000062997	3500.67	-0.280553	0.12306	-2.2798	0.0226197	0.999679	Rpl35
Entpd5	ENSMUSG00000021236	1423.43	-0.155989	0.0684369	-2.27931	0.0226484	0.999679	Entpd5
Cadm4	ENSMUSG00000054793	8548.16	0.179828	0.0789138	2.27879	0.0226793	0.999679	Cadm4
Lgr5	ENSMUSG00000020140	92.9924	0.581807	0.255647	2.27582	0.0228566	0.999679	Lgr5
Eef1a2	ENSMUSG00000016349	32437	0.117938	0.051896	2.27259	0.023051	0.999679	Eef1a2
Dera	ENSMUSG00000030225	64.9007	-0.587231	0.258604	-2.27077	0.0231606	0.999679	Dera
Usp40	ENSMUSG00000005501	472.144	-0.227261	0.100203	-2.26801	0.0233289	0.999679	Usp40
Ifi211	ENSMUSG00000026536	20.7483	-1.14538	0.505431	-2.26614	0.0234426	0.999679	Ifi211
Casp7	ENSMUSG00000025076	99.3386	-0.401506	0.177191	-2.26595	0.0234547	0.999679	Casp7
Hey2	ENSMUSG00000019789	138.128	-0.346219	0.152832	-2.26536	0.0234907	0.999679	Hey2
H2bc4	ENSMUSG00000018102	747.447	-0.328991	0.145384	-2.26291	0.023641	0.999679	H2bc4
ENSMUSG00000111917	ENSMUSG00000111917	42.6047	-0.446108	0.197209	-2.26211	0.0236908	0.999679	ENSMUSG00000111917
Aars2	ENSMUSG00000023938	842.118	0.163824	0.0724465	2.26131	0.0237403	0.999679	Aars2
Rusc1	ENSMUSG00000041263	5012	0.163748	0.0724603	2.25983	0.023832	0.999679	Rusc1
Pop5	ENSMUSG00000060152	1262.32	-0.269014	0.119062	-2.25944	0.023856	0.999679	Pop5
Fdps	ENSMUSG00000059743	2388.2	0.225878	0.100023	2.25826	0.0239291	0.999679	Fdps
Trim12a	ENSMUSG00000066258	147.099	-0.384416	0.170445	-2.25537	0.0241101	0.999679	Trim12a
Sema6b	ENSMUSG00000001227	2850.8	0.209555	0.0930533	2.25199	0.0243227	0.999679	Sema6b
Ttc27	ENSMUSG00000024078	600.73	-0.213824	0.0950137	-2.25045	0.0244202	0.999679	Ttc27
Mns1	ENSMUSG00000032221	71.7111	-0.551102	0.244897	-2.25034	0.0244273	0.999679	Mns1
Ifi209	ENSMUSG00000043263	40.9014	-0.822303	0.365589	-2.24926	0.0244961	0.999679	Ifi209
Comtd1	ENSMUSG00000021773	225.765	0.308035	0.136972	2.24889	0.0245195	0.999679	Comtd1
Dhcr7	ENSMUSG00000058454	1008.03	0.245905	0.109388	2.24801	0.0245755	0.999679	Dhcr7
Tgfb1i1	ENSMUSG00000030782	518.087	0.287301	0.127834	2.24746	0.024611	0.999679	Tgfb1i1
Alpk2	ENSMUSG00000032845	171.065	-0.291094	0.129626	-2.24564	0.024727	0.999679	Alpk2
Cyp27a1	ENSMUSG00000026170	188.029	-0.271509	0.120911	-2.24553	0.0247344	0.999679	Cyp27a1
Prkar1b	ENSMUSG00000025855	36481.6	0.181439	0.0808082	2.2453	0.0247488	0.999679	Prkar1b
Iqub	ENSMUSG00000046192	34.7106	-0.739113	0.329184	-2.24529	0.0247495	0.999679	Iqub
Tssk4	ENSMUSG00000007591	6.92889	-1.12253	0.500099	-2.24462	0.0247927	0.999679	Tssk4
Kansl1l	ENSMUSG00000026004	384.531	-0.20746	0.0924512	-2.244	0.0248326	0.999679	Kansl1l
Tmem255a	ENSMUSG00000036502	521.527	-0.240145	0.107054	-2.24321	0.0248835	0.999679	Tmem255a
Cdh1	ENSMUSG00000000303	92.0656	-1.14496	0.510681	-2.24203	0.0249595	0.999679	Cdh1
Inf2	ENSMUSG00000037679	5487.46	0.273193	0.121851	2.24202	0.0249602	0.999679	Inf2
Pigx	ENSMUSG00000023791	276.468	-0.316703	0.141375	-2.24017	0.0250798	0.999679	Pigx
Me3	ENSMUSG00000030621	1616.05	0.214655	0.0958924	2.2385	0.0251887	0.999679	Me3
Smc4	ENSMUSG00000034349	258.243	-0.410112	0.183234	-2.23818	0.0252091	0.999679	Smc4
Fam217a	ENSMUSG00000021414	25.8944	-1.11452	0.499497	-2.23128	0.0256626	0.999679	Fam217a
Nat8f1	ENSMUSG00000057103	328.384	-0.581857	0.260862	-2.23052	0.0257132	0.999679	Nat8f1
Pxmp2	ENSMUSG00000029499	117.821	-0.576406	0.258441	-2.23032	0.0257263	0.999679	Pxmp2
Ptprn	ENSMUSG00000026204	16752.1	0.202991	0.0910607	2.22919	0.0258013	0.999679	Ptprn
Kcnj11	ENSMUSG00000096146	1698.28	0.187906	0.0843414	2.22792	0.0258857	0.999679	Kcnj11
Twf1	ENSMUSG00000022451	1778.55	-0.107272	0.048182	-2.2264	0.0259876	0.999679	Twf1
Enkur	ENSMUSG00000026679	82.7692	-0.588134	0.264332	-2.22498	0.0260825	0.999679	Enkur
Adsl	ENSMUSG00000022407	809.109	-0.206627	0.0928865	-2.22452	0.0261137	0.999679	Adsl
X6430548M08Rik	ENSMUSG00000031824	12236.8	0.109157	0.0490821	2.22396	0.0261511	0.999679	6430548M08Rik
ENSMUSG00000092544	ENSMUSG00000092544	2.44615	2.67649	1.20351	2.22391	0.0261544	0.999679	ENSMUSG00000092544
Tubb4b	ENSMUSG00000036752	10833.8	0.157092	0.0706625	2.22313	0.0262071	0.999679	Tubb4b
ENSMUSG00000103574	ENSMUSG00000103574	2.01948	-2.39151	1.07685	-2.22084	0.0263621	0.999679	ENSMUSG00000103574
Mast1	ENSMUSG00000053693	2920.11	0.195418	0.0880593	2.21917	0.0264753	0.999679	Mast1
Rin1	ENSMUSG00000024883	2141.35	0.174027	0.0785032	2.21681	0.026636	0.999679	Rin1
Iqch	ENSMUSG00000037801	2.49078	-2.62157	1.18311	-2.21583	0.0267028	0.999679	Iqch
Ttc21a	ENSMUSG00000032514	43.9797	-1.42338	0.642705	-2.21466	0.0267831	0.999679	Ttc21a
Ugt1a7c	ENSMUSG00000090124	118.221	-0.608247	0.274759	-2.21375	0.026846	0.999679	Ugt1a7c
Snap29	ENSMUSG00000022765	1172.63	-0.152299	0.0688099	-2.21333	0.0268748	0.999679	Snap29
Cbs	ENSMUSG00000024039	1100.98	0.226372	0.102311	2.21258	0.0269268	0.999679	Cbs
Cpe	ENSMUSG00000037852	76860.9	-0.18068	0.0816982	-2.21156	0.0269972	0.999679	Cpe
Rabggta	ENSMUSG00000040472	1352.26	0.116597	0.0527317	2.21113	0.0270267	0.999679	Rabggta
Plscr3	ENSMUSG00000019461	355.986	0.275438	0.124605	2.2105	0.0270708	0.999679	Plscr3
Tbc1d9	ENSMUSG00000031709	3808.14	0.185991	0.084178	2.2095	0.0271401	0.999679	Tbc1d9
Adamts17	ENSMUSG00000058145	124.681	-0.806235	0.365214	-2.20757	0.0272744	0.999679	Adamts17
Pfkl	ENSMUSG00000020277	6286.02	0.198315	0.0898349	2.20755	0.0272759	0.999679	Pfkl
Clec18a	ENSMUSG00000033633	152.638	0.403342	0.182786	2.20663	0.0273399	0.999679	Clec18a
Tubb3	ENSMUSG00000062380	11596.7	0.253865	0.115098	2.20565	0.0274084	0.999679	Tubb3
Ndrg2	ENSMUSG00000004558	31409.7	-0.425024	0.192754	-2.205	0.027454	0.999679	Ndrg2
Btg1	ENSMUSG00000036478	900.158	-0.255494	0.115894	-2.20455	0.0274856	0.999679	Btg1
Rap1a	ENSMUSG00000068798	1532.18	-0.179625	0.0815492	-2.20265	0.0276191	0.999679	Rap1a
Aass	ENSMUSG00000029695	226.782	-0.31012	0.140799	-2.20257	0.0276251	0.999679	Aass
F8	ENSMUSG00000031196	87.2615	-0.491653	0.223234	-2.20241	0.0276362	0.999679	F8
Dennd4c	ENSMUSG00000038024	630.757	-0.217492	0.0987581	-2.20227	0.0276465	0.999679	Dennd4c
H2ac18	ENSMUSG00000064220	164.933	-0.354698	0.161081	-2.20199	0.027666	0.999679	H2ac18
Mindy4	ENSMUSG00000038022	203.052	-0.336782	0.153128	-2.19935	0.0278527	0.999679	Mindy4
Kras	ENSMUSG00000030265	5292.86	0.230073	0.104687	2.19772	0.027969	0.999679	Kras
Pcdha3	ENSMUSG00000102312	172.403	0.40195	0.183014	2.19628	0.0280722	0.999679	Pcdha3
Porcn	ENSMUSG00000031169	1442.36	0.180591	0.082234	2.19606	0.0280875	0.999679	Porcn
Csta2	ENSMUSG00000095620	1.42855	-2.81351	1.28167	-2.19518	0.0281504	0.999679	Csta2
ENSMUSG00000081551	ENSMUSG00000081551	37.9018	0.538714	0.245551	2.1939	0.0282429	0.999679	ENSMUSG00000081551
ENSMUSG00000095258	ENSMUSG00000095258	738.806	0.317027	0.144745	2.19025	0.0285061	0.999679	ENSMUSG00000095258
Pcdhgb7	ENSMUSG00000104063	431.465	-0.196106	0.0895693	-2.18943	0.0285653	0.999679	Pcdhgb7
Atp6ap1l	ENSMUSG00000078958	180.335	-0.507075	0.231886	-2.18675	0.0287611	0.999679	Atp6ap1l
Ss18	ENSMUSG00000037013	957.694	-0.186683	0.0854001	-2.18598	0.028817	0.999679	Ss18
Gkap1	ENSMUSG00000021552	369.444	-0.282559	0.129394	-2.18371	0.0289839	0.999679	Gkap1
Sh2d1a	ENSMUSG00000005696	1.76061	-2.61519	1.19812	-2.18274	0.0290551	0.999679	Sh2d1a
Nefh	ENSMUSG00000020396	2711.01	0.272178	0.124865	2.17977	0.0292743	0.999679	Nefh
Gm10334	ENSMUSG00000071517	53.8248	0.588186	0.269915	2.17915	0.0293203	0.999679	Gm10334
Scnn1a	ENSMUSG00000030340	83.402	-0.86627	0.397555	-2.17899	0.0293321	0.999679	Scnn1a
Grhl2	ENSMUSG00000022286	6.42791	-1.5571	0.714611	-2.17895	0.0293355	0.999679	Grhl2
Vmn2r97	ENSMUSG00000091491	329.729	0.385461	0.17701	2.17763	0.0294337	0.999679	Vmn2r97
Itgb1bp1	ENSMUSG00000062352	637.723	-0.212147	0.0974403	-2.1772	0.0294659	0.999679	Itgb1bp1
Cab39l	ENSMUSG00000021981	1407.19	-0.109268	0.0502102	-2.17622	0.0295389	0.999679	Cab39l
Arhgef4	ENSMUSG00000037509	10127.8	0.111917	0.0514797	2.174	0.0297053	0.999679	Arhgef4
Pick1	ENSMUSG00000068206	1191	0.116206	0.0534644	2.17352	0.0297415	0.999679	Pick1
Zhx1	ENSMUSG00000022361	3028.85	-0.137679	0.0634129	-2.17116	0.0299191	0.999679	Zhx1
Folh1	ENSMUSG00000001773	210.058	-0.413835	0.190655	-2.1706	0.0299616	0.999679	Folh1
Chrm1	ENSMUSG00000032773	6959.52	0.179768	0.0828227	2.17052	0.0299675	0.999679	Chrm1
Rbm41	ENSMUSG00000031433	195.636	-0.237321	0.109454	-2.16823	0.0301411	0.999679	Rbm41
Pola2	ENSMUSG00000024833	172.085	0.257658	0.118883	2.16733	0.0302094	0.999679	Pola2
Psmb8	ENSMUSG00000024338	264.548	-0.498532	0.230225	-2.16541	0.0303562	0.999679	Psmb8
Cd274	ENSMUSG00000016496	188.667	-0.52082	0.240706	-2.16372	0.0304857	0.999679	Cd274
Dnah6	ENSMUSG00000052861	29.0444	-0.960623	0.444156	-2.16281	0.030556	0.999679	Dnah6
Wipi1	ENSMUSG00000041895	672.755	-0.146988	0.0679656	-2.16268	0.0305657	0.999679	Wipi1
Trp53rkb	ENSMUSG00000042854	121.5	-0.295368	0.136606	-2.16219	0.0306038	0.999679	Trp53rkb
Hcrtr1	ENSMUSG00000028778	100.854	0.5894	0.272595	2.16218	0.0306043	0.999679	Hcrtr1
H3c14	ENSMUSG00000093769	145.456	-0.520512	0.240773	-2.16184	0.0306308	0.999679	H3c14
Chpt1	ENSMUSG00000060002	2552.03	-0.304604	0.140954	-2.16101	0.0306943	0.999679	Chpt1
Lbh	ENSMUSG00000024063	1944.72	0.200995	0.0930341	2.16045	0.0307381	0.999679	Lbh
Ache	ENSMUSG00000023328	1409.56	0.271852	0.125907	2.15915	0.0308385	0.999679	Ache
Cfap161	ENSMUSG00000011154	16.6559	-1.08057	0.501025	-2.15672	0.0310273	0.999679	Cfap161
ENSMUSG00000114083	ENSMUSG00000114083	17.5516	-0.727545	0.337363	-2.15656	0.0310397	0.999679	ENSMUSG00000114083
Chga	ENSMUSG00000021194	4314.29	0.280643	0.130167	2.15601	0.0310826	0.999679	Chga
Qrich2	ENSMUSG00000070331	1.56129	-2.66053	1.2348	-2.15462	0.0311917	0.999679	Qrich2
Bcl2a1d	ENSMUSG00000099974	21.3988	-0.853757	0.39634	-2.1541	0.0312322	0.999679	Bcl2a1d
Or11m3	ENSMUSG00000054036	11.6744	-2.26531	1.05186	-2.15362	0.0312701	0.999679	Or11m3
Fads3	ENSMUSG00000024664	1088.25	0.283106	0.131514	2.15267	0.0313448	0.999679	Fads3
Sh2d7	ENSMUSG00000046460	3.77609	-2.43375	1.13062	-2.15258	0.0313514	0.999679	Sh2d7
Ctso	ENSMUSG00000028015	1644.11	-0.383377	0.17811	-2.15248	0.0313597	0.999679	Ctso
Dynlt2a2	ENSMUSG00000079710	20.843	-0.753363	0.350148	-2.15156	0.0314322	0.999679	Dynlt2a2
Pcdha11	ENSMUSG00000102206	255.745	0.436673	0.203147	2.14954	0.0315917	0.999679	Pcdha11
Smim35	ENSMUSG00000091996	26.272	-1.07264	0.499035	-2.14942	0.0316012	0.999679	Smim35
ENSMUSG00000096850	ENSMUSG00000096850	67.7319	-0.507731	0.23633	-2.1484	0.0316819	0.999679	ENSMUSG00000096850
X1700019N19Rik	ENSMUSG00000026931	1.88973	2.29066	1.06639	2.14805	0.0317095	0.999679	1700019N19Rik
Ece1	ENSMUSG00000057530	2006.16	-0.309326	0.144015	-2.14788	0.0317232	0.999679	Ece1
Tomm40	ENSMUSG00000002984	1912.68	0.135897	0.0633376	2.1456	0.0319048	0.999679	Tomm40
Gne	ENSMUSG00000028479	1243.58	0.17115	0.07979	2.14501	0.031952	0.999679	Gne
Lrsam1	ENSMUSG00000026792	1163.98	0.257987	0.120278	2.14492	0.0319591	0.999679	Lrsam1
Tsks	ENSMUSG00000059891	20.4548	0.678516	0.316424	2.14433	0.0320067	0.999679	Tsks
Mix23	ENSMUSG00000075229	153.661	-0.375371	0.175174	-2.14284	0.0321257	0.999679	Mix23
Usp16	ENSMUSG00000025616	831.391	-0.27515	0.128438	-2.14229	0.0321705	0.999679	Usp16
Pgm3	ENSMUSG00000056131	375.033	-0.225921	0.105538	-2.14066	0.0323019	0.999679	Pgm3
Atp13a4	ENSMUSG00000038094	407.518	-0.525216	0.245398	-2.14026	0.0323334	0.999679	Atp13a4
Armc6	ENSMUSG00000002343	937.362	0.17476	0.0817116	2.13874	0.0324564	0.999679	Armc6
Baz2b	ENSMUSG00000026987	796.705	-0.216085	0.10106	-2.13818	0.0325022	0.999679	Baz2b
Tfap2b	ENSMUSG00000025927	49.4631	0.876397	0.410035	2.13737	0.0325679	0.999679	Tfap2b
Prpf40b	ENSMUSG00000023007	1581.84	0.181046	0.0847102	2.13724	0.0325788	0.999679	Prpf40b
Cables2	ENSMUSG00000038990	976.484	0.224899	0.105262	2.13656	0.032634	0.999679	Cables2
Cdk20	ENSMUSG00000021483	311.449	0.29687	0.139006	2.13566	0.0327071	0.999679	Cdk20
Pam16l	ENSMUSG00000045886	405.878	-0.228577	0.107089	-2.13446	0.032805	0.999679	Pam16l
Mbd2	ENSMUSG00000024513	1148.71	-0.129018	0.0604739	-2.13345	0.0328879	0.999679	Mbd2
Mif4gd	ENSMUSG00000020743	296.504	-0.214387	0.100499	-2.13322	0.0329066	0.999679	Mif4gd
Or11n2	ENSMUSG00000056281	15.5857	-1.2921	0.606136	-2.13171	0.033031	0.999679	Or11n2
Eml2	ENSMUSG00000040811	4217.49	0.116616	0.0547096	2.13155	0.0330437	0.999679	Eml2
Rpe65	ENSMUSG00000028174	83.834	-0.533814	0.250449	-2.13143	0.0330538	0.999679	Rpe65
Kirrel2	ENSMUSG00000036915	545.439	-0.932935	0.438028	-2.12985	0.0331837	0.999679	Kirrel2
Snx33	ENSMUSG00000032733	393.454	-0.250991	0.117852	-2.12972	0.0331951	0.999679	Snx33
Tlcd3b	ENSMUSG00000058966	1889.89	0.191051	0.0897736	2.12815	0.033325	0.999679	Tlcd3b
Atp13a2	ENSMUSG00000036622	4607.17	0.164823	0.0774501	2.12812	0.033327	0.999679	Atp13a2
Tmem170	ENSMUSG00000031953	169.618	-0.249995	0.117503	-2.12757	0.033373	0.999679	Tmem170
Arhgef2	ENSMUSG00000028059	4406.99	0.143217	0.067318	2.12748	0.0333806	0.999679	Arhgef2
Efcab14	ENSMUSG00000034210	2166.09	-0.128433	0.0603821	-2.12701	0.0334194	0.999679	Efcab14
ENSMUSG00000101678	ENSMUSG00000101678	40.4476	-1.05513	0.497062	-2.12273	0.0337766	0.999679	ENSMUSG00000101678
Syt12	ENSMUSG00000049303	1520.79	0.173868	0.0819316	2.12211	0.0338283	0.999679	Syt12
Ighmbp2	ENSMUSG00000024831	322.445	0.229453	0.108133	2.12195	0.0338417	0.999679	Ighmbp2
Rnf144b	ENSMUSG00000038068	1227.8	0.166181	0.078317	2.12191	0.0338456	0.999679	Rnf144b
Cbfb	ENSMUSG00000031885	999.204	-0.144647	0.0682821	-2.11837	0.0341434	0.999679	Cbfb
Osbpl9	ENSMUSG00000028559	1529.85	-0.127758	0.0603174	-2.1181	0.0341669	0.999679	Osbpl9
Dcst2	ENSMUSG00000109293	18.82	-0.745772	0.352329	-2.1167	0.0342857	0.999679	Dcst2
Arsb	ENSMUSG00000042082	4509.73	0.133948	0.0632901	2.11642	0.0343094	0.999679	Arsb
Kctd12	ENSMUSG00000098557	3277.64	-0.128382	0.0606668	-2.11618	0.0343292	0.999679	Kctd12
Cdkn2aip	ENSMUSG00000038069	563.696	-0.13121	0.0620155	-2.11576	0.0343651	0.999679	Cdkn2aip
Atf6b	ENSMUSG00000015461	1815.12	0.115068	0.0543961	2.11538	0.0343975	0.999679	Atf6b
Avil	ENSMUSG00000025432	9.33609	-1.09491	0.517838	-2.11438	0.0344828	0.999679	Avil
Atp6v0c	ENSMUSG00000024121	28776.7	0.178531	0.0844559	2.1139	0.0345242	0.999679	Atp6v0c
Slc41a3	ENSMUSG00000030089	175.711	0.307668	0.14557	2.11354	0.0345543	0.999679	Slc41a3
Nsmaf	ENSMUSG00000028245	957.368	-0.179157	0.0848033	-2.11262	0.0346331	0.999679	Nsmaf
Fcsk	ENSMUSG00000033703	479.153	0.232179	0.109955	2.11159	0.0347217	0.999679	Fcsk
Pdzk1	ENSMUSG00000038298	10.3336	1.5669	0.742523	2.11024	0.0348381	0.999679	Pdzk1
Sfrp4	ENSMUSG00000021319	33.5437	-0.558946	0.265014	-2.10912	0.0349344	0.999679	Sfrp4
Bmp2k	ENSMUSG00000034663	780.874	-0.170698	0.080993	-2.10756	0.0350691	0.999679	Bmp2k
Ccnb1ip1	ENSMUSG00000071470	16.2861	1.27363	0.604758	2.10602	0.0352028	0.999679	Ccnb1ip1
Pycard	ENSMUSG00000030793	222.209	-0.540224	0.256634	-2.10504	0.0352879	0.999679	Pycard
Mib2	ENSMUSG00000029060	2661.09	0.170252	0.0808867	2.10482	0.0353067	0.999679	Mib2
Gcat.1	ENSMUSG00000116378	14.6849	-1.80371	0.856984	-2.10471	0.0353162	0.999679	Gcat
Sap30l	ENSMUSG00000020519	471.674	-0.144514	0.0686709	-2.10444	0.0353401	0.999679	Sap30l
Cxcr2	ENSMUSG00000026180	68.9403	-0.41663	0.198001	-2.10418	0.0353625	0.999679	Cxcr2
Fbp2	ENSMUSG00000021456	3.54507	-2.73945	1.30206	-2.10394	0.0353841	0.999679	Fbp2
P2rx6	ENSMUSG00000022758	51.1161	0.394422	0.187781	2.10044	0.0356901	0.999679	P2rx6
Ormdl2	ENSMUSG00000025353	246.687	-0.296919	0.141362	-2.10042	0.0356922	0.999679	Ormdl2
Abcg4	ENSMUSG00000032131	1849.41	0.229245	0.109148	2.10031	0.0357014	0.999679	Abcg4
Fam43a	ENSMUSG00000046546	535.86	0.288394	0.137475	2.09779	0.0359237	0.999679	Fam43a
Zbtb37	ENSMUSG00000043467	527.685	-0.208487	0.0993906	-2.09766	0.0359354	0.999679	Zbtb37
Bpifa6	ENSMUSG00000078998	2.96984	-3.33712	1.59092	-2.0976	0.0359408	0.999679	Bpifa6
AI987944	ENSMUSG00000056383	289.662	-0.21877	0.104316	-2.09718	0.0359772	0.999679	AI987944
Perm1	ENSMUSG00000078486	26.4285	-0.567562	0.270835	-2.0956	0.036118	0.999679	Perm1
Adgrg2	ENSMUSG00000031298	36.5207	-0.607069	0.289817	-2.09466	0.0362011	0.999679	Adgrg2
Dcun1d5	ENSMUSG00000032002	1037.82	-0.176757	0.0844301	-2.09352	0.0363023	0.999679	Dcun1d5
H2.Eb1	ENSMUSG00000060586	263.155	-1.306	0.624009	-2.09291	0.0363572	0.999679	H2-Eb1
Erh	ENSMUSG00000021131	1441	-0.166087	0.0793852	-2.09217	0.0364234	0.999679	Erh
Ap3m1	ENSMUSG00000021824	1803.56	-0.201042	0.0961805	-2.09026	0.0365943	0.999679	Ap3m1
Dagla	ENSMUSG00000035735	4750.63	0.239983	0.114863	2.08931	0.0366799	0.999679	Dagla
Itpripl1	ENSMUSG00000074825	84.9775	0.38304	0.183421	2.08831	0.0367699	0.999679	Itpripl1
Sgf29	ENSMUSG00000030714	306.338	-0.296232	0.141858	-2.08824	0.0367766	0.999679	Sgf29
Pnma5	ENSMUSG00000050424	2.71186	-2.0736	0.993313	-2.08756	0.036838	0.999679	Pnma5
Gm973	ENSMUSG00000047361	194.816	-0.388024	0.185942	-2.0868	0.0369064	0.999679	Gm973
Pbp2	ENSMUSG00000047104	5.32766	1.27748	0.612405	2.086	0.0369786	0.999679	Pbp2
Igf2bp2	ENSMUSG00000033581	26.768	-1.09758	0.526287	-2.08551	0.0370234	0.999679	Igf2bp2
Tprkb	ENSMUSG00000054226	2027.43	-0.347592	0.166823	-2.0836	0.0371969	0.999679	Tprkb
Tank	ENSMUSG00000064289	973.599	-0.202077	0.0969899	-2.08348	0.0372075	0.999679	Tank
Crhbp	ENSMUSG00000021680	775.819	0.218806	0.105063	2.08262	0.0372861	0.999679	Crhbp
Gm10408	ENSMUSG00000072739	2.45403	2.99206	1.43712	2.08198	0.0373443	0.999679	Gm10408
ENSMUSG00000113569	ENSMUSG00000113569	41.0486	-0.47137	0.226422	-2.08182	0.0373589	0.999679	ENSMUSG00000113569
ENSMUSG00000108728	ENSMUSG00000108728	5.278	-2.57405	1.23662	-2.08151	0.0373871	0.999679	ENSMUSG00000108728
Fgf11	ENSMUSG00000042826	582.505	0.204521	0.0983117	2.08034	0.0374946	0.999679	Fgf11
Dcx	ENSMUSG00000031285	577.138	-0.23904	0.114953	-2.07947	0.0375746	0.999679	Dcx
Tspo2	ENSMUSG00000023995	1.66388	-2.7591	1.3269	-2.07936	0.037584	0.999679	Tspo2
Pirb	ENSMUSG00000058818	37.7515	-0.453609	0.218223	-2.07865	0.0376498	0.999679	Pirb
Unc13a	ENSMUSG00000034799	10888.7	0.192562	0.0927331	2.07652	0.0378459	0.999679	Unc13a
Tmem123	ENSMUSG00000050912	583.534	-0.207249	0.0999566	-2.07339	0.0381362	0.999679	Tmem123
Nxpe2	ENSMUSG00000032028	9.93845	-1.20237	0.57997	-2.07317	0.0381567	0.999679	Nxpe2
Macrod1	ENSMUSG00000036278	183.016	-0.306293	0.147801	-2.07233	0.0382348	0.999679	Macrod1
Evc	ENSMUSG00000029122	289.146	-0.313201	0.151253	-2.07072	0.0383853	0.999679	Evc
Syt8	ENSMUSG00000031098	1.41435	-2.90768	1.40545	-2.06886	0.0385592	0.999679	Syt8
Hsd17b13	ENSMUSG00000034528	3.76643	-1.54829	0.748597	-2.06826	0.0386155	0.999679	Hsd17b13
Pigm	ENSMUSG00000050229	454.569	-0.151926	0.0734576	-2.06822	0.0386195	0.999679	Pigm
Sec14l1	ENSMUSG00000020823	8004.74	0.140462	0.067933	2.06765	0.038673	0.999679	Sec14l1
Itgb8	ENSMUSG00000025321	2729.76	-0.201134	0.0972998	-2.06716	0.0387195	0.999679	Itgb8
Brat1	ENSMUSG00000000148	567.938	0.150583	0.0728813	2.06614	0.0388152	0.999679	Brat1
Sgta	ENSMUSG00000004937	4105.58	0.10132	0.0490557	2.0654	0.0388848	0.999679	Sgta
Msx2	ENSMUSG00000021469	9.39624	-1.10874	0.537151	-2.06412	0.0390061	0.999679	Msx2
Cyp3a13	ENSMUSG00000029727	26.4298	-1.02531	0.497367	-2.06147	0.0392583	0.999679	Cyp3a13
ENSMUSG00000106631	ENSMUSG00000106631	238.376	-0.243165	0.117959	-2.06144	0.0392611	0.999679	ENSMUSG00000106631
Sult6b1	ENSMUSG00000038045	3.28225	-2.32893	1.13188	-2.05758	0.0396302	0.999679	Sult6b1
Lmx1b	ENSMUSG00000038765	9.86154	-1.27304	0.618757	-2.05742	0.0396455	0.999679	Lmx1b
Pfkm	ENSMUSG00000033065	15643.1	0.11448	0.0556474	2.05723	0.0396641	0.999679	Pfkm
Lca5l	ENSMUSG00000045275	29.0724	-0.544426	0.264767	-2.05625	0.0397585	0.999679	Lca5l
Piwil2	ENSMUSG00000033644	19.7446	-0.848824	0.412935	-2.05559	0.0398225	0.999679	Piwil2
Smarcd1	ENSMUSG00000023018	5056.06	0.119229	0.0580035	2.05555	0.0398258	0.999679	Smarcd1
Slc9b2	ENSMUSG00000037994	136.235	0.339845	0.165407	2.0546	0.0399173	0.999679	Slc9b2
ENSMUSG00000111696	ENSMUSG00000111696	32.1398	-0.485678	0.236708	-2.0518	0.040189	0.999679	ENSMUSG00000111696
Zmpste24	ENSMUSG00000043207	1260.35	-0.112335	0.0547554	-2.05157	0.0402111	0.999679	Zmpste24
Stx4a	ENSMUSG00000030805	1550.01	0.147494	0.0719036	2.05128	0.0402396	0.999679	Stx4a
ENSMUSG00000114432	ENSMUSG00000114432	12.9359	-3.43808	1.6763	-2.05099	0.0402677	0.999679	ENSMUSG00000114432
ENSMUSG00000047370	ENSMUSG00000047370	6.50968	6.16658	3.00807	2.05001	0.0403633	0.999679	ENSMUSG00000047370
Cnot6	ENSMUSG00000020362	1886.35	-0.141655	0.0691327	-2.04903	0.0404597	0.999679	Cnot6
H1f2	ENSMUSG00000036181	530.482	-0.623019	0.304118	-2.04861	0.0405004	0.999679	H1f2
Ppp1r3b	ENSMUSG00000046794	64.7862	-0.50078	0.244574	-2.04756	0.0406028	0.999679	Ppp1r3b
Or5v1	ENSMUSG00000090894	15.0949	-0.976455	0.476953	-2.04728	0.040631	0.999679	Or5v1
Entpd2	ENSMUSG00000015085	481.559	0.465706	0.227589	2.04626	0.0407309	0.999679	Entpd2
Cd74	ENSMUSG00000024610	1396.3	-1.31253	0.641804	-2.04507	0.040848	0.999679	Cd74
Catspere2	ENSMUSG00000091476	54.2367	0.390278	0.190896	2.04445	0.0409088	0.999679	Catspere2
Prok2	ENSMUSG00000030069	3.33408	-1.71707	0.83991	-2.04435	0.0409194	0.999679	Prok2
Togaram2	ENSMUSG00000045761	59.4308	-1.14973	0.562684	-2.0433	0.0410228	0.999679	Togaram2
Parp9	ENSMUSG00000022906	241.794	-0.404013	0.197727	-2.04329	0.0410238	0.999679	Parp9
Slc35a3	ENSMUSG00000027957	650.018	-0.193812	0.0948978	-2.04233	0.0411193	0.999679	Slc35a3
Stk32b	ENSMUSG00000029123	53.7641	0.458349	0.224689	2.03993	0.0413573	0.999679	Stk32b
ENSMUSG00000081788	ENSMUSG00000081788	1.43596	4.03276	1.9777	2.03912	0.0414379	0.999679	ENSMUSG00000081788
Cox19	ENSMUSG00000045438	935.034	-0.14918	0.0731803	-2.03853	0.0414967	0.999679	Cox19
Nphp1	ENSMUSG00000027378	440.188	0.187511	0.0919978	2.03821	0.0415293	0.999679	Nphp1
Socs4	ENSMUSG00000048379	644.138	-0.150863	0.0740461	-2.03741	0.0416085	0.999679	Socs4
Ido2	ENSMUSG00000031549	60.2364	0.371301	0.18234	2.03631	0.0417189	0.999679	Ido2
Rap1gap	ENSMUSG00000041351	6972.6	0.237456	0.116616	2.03623	0.0417273	0.999679	Rap1gap
Itga3	ENSMUSG00000001507	522.58	0.236836	0.116347	2.0356	0.0417905	0.999679	Itga3
ENSMUSG00000102827	ENSMUSG00000102827	1.53793	-2.80539	1.37849	-2.03512	0.041839	0.999679	ENSMUSG00000102827
Gmpr	ENSMUSG00000000253	1191.96	0.151813	0.0746095	2.03477	0.0418738	0.999679	Gmpr
Cspp1	ENSMUSG00000056763	454.971	-0.232337	0.11426	-2.0334	0.0420119	0.999679	Cspp1
Lgals4	ENSMUSG00000053964	40.8317	-0.452598	0.222649	-2.03278	0.0420745	0.999679	Lgals4
Cdkn1b	ENSMUSG00000003031	1668.3	-0.170415	0.0838467	-2.03246	0.042107	0.999679	Cdkn1b
Samd10	ENSMUSG00000038605	687.089	0.131057	0.0645221	2.0312	0.0422347	0.999679	Samd10
Noc4l	ENSMUSG00000033294	648.434	0.253912	0.125013	2.03108	0.0422464	0.999679	Noc4l
Ccdc88b	ENSMUSG00000047810	178.118	0.44618	0.219722	2.03066	0.0422897	0.999679	Ccdc88b
Grep1	ENSMUSG00000043747	4.44839	1.85765	0.914955	2.03032	0.0423243	0.999679	Grep1
Cpsf1	ENSMUSG00000034022	1566.03	0.136524	0.0672432	2.0303	0.0423258	0.999679	Cpsf1
Cplane1	ENSMUSG00000039801	1288.13	-0.466754	0.229898	-2.03026	0.0423297	0.999679	Cplane1
Cyp4f17	ENSMUSG00000091586	74.5241	-0.354996	0.174854	-2.03024	0.0423317	0.999679	Cyp4f17
Lrrc51	ENSMUSG00000064307	82.9273	-0.504765	0.248663	-2.02992	0.0423651	0.999679	Lrrc51
Stx2	ENSMUSG00000029428	394.096	-0.201428	0.0992319	-2.02987	0.0423694	0.999679	Stx2
Ccne1	ENSMUSG00000002068	516.593	0.169816	0.0836906	2.0291	0.0424484	0.999679	Ccne1
Gvin2	ENSMUSG00000078606	423.996	-0.332826	0.164092	-2.02828	0.0425314	0.999679	Gvin2
Gars	ENSMUSG00000029777	4379.18	0.117425	0.0578971	2.02817	0.0425424	0.999679	Gars
Bag6	ENSMUSG00000024392	6884.06	0.116277	0.057331	2.02817	0.0425427	0.999679	Bag6
Mavs	ENSMUSG00000037523	335.298	-0.188696	0.0930531	-2.02783	0.0425775	0.999679	Mavs
Prrx1	ENSMUSG00000026586	270.65	-0.327468	0.161545	-2.0271	0.0426521	0.999679	Prrx1
Sat1	ENSMUSG00000025283	1564.28	-0.283458	0.139844	-2.02696	0.0426665	0.999679	Sat1
Acot7	ENSMUSG00000028937	8437.63	0.168228	0.0829969	2.02692	0.0426709	0.999679	Acot7
Hrob	ENSMUSG00000034773	39.1061	0.519738	0.256518	2.02613	0.0427516	0.999679	Hrob
Sf3b6	ENSMUSG00000037361	1201.24	-0.205213	0.101291	-2.02599	0.0427662	0.999679	Sf3b6
Scube1	ENSMUSG00000016763	1366.65	0.299351	0.147773	2.02576	0.0427897	0.999679	Scube1
Tmprss2	ENSMUSG00000000385	5.2518	-2.85578	1.4106	-2.02451	0.0429176	0.999679	Tmprss2
Mup18	ENSMUSG00000078674	2.09952	3.3511	1.65622	2.02334	0.0430378	0.999679	Mup18
Aacs	ENSMUSG00000029482	1593.34	0.28225	0.139514	2.02309	0.0430634	0.999679	Aacs
ENSMUSG00000079323	ENSMUSG00000079323	3.16662	-1.78949	0.884757	-2.02258	0.0431165	0.999679	ENSMUSG00000079323
Ifi35	ENSMUSG00000010358	145.793	-0.430164	0.212685	-2.02255	0.04312	0.999679	Ifi35
Asap1	ENSMUSG00000022377	6045.45	0.23035	0.113914	2.02213	0.0431629	0.999679	Asap1
Ifi27	ENSMUSG00000064215	1308.49	-0.296309	0.146549	-2.02191	0.0431856	0.999679	Ifi27
Aqp9	ENSMUSG00000032204	44.4013	0.517999	0.2563	2.02106	0.0432731	0.999679	Aqp9
Ppp5c	ENSMUSG00000003099	4094.47	0.115411	0.0571098	2.02086	0.0432946	0.999679	Ppp5c
Ephx3	ENSMUSG00000037577	9.90892	0.968268	0.47929	2.02021	0.0433614	0.999679	Ephx3
Ntmt2	ENSMUSG00000040113	56.1447	-0.428135	0.212003	-2.01948	0.0434375	0.999679	Ntmt2
Polr2f	ENSMUSG00000033020	715.268	-0.181094	0.0897481	-2.0178	0.0436122	0.999679	Polr2f
B3gnt5	ENSMUSG00000022686	27.1963	-0.784943	0.38918	-2.01692	0.0437042	0.999679	B3gnt5
Slc26a7	ENSMUSG00000040569	93.2323	-0.914545	0.453645	-2.01599	0.0438006	0.999679	Slc26a7
Slc22a17	ENSMUSG00000022199	15398.9	0.180081	0.0893963	2.01442	0.043966	0.999679	Slc22a17
Slc9a4	ENSMUSG00000026065	16.4993	-0.927903	0.460781	-2.01376	0.0440344	0.999679	Slc9a4
Rbl2	ENSMUSG00000031666	1894.6	-0.169628	0.0843025	-2.01213	0.0442059	0.999679	Rbl2
H3c15	ENSMUSG00000081058	48.3553	-0.616675	0.30678	-2.01016	0.0444145	0.999679	H3c15
BC049762	ENSMUSG00000045942	2.51576	-1.81292	0.902374	-2.00905	0.0445316	0.999679	BC049762
Gcnt1	ENSMUSG00000038843	209.875	-0.38024	0.189381	-2.0078	0.0446648	0.999679	Gcnt1
Sqle	ENSMUSG00000022351	2293.87	0.214534	0.106868	2.00747	0.0446997	0.999679	Sqle
Pibf1	ENSMUSG00000022064	332.609	-0.204501	0.102083	-2.00328	0.0451471	0.999679	Pibf1
Icosl	ENSMUSG00000000732	225.384	-0.412344	0.205903	-2.00261	0.0452192	0.999679	Icosl
Ifi204	ENSMUSG00000073489	94.2706	-0.626432	0.312947	-2.00172	0.0453145	0.999679	Ifi204
Slc3a1	ENSMUSG00000024131	3.39727	-1.5643	0.781774	-2.00096	0.0453969	0.999679	Slc3a1
Aste1	ENSMUSG00000032567	136.621	-0.23265	0.116327	-1.99997	0.0455036	0.999679	Aste1
Usp6nl	ENSMUSG00000039046	931.598	0.137548	0.0687796	1.99984	0.0455178	0.999679	Usp6nl
Lzts1	ENSMUSG00000036306	4335.23	0.216388	0.108284	1.99834	0.04568	0.999679	Lzts1
ENSMUSG00000114123	ENSMUSG00000114123	324.062	-0.218589	0.109476	-1.99668	0.0458597	0.999679	ENSMUSG00000114123
Vmn2r56	ENSMUSG00000090762	14.8871	-0.72708	0.364312	-1.99576	0.04596	0.999679	Vmn2r56
Cdyl	ENSMUSG00000059288	335.528	-0.201355	0.101054	-1.99255	0.0463111	0.999679	Cdyl
Vamp5	ENSMUSG00000073002	70.1543	-0.425307	0.213479	-1.99227	0.0463412	0.999679	Vamp5
Zfyve28	ENSMUSG00000037224	1324.72	0.164645	0.0826433	1.99224	0.0463448	0.999679	Zfyve28
Cfap54	ENSMUSG00000020014	130.1	0.492856	0.247395	1.99219	0.0463507	0.999679	Cfap54
Cd3g	ENSMUSG00000002033	2.89177	-1.67841	0.842837	-1.99138	0.0464393	0.999679	Cd3g
Stxbp4	ENSMUSG00000020546	781.71	-0.157824	0.0792782	-1.99076	0.0465068	0.999679	Stxbp4
Npdc1	ENSMUSG00000015094	5677.75	0.10886	0.0546824	1.99076	0.046507	0.999679	Npdc1
Vps33b	ENSMUSG00000030534	542.608	0.143182	0.0719258	1.99069	0.0465148	0.999679	Vps33b
Smc6	ENSMUSG00000020608	1386.08	0.183637	0.0922577	1.99048	0.0465384	0.999679	Smc6
Ehmt1	ENSMUSG00000036893	894.595	0.180095	0.0905276	1.9894	0.0466576	0.999679	Ehmt1
Kctd12b	ENSMUSG00000041633	184.109	-0.343704	0.172846	-1.9885	0.0467564	0.999679	Kctd12b
Mfsd13a	ENSMUSG00000025227	725.67	0.171594	0.086294	1.98848	0.0467585	0.999679	Mfsd13a
Lingo1	ENSMUSG00000049556	10923.3	0.224213	0.112779	1.98807	0.046804	0.999679	Lingo1
Zbtb7b	ENSMUSG00000028042	664.276	-0.199647	0.100447	-1.98759	0.0468566	0.999679	Zbtb7b
Fgl2	ENSMUSG00000039899	139.112	-0.648691	0.326571	-1.98637	0.0469922	0.999679	Fgl2
Mfrp	ENSMUSG00000034739	11.144	1.2084	0.608431	1.98609	0.0470238	0.999679	Mfrp
Mfn1	ENSMUSG00000027668	2484.74	-0.242419	0.122063	-1.98602	0.0470312	0.999679	Mfn1
Cbx8	ENSMUSG00000025578	273.853	0.341217	0.171823	1.98586	0.0470489	0.999679	Cbx8
Glipr2	ENSMUSG00000028480	153.324	-0.340068	0.171357	-1.98456	0.0471938	0.999679	Glipr2
Moap1	ENSMUSG00000096458	357.7	0.282321	0.142266	1.98446	0.0472044	0.999679	Moap1
Mpp3	ENSMUSG00000052373	1679.5	0.169266	0.0853192	1.98392	0.0472652	0.999679	Mpp3
ENSMUSG00000082079	ENSMUSG00000082079	3.22996	1.71124	0.862596	1.98383	0.047275	0.999679	ENSMUSG00000082079
F13a1	ENSMUSG00000039109	105.373	-0.627638	0.316546	-1.98277	0.047393	0.999679	F13a1
Pabpc1	ENSMUSG00000022283	5620.71	-0.0922765	0.046565	-1.98167	0.0475161	0.999679	Pabpc1
Entpd1	ENSMUSG00000048120	866.434	-0.17674	0.08926	-1.98006	0.0476964	0.999679	Entpd1
Pam16	ENSMUSG00000014301	143.851	0.344975	0.17423	1.97999	0.0477044	0.999679	Pam16
Tob1	ENSMUSG00000037573	940.335	-0.170247	0.085993	-1.97977	0.0477291	0.999679	Tob1
Mt3	ENSMUSG00000031760	6305.11	-0.308732	0.156016	-1.97886	0.0478323	0.999679	Mt3
Ppp2r3a	ENSMUSG00000043154	1561.97	-0.195787	0.098968	-1.97829	0.0478965	0.999679	Ppp2r3a
Prex2	ENSMUSG00000048960	4270.71	-0.32967	0.166704	-1.97758	0.0479759	0.999679	Prex2
Dnajc19	ENSMUSG00000027679	563.998	-0.202847	0.102582	-1.97741	0.0479957	0.999679	Dnajc19
Prss57	ENSMUSG00000020323	29.1248	0.836718	0.423177	1.97723	0.0480156	0.999679	Prss57
Zfp68	ENSMUSG00000058291	1268.78	-0.153416	0.0775923	-1.97721	0.0480181	0.999679	Zfp68
Gh	ENSMUSG00000020713	9.8363	-2.11559	1.07061	-1.97607	0.0481468	0.999679	Gh
Tent2	ENSMUSG00000042167	778.343	-0.145303	0.0735384	-1.97588	0.0481682	0.999679	Tent2
Cks2	ENSMUSG00000062248	35.8301	-0.575012	0.291345	-1.97365	0.0484218	0.999679	Cks2
Ifitm10	ENSMUSG00000045777	657.301	0.201896	0.102415	1.97136	0.0486832	0.999679	Ifitm10
Il15	ENSMUSG00000031712	47.5611	-0.619214	0.314262	-1.97037	0.0487956	0.999679	Il15
Otoa	ENSMUSG00000034990	4.76102	-1.2195	0.619026	-1.97004	0.0488343	0.999679	Otoa
Taf1b	ENSMUSG00000059669	493.187	-0.168217	0.0854386	-1.96886	0.048969	0.999679	Taf1b
P4ha3	ENSMUSG00000051048	84.3478	-0.366159	0.186001	-1.96859	0.0490007	0.999679	P4ha3
Cth	ENSMUSG00000028179	141.75	-0.418112	0.212501	-1.96758	0.0491167	0.999679	Cth
Unc13c	ENSMUSG00000062151	1310.01	-0.192228	0.0977457	-1.96661	0.0492279	0.999679	Unc13c
Srp54b	ENSMUSG00000112449	1912.59	0.215254	0.109498	1.96583	0.0493188	0.999679	Srp54b
ENSMUSG00000071796	ENSMUSG00000071796	4340.65	-0.0880366	0.0447871	-1.96567	0.0493367	0.999679	ENSMUSG00000071796
Pik3r2	ENSMUSG00000031834	4845.89	0.141809	0.0721758	1.96477	0.0494412	0.999679	Pik3r2
H2ac6	ENSMUSG00000069270	39.1966	-0.668086	0.340098	-1.96439	0.0494846	0.999679	H2ac6
Zfp936	ENSMUSG00000064194	4.66797	-1.75399	0.892959	-1.96425	0.0495015	0.999679	Zfp936
Lrrc43	ENSMUSG00000063409	7.66334	-1.40345	0.714595	-1.96398	0.0495329	0.999679	Lrrc43
Insyn1	ENSMUSG00000066607	4564.75	0.160632	0.0817965	1.9638	0.049553	0.999679	Insyn1
H2.D1	ENSMUSG00000073411	3793.41	-0.351744	0.179147	-1.96343	0.0495959	0.999679	H2-D1
Camk2b	ENSMUSG00000057897	24771.8	0.156817	0.0799068	1.9625	0.0497045	0.999679	Camk2b
Mtfr1	ENSMUSG00000027601	294.263	-0.284432	0.144982	-1.96184	0.0497809	0.999679	Mtfr1
Gm54215	ENSMUSG00000073879	582.778	0.463775	0.236488	1.96109	0.0498681	0.999679	Gm54215
X9930012K11Rik	ENSMUSG00000044551	36.6478	-0.486508	0.248085	-1.96105	0.0498734	0.999679	9930012K11Rik
Rab3a	ENSMUSG00000031840	17542.3	0.153907	0.0784871	1.96093	0.0498875	0.999679	Rab3a
Rpusd1	ENSMUSG00000041199	2140.11	0.127427	0.0649871	1.96081	0.0499017	0.999679	Rpusd1
Adamts7	ENSMUSG00000032363	6.0814	-0.98025	0.49995	-1.96069	0.0499147	0.999679	Adamts7
Slc66a3	ENSMUSG00000045679	53.8458	-0.718503	0.366502	-1.96044	0.049945	0.999679	Slc66a3
Ripk3	ENSMUSG00000022221	14.9365	-1.16265	0.593373	-1.9594	0.0500662	0.999679	Ripk3
Cend1	ENSMUSG00000060240	9087.17	0.152516	0.0778787	1.95837	0.0501862	0.999679	Cend1
Brca1	ENSMUSG00000017146	51.311	-0.515753	0.263385	-1.95817	0.0502101	0.999679	Brca1
Chp2	ENSMUSG00000030865	52.8024	-0.608787	0.311008	-1.95746	0.0502929	0.999679	Chp2
S100a8	ENSMUSG00000056054	9.16271	-1.19189	0.609035	-1.95702	0.0503453	0.999679	S100a8
Adamtsl5	ENSMUSG00000043822	248.07	0.403588	0.206326	1.95607	0.0504573	0.999679	Adamtsl5
Tnpo2	ENSMUSG00000031691	6423.8	0.113321	0.0579421	1.95576	0.050493	0.999679	Tnpo2
Mfsd5	ENSMUSG00000045665	1128.52	0.142174	0.0726974	1.95569	0.0505011	0.999679	Mfsd5
Aloxe3	ENSMUSG00000020892	123.983	-0.403923	0.206559	-1.95548	0.0505265	0.999679	Aloxe3
Xirp2	ENSMUSG00000027022	13.612	1.13271	0.579287	1.95536	0.0505409	0.999679	Xirp2
Eif1b	ENSMUSG00000006941	2786.75	-0.110946	0.0567866	-1.95373	0.0507335	0.999679	Eif1b
Daglb	ENSMUSG00000039206	1683.02	0.111789	0.0572645	1.95215	0.0509206	0.999679	Daglb
Rp2	ENSMUSG00000060090	632.366	-0.179162	0.0918033	-1.95158	0.050988	0.999679	Rp2
Cyp4v3	ENSMUSG00000079057	429.84	-0.317813	0.162889	-1.95111	0.0510445	0.999679	Cyp4v3
Efna3	ENSMUSG00000028039	1775.54	0.204083	0.104691	1.94938	0.0512502	0.999679	Efna3
Fgd6	ENSMUSG00000020021	876.324	-0.220537	0.113142	-1.94921	0.0512704	0.999679	Fgd6
Asgr2	ENSMUSG00000040963	2.1928	1.96031	1.00705	1.94658	0.0515848	0.999679	Asgr2
Or11g26	ENSMUSG00000068431	4.47373	-1.88078	0.966207	-1.94656	0.0515876	0.999679	Or11g26
Gm12258	ENSMUSG00000072915	550.466	-0.145386	0.0747269	-1.94557	0.0517065	0.999679	Gm12258
Fam83d	ENSMUSG00000027654	134.763	0.663398	0.341078	1.945	0.0517749	0.999679	Fam83d
Ccdc141	ENSMUSG00000044033	821.302	-0.216988	0.111582	-1.94466	0.0518159	0.999679	Ccdc141
Cyp39a1	ENSMUSG00000023963	116.54	-0.88996	0.457914	-1.94351	0.0519546	0.999679	Cyp39a1
Ampd2	ENSMUSG00000027889	1760.01	0.176943	0.0910446	1.94348	0.0519588	0.999679	Ampd2
Naip2	ENSMUSG00000078945	179.463	-0.394489	0.202985	-1.94344	0.0519624	0.999679	Naip2
Paqr8	ENSMUSG00000025931	7035.22	-0.15467	0.0795896	-1.94335	0.051974	0.999679	Paqr8
Ndufb4	ENSMUSG00000022820	720.937	-0.263506	0.1356	-1.94326	0.0519851	0.999679	Ndufb4
Fam131a	ENSMUSG00000050821	11840.1	0.162697	0.0838331	1.94073	0.0522913	0.999679	Fam131a
Henmt1	ENSMUSG00000045662	25.3546	0.732604	0.377522	1.94056	0.0523116	0.999679	Henmt1
Or52n4	ENSMUSG00000070421	3.43428	-1.42554	0.735119	-1.9392	0.0524768	0.999679	Or52n4
Zfp296	ENSMUSG00000011267	97.457	0.353952	0.182577	1.93864	0.0525448	0.999679	Zfp296
Polr3d	ENSMUSG00000000776	497.95	0.178414	0.0920439	1.93836	0.0525799	0.999679	Polr3d
Iigp1	ENSMUSG00000054072	158.412	-0.767618	0.396043	-1.93822	0.0525967	0.999679	Iigp1
Eno2	ENSMUSG00000004267	35710.4	0.15223	0.0785442	1.93815	0.0526051	0.999679	Eno2
Sptlc3	ENSMUSG00000039092	2.52803	-2.37082	1.22361	-1.93756	0.0526765	0.999679	Sptlc3
Smim36	ENSMUSG00000110344	186.337	-0.255848	0.132068	-1.93724	0.0527155	0.999679	Smim36
Tubb4a	ENSMUSG00000062591	29118	0.240314	0.124149	1.93569	0.0529057	0.999679	Tubb4a
Kdf1	ENSMUSG00000037600	1.97112	-2.36407	1.22207	-1.93447	0.0530548	0.999679	Kdf1
Rnf182	ENSMUSG00000044164	349.278	-0.243604	0.125955	-1.93406	0.053106	0.999679	Rnf182
Slc1a3	ENSMUSG00000005360	29291	-0.28701	0.148434	-1.93359	0.0531638	0.999679	Slc1a3
Plet1	ENSMUSG00000032068	5.54963	-1.23659	0.639876	-1.93254	0.0532925	0.999679	Plet1
Vmn2r116	ENSMUSG00000090966	7.79475	-1.0374	0.536931	-1.93209	0.0533481	0.999679	Vmn2r116
Clec2d	ENSMUSG00000030157	142.144	-0.475241	0.246094	-1.93113	0.0534665	0.999679	Clec2d
Slc28a2	ENSMUSG00000027219	4.36429	-1.68195	0.87112	-1.9308	0.0535083	0.999679	Slc28a2
Trim21	ENSMUSG00000030966	112.281	-0.394934	0.204569	-1.93056	0.0535371	0.999679	Trim21
Bhlhe22	ENSMUSG00000025128	725.601	-0.313617	0.162505	-1.92989	0.0536206	0.999679	Bhlhe22
Grin1	ENSMUSG00000026959	15297.3	0.178312	0.0924208	1.92935	0.0536874	0.999679	Grin1
Bcl2a1b	ENSMUSG00000089929	177.174	-0.494989	0.256565	-1.92929	0.0536949	0.999679	Bcl2a1b
Grhl3	ENSMUSG00000037188	41.3237	0.687707	0.35701	1.9263	0.0540675	0.999679	Grhl3
Mbnl1	ENSMUSG00000027763	4108.66	-0.121672	0.063187	-1.92558	0.0541565	0.999679	Mbnl1
Ephb6	ENSMUSG00000029869	5226.72	0.235839	0.122485	1.92545	0.0541733	0.999679	Ephb6
Col5a3	ENSMUSG00000004098	96.3012	0.550448	0.285939	1.92505	0.0542232	0.999679	Col5a3
Tmem201	ENSMUSG00000044700	2119.44	0.171708	0.089217	1.92461	0.0542776	0.999679	Tmem201
Rps16	ENSMUSG00000037563	3418.5	-0.23811	0.123738	-1.92431	0.0543162	0.999679	Rps16
Rasa3	ENSMUSG00000031453	2798.92	0.170759	0.0887453	1.92415	0.0543355	0.999679	Rasa3
Hk1	ENSMUSG00000037012	14581	0.202307	0.10515	1.92398	0.0543567	0.999679	Hk1
Wdr18	ENSMUSG00000035754	2014.84	0.151176	0.0785996	1.92337	0.0544331	0.999679	Wdr18
Rpl37	ENSMUSG00000041841	4750	-0.198343	0.10317	-1.92249	0.0545446	0.999679	Rpl37
Lgals3	ENSMUSG00000050335	63.6963	-0.476552	0.24798	-1.92173	0.0546393	0.999679	Lgals3
Abhd2	ENSMUSG00000039202	4473.32	0.123659	0.0643559	1.92149	0.0546705	0.999679	Abhd2
Casp4	ENSMUSG00000033538	26.7326	-0.721523	0.375827	-1.91983	0.0548799	0.999679	Casp4
Ccdc43	ENSMUSG00000020925	683.018	-0.16025	0.0835443	-1.91815	0.0550923	0.999679	Ccdc43
Lamb2	ENSMUSG00000052911	1100.9	0.223759	0.11668	1.91772	0.0551461	0.999679	Lamb2
Cspg4	ENSMUSG00000032911	808.292	0.269687	0.140635	1.91763	0.0551579	0.999679	Cspg4
Kcnt2	ENSMUSG00000052726	1281.16	0.122703	0.0639922	1.91747	0.0551786	0.999679	Kcnt2
Zfp366	ENSMUSG00000050919	379.506	0.312418	0.162967	1.91707	0.0552293	0.999679	Zfp366
Dyrk4	ENSMUSG00000030345	18.2553	-1.3168	0.687072	-1.91654	0.055297	0.999679	Dyrk4
Rida	ENSMUSG00000022323	1286.39	-0.457064	0.238583	-1.91574	0.0553976	0.999679	Rida
Tmem108	ENSMUSG00000042757	686.583	0.219091	0.114479	1.9138	0.0556451	0.999679	Tmem108
Wfdc18	ENSMUSG00000000983	45.6772	-0.995906	0.52138	-1.91014	0.0561158	0.999679	Wfdc18
Dnaaf11	ENSMUSG00000022375	296.813	0.253502	0.132796	1.90896	0.0562673	0.999679	Dnaaf11
Zfp974	ENSMUSG00000070709	272.564	-0.267589	0.140201	-1.9086	0.0563134	0.999679	Zfp974
Gm7336	ENSMUSG00000078636	5.17544	-5.74146	3.00869	-1.90829	0.0563535	0.999679	Gm7336
Ighm	ENSMUSG00000076617	2331.15	0.456066	0.239095	1.90747	0.0564604	0.999679	Ighm
Tmem151a	ENSMUSG00000061451	6835.71	0.200409	0.105114	1.90658	0.0565753	0.999679	Tmem151a
Pld3	ENSMUSG00000003363	25148.6	0.163681	0.0859192	1.90506	0.0567725	0.999679	Pld3
Ciita	ENSMUSG00000022504	14.7001	-1.4135	0.74217	-1.90456	0.0568379	0.999679	Ciita
Brms1	ENSMUSG00000080268	760.723	-0.156098	0.0819798	-1.90411	0.056896	0.999679	Brms1
Ephb2	ENSMUSG00000028664	718.397	0.254518	0.13372	1.90337	0.0569925	0.999679	Ephb2
Galnt2	ENSMUSG00000089704	2100.91	0.158233	0.0831354	1.90331	0.0569999	0.999679	Galnt2
Ppp1r3e	ENSMUSG00000072494	239.849	0.187497	0.098514	1.90325	0.0570081	0.999679	Ppp1r3e
Gm2436	ENSMUSG00000112022	89.5618	-5.5455	2.91383	-1.90317	0.0570188	0.999679	Gm2436
Trim34a	ENSMUSG00000056144	159.548	-0.369067	0.193924	-1.90315	0.0570206	0.999679	Trim34a
Gm13306	ENSMUSG00000073877	329.483	0.270359	0.142102	1.90258	0.0570957	0.999679	Gm13306
Adgrd1	ENSMUSG00000044017	227.602	0.35523	0.186735	1.90232	0.0571294	0.999679	Adgrd1
E2f2	ENSMUSG00000018983	35.9942	-0.49949	0.262582	-1.90222	0.057142	0.999679	E2f2
Atoh7	ENSMUSG00000036816	36.2007	-0.485403	0.255577	-1.89925	0.057532	0.999679	Atoh7
Fkbp7	ENSMUSG00000002732	82.4562	-0.410294	0.216052	-1.89905	0.0575584	0.999679	Fkbp7
Slc43a3	ENSMUSG00000027074	27.1935	-0.807398	0.425259	-1.8986	0.0576167	0.999679	Slc43a3
Bricd5	ENSMUSG00000045744	9.96941	-0.898362	0.473365	-1.89782	0.0577195	0.999679	Bricd5
Nol9	ENSMUSG00000028948	697.965	0.126759	0.0668041	1.89748	0.057765	0.999679	Nol9
Cbarp	ENSMUSG00000035640	7460.43	0.184034	0.0970306	1.89666	0.0578723	0.999679	Cbarp
Btnl10	ENSMUSG00000020490	2.12912	-2.35118	1.2411	-1.89443	0.0581676	0.999679	Btnl10
Scpep1	ENSMUSG00000000278	654.902	-0.164017	0.0865885	-1.89421	0.0581968	0.999679	Scpep1
Serp1	ENSMUSG00000027808	2115.34	-0.244409	0.129105	-1.8931	0.0583445	0.999679	Serp1
Pcdha8	ENSMUSG00000103800	45.0515	-0.690858	0.365542	-1.88996	0.0587639	0.999679	Pcdha8
Zc3h12c	ENSMUSG00000035164	426.326	-0.237984	0.125927	-1.88987	0.0587758	0.999679	Zc3h12c
Klre1	ENSMUSG00000050241	1.17359	-2.45976	1.30169	-1.88967	0.0588016	0.999679	Klre1
Sp110	ENSMUSG00000070034	141.215	-0.464789	0.245999	-1.88939	0.0588393	0.999679	Sp110
Steap4	ENSMUSG00000012428	17.2451	-0.915712	0.484661	-1.88938	0.0588404	0.999679	Steap4
Bcdin3d	ENSMUSG00000037525	121.47	-0.316489	0.167567	-1.88873	0.0589274	0.999679	Bcdin3d
Rreb1	ENSMUSG00000039087	511.222	-0.462474	0.244951	-1.88802	0.0590229	0.999679	Rreb1
Lyz2	ENSMUSG00000069516	2039.08	-0.408675	0.216475	-1.88787	0.0590438	0.999679	Lyz2
Ckap4	ENSMUSG00000046841	708.052	0.152408	0.0807722	1.88688	0.0591761	0.999679	Ckap4
Gm20878	ENSMUSG00000078747	458.63	0.227005	0.120372	1.88585	0.0593147	0.999679	Gm20878
Maml2	ENSMUSG00000031925	386.221	-0.256245	0.135908	-1.88543	0.0593713	0.999679	Maml2
Tmem140	ENSMUSG00000057137	106.531	-0.389441	0.206556	-1.8854	0.0593754	0.999679	Tmem140
Zfp385c	ENSMUSG00000014198	16.0424	-0.825201	0.437723	-1.88521	0.0594012	0.999679	Zfp385c
Dexi	ENSMUSG00000038055	1052.89	0.124784	0.0662178	1.88445	0.0595038	0.999679	Dexi
Lmtk3	ENSMUSG00000062044	4406.31	0.218279	0.115838	1.88434	0.0595186	0.999679	Lmtk3
Dpy19l3	ENSMUSG00000043671	1366.32	-0.226396	0.12029	-1.88209	0.0598242	0.999679	Dpy19l3
Sema3g	ENSMUSG00000021904	306.321	0.33171	0.176292	1.88159	0.0598915	0.999679	Sema3g
Pcbd2	ENSMUSG00000021496	135.163	-0.310687	0.165127	-1.8815	0.0599036	0.999679	Pcbd2
Ntsr2	ENSMUSG00000020591	3505.71	-0.288392	0.153367	-1.8804	0.0600534	0.999679	Ntsr2
Tmco6	ENSMUSG00000006850	261.334	-0.236879	0.125974	-1.88038	0.0600559	0.999679	Tmco6
Tmem167	ENSMUSG00000012422	1845.8	-0.0891522	0.0474193	-1.88008	0.0600965	0.999679	Tmem167
Tubb5	ENSMUSG00000001525	17297.1	0.193422	0.102969	1.87845	0.0603203	0.999679	Tubb5
Rnf2	ENSMUSG00000026484	1099.22	-0.156276	0.0832052	-1.8782	0.0603535	0.999679	Rnf2
Fcgr3	ENSMUSG00000059498	1499.45	-0.247751	0.13195	-1.87761	0.0604342	0.999679	Fcgr3
Adh1	ENSMUSG00000074207	11.9048	-1.68511	0.89772	-1.8771	0.0605042	0.999679	Adh1
Sapcd2	ENSMUSG00000026955	33.6326	0.689654	0.367429	1.87697	0.0605218	0.999679	Sapcd2
Tecr	ENSMUSG00000031708	11656	0.0951519	0.050714	1.87625	0.0606214	0.999679	Tecr
Rbp1	ENSMUSG00000046402	240.658	-0.524001	0.279309	-1.87606	0.060647	0.999679	Rbp1
Dhx37	ENSMUSG00000029480	587.522	0.302547	0.16128	1.87591	0.0606675	0.999679	Dhx37
Tcf25	ENSMUSG00000001472	23915	0.102254	0.0545151	1.8757	0.060697	0.999679	Tcf25
Trhr2	ENSMUSG00000039079	49.9318	0.491358	0.261967	1.87565	0.0607033	0.999679	Trhr2
Naf1	ENSMUSG00000014907	446.732	-0.170476	0.0908911	-1.87561	0.060709	0.999679	Naf1
Mx2	ENSMUSG00000023341	42.0675	-0.505262	0.26952	-1.87468	0.0608373	0.999679	Mx2
X4930486L24Rik	ENSMUSG00000050345	4.53409	3.27916	1.74927	1.87459	0.0608495	0.999679	4930486L24Rik
Tuba4a	ENSMUSG00000026202	23408.4	0.137712	0.073543	1.87254	0.0611326	0.999679	Tuba4a
Ncf2	ENSMUSG00000026480	436.08	-0.306286	0.163576	-1.87244	0.0611463	0.999679	Ncf2
Bmpr1a	ENSMUSG00000021796	2340.59	-0.123896	0.0661787	-1.87214	0.0611868	0.999679	Bmpr1a
Acvr2b	ENSMUSG00000061393	84.4393	-0.353416	0.188826	-1.87165	0.0612556	0.999679	Acvr2b
Lnx2	ENSMUSG00000016520	189.637	0.215138	0.114985	1.871	0.0613446	0.999679	Lnx2
Myh15	ENSMUSG00000092009	50.5819	-0.443096	0.236864	-1.87068	0.06139	0.999679	Myh15
St14	ENSMUSG00000031995	182.317	-0.321802	0.17205	-1.8704	0.0614283	0.999679	St14
Dnajc10	ENSMUSG00000027006	2992.73	-0.0966213	0.0516623	-1.87025	0.0614494	0.999679	Dnajc10
Ubald2	ENSMUSG00000050628	747.077	-0.195729	0.104655	-1.87023	0.0614524	0.999679	Ubald2
Dct	ENSMUSG00000022129	35.7155	1.03052	0.551103	1.86992	0.0614946	0.999679	Dct
Rp1	ENSMUSG00000025900	5.19919	-1.49186	0.797842	-1.86987	0.0615012	0.999679	Rp1
Ighg2c	ENSMUSG00000076612	195.289	0.301455	0.161281	1.86912	0.0616055	0.999679	Ighg2c
Dbt	ENSMUSG00000000340	767.885	-0.21726	0.116282	-1.86838	0.0617095	0.999679	Dbt
Glb1l2	ENSMUSG00000036395	101.946	-0.817177	0.437391	-1.8683	0.0617206	0.999679	Glb1l2
Eya4	ENSMUSG00000010461	306.618	-0.282282	0.151123	-1.86789	0.0617778	0.999679	Eya4
Zfp266	ENSMUSG00000060510	1289.14	-0.192215	0.102907	-1.86786	0.061782	0.999679	Zfp266
Ppm1j	ENSMUSG00000002228	15.0727	0.703813	0.376817	1.86778	0.0617922	0.999679	Ppm1j
Prim1	ENSMUSG00000025395	148.729	-0.277251	0.148445	-1.86771	0.0618032	0.999679	Prim1
Gm7361	ENSMUSG00000059645	8.25134	1.11665	0.598103	1.86699	0.0619029	0.999679	Gm7361
Serpina3i	ENSMUSG00000079014	2.71706	-2.24839	1.20437	-1.86686	0.061921	0.999679	Serpina3i
Lrp3	ENSMUSG00000001802	2477.84	0.115798	0.0620434	1.8664	0.061986	0.999679	Lrp3
Smpd1	ENSMUSG00000037049	4313.91	0.0987968	0.05296	1.8655	0.0621114	0.999679	Smpd1
Hepacam2	ENSMUSG00000044156	9.88672	-1.17535	0.630198	-1.86504	0.0621755	0.999679	Hepacam2
ENSMUSG00000095836	ENSMUSG00000095836	0.877586	3.27138	1.75582	1.86316	0.0624399	0.999679	ENSMUSG00000095836
Rimkla	ENSMUSG00000048899	314.412	0.254582	0.136694	1.86242	0.0625435	0.999679	Rimkla
Cd300ld5	ENSMUSG00000089722	2.76352	4.97811	2.67326	1.86219	0.0625767	0.999679	Cd300ld5
X2310061I04Rik	ENSMUSG00000050705	1253.26	0.171029	0.0918609	1.86183	0.0626277	0.999679	2310061I04Rik
Mpv17	ENSMUSG00000107283	1691.95	-0.164285	0.0882671	-1.86122	0.0627127	0.999679	Mpv17
Tgif1	ENSMUSG00000047407	92.5983	-0.361787	0.194386	-1.86118	0.0627191	0.999679	Tgif1
Mier2	ENSMUSG00000042570	852.874	0.190002	0.102092	1.8611	0.0627307	0.999679	Mier2
Lrrc42	ENSMUSG00000028617	446.769	-0.165816	0.0891137	-1.86073	0.0627828	0.999679	Lrrc42
Dusp7	ENSMUSG00000053716	2819.37	0.161529	0.0868107	1.86071	0.0627853	0.999679	Dusp7
Fcgr4	ENSMUSG00000059089	32.8791	-0.773719	0.416094	-1.85948	0.0629591	0.999679	Fcgr4
Rrm1	ENSMUSG00000030978	721.115	-0.145596	0.0783042	-1.85937	0.0629748	0.999679	Rrm1
Mylpf	ENSMUSG00000030672	18.2759	-0.878961	0.472852	-1.85885	0.0630485	0.999679	Mylpf
Drc3	ENSMUSG00000056598	408.895	-0.207262	0.111525	-1.85844	0.0631072	0.999679	Drc3
Adcyap1r1	ENSMUSG00000029778	5989.33	0.130751	0.0703569	1.8584	0.0631124	0.999679	Adcyap1r1
Epsti1	ENSMUSG00000022014	62.8268	-0.562648	0.303063	-1.85654	0.0633767	0.999679	Epsti1
Sult4a1	ENSMUSG00000018865	17168.6	0.112924	0.0608668	1.85526	0.0635592	0.999679	Sult4a1
ENSMUSG00000111529	ENSMUSG00000111529	14.0771	0.764535	0.412464	1.85358	0.063799	0.999679	ENSMUSG00000111529
Acly	ENSMUSG00000020917	7145.73	0.137491	0.0741779	1.85353	0.0638064	0.999679	Acly
Aars	ENSMUSG00000031960	6556.85	0.1408	0.0759655	1.85348	0.0638143	0.999679	Aars
Lgals8	ENSMUSG00000057554	781.481	-0.189605	0.102312	-1.8532	0.0638539	0.999679	Lgals8
Muc1	ENSMUSG00000042784	28.116	-0.941792	0.508281	-1.8529	0.063897	0.999679	Muc1
X9130230L23Rik	ENSMUSG00000054598	4.88907	-1.4769	0.797551	-1.8518	0.0640551	0.999679	9130230L23Rik
Tunar	ENSMUSG00000097929	218.686	0.289803	0.1565	1.85178	0.0640577	0.999679	Tunar
Sdhc	ENSMUSG00000058076	2303.01	-0.120389	0.0650408	-1.85097	0.0641739	0.999679	Sdhc
Cdkl4	ENSMUSG00000033966	563.088	-0.194032	0.10488	-1.85004	0.0643082	0.999679	Cdkl4
Cep70	ENSMUSG00000056267	338.821	-0.194093	0.104953	-1.84934	0.0644092	0.999679	Cep70
Lypla2	ENSMUSG00000028670	2068.06	0.145023	0.0784362	1.84893	0.0644685	0.999679	Lypla2
Asap3	ENSMUSG00000036995	150.596	0.277037	0.15004	1.84642	0.0648312	0.999679	Asap3
Proser3	ENSMUSG00000036864	84.1305	-0.380944	0.206521	-1.84457	0.0650994	0.999679	Proser3
Plbd2	ENSMUSG00000029598	3029.61	0.123617	0.0670772	1.8429	0.0653429	0.999679	Plbd2
Anapc13	ENSMUSG00000035048	546.108	-0.257611	0.13981	-1.84259	0.0653896	0.999679	Anapc13
Sgk3	ENSMUSG00000025915	557.613	-0.2933	0.159288	-1.84132	0.0655744	0.999679	Sgk3
Mlf1	ENSMUSG00000048416	24.5076	-1.0413	0.565534	-1.84128	0.0655811	0.999679	Mlf1
Tmem255b	ENSMUSG00000038457	56.1026	0.530347	0.288107	1.8408	0.0656508	0.999679	Tmem255b
S100a13	ENSMUSG00000042312	435.436	-0.364598	0.198119	-1.8403	0.065724	0.999679	S100a13
Rpl14	ENSMUSG00000025794	6755.02	-0.18144	0.0986027	-1.84011	0.0657517	0.999679	Rpl14
Zbtb20	ENSMUSG00000022708	1904.05	-0.239654	0.130264	-1.83975	0.0658051	0.999679	Zbtb20
Prkd1	ENSMUSG00000002688	370.591	-0.19384	0.105381	-1.83943	0.0658519	0.999679	Prkd1
Map3k2	ENSMUSG00000024383	918.381	-0.132931	0.0722701	-1.83936	0.0658617	0.999679	Map3k2
Nup188	ENSMUSG00000052533	600.566	0.168031	0.0913648	1.83912	0.0658974	0.999679	Nup188
Spata48	ENSMUSG00000020191	4.52947	1.56927	0.853469	1.8387	0.0659597	0.999679	Spata48
Dohh	ENSMUSG00000078440	1448.57	0.128191	0.0697533	1.83777	0.0660957	0.999679	Dohh
Usp35	ENSMUSG00000035713	653.741	0.193671	0.105432	1.83692	0.0662213	0.999679	Usp35
Slc7a5	ENSMUSG00000040010	3130.91	0.145938	0.0794504	1.83685	0.0662326	0.999679	Slc7a5
Lax1	ENSMUSG00000051998	5.66615	-1.16384	0.633885	-1.83604	0.0663517	0.999679	Lax1
Pou1f1	ENSMUSG00000004842	4.99565	-1.31856	0.718321	-1.83562	0.0664146	0.999679	Pou1f1
Or1e22	ENSMUSG00000072708	1.76781	-2.01694	1.09953	-1.83437	0.0665988	0.999679	Or1e22
Mindy2	ENSMUSG00000042444	3867.94	-0.0815188	0.0444501	-1.83394	0.0666629	0.999679	Mindy2
Anapc16	ENSMUSG00000020107	1579.1	-0.137033	0.074741	-1.83344	0.0667365	0.999679	Anapc16
Gnl1	ENSMUSG00000024429	6615.24	0.0905493	0.0493929	1.83325	0.0667661	0.999679	Gnl1
Rpl31	ENSMUSG00000073702	6713.44	-0.215616	0.11763	-1.83299	0.0668034	0.999679	Rpl31
Zfp868	ENSMUSG00000060427	523.287	-0.150625	0.0822733	-1.83079	0.0671313	0.999679	Zfp868
Tinf2	ENSMUSG00000007589	378.704	-0.201468	0.110045	-1.83078	0.067133	0.999679	Tinf2
Bmf	ENSMUSG00000040093	189.109	-0.293136	0.16014	-1.83049	0.067176	0.999679	Bmf
Kdm1a	ENSMUSG00000036940	1895.95	0.116082	0.0634332	1.82999	0.0672517	0.999679	Kdm1a
Nlrc5	ENSMUSG00000074151	127.186	-1.06167	0.580248	-1.82967	0.0672987	0.999679	Nlrc5
Zfp385a	ENSMUSG00000000552	2378.84	0.145331	0.0794492	1.82923	0.0673649	0.999679	Zfp385a
Capza1	ENSMUSG00000070372	1871.95	-0.125289	0.0685557	-1.82755	0.0676176	0.999679	Capza1
Phf21a	ENSMUSG00000058318	1244.03	-0.201076	0.110028	-1.8275	0.0676253	0.999679	Phf21a
Fbxw9	ENSMUSG00000008167	368.902	0.137644	0.0753306	1.8272	0.0676702	0.999679	Fbxw9
Glis3	ENSMUSG00000052942	169.727	-0.25734	0.14084	-1.82717	0.0676735	0.999679	Glis3
Bnc2	ENSMUSG00000028487	9.90699	-1.14904	0.629041	-1.82665	0.0677518	0.999679	Bnc2
Klhl22	ENSMUSG00000022750	3003.88	0.195201	0.10687	1.82653	0.0677708	0.999679	Klhl22
Ifi27l2a	ENSMUSG00000079017	138.462	-0.806732	0.441689	-1.82647	0.0677798	0.999679	Ifi27l2a
Ptdss2	ENSMUSG00000025495	1526.65	-0.19448	0.106488	-1.82631	0.0678029	0.999679	Ptdss2
Cyp4a12b	ENSMUSG00000078597	9.77749	-1.51641	0.830325	-1.82629	0.0678071	0.999679	Cyp4a12b
Vmn1r217	ENSMUSG00000115791	5.52696	-1.1902	0.65173	-1.82622	0.0678174	0.999679	Vmn1r217
Vps54	ENSMUSG00000020128	1062.72	-0.119143	0.0652423	-1.82617	0.0678246	0.999679	Vps54
Sncb	ENSMUSG00000034891	11415.9	0.141477	0.077477	1.82605	0.0678421	0.999679	Sncb
Isl1	ENSMUSG00000042258	5.21737	-2.02412	1.10873	-1.82562	0.0679069	0.999679	Isl1
Gm19935	ENSMUSG00000110332	52.7067	-0.478339	0.262086	-1.82512	0.0679829	0.999679	Gm19935
Eno1	ENSMUSG00000063524	33904	0.120523	0.0660498	1.82472	0.0680426	0.999679	Eno1
Cers4	ENSMUSG00000008206	1551.46	0.179565	0.0984139	1.82459	0.0680636	0.999679	Cers4
Smtnl2	ENSMUSG00000045667	26.4253	-0.519166	0.284548	-1.82453	0.0680719	0.999679	Smtnl2
Mcm4	ENSMUSG00000022673	383.081	-0.156924	0.0860136	-1.82441	0.0680897	0.999679	Mcm4
Eogt	ENSMUSG00000035245	1001.22	-0.279741	0.153341	-1.8243	0.0681062	0.999679	Eogt
Pwwp4a	ENSMUSG00000067771	19.3831	1.09841	0.602134	1.8242	0.0681218	0.999679	Pwwp4a
Cpped1	ENSMUSG00000065979	1552.17	0.102632	0.0562741	1.82379	0.0681839	0.999679	Cpped1
Crmp1	ENSMUSG00000029121	5314.68	0.197885	0.108506	1.82372	0.068194	0.999679	Crmp1
ENSMUSG00000112808	ENSMUSG00000112808	72.5836	-0.41537	0.22786	-1.82291	0.0683164	0.999679	ENSMUSG00000112808
Ltbp1	ENSMUSG00000001870	391.047	-0.173415	0.0951984	-1.82162	0.0685125	0.999679	Ltbp1
Mark2	ENSMUSG00000024969	4228.8	0.147921	0.0812309	1.821	0.0686073	0.999679	Mark2
Pde4c	ENSMUSG00000031842	96.6589	0.33963	0.186571	1.82038	0.0687013	0.999679	Pde4c
Npff	ENSMUSG00000023052	16.1484	-0.699472	0.384259	-1.82031	0.0687112	0.999679	Npff
Frs2	ENSMUSG00000020170	2337.15	-0.131697	0.0723676	-1.81983	0.0687849	0.999679	Frs2
Eci2	ENSMUSG00000021417	1288.04	-0.235735	0.129537	-1.81983	0.0687855	0.999679	Eci2
Wbp1	ENSMUSG00000030035	749.676	-0.21196	0.116479	-1.81973	0.0687996	0.999679	Wbp1
Tead1	ENSMUSG00000055320	612.06	-0.221273	0.121607	-1.81958	0.0688228	0.999679	Tead1
Vwa5a	ENSMUSG00000023186	835.725	-0.269554	0.14827	-1.818	0.0690641	0.999679	Vwa5a
Zfp53	ENSMUSG00000057409	151.736	-0.255582	0.140621	-1.81752	0.0691369	0.999679	Zfp53
Tmem184a	ENSMUSG00000036687	7.17006	-1.86288	1.02506	-1.81734	0.0691655	0.999679	Tmem184a
Galntl6	ENSMUSG00000096914	813.834	0.303382	0.167137	1.81517	0.0694981	0.999679	Galntl6
Pkp3	ENSMUSG00000054065	4.49511	-1.57739	0.869456	-1.81423	0.0696422	0.999679	Pkp3
Adam11	ENSMUSG00000020926	3991.62	0.10812	0.0595987	1.81412	0.0696586	0.999679	Adam11
Gm14276	ENSMUSG00000082163	26.8274	-0.524048	0.288876	-1.81409	0.0696634	0.999679	Gm14276
Rasa2	ENSMUSG00000032413	1234.56	-0.228747	0.126099	-1.81402	0.0696741	0.999679	Rasa2
Tmem41b	ENSMUSG00000047554	1514.82	0.119654	0.0659636	1.81394	0.0696866	0.999679	Tmem41b
Slc32a1	ENSMUSG00000037771	1947.66	0.190502	0.105021	1.81394	0.0696867	0.999679	Slc32a1
Tmem45a	ENSMUSG00000022754	24.8789	0.828662	0.456872	1.81377	0.0697126	0.999679	Tmem45a
Dmrta2	ENSMUSG00000047143	33.675	-0.598984	0.330271	-1.81362	0.0697369	0.999679	Dmrta2
ENSMUSG00000095779	ENSMUSG00000095779	68.8186	-0.607931	0.335221	-1.81352	0.0697515	0.999679	ENSMUSG00000095779
Lhfpl5	ENSMUSG00000062252	80.716	0.427736	0.235908	1.81315	0.0698086	0.999679	Lhfpl5
Asf1a	ENSMUSG00000019857	305.182	-0.198851	0.109681	-1.81298	0.0698342	0.999679	Asf1a
Gmip	ENSMUSG00000036246	326.083	0.230738	0.127284	1.81277	0.0698666	0.999679	Gmip
Ankrd40	ENSMUSG00000020864	5420.35	-0.100088	0.0552183	-1.81259	0.0698945	0.999679	Ankrd40
Abcc8	ENSMUSG00000040136	902.979	0.202867	0.11196	1.81197	0.0699916	0.999679	Abcc8
Fmo2	ENSMUSG00000040170	329.254	-0.59024	0.325756	-1.81191	0.0700003	0.999679	Fmo2
Zap70	ENSMUSG00000026117	29.11	0.471406	0.260209	1.81165	0.0700409	0.999679	Zap70
Cort	ENSMUSG00000028971	168.567	0.394188	0.217586	1.81164	0.0700417	0.999679	Cort
Klhdc7a	ENSMUSG00000078234	844.726	-0.251557	0.138863	-1.81154	0.0700571	0.999679	Klhdc7a
Prkcd	ENSMUSG00000021948	434.295	-0.241052	0.133071	-1.81146	0.07007	0.999679	Prkcd
Casp8	ENSMUSG00000026029	145.239	-0.351728	0.194171	-1.81144	0.0700731	0.999679	Casp8
Foxn2	ENSMUSG00000034998	516.106	-0.167246	0.0923457	-1.81109	0.070127	0.999679	Foxn2
Rpl39l	ENSMUSG00000039209	1.79984	-2.27125	1.25509	-1.80963	0.0703535	0.999679	Rpl39l
Fbxo30	ENSMUSG00000047648	305.46	-0.198661	0.109807	-1.80918	0.0704233	0.999679	Fbxo30
Bbln	ENSMUSG00000039195	4275.38	0.154463	0.0853873	1.80897	0.070455	0.999679	Bbln
Acbd5	ENSMUSG00000026781	2893.22	-0.129324	0.0715058	-1.80859	0.0705153	0.999679	Acbd5
Dapl1	ENSMUSG00000026989	11.9914	-1.05168	0.581592	-1.80827	0.0705642	0.999679	Dapl1
Cox7a1	ENSMUSG00000074218	38.6227	0.490942	0.271562	1.80784	0.0706308	0.999679	Cox7a1
Ap1g2	ENSMUSG00000040701	99.5425	-0.411409	0.22763	-1.80736	0.0707064	0.999679	Ap1g2
Podxl2	ENSMUSG00000033152	4106.64	0.138042	0.0763866	1.80715	0.0707392	0.999679	Podxl2
Immp1l	ENSMUSG00000042670	629.897	-0.255044	0.141145	-1.80697	0.0707677	0.999679	Immp1l
Kcnip3	ENSMUSG00000079056	5676.95	0.165282	0.0914771	1.80682	0.0707911	0.999679	Kcnip3
Apol8	ENSMUSG00000056656	168.072	0.336963	0.18672	1.80464	0.0711305	0.999679	Apol8
Ncf1	ENSMUSG00000015950	503.624	-0.275451	0.152705	-1.80381	0.0712615	0.999679	Ncf1
Rnf208	ENSMUSG00000044628	3317.69	0.140858	0.0781104	1.80331	0.0713389	0.999679	Rnf208
Psmd5	ENSMUSG00000026869	1873.3	0.128795	0.0714256	1.80321	0.0713558	0.999679	Psmd5
Zfp971	ENSMUSG00000074519	307.91	-0.232971	0.129198	-1.8032	0.0713562	0.999679	Zfp971
Chchd2	ENSMUSG00000070493	5239.67	-0.150082	0.0832397	-1.80301	0.0713872	0.999679	Chchd2
Gtf2h2	ENSMUSG00000021639	546.77	-0.204366	0.113397	-1.80221	0.0715116	0.999679	Gtf2h2
Tdgf1	ENSMUSG00000032494	14.344	-1.03955	0.576864	-1.80207	0.0715346	0.999679	Tdgf1
Atad3a	ENSMUSG00000029036	902.876	0.148591	0.0824597	1.80198	0.0715487	0.999679	Atad3a
Syf2	ENSMUSG00000028821	1258.91	-0.120416	0.0668346	-1.80171	0.0715914	0.999679	Syf2
Elac2	ENSMUSG00000020549	1045.52	0.117772	0.0653734	1.80153	0.0716189	0.999679	Elac2
Trim12c	ENSMUSG00000057143	167.081	-0.314781	0.174749	-1.80133	0.071651	0.999679	Trim12c
Amt	ENSMUSG00000032607	573.858	-0.31742	0.176369	-1.79974	0.0719011	0.999679	Amt
Slfn9	ENSMUSG00000069793	102.775	-0.299567	0.166497	-1.79923	0.0719821	0.999679	Slfn9
Ccl5	ENSMUSG00000035042	12.8807	-0.791314	0.439882	-1.79892	0.072031	0.999679	Ccl5
Sspn	ENSMUSG00000030255	487.291	-0.264549	0.147071	-1.79879	0.0720521	0.999679	Sspn
Cfap91	ENSMUSG00000022805	92.4495	-0.392324	0.218122	-1.79865	0.0720748	0.999679	Cfap91
Ccdc162	ENSMUSG00000075225	26.9876	-0.855834	0.475903	-1.79834	0.0721232	0.999679	Ccdc162
Akap1	ENSMUSG00000018428	1431.68	0.0890663	0.0495347	1.79806	0.0721677	0.999679	Akap1
Acaa1b	ENSMUSG00000010651	12.7127	0.7703	0.428525	1.79756	0.0722462	0.999679	Acaa1b
Nat8f4	ENSMUSG00000068299	371.529	-0.297199	0.165337	-1.79754	0.0722502	0.999679	Nat8f4
St6galnac3	ENSMUSG00000052544	383.528	-0.510454	0.284072	-1.79692	0.0723487	0.999679	St6galnac3
Rhobtb3	ENSMUSG00000021589	951.296	-0.228401	0.127158	-1.7962	0.0724628	0.999679	Rhobtb3
Zfp113	ENSMUSG00000037007	283.419	-0.203171	0.113123	-1.79601	0.0724931	0.999679	Zfp113
Crip2	ENSMUSG00000006356	4172.92	0.146444	0.0815391	1.79599	0.0724958	0.999679	Crip2
Traf3ip2	ENSMUSG00000019842	22.1993	-0.84313	0.4697	-1.79504	0.0726474	0.999679	Traf3ip2
Plekhg2	ENSMUSG00000037552	229.825	0.274719	0.153167	1.79359	0.0728784	0.999679	Plekhg2
Hmgcs1	ENSMUSG00000093930	12580	0.18638	0.103927	1.79337	0.072913	0.999679	Hmgcs1
ENSMUSG00000115920	ENSMUSG00000115920	13.0605	-0.65952	0.36778	-1.79324	0.0729338	0.999679	ENSMUSG00000115920
Cxcl5	ENSMUSG00000029371	42.0459	-0.745685	0.415875	-1.79305	0.0729647	0.999679	Cxcl5
Vmn1r74	ENSMUSG00000047655	3.98586	1.3232	0.738075	1.79277	0.0730094	0.999679	Vmn1r74
Pheta2	ENSMUSG00000049687	20.0668	0.599739	0.334552	1.79266	0.0730266	0.999679	Pheta2
Neurog2	ENSMUSG00000027967	7.9191	-1.27185	0.709482	-1.79265	0.0730297	0.999679	Neurog2
Arhgdia	ENSMUSG00000025132	11139.1	0.0890277	0.049672	1.79231	0.0730833	0.999679	Arhgdia
Smndc1	ENSMUSG00000025024	984.369	-0.13209	0.0737274	-1.7916	0.0731966	0.999679	Smndc1
Sox3	ENSMUSG00000045179	18.5892	0.632174	0.352923	1.79125	0.0732527	0.999679	Sox3
Myct1	ENSMUSG00000046916	24.2411	-0.548973	0.306491	-1.79115	0.073269	0.999679	Myct1
Gstm5	ENSMUSG00000004032	4973.75	-0.33516	0.187142	-1.79094	0.0733028	0.999679	Gstm5
Arnt2	ENSMUSG00000015709	14139	0.0817618	0.045655	1.79086	0.0733158	0.999679	Arnt2
Ptprs	ENSMUSG00000013236	12244.4	0.161648	0.0902759	1.79059	0.0733585	0.999679	Ptprs
Gm14325	ENSMUSG00000095362	513.758	-0.283747	0.158475	-1.79048	0.0733762	0.999679	Gm14325
Gstm2	ENSMUSG00000040562	80.9677	-0.92627	0.517536	-1.78977	0.0734912	0.999679	Gstm2
Serpina3f	ENSMUSG00000066363	4.51851	-2.46141	1.37534	-1.78968	0.073506	0.999679	Serpina3f
Stub1	ENSMUSG00000039615	3482.01	0.0740839	0.0414023	1.78937	0.0735559	0.999679	Stub1
Adm2	ENSMUSG00000054136	1.4996	-2.47907	1.38563	-1.78914	0.073593	0.999679	Adm2
Fkbp14	ENSMUSG00000038074	311.081	-0.143618	0.0802897	-1.78875	0.0736555	0.999679	Fkbp14
Cc2d2a	ENSMUSG00000039765	666.595	-0.166714	0.0932237	-1.78832	0.0737246	0.999679	Cc2d2a
Usp43	ENSMUSG00000020905	111.304	0.359576	0.20115	1.7876	0.073841	0.999679	Usp43
Hsd11b2	ENSMUSG00000031891	1.14236	-2.39601	1.34058	-1.78729	0.0738904	0.999679	Hsd11b2
Gar1	ENSMUSG00000028010	260.354	0.202748	0.113439	1.78729	0.0738913	0.999679	Gar1
Dpep2	ENSMUSG00000053687	1.72066	-2.06382	1.15515	-1.78663	0.0739973	0.999679	Dpep2
Igsf8	ENSMUSG00000038034	5314.44	0.173325	0.0970846	1.7853	0.0742134	0.999679	Igsf8
Ackr4	ENSMUSG00000079355	3.33883	-2.20283	1.23401	-1.7851	0.0742458	0.999679	Ackr4
Mfge8	ENSMUSG00000030605	7086.77	0.3073	0.172156	1.78501	0.0742596	0.999679	Mfge8
Fhl1	ENSMUSG00000023092	2058.61	-0.121678	0.0681721	-1.78487	0.0742822	0.999679	Fhl1
Daw1	ENSMUSG00000053161	4.24242	-1.33909	0.750721	-1.78374	0.0744665	0.999679	Daw1
Tsku	ENSMUSG00000049580	96.3235	-0.824553	0.462271	-1.7837	0.0744722	0.999679	Tsku
Smim15	ENSMUSG00000071180	1558.78	-0.181138	0.101568	-1.78343	0.0745166	0.999679	Smim15
ENSMUSG00000113411	ENSMUSG00000113411	1.31978	-2.43944	1.3679	-1.78334	0.074531	0.999679	ENSMUSG00000113411
Dok1	ENSMUSG00000068335	72.4743	-0.351059	0.197004	-1.78199	0.0747504	0.999679	Dok1
Rbp3	ENSMUSG00000041534	1.4563	-2.71401	1.52325	-1.78172	0.074795	0.999679	Rbp3
Cfb	ENSMUSG00000090231	10.7007	-1.26702	0.711264	-1.78137	0.0748528	0.999679	Cfb
Clasp1	ENSMUSG00000064302	3816.88	0.150741	0.0846662	1.78041	0.0750091	0.999679	Clasp1
Cd24a	ENSMUSG00000047139	161.385	-0.427351	0.240063	-1.78016	0.0750503	0.999679	Cd24a
Sult1a1	ENSMUSG00000030711	451.65	-0.423611	0.238003	-1.77985	0.0750999	0.999679	Sult1a1
Epb42	ENSMUSG00000023216	1.13905	-2.82927	1.59046	-1.7789	0.0752564	0.999679	Epb42
Car3	ENSMUSG00000027559	10.9894	-1.08118	0.607818	-1.77879	0.075274	0.999679	Car3
Gramd2a	ENSMUSG00000074259	380.563	0.33049	0.185924	1.77755	0.075477	0.999679	Gramd2a
Med18	ENSMUSG00000066042	109.003	-0.236495	0.133061	-1.77733	0.0755132	0.999679	Med18
Knop1	ENSMUSG00000030980	743.494	0.188989	0.106358	1.77692	0.075581	0.999679	Knop1
Ripk1	ENSMUSG00000021408	231.256	-0.325569	0.183223	-1.7769	0.0755855	0.999679	Ripk1
Nrg1	ENSMUSG00000062991	324.739	0.235185	0.132364	1.7768	0.0756013	0.999679	Nrg1
Adamts5	ENSMUSG00000022894	56.6812	0.413319	0.232832	1.77518	0.0758683	0.999679	Adamts5
Slco4a1	ENSMUSG00000038963	96.8287	-0.419905	0.236579	-1.7749	0.0759141	0.999679	Slco4a1
Riiad1	ENSMUSG00000028139	46.3571	-0.478059	0.269411	-1.77446	0.0759874	0.999679	Riiad1
Rtn4ip1	ENSMUSG00000019864	373.777	0.192934	0.108759	1.77396	0.0760705	0.999679	Rtn4ip1
Lacc1	ENSMUSG00000044350	192.634	-0.238534	0.134497	-1.77353	0.0761409	0.999679	Lacc1
Esrp2	ENSMUSG00000084128	5.80577	-1.66032	0.93625	-1.77337	0.0761666	0.999679	Esrp2
Bnipl	ENSMUSG00000028115	3.82972	-1.69281	0.954622	-1.77328	0.0761828	0.999679	Bnipl
Eci1	ENSMUSG00000024132	428.309	-0.335032	0.188992	-1.77273	0.0762734	0.999679	Eci1
Carnmt1	ENSMUSG00000024726	542.336	-0.165181	0.093186	-1.77259	0.0762965	0.999679	Carnmt1
Pctp	ENSMUSG00000020553	88.806	-0.374134	0.211154	-1.77185	0.076419	0.999679	Pctp
Gsta3	ENSMUSG00000025934	35.4573	-0.922895	0.520869	-1.77184	0.0764212	0.999679	Gsta3
Ntrk2	ENSMUSG00000055254	23744.3	-0.152804	0.0862456	-1.77173	0.0764398	0.999679	Ntrk2
H4c14	ENSMUSG00000091405	24.9227	-0.503442	0.284248	-1.77114	0.0765382	0.999679	H4c14
Clcnka	ENSMUSG00000033770	3.58549	-1.97869	1.11748	-1.77066	0.0766167	0.999679	Clcnka
Susd4	ENSMUSG00000038576	5580.06	0.155574	0.0879188	1.76952	0.0768076	0.999679	Susd4
Ppp1r36	ENSMUSG00000052221	32.5052	-0.539937	0.30514	-1.76947	0.0768151	0.999679	Ppp1r36
Cdh15	ENSMUSG00000031962	39.6815	0.415332	0.2348	1.76887	0.0769155	0.999679	Cdh15
Ficd	ENSMUSG00000053334	534.8	0.155377	0.0878471	1.76872	0.0769403	0.999679	Ficd
Klhl9	ENSMUSG00000070923	4408.15	-0.122825	0.0694478	-1.7686	0.0769611	0.999679	Klhl9
Mef2b	ENSMUSG00000079033	4.78914	-1.58731	0.897601	-1.76839	0.0769957	0.999679	Mef2b
Phc2	ENSMUSG00000028796	2657.14	0.125786	0.0711355	1.76826	0.0770174	0.999679	Phc2
Ccdc81	ENSMUSG00000039391	16.3093	-0.851302	0.481486	-1.76807	0.0770487	0.999679	Ccdc81
Tmem59	ENSMUSG00000028618	6601.99	-0.123457	0.0698913	-1.76641	0.0773267	0.999679	Tmem59
Lox	ENSMUSG00000024529	85.6873	-0.35707	0.20215	-1.76636	0.0773357	0.999679	Lox
Mdk	ENSMUSG00000027239	315.282	-0.44244	0.250515	-1.76612	0.0773752	0.999679	Mdk
Adprhl1	ENSMUSG00000031448	6.15184	-0.967047	0.547874	-1.76509	0.0775489	0.999679	Adprhl1
Chrna1	ENSMUSG00000027107	14.0901	-0.612809	0.34727	-1.76465	0.077623	0.999679	Chrna1
Osbpl2	ENSMUSG00000039050	2020.48	0.0994928	0.0563912	1.76433	0.0776763	0.999679	Osbpl2
Magi1	ENSMUSG00000045095	2856.21	0.151165	0.0856836	1.76422	0.0776946	0.999679	Magi1
Dph3	ENSMUSG00000021905	1192.44	-0.168899	0.095758	-1.76381	0.0777637	0.999679	Dph3
Ptpn6	ENSMUSG00000004266	427.877	-0.335864	0.190599	-1.76215	0.0780432	0.999679	Ptpn6
Oasl2	ENSMUSG00000029561	376.644	-0.489851	0.277986	-1.76215	0.0780447	0.999679	Oasl2
Ddx20	ENSMUSG00000027905	440.931	-0.14158	0.0803509	-1.76202	0.0780661	0.999679	Ddx20
Ptgir	ENSMUSG00000043017	3.08365	-1.75584	0.996559	-1.7619	0.0780854	0.999679	Ptgir
Vstm2l	ENSMUSG00000037843	1199.84	0.191371	0.108616	1.7619	0.0780858	0.999679	Vstm2l
H2.M6.ps	ENSMUSG00000083534	19.0541	-0.630628	0.357974	-1.76166	0.0781272	0.999679	H2-M6-ps
Rnase1	ENSMUSG00000035896	6.86369	-1.31886	0.748762	-1.76139	0.078172	0.999679	Rnase1
Tfeb	ENSMUSG00000023990	281.349	0.2778	0.157724	1.76131	0.0781864	0.999679	Tfeb
Rhod	ENSMUSG00000041845	20.9248	-0.631711	0.358665	-1.76129	0.07819	0.999679	Rhod
Dele1	ENSMUSG00000024442	1106.03	0.130787	0.0742567	1.76128	0.0781907	0.999679	Dele1
Bst1	ENSMUSG00000029082	8.33421	-1.20364	0.684187	-1.75922	0.0785398	0.999679	Bst1
Dis3	ENSMUSG00000033166	403.562	-0.244361	0.138905	-1.75919	0.0785455	0.999679	Dis3
Acp7	ENSMUSG00000037469	42.9075	0.568796	0.323339	1.75913	0.0785549	0.999679	Acp7
Cpne3	ENSMUSG00000028228	811.093	-0.166632	0.0947854	-1.75799	0.0787485	0.999679	Cpne3
Arhgap27	ENSMUSG00000034255	569.969	0.164534	0.0936148	1.75756	0.0788216	0.999679	Arhgap27
N4bp3	ENSMUSG00000001053	566.004	0.381433	0.217113	1.75684	0.0789443	0.999679	N4bp3
Pappa	ENSMUSG00000028370	8.45446	-1.36399	0.776453	-1.7567	0.0789695	0.999679	Pappa
Cap2	ENSMUSG00000021373	9516.19	0.157646	0.089792	1.75568	0.0791432	0.999679	Cap2
ENSMUSG00000044377	ENSMUSG00000044377	3.64082	1.34169	0.764307	1.75543	0.079185	0.999679	ENSMUSG00000044377
Asphd1	ENSMUSG00000046378	617.23	0.171891	0.0979375	1.75511	0.0792401	0.999679	Asphd1
Rpl5	ENSMUSG00000058558	1536.02	-0.106279	0.0605915	-1.75403	0.0794255	0.999679	Rpl5
Ahdc1	ENSMUSG00000037692	2045.18	0.205327	0.117063	1.75399	0.0794328	0.999679	Ahdc1
Vgf	ENSMUSG00000037428	5808.94	0.309502	0.176502	1.75354	0.0795096	0.999679	Vgf
Susd1	ENSMUSG00000038578	310.57	0.282372	0.161109	1.75267	0.0796581	0.999679	Susd1
St3gal2	ENSMUSG00000031749	4434.34	0.106444	0.0607598	1.75188	0.0797951	0.999679	St3gal2
Usp53	ENSMUSG00000039701	1094.16	-0.154999	0.0884846	-1.75171	0.0798244	0.999679	Usp53
Or8b1b	ENSMUSG00000094380	5.29763	-1.06518	0.608247	-1.75123	0.079906	0.999679	Or8b1b
Ube2q2l	ENSMUSG00000045291	21.1496	0.482156	0.275343	1.75111	0.0799271	0.999679	Ube2q2l
Fat3	ENSMUSG00000074505	1991.72	0.26466	0.15116	1.75085	0.0799712	0.999679	Fat3
Rps21	ENSMUSG00000039001	5034.22	-0.225787	0.128975	-1.75063	0.0800097	0.999679	Rps21
Cfap126	ENSMUSG00000026649	38.5041	-0.491202	0.28067	-1.75011	0.0801	0.999679	Cfap126
Hpse	ENSMUSG00000035273	106.315	-0.437709	0.250105	-1.7501	0.0801015	0.999679	Hpse
Arpc5	ENSMUSG00000008475	3055.56	-0.148666	0.0850339	-1.74831	0.0804102	0.999679	Arpc5
Slc25a30	ENSMUSG00000022003	342.323	-0.202591	0.115886	-1.74819	0.0804313	0.999679	Slc25a30
Tmem63b	ENSMUSG00000036026	3785.93	0.156068	0.0893004	1.74768	0.0805199	0.999679	Tmem63b
ENSMUSG00000078865	ENSMUSG00000078865	27.0097	-0.53687	0.307415	-1.7464	0.080741	0.999679	ENSMUSG00000078865
Mphosph10	ENSMUSG00000030521	566.618	-0.126866	0.072653	-1.74618	0.080779	0.999679	Mphosph10
Hipk2	ENSMUSG00000061436	1956.23	-0.237337	0.135919	-1.74616	0.0807825	0.999679	Hipk2
Car10	ENSMUSG00000056158	5679.87	0.189957	0.108786	1.74616	0.0807834	0.999679	Car10
Abca1	ENSMUSG00000015243	1608.62	-0.217015	0.124327	-1.74552	0.080895	0.999679	Abca1
Nol3	ENSMUSG00000014776	737.659	0.134211	0.0768953	1.74537	0.08092	0.999679	Nol3
Jhy	ENSMUSG00000032023	6.31439	-1.49518	0.856837	-1.745	0.0809843	0.999679	Jhy
Gm5431	ENSMUSG00000058163	40.0839	-0.483258	0.276967	-1.74482	0.0810158	0.999679	Gm5431
Tmem169	ENSMUSG00000026188	437.81	0.251718	0.14432	1.74416	0.0811309	0.999679	Tmem169
Zfp24	ENSMUSG00000051469	1669.32	-0.146975	0.0842948	-1.74358	0.0812324	0.999679	Zfp24
Gpr83	ENSMUSG00000031932	672.586	0.282563	0.162236	1.74168	0.0815638	0.999679	Gpr83
Gm4924	ENSMUSG00000073427	110.896	-0.33629	0.193148	-1.7411	0.0816666	0.999679	Gm4924
Efna2	ENSMUSG00000003070	141.745	0.261648	0.150285	1.74101	0.0816826	0.999679	Efna2
Tulp2	ENSMUSG00000023467	1.56419	-1.93716	1.11282	-1.74077	0.0817235	0.999679	Tulp2
Sun3	ENSMUSG00000040985	1.2116	-2.48057	1.42594	-1.7396	0.0819299	0.999679	Sun3
Grwd1	ENSMUSG00000053801	562.17	0.13105	0.0753375	1.7395	0.0819466	0.999679	Grwd1
Nadk2	ENSMUSG00000022253	1948.53	-0.169728	0.0976143	-1.73876	0.0820771	0.999679	Nadk2
H4c11	ENSMUSG00000067455	6.16062	-1.31254	0.755086	-1.73827	0.0821628	0.999679	H4c11
Sox4	ENSMUSG00000076431	443.078	-0.220109	0.126657	-1.73784	0.0822391	0.999679	Sox4
Dsg2	ENSMUSG00000044393	64.5354	-0.434208	0.250016	-1.73672	0.0824363	0.999679	Dsg2
ENSMUSG00000109916	ENSMUSG00000109916	121.014	-0.373999	0.215397	-1.73633	0.0825063	0.999679	ENSMUSG00000109916
Eif3f	ENSMUSG00000031029	3848.87	-0.105231	0.0606108	-1.73617	0.0825331	0.999679	Eif3f
Polr3g	ENSMUSG00000035834	163.761	-0.237721	0.136937	-1.73599	0.0825659	0.999679	Polr3g
Crlf1	ENSMUSG00000007888	19.724	-0.642058	0.369873	-1.73589	0.082584	0.999679	Crlf1
Zfp105	ENSMUSG00000057895	127.368	-0.251785	0.145054	-1.7358	0.0825992	0.999679	Zfp105
Hadh	ENSMUSG00000027984	931.712	-0.275266	0.158611	-1.73548	0.0826566	0.999679	Hadh
Efcab7	ENSMUSG00000073791	38.1032	-0.486792	0.280611	-1.73476	0.0827838	0.999679	Efcab7
H1f5	ENSMUSG00000058773	1.3389	-2.18023	1.25703	-1.73443	0.0828413	0.999679	H1f5
Pum2	ENSMUSG00000020594	8724.08	-0.112403	0.0648074	-1.73441	0.0828449	0.999679	Pum2
Fam241a	ENSMUSG00000050549	87.0838	-0.257282	0.148344	-1.73436	0.0828549	0.999679	Fam241a
Fbrsl1	ENSMUSG00000043323	1487.57	0.188385	0.108652	1.73384	0.0829461	0.999679	Fbrsl1
Acta1	ENSMUSG00000031972	241.93	0.260143	0.150094	1.7332	0.0830593	0.999679	Acta1
Ugdh	ENSMUSG00000029201	869.081	-0.117468	0.0678146	-1.73219	0.0832399	0.999679	Ugdh
Ercc6l2	ENSMUSG00000021470	559.173	-0.205497	0.118656	-1.73187	0.083297	0.999679	Ercc6l2
Aplp2	ENSMUSG00000031996	20790.3	0.126305	0.0729388	1.73165	0.0833358	0.999679	Aplp2
Notch3	ENSMUSG00000038146	641.742	0.279749	0.1616	1.73112	0.0834311	0.999679	Notch3
Vhl	ENSMUSG00000033933	1767.95	-0.153418	0.0886253	-1.73109	0.0834361	0.999679	Vhl
Hc	ENSMUSG00000026874	6.02784	-1.55813	0.900278	-1.73072	0.0835022	0.999679	Hc
Ube2v1	ENSMUSG00000078923	7656.16	0.082218	0.0475188	1.73022	0.0835907	0.999679	Ube2v1
Adig	ENSMUSG00000044405	1.17096	-2.89849	1.67535	-1.73008	0.0836166	0.999679	Adig
St6galnac4	ENSMUSG00000079442	1024.54	0.171286	0.0990226	1.72976	0.0836727	0.999679	St6galnac4
Vil1	ENSMUSG00000026175	21.0091	0.603198	0.348745	1.72962	0.0836974	0.999679	Vil1
Ttc16	ENSMUSG00000039021	20.2461	-0.694465	0.401538	-1.72951	0.0837174	0.999679	Ttc16
Pwp2	ENSMUSG00000032834	936.643	0.146836	0.084912	1.72927	0.0837601	0.999679	Pwp2
ENSMUSG00000083410	ENSMUSG00000083410	4.19592	-1.12254	0.649284	-1.72889	0.0838292	0.999679	ENSMUSG00000083410
Wars1	ENSMUSG00000021266	3470.58	0.105825	0.0612157	1.72873	0.0838575	0.999679	Wars1
H4c18	ENSMUSG00000069305	1.82015	-2.60552	1.50726	-1.72865	0.083871	0.999679	H4c18
Hes3	ENSMUSG00000028946	3.07678	-2.01363	1.16523	-1.7281	0.0839698	0.999679	Hes3
Mospd3	ENSMUSG00000037221	356.513	0.171481	0.0992319	1.72809	0.0839727	0.999679	Mospd3
Cdk6	ENSMUSG00000040274	134.363	-0.441835	0.255731	-1.72773	0.0840358	0.999679	Cdk6
Srebf2	ENSMUSG00000022463	8911.3	0.155808	0.0901883	1.72759	0.0840625	0.999679	Srebf2
Tex33	ENSMUSG00000062154	4.24334	-2.81039	1.62741	-1.72691	0.0841833	0.999679	Tex33
Pigh	ENSMUSG00000021120	311.005	-0.193115	0.111891	-1.72592	0.0843611	0.999679	Pigh
Tmem200a	ENSMUSG00000049420	757.784	0.18803	0.108946	1.7259	0.0843649	0.999679	Tmem200a
Slc31a2	ENSMUSG00000066152	289.017	-0.17361	0.100602	-1.7257	0.0844006	0.999679	Slc31a2
Gm10130	ENSMUSG00000095315	38.6036	-0.436282	0.252956	-1.72473	0.0845754	0.999679	Gm10130
Rae1	ENSMUSG00000027509	1025	0.131966	0.0765158	1.72469	0.084584	0.999679	Rae1
ENSMUSG00000108891	ENSMUSG00000108891	1.6889	-1.97704	1.14774	-1.72254	0.0849709	0.999679	ENSMUSG00000108891
Pappa2	ENSMUSG00000073530	118.984	0.702065	0.407667	1.72215	0.0850422	0.999679	Pappa2
Cidea	ENSMUSG00000024526	38.7309	-0.649911	0.377683	-1.72078	0.0852901	0.999679	Cidea
Dnajc25	ENSMUSG00000070972	131.943	-0.259777	0.151014	-1.72022	0.085392	0.999679	Dnajc25
AB124611	ENSMUSG00000057191	14.1483	-0.635703	0.369869	-1.71872	0.085665	0.999679	AB124611
Ptms	ENSMUSG00000030122	12413.3	0.093231	0.0542592	1.71825	0.0857507	0.999679	Ptms
Atp1a3	ENSMUSG00000040907	77757.2	0.269391	0.156794	1.71812	0.0857753	0.999679	Atp1a3
M1ap	ENSMUSG00000030041	2.41877	-2.33203	1.3577	-1.71763	0.0858642	0.999679	M1ap
Arl9	ENSMUSG00000063820	1.06442	-2.6648	1.55149	-1.71758	0.0858741	0.999679	Arl9
Cetn2	ENSMUSG00000031347	1057.86	-0.155356	0.0904922	-1.71679	0.0860171	0.999679	Cetn2
ENSMUSG00000117037	ENSMUSG00000117037	36.6796	0.539894	0.314551	1.7164	0.0860897	0.999679	ENSMUSG00000117037
Lipa	ENSMUSG00000024781	897.027	-0.105296	0.0613702	-1.71575	0.0862083	0.999679	Lipa
Dnajc9	ENSMUSG00000021811	737.025	-0.114826	0.0669375	-1.71542	0.0862685	0.999679	Dnajc9
Syp	ENSMUSG00000031144	44532.3	0.130314	0.0759917	1.71484	0.0863742	0.999679	Syp
ENSMUSG00000098781	ENSMUSG00000098781	2.17476	1.52495	0.889401	1.71459	0.0864211	0.999679	ENSMUSG00000098781
Acss1	ENSMUSG00000027452	999.738	-0.224062	0.1307	-1.71432	0.0864698	0.999679	Acss1
Gbp5	ENSMUSG00000105504	227.576	-0.397892	0.232131	-1.71408	0.0865134	0.999679	Gbp5
Inka2	ENSMUSG00000048458	5622.33	0.161212	0.0940641	1.71385	0.0865558	0.999679	Inka2
Ncf4	ENSMUSG00000071715	55.4049	-0.454154	0.265039	-1.71354	0.0866132	0.999679	Ncf4
Uqcc5	ENSMUSG00000058351	180.113	-0.259055	0.151211	-1.71321	0.0866748	0.999679	Uqcc5
Atp6v0e	ENSMUSG00000015575	692.128	-0.240015	0.140122	-1.7129	0.086731	0.999679	Atp6v0e
Arl8a	ENSMUSG00000026426	6211.19	0.116191	0.0678344	1.71287	0.0867372	0.999679	Arl8a
Gbp3	ENSMUSG00000028268	440.175	-0.462467	0.270153	-1.71187	0.0869207	0.999679	Gbp3
Or51r1	ENSMUSG00000073975	1.96343	2.15261	1.25763	1.71163	0.0869641	0.999679	Or51r1
Klc2	ENSMUSG00000024862	9553.85	0.135962	0.0794442	1.71141	0.087005	0.999679	Klc2
Gtf2ird1	ENSMUSG00000023079	602.482	0.198675	0.1161	1.71124	0.0870369	0.999679	Gtf2ird1
Ltbp4	ENSMUSG00000040488	1852.55	0.234994	0.137395	1.71036	0.0871999	0.999679	Ltbp4
Rps25	ENSMUSG00000009927	6596.76	-0.25254	0.147697	-1.70986	0.0872926	0.999679	Rps25
Vmn1r233	ENSMUSG00000045575	23.2847	-0.504368	0.295103	-1.70912	0.0874278	0.999679	Vmn1r233
Dmbx1	ENSMUSG00000028707	6.57708	0.848754	0.496962	1.70789	0.0876575	0.999679	Dmbx1
Gin1	ENSMUSG00000026333	217.57	-0.197438	0.115616	-1.7077	0.0876926	0.999679	Gin1
Pifo	ENSMUSG00000010136	11.6435	-1.51456	0.887213	-1.70709	0.0878044	0.999679	Pifo
ENSMUSG00000083889	ENSMUSG00000083889	13.5257	0.783461	0.459019	1.70682	0.0878564	0.999679	ENSMUSG00000083889
Polg2	ENSMUSG00000020718	61.8306	-0.341302	0.199986	-1.70663	0.0878915	0.999679	Polg2
Anxa8	ENSMUSG00000021950	12.1594	-1.15565	0.677557	-1.70562	0.088079	0.999679	Anxa8
Rpl32	ENSMUSG00000057841	5301.74	-0.238828	0.140025	-1.70562	0.0880792	0.999679	Rpl32
X3110082I17Rik	ENSMUSG00000053553	271.012	0.183563	0.107669	1.70489	0.0882158	0.999679	3110082I17Rik
Sord	ENSMUSG00000027227	849.78	-0.125646	0.0737307	-1.70412	0.0883583	0.999679	Sord
Rrp12	ENSMUSG00000035049	1123.65	0.179318	0.105234	1.70399	0.0883827	0.999679	Rrp12
Slc29a1	ENSMUSG00000023942	554.624	0.145058	0.0851588	1.70338	0.0884964	0.999679	Slc29a1
Rsl1	ENSMUSG00000058900	181.568	-0.294445	0.172871	-1.70326	0.0885188	0.999679	Rsl1
Crybb1	ENSMUSG00000029343	136.583	-0.273193	0.160466	-1.7025	0.0886617	0.999679	Crybb1
Capn11	ENSMUSG00000058626	25.1361	1.10414	0.648731	1.70199	0.0887563	0.999679	Capn11
Elf1	ENSMUSG00000036461	283.939	-0.278479	0.163626	-1.70193	0.0887688	0.999679	Elf1
Abcb9	ENSMUSG00000029408	1677.89	0.194836	0.114493	1.70173	0.0888054	0.999679	Abcb9
Rtl8c	ENSMUSG00000051851	1684.73	0.137208	0.0806845	1.70055	0.0890271	0.999679	Rtl8c
ENSMUSG00000094167	ENSMUSG00000094167	0.998663	-2.6644	1.56714	-1.70017	0.0890995	0.999679	ENSMUSG00000094167
Rhoj	ENSMUSG00000046768	139.015	-0.250653	0.147438	-1.70006	0.0891191	0.999679	Rhoj
Ndufs4	ENSMUSG00000021764	2253.38	-0.190022	0.111798	-1.69969	0.0891892	0.999679	Ndufs4
Nusap1	ENSMUSG00000027306	27.7533	-0.457044	0.268996	-1.69907	0.0893059	0.999679	Nusap1
Phykpl	ENSMUSG00000020359	98.4608	-0.285895	0.168269	-1.69903	0.0893128	0.999679	Phykpl
Ace	ENSMUSG00000020681	502.276	0.203757	0.119942	1.6988	0.0893571	0.999679	Ace
Ascl1	ENSMUSG00000020052	92.6986	-0.334605	0.197048	-1.69809	0.0894904	0.999679	Ascl1
Ccl25	ENSMUSG00000023235	137.358	-0.316254	0.186265	-1.69787	0.089532	0.999679	Ccl25
Pcbp3	ENSMUSG00000001120	1382.22	0.190185	0.112082	1.69684	0.0897268	0.999679	Pcbp3
Ak1	ENSMUSG00000026817	4079.68	0.0966278	0.0569514	1.69667	0.0897591	0.999679	Ak1
Adi1	ENSMUSG00000020629	1113.41	-0.134296	0.0791611	-1.69648	0.0897943	0.999679	Adi1
Gemin7	ENSMUSG00000044709	626.033	-0.147705	0.0871164	-1.69549	0.089982	0.999679	Gemin7
Ift27	ENSMUSG00000016637	594.228	-0.241417	0.14249	-1.69428	0.0902123	0.999679	Ift27
Sarm1	ENSMUSG00000050132	1002.31	0.181093	0.106901	1.69402	0.0902612	0.999679	Sarm1
Lrrc34	ENSMUSG00000027702	3.58967	-1.38838	0.81958	-1.69401	0.0902626	0.999679	Lrrc34
Bank1	ENSMUSG00000037922	81.0757	0.350001	0.206632	1.69383	0.090297	0.999679	Bank1
Spint1	ENSMUSG00000027315	119.78	-0.354695	0.209436	-1.69357	0.0903461	0.999679	Spint1
Mrpl39	ENSMUSG00000022889	685.791	-0.125401	0.0740569	-1.69331	0.0903961	0.999679	Mrpl39
Ephx1	ENSMUSG00000038776	1128.96	-0.395836	0.233813	-1.69296	0.0904631	0.999679	Ephx1
Prune1	ENSMUSG00000015711	1067.29	0.146317	0.0864274	1.69295	0.0904653	0.999679	Prune1
Ptp4a3	ENSMUSG00000059895	1971.62	0.180408	0.106595	1.69247	0.0905563	0.999679	Ptp4a3
Riok2	ENSMUSG00000116564	702.601	-0.186217	0.11003	-1.69242	0.0905666	0.999679	Riok2
Racgap1	ENSMUSG00000023015	535.534	0.167031	0.0987151	1.69205	0.0906361	0.999679	Racgap1
Cdc25c	ENSMUSG00000044201	8.23868	-0.928294	0.548805	-1.69148	0.0907447	0.999679	Cdc25c
Tbc1d24	ENSMUSG00000036473	3698.16	0.204532	0.120937	1.69123	0.0907936	0.999679	Tbc1d24
Pitpnm1	ENSMUSG00000024851	6562.08	0.116848	0.0691068	1.69083	0.0908698	0.999679	Pitpnm1
Lair1	ENSMUSG00000055541	734.266	-0.387665	0.229288	-1.69073	0.0908876	0.999679	Lair1
Tmem229b	ENSMUSG00000046157	968.686	0.171434	0.101439	1.69002	0.0910245	0.999679	Tmem229b
Lgi2	ENSMUSG00000039252	2917.54	0.215083	0.127288	1.68974	0.0910776	0.999679	Lgi2
Adam23	ENSMUSG00000025964	6078.41	0.16865	0.0998128	1.68967	0.0910919	0.999679	Adam23
Apba2	ENSMUSG00000030519	6926.87	0.105813	0.0626266	1.68958	0.0911082	0.999679	Apba2
Fhl2	ENSMUSG00000008136	1405.63	0.129589	0.0767611	1.68821	0.0913704	0.999679	Fhl2
Ggt5	ENSMUSG00000006344	105.972	0.367329	0.217588	1.68819	0.0913756	0.999679	Ggt5
Ackr3	ENSMUSG00000044337	405.542	0.213003	0.126173	1.68818	0.0913771	0.999679	Ackr3
ENSMUSG00000072723	ENSMUSG00000072723	5.92715	1.23767	0.73327	1.68788	0.0914334	0.999679	ENSMUSG00000072723
ENSMUSG00000113146	ENSMUSG00000113146	119.881	-0.275269	0.163173	-1.68698	0.0916077	0.999679	ENSMUSG00000113146
Clec7a	ENSMUSG00000079293	833.996	-0.468081	0.277538	-1.68655	0.0916906	0.999679	Clec7a
Capn2	ENSMUSG00000026509	2728.96	-0.175983	0.104357	-1.68635	0.0917275	0.999679	Capn2
Bex2	ENSMUSG00000042750	5626.07	0.112735	0.0668541	1.68629	0.0917408	0.999679	Bex2
Pmpca	ENSMUSG00000026926	3410.82	0.0891025	0.0528563	1.68575	0.0918439	0.999679	Pmpca
Fyco1	ENSMUSG00000025241	1825.16	-0.226356	0.134288	-1.68561	0.0918718	0.999679	Fyco1
Srsf10	ENSMUSG00000028676	2404.74	-0.103518	0.0614195	-1.68542	0.0919076	0.999679	Srsf10
C130026I21Rik	ENSMUSG00000052477	9.80774	-0.953976	0.566596	-1.6837	0.0922404	0.999679	C130026I21Rik
Pcdhgc5	ENSMUSG00000102543	6201.12	0.146371	0.0869412	1.68357	0.0922655	0.999679	Pcdhgc5
Dgkq	ENSMUSG00000004815	1135.4	0.131221	0.0779554	1.68328	0.0923216	0.999679	Dgkq
Pi4kb	ENSMUSG00000038861	1778.16	-0.117078	0.0695546	-1.68325	0.0923275	0.999679	Pi4kb
Fdft1	ENSMUSG00000021273	4315.66	0.166093	0.0986792	1.68316	0.0923439	0.999679	Fdft1
Ddx39a	ENSMUSG00000005481	422.303	-0.135541	0.0805367	-1.68297	0.0923807	0.999679	Ddx39a
Mxd1	ENSMUSG00000001156	872.572	-0.135902	0.0808174	-1.6816	0.0926466	0.999679	Mxd1
Tmem33	ENSMUSG00000037720	4462.24	-0.158266	0.0941266	-1.68142	0.0926819	0.999679	Tmem33
ENSMUSG00000085521	ENSMUSG00000085521	6.02449	-0.985501	0.586114	-1.68142	0.0926819	0.999679	ENSMUSG00000085521
Septin6	ENSMUSG00000050379	3495.78	0.12182	0.0724527	1.68138	0.0926894	0.999679	Septin6
Gm18214	ENSMUSG00000117141	3.55411	1.34993	0.803045	1.68101	0.0927601	0.999679	Gm18214
Clstn3	ENSMUSG00000008153	14355.2	0.196629	0.117004	1.68053	0.0928541	0.999679	Clstn3
Stx11	ENSMUSG00000039232	9.53553	-0.806923	0.480224	-1.6803	0.092898	0.999679	Stx11
Mynn	ENSMUSG00000037730	508.616	-0.118811	0.070709	-1.68028	0.0929033	0.999679	Mynn
Ripk2	ENSMUSG00000041135	171.297	-0.220983	0.131577	-1.67949	0.0930574	0.999679	Ripk2
Tap1	ENSMUSG00000037321	216.815	-0.451766	0.269031	-1.67923	0.0931066	0.999679	Tap1
Kitl	ENSMUSG00000019966	2215.83	-0.219396	0.130656	-1.67918	0.0931169	0.999679	Kitl
Zbtb22	ENSMUSG00000051390	1071.41	0.136415	0.0812456	1.67904	0.0931443	0.999679	Zbtb22
B2m	ENSMUSG00000060802	7669.9	-0.318224	0.189537	-1.67895	0.0931621	0.999679	B2m
Tmem243	ENSMUSG00000079659	420.421	-0.202557	0.120653	-1.67884	0.0931839	0.999679	Tmem243
Ngef	ENSMUSG00000026259	12366.5	0.133349	0.079434	1.67874	0.0932031	0.999679	Ngef
Taf2	ENSMUSG00000037343	1169.91	-0.0907325	0.0540499	-1.67868	0.093214	0.999679	Taf2
Map2k5	ENSMUSG00000058444	991.594	0.106432	0.0634105	1.67847	0.0932559	0.999679	Map2k5
Hnrnpf	ENSMUSG00000042079	3695.1	-0.0832773	0.0496425	-1.67754	0.0934371	0.999679	Hnrnpf
Zfp654	ENSMUSG00000047141	1025.49	-0.119386	0.0711852	-1.67712	0.0935195	0.999679	Zfp654
Wdhd1	ENSMUSG00000037572	201.435	-0.400221	0.238645	-1.67705	0.0935318	0.999679	Wdhd1
Wdr12	ENSMUSG00000026019	1450.85	0.119704	0.0713947	1.67666	0.0936094	0.999679	Wdr12
Gm3055	ENSMUSG00000094622	324.09	-0.233716	0.139422	-1.67632	0.0936755	0.999679	Gm3055
Zdhhc7	ENSMUSG00000031823	1073.2	0.162629	0.0970364	1.67596	0.0937464	0.999679	Zdhhc7
Odad2	ENSMUSG00000061802	27.1412	-0.807937	0.482303	-1.67516	0.0939019	0.999679	Odad2
Gabarap	ENSMUSG00000018567	4850.16	-0.125492	0.074914	-1.67514	0.0939058	0.999679	Gabarap
Serpinb6a	ENSMUSG00000060147	1102.72	-0.174314	0.104078	-1.67484	0.0939659	0.999679	Serpinb6a
Gbp9	ENSMUSG00000029298	203.276	-0.26273	0.156869	-1.67484	0.0939664	0.999679	Gbp9
Zdhhc13	ENSMUSG00000030471	624.611	0.157363	0.0939877	1.6743	0.0940724	0.999679	Zdhhc13
Chtf8	ENSMUSG00000046691	2388.79	0.158558	0.0947056	1.67422	0.0940869	0.999679	Chtf8
C1qb	ENSMUSG00000036905	5139.91	-0.257311	0.153692	-1.6742	0.0940921	0.999679	C1qb
Lrfn3	ENSMUSG00000036957	716.498	0.218441	0.130505	1.67381	0.0941671	0.999679	Lrfn3
Dcaf5	ENSMUSG00000049106	3612.53	0.0840041	0.0501969	1.67349	0.0942305	0.999679	Dcaf5
Mark4	ENSMUSG00000030397	2489.43	0.162319	0.097035	1.67279	0.0943695	0.999679	Mark4
Cxxc5	ENSMUSG00000046668	2847.84	0.187457	0.112089	1.67239	0.0944478	0.999679	Cxxc5
Rint1	ENSMUSG00000028999	586.167	-0.111974	0.0669573	-1.67233	0.0944602	0.999679	Rint1
Btbd6	ENSMUSG00000002803	1757.5	0.0966306	0.0577823	1.67232	0.0944609	0.999679	Btbd6
Syt3	ENSMUSG00000030731	1638.71	0.183236	0.109586	1.67207	0.0945103	0.999679	Syt3
Ncln	ENSMUSG00000020238	1686.18	0.136954	0.0819217	1.67177	0.0945701	0.999679	Ncln
Nfyb	ENSMUSG00000020248	1532.2	0.10153	0.0607326	1.67176	0.0945721	0.999679	Nfyb
Pml	ENSMUSG00000036986	510.412	-0.177732	0.106356	-1.67111	0.0947009	0.999679	Pml
Nampt	ENSMUSG00000020572	2249.93	-0.124204	0.0743287	-1.67101	0.09472	0.999679	Nampt
Tvp23a	ENSMUSG00000050908	1335.89	0.101179	0.0605534	1.67091	0.0947395	0.999679	Tvp23a
Kcnj4	ENSMUSG00000044216	3657.1	0.234445	0.140321	1.67077	0.0947662	0.999679	Kcnj4
Aldh6a1	ENSMUSG00000021238	3164.93	-0.236705	0.141691	-1.67057	0.0948059	0.999679	Aldh6a1
Ecscr	ENSMUSG00000073599	97.6103	-0.412892	0.247255	-1.66991	0.0949378	0.999679	Ecscr
Slc8a3	ENSMUSG00000079055	626.789	0.160303	0.0960371	1.66917	0.0950828	0.999679	Slc8a3
Gpr151	ENSMUSG00000042816	22.7388	0.508521	0.304819	1.66827	0.0952621	0.999679	Gpr151
Lrrc75a	ENSMUSG00000046417	747.712	0.13791	0.0826943	1.66771	0.0953732	0.999679	Lrrc75a
Lrrn2	ENSMUSG00000026443	3606.72	0.243416	0.145987	1.66738	0.0954394	0.999679	Lrrn2
Gdf10	ENSMUSG00000021943	114.746	-0.259717	0.155783	-1.66717	0.0954798	0.999679	Gdf10
Dlat	ENSMUSG00000000168	3214.22	0.142399	0.0854164	1.66712	0.0954914	0.999679	Dlat
Xpo6	ENSMUSG00000000131	3008.69	0.149328	0.0895952	1.66669	0.0955755	0.999679	Xpo6
Runx1	ENSMUSG00000022952	94.8054	-0.272602	0.163637	-1.6659	0.0957339	0.999679	Runx1
Rbm47	ENSMUSG00000070780	41.1602	-0.50188	0.301273	-1.66586	0.0957404	0.999679	Rbm47
Tasl	ENSMUSG00000025058	26.6935	-0.530601	0.318545	-1.6657	0.0957729	0.999679	Tasl
ENSMUSG00000113795	ENSMUSG00000113795	134.25	-0.217649	0.130677	-1.66555	0.0958033	0.999679	ENSMUSG00000113795
Dlgap5	ENSMUSG00000037544	14.4994	0.803593	0.482486	1.66553	0.095808	0.999679	Dlgap5
Tkfc	ENSMUSG00000034371	365.022	0.14688	0.0882209	1.66491	0.0959311	0.999679	Tkfc
Inhca	ENSMUSG00000033688	2.66725	-1.83889	1.10475	-1.66453	0.096007	0.999679	Inhca
Poteg	ENSMUSG00000110333	6.56328	-1.35099	0.811653	-1.66449	0.0960151	0.999679	Poteg
Akr1c18	ENSMUSG00000021214	98.0456	-0.545979	0.32808	-1.66416	0.0960796	0.999679	Akr1c18
Tekt1	ENSMUSG00000020799	32.2788	-0.576972	0.346758	-1.6639	0.0961316	0.999679	Tekt1
Gm11992	ENSMUSG00000040978	46.1402	-0.85539	0.514333	-1.66311	0.0962913	0.999679	Gm11992
Anks4b	ENSMUSG00000030909	9.66043	-0.992943	0.597127	-1.66287	0.0963392	0.999679	Anks4b
Gm14496	ENSMUSG00000098505	33.8427	0.436593	0.26256	1.66283	0.0963466	0.999679	Gm14496
Kntc1	ENSMUSG00000029414	24.7081	-0.890287	0.535427	-1.66276	0.0963606	0.999679	Kntc1
Phf24	ENSMUSG00000036062	15416	0.145152	0.0873014	1.66266	0.0963813	0.999679	Phf24
ENSMUSG00000113149	ENSMUSG00000113149	14.3012	3.52816	2.12298	1.66189	0.0965341	0.999679	ENSMUSG00000113149
Asns	ENSMUSG00000029752	3850.53	0.123284	0.0741869	1.6618	0.0965531	0.999679	Asns
Tnc	ENSMUSG00000028364	54.3856	0.563063	0.338839	1.66174	0.0965645	0.999679	Tnc
Dgkd	ENSMUSG00000070738	3328.25	0.0739606	0.0445198	1.6613	0.0966536	0.999679	Dgkd
Cluh	ENSMUSG00000020741	3316.19	0.0966782	0.0582095	1.66087	0.0967404	0.999679	Cluh
Pdzd7	ENSMUSG00000074818	97.8055	0.30002	0.180882	1.65865	0.097187	0.999679	Pdzd7
Nat8f5	ENSMUSG00000079494	50.3327	-0.403817	0.243497	-1.6584	0.097236	0.999679	Nat8f5
Bcl11a	ENSMUSG00000000861	2667.82	0.16755	0.101057	1.65797	0.0973233	0.999679	Bcl11a
Zfp945	ENSMUSG00000059142	630.536	-0.175354	0.105849	-1.65665	0.0975907	0.999679	Zfp945
Smad2	ENSMUSG00000024563	1338.16	0.12155	0.0733779	1.6565	0.0976206	0.999679	Smad2
Phf5a	ENSMUSG00000061360	676.035	-0.155132	0.0936642	-1.65626	0.0976694	0.999679	Phf5a
Sp8	ENSMUSG00000048562	58.5346	-0.512541	0.309578	-1.65561	0.0978006	0.999679	Sp8
Dab2	ENSMUSG00000022150	349.158	-0.352872	0.213153	-1.65549	0.0978254	0.999679	Dab2
Ifit3	ENSMUSG00000074896	857.181	-0.333339	0.201382	-1.65526	0.0978712	0.999679	Ifit3
Rbm46	ENSMUSG00000033882	7.65277	0.869453	0.525301	1.65515	0.0978939	0.999679	Rbm46
Nkain4	ENSMUSG00000027574	862.184	-0.332004	0.20063	-1.65481	0.0979637	0.999679	Nkain4
Dennd1b	ENSMUSG00000056268	410.595	-0.193137	0.116737	-1.65446	0.0980343	0.999679	Dennd1b
Parp3	ENSMUSG00000023249	200.838	-0.282496	0.170767	-1.65428	0.0980704	0.999679	Parp3
Ms4a6c	ENSMUSG00000079419	64.2879	-0.535076	0.323498	-1.65403	0.0981205	0.999679	Ms4a6c
Tcf12	ENSMUSG00000032228	1582.03	-0.111928	0.0677052	-1.65316	0.0982982	0.999679	Tcf12
Nat8f6	ENSMUSG00000079495	17.217	-0.825298	0.499339	-1.65278	0.0983754	0.999679	Nat8f6
Tmem47	ENSMUSG00000025666	4953.29	-0.22485	0.136086	-1.65226	0.0984813	0.999679	Tmem47
ENSMUSG00000117804	ENSMUSG00000117804	0.937118	-2.57941	1.5619	-1.65146	0.0986452	0.999679	ENSMUSG00000117804
Chrm3	ENSMUSG00000046159	2459.66	0.203709	0.123351	1.65145	0.0986465	0.999679	Chrm3
Plekhj1	ENSMUSG00000035278	626.327	-0.157726	0.0955209	-1.65122	0.0986942	0.999679	Plekhj1
Parp14	ENSMUSG00000034422	296.304	-0.306795	0.185807	-1.65115	0.0987086	0.999679	Parp14
Iftap	ENSMUSG00000027165	710.175	-0.173729	0.105231	-1.65092	0.0987542	0.999679	Iftap
Gins3	ENSMUSG00000031669	86.4271	-0.29429	0.178279	-1.65073	0.098794	0.999679	Gins3
Larp1b	ENSMUSG00000025762	453.313	0.12622	0.0764779	1.6504	0.0988601	0.999679	Larp1b
Mdh2	ENSMUSG00000019179	10254.2	0.073195	0.0443583	1.65008	0.0989256	0.999679	Mdh2
Tmem184b	ENSMUSG00000009035	2629.4	0.153138	0.0928154	1.64992	0.0989603	0.999679	Tmem184b
Gm3776	ENSMUSG00000111709	2.99744	2.93223	1.77758	1.64957	0.099031	0.999679	Gm3776
Stard4	ENSMUSG00000024378	1741.55	0.157928	0.0957477	1.64941	0.0990629	0.999679	Stard4
Xlr4c	ENSMUSG00000031362	12.8314	0.755666	0.458348	1.64867	0.0992149	0.999679	Xlr4c
Rbms2	ENSMUSG00000040043	378.306	-0.188099	0.114095	-1.64861	0.0992278	0.999679	Rbms2
Kics2	ENSMUSG00000053684	385.412	0.15537	0.0942505	1.64848	0.0992537	0.999679	Kics2
Acad8	ENSMUSG00000031969	704.034	-0.160586	0.097441	-1.64803	0.0993456	0.999679	Acad8
Cib1	ENSMUSG00000030538	406.773	-0.296814	0.180113	-1.64793	0.0993661	0.999679	Cib1
Cox6b2	ENSMUSG00000051811	39.3148	-0.624672	0.379159	-1.64752	0.0994513	0.999679	Cox6b2
Ptch2	ENSMUSG00000028681	36.9666	0.551597	0.33489	1.6471	0.0995379	0.999679	Ptch2
Or10aa3	ENSMUSG00000047048	8.27999	-0.774673	0.470346	-1.64703	0.0995523	0.999679	Or10aa3
Bola3	ENSMUSG00000045160	510.756	-0.270035	0.164049	-1.64606	0.0997509	0.999679	Bola3
Unc50	ENSMUSG00000026111	972.085	-0.133499	0.0811058	-1.64599	0.0997658	0.999679	Unc50
Sart1	ENSMUSG00000039148	1530.73	0.178881	0.10871	1.64548	0.0998706	0.999679	Sart1
Ywhag	ENSMUSG00000051391	40553.3	0.182188	0.110764	1.64484	0.100003	0.999679	Ywhag
Ptpn5	ENSMUSG00000030854	5521.11	0.0925956	0.0562994	1.6447	0.100032	0.999679	Ptpn5
Slfn2	ENSMUSG00000072620	159.05	-0.335785	0.204203	-1.64437	0.1001	0.999679	Slfn2
Fam205a2.1	ENSMUSG00000094066	24.7068	-4.89676	2.97838	-1.6441	0.100156	0.999679	Fam205a2
Kank4	ENSMUSG00000035407	214.134	0.217713	0.132429	1.644	0.100176	0.999679	Kank4
Mypn	ENSMUSG00000020067	117.185	0.309102	0.188049	1.64373	0.100233	0.999679	Mypn
Arhgap21	ENSMUSG00000036591	5285.09	-0.134339	0.0817743	-1.6428	0.100424	0.999679	Arhgap21
Dtx1	ENSMUSG00000029603	1958.78	0.154809	0.0942518	1.6425	0.100486	0.999679	Dtx1
Zc3h4	ENSMUSG00000059273	1843.08	0.152709	0.0929801	1.64239	0.10051	0.999679	Zc3h4
L3hypdh	ENSMUSG00000019718	54.4453	0.287956	0.175489	1.64088	0.100822	0.999679	L3hypdh
Cenps	ENSMUSG00000073705	73.8641	-0.277854	0.16935	-1.6407	0.100859	0.999679	Cenps
Thap2	ENSMUSG00000020137	646.933	-0.153318	0.0934614	-1.64044	0.100914	0.999679	Thap2
Ogdh	ENSMUSG00000020456	10054	0.0949267	0.0578676	1.64041	0.10092	0.999679	Ogdh
Fgf5	ENSMUSG00000029337	83.925	0.351733	0.214425	1.64036	0.100931	0.999679	Fgf5
S100a7a	ENSMUSG00000063767	26.8347	-0.860229	0.524544	-1.63996	0.101014	0.999679	S100a7a
Trpm3	ENSMUSG00000052387	1809.23	-0.372137	0.227028	-1.63917	0.101179	0.999679	Trpm3
Acap3	ENSMUSG00000029033	5925.54	0.118004	0.0719997	1.63895	0.101223	0.999679	Acap3
Cenpk	ENSMUSG00000021714	26.8314	-0.506262	0.308945	-1.63868	0.101279	0.999679	Cenpk
Lrat	ENSMUSG00000028003	7.5101	0.861449	0.525749	1.63852	0.101314	0.999679	Lrat
Lrrc57	ENSMUSG00000027286	1249.71	-0.195775	0.119486	-1.63848	0.101323	0.999679	Lrrc57
Nom1	ENSMUSG00000001569	904.403	0.18014	0.11	1.63764	0.101498	0.999679	Nom1
Mthfd2l	ENSMUSG00000029376	254.13	-0.205018	0.125198	-1.63755	0.101516	0.999679	Mthfd2l
Tigar	ENSMUSG00000038028	1354.22	0.187066	0.114236	1.63753	0.101519	0.999679	Tigar
Itm2b	ENSMUSG00000022108	20573.7	-0.128585	0.0785238	-1.63752	0.101521	0.999679	Itm2b
Radil	ENSMUSG00000029576	324.914	0.223683	0.136676	1.63658	0.101717	0.999679	Radil
Smco1	ENSMUSG00000046345	33.4368	-0.401604	0.245428	-1.63634	0.101768	0.999679	Smco1
Vps37a	ENSMUSG00000031600	1920.89	-0.113792	0.069558	-1.63593	0.101854	0.999679	Vps37a
Tmem182	ENSMUSG00000079588	3.74388	1.19869	0.732744	1.63589	0.101864	0.999679	Tmem182
Ccdc87	ENSMUSG00000067872	91.1561	0.332433	0.203268	1.63544	0.101957	0.999679	Ccdc87
Emc10	ENSMUSG00000008140	5494.98	0.0832663	0.0509162	1.63536	0.101974	0.999679	Emc10
Gpr88	ENSMUSG00000068696	1132.22	-0.39952	0.244358	-1.63497	0.102054	0.999679	Gpr88
Gas2	ENSMUSG00000030498	228.081	-0.219429	0.134224	-1.63479	0.102092	0.999679	Gas2
Ggh	ENSMUSG00000073987	446.936	-0.28133	0.172139	-1.63432	0.102193	0.999679	Ggh
Sgo1	ENSMUSG00000023940	7.97635	-0.889725	0.544421	-1.63426	0.102205	0.999679	Sgo1
Ergic1	ENSMUSG00000001576	4199.42	0.129033	0.0789701	1.63395	0.10227	0.999679	Ergic1
ENSMUSG00000106819	ENSMUSG00000106819	33.7229	-0.443802	0.271651	-1.63372	0.102317	0.999679	ENSMUSG00000106819
Bmyc	ENSMUSG00000049086	801.591	0.190145	0.116409	1.63343	0.10238	0.999679	Bmyc
Prss22	ENSMUSG00000045027	40.6988	0.420977	0.257733	1.63339	0.102388	0.999679	Prss22
ENSMUSG00000083161	ENSMUSG00000083161	8.01891	-0.925336	0.566592	-1.63316	0.102435	0.999679	ENSMUSG00000083161
Scamp5	ENSMUSG00000040722	14382.8	0.165044	0.101089	1.63266	0.102541	0.999679	Scamp5
Pcnx3	ENSMUSG00000054874	1979.01	0.184643	0.113097	1.63261	0.102551	0.999679	Pcnx3
Rbks	ENSMUSG00000029136	41.7433	-0.392016	0.240121	-1.63258	0.102558	0.999679	Rbks
Pyurf	ENSMUSG00000043162	792.496	-0.144415	0.0884644	-1.63247	0.102581	0.999679	Pyurf
Dpp9	ENSMUSG00000001229	2438.34	0.170039	0.104161	1.63246	0.102582	0.999679	Dpp9
Tlr2	ENSMUSG00000027995	210.554	-0.319787	0.195899	-1.63241	0.102594	0.999679	Tlr2
Pip4k2c	ENSMUSG00000025417	5902.84	0.137929	0.0844945	1.6324	0.102596	0.999679	Pip4k2c
Slc45a1	ENSMUSG00000039838	1703.62	0.174009	0.106612	1.63217	0.102643	0.999679	Slc45a1
Tcf7	ENSMUSG00000000782	157.644	0.225789	0.138384	1.63162	0.10276	0.999679	Tcf7
Nlrp9b	ENSMUSG00000060508	0.91554	-2.56505	1.57222	-1.63148	0.102788	0.999679	Nlrp9b
Muc13	ENSMUSG00000022824	2.45896	-2.3996	1.47097	-1.6313	0.102827	0.999679	Muc13
Ugt1a6a	ENSMUSG00000054545	143.688	-0.383187	0.23494	-1.631	0.102891	0.999679	Ugt1a6a
Clcc1	ENSMUSG00000027884	765.378	-0.121895	0.0747601	-1.63048	0.103	0.999679	Clcc1
Leng9	ENSMUSG00000043432	175.836	0.20184	0.123818	1.63013	0.103074	0.999679	Leng9
Izumo1	ENSMUSG00000064158	1.82728	-1.90956	1.17171	-1.62971	0.103162	0.999679	Izumo1
Gpc1	ENSMUSG00000034220	3549.15	0.255782	0.157005	1.62913	0.103285	0.999679	Gpc1
Pdyn	ENSMUSG00000027400	825.743	-0.0982317	0.0603092	-1.6288	0.103355	0.999679	Pdyn
Shc2	ENSMUSG00000020312	1162.36	0.145603	0.0893987	1.62869	0.103379	0.999679	Shc2
Syngr1	ENSMUSG00000022415	21057.3	0.159001	0.0976314	1.62859	0.1034	0.999679	Syngr1
Pcdhga6	ENSMUSG00000103793	971.835	0.209642	0.128752	1.62826	0.103469	0.999679	Pcdhga6
Stap1	ENSMUSG00000029254	18.0408	-1.30255	0.800039	-1.62811	0.103501	0.999679	Stap1
Lsm2	ENSMUSG00000007050	180.99	-0.160218	0.0984548	-1.62733	0.103668	0.999679	Lsm2
Prkg2	ENSMUSG00000029334	356.025	-0.245207	0.150727	-1.62683	0.103774	0.999679	Prkg2
Best1	ENSMUSG00000037418	26.6713	-0.420681	0.2586	-1.62676	0.103788	0.999679	Best1
Adgrb2	ENSMUSG00000028782	13343	0.125359	0.0770639	1.62669	0.103803	0.999679	Adgrb2
Zfp677	ENSMUSG00000062743	73.4031	-0.324056	0.199274	-1.62618	0.103911	0.999679	Zfp677
Lrrfip2	ENSMUSG00000032497	1057.81	0.121112	0.0744888	1.62591	0.103968	0.999679	Lrrfip2
ENSMUSG00000109510	ENSMUSG00000109510	1.56118	-3.8545	2.37127	-1.6255	0.104056	0.999679	ENSMUSG00000109510
Matcap2	ENSMUSG00000036411	189.64	-0.189183	0.116397	-1.62533	0.104093	0.999679	Matcap2
Zfp869	ENSMUSG00000054648	1034.78	-0.146805	0.0903374	-1.62507	0.104147	0.999679	Zfp869
B4galnt4	ENSMUSG00000055629	2161.57	0.190695	0.117354	1.62496	0.104171	0.999679	B4galnt4
Naa38	ENSMUSG00000059278	716.611	-0.224349	0.138079	-1.62478	0.104209	0.999679	Naa38
Zfp710	ENSMUSG00000048897	705.915	0.18179	0.111918	1.62431	0.10431	0.999679	Zfp710
Smarcad1	ENSMUSG00000029920	921.78	-0.147259	0.0906661	-1.62419	0.104335	0.999679	Smarcad1
ENSMUSG00000111824	ENSMUSG00000111824	115.783	-0.334573	0.206023	-1.62396	0.104385	0.999679	ENSMUSG00000111824
Ap2s1	ENSMUSG00000008036	3253.58	0.102927	0.0633811	1.62394	0.104389	0.999679	Ap2s1
Scrn1	ENSMUSG00000019124	10242.9	0.173701	0.107011	1.6232	0.104547	0.999679	Scrn1
Ccng2	ENSMUSG00000029385	1557.36	-0.116425	0.0717318	-1.62306	0.104578	0.999679	Ccng2
Efcab9	ENSMUSG00000044056	6.81407	-0.917258	0.565298	-1.62261	0.104673	0.999679	Efcab9
Vpreb3	ENSMUSG00000000903	2.86064	-2.7927	1.72115	-1.62258	0.10468	0.999679	Vpreb3
Tm2d1	ENSMUSG00000028563	840.491	-0.159303	0.0982121	-1.62202	0.104798	0.999679	Tm2d1
Nexn	ENSMUSG00000039103	80.6099	-0.482203	0.297379	-1.62151	0.104909	0.999679	Nexn
Dkk1	ENSMUSG00000024868	1.133	-2.22328	1.37183	-1.62067	0.105089	0.999679	Dkk1
Rcbtb2	ENSMUSG00000022106	1069.1	-0.275314	0.16998	-1.61968	0.1053	0.999679	Rcbtb2
Rnf126	ENSMUSG00000035890	1442.09	0.112241	0.0693183	1.61921	0.105402	0.999679	Rnf126
Pde4a	ENSMUSG00000032177	4457.16	0.246634	0.152375	1.6186	0.105533	0.999679	Pde4a
Cptp	ENSMUSG00000029073	668	0.153546	0.0948781	1.61835	0.105588	0.999679	Cptp
Lmna	ENSMUSG00000028063	1445.25	0.169888	0.104978	1.61832	0.105593	0.999679	Lmna
Aldoc	ENSMUSG00000017390	38187.3	-0.248235	0.153417	-1.61804	0.105655	0.999679	Aldoc
Podn	ENSMUSG00000028600	112.803	0.479721	0.296545	1.6177	0.105727	0.999679	Podn
Cdkn2c	ENSMUSG00000028551	91.4396	-0.407053	0.251629	-1.61767	0.105733	0.999679	Cdkn2c
Gtpbp1	ENSMUSG00000042535	1863.28	0.107282	0.0663491	1.61694	0.105892	0.999679	Gtpbp1
Kcnn1	ENSMUSG00000002908	697.365	0.182485	0.112884	1.61657	0.105971	0.999679	Kcnn1
Capn3	ENSMUSG00000079110	350.403	-0.246208	0.152362	-1.61595	0.106106	0.999679	Capn3
Phka1	ENSMUSG00000034055	928.537	-0.206549	0.127823	-1.61589	0.106117	0.999679	Phka1
Svopl	ENSMUSG00000029830	1.99139	-2.84597	1.76145	-1.6157	0.10616	0.999679	Svopl
Pigk	ENSMUSG00000039047	2541.06	0.143663	0.0889223	1.6156	0.10618	0.999679	Pigk
Cntn6	ENSMUSG00000030092	399.086	0.220854	0.13676	1.6149	0.106333	0.999679	Cntn6
Cd59a	ENSMUSG00000032679	201.159	-0.367249	0.227439	-1.61472	0.106372	0.999679	Cd59a
Vmn1r39	ENSMUSG00000093755	2.87222	-1.58642	0.982484	-1.61471	0.106375	0.999679	Vmn1r39
Insl6	ENSMUSG00000050957	8.42445	-0.962496	0.596467	-1.61366	0.106601	0.999679	Insl6
Lrrc36	ENSMUSG00000054320	10.6359	-0.828434	0.513518	-1.61325	0.106689	0.999679	Lrrc36
Rtp4	ENSMUSG00000033355	177.931	-0.412786	0.255901	-1.61307	0.106729	0.999679	Rtp4
Nop14	ENSMUSG00000036693	642.792	-0.156842	0.0972367	-1.61299	0.106746	0.999679	Nop14
Hcn3	ENSMUSG00000028051	340.361	0.278521	0.172674	1.61299	0.106747	0.999679	Hcn3
Foxk1	ENSMUSG00000056493	2056.6	0.139949	0.0867727	1.61283	0.106782	0.999679	Foxk1
Pacsin1	ENSMUSG00000040276	16365.9	0.167917	0.104118	1.61275	0.106799	0.999679	Pacsin1
Rab33b	ENSMUSG00000027739	1178.36	-0.127124	0.0788325	-1.61259	0.106834	0.999679	Rab33b
ENSMUSG00000024437	ENSMUSG00000024437	2.08829	2.06145	1.27851	1.61238	0.106878	0.999679	ENSMUSG00000024437
Mfsd12	ENSMUSG00000034854	1313.42	0.139253	0.0863673	1.61234	0.106889	0.999679	Mfsd12
Poli	ENSMUSG00000038425	320.272	-0.141108	0.087554	-1.61167	0.107034	0.999679	Poli
Eif2ak2	ENSMUSG00000024079	341.504	-0.300043	0.186185	-1.61153	0.107063	0.999679	Eif2ak2
Dhfr	ENSMUSG00000021707	148.038	-0.192442	0.119416	-1.61153	0.107064	0.999679	Dhfr
Zfp446	ENSMUSG00000033961	240.882	-0.186358	0.115678	-1.611	0.10718	0.999679	Zfp446
Or51f23b	ENSMUSG00000110008	3.2766	-1.39385	0.865247	-1.61093	0.107195	0.999679	Or51f23b
Pdlim4	ENSMUSG00000020388	256.023	-0.218876	0.13589	-1.61068	0.107249	0.999679	Pdlim4
Parp10	ENSMUSG00000063268	123.699	-0.442648	0.274965	-1.60983	0.107434	0.999679	Parp10
Cntnap1	ENSMUSG00000017167	9691.02	0.13848	0.0860281	1.6097	0.107463	0.999679	Cntnap1
Spred3	ENSMUSG00000037239	1498.76	0.211437	0.131361	1.60959	0.107487	0.999679	Spred3
Crygn	ENSMUSG00000038135	7.54588	-1.54929	0.962957	-1.60888	0.107642	0.999679	Crygn
ENSMUSG00000072940	ENSMUSG00000072940	470.243	-0.219925	0.136765	-1.60805	0.107824	0.999679	ENSMUSG00000072940
Tubb2b	ENSMUSG00000045136	3880.86	-0.249459	0.155145	-1.60791	0.107855	0.999679	Tubb2b
Vmn2r6	ENSMUSG00000090581	9.70802	-0.981046	0.610573	-1.60676	0.108106	0.999679	Vmn2r6
Pard6b	ENSMUSG00000044641	134.359	0.265735	0.165386	1.60676	0.108108	0.999679	Pard6b
Arsk	ENSMUSG00000021592	306.068	-0.22236	0.138435	-1.60623	0.108222	0.999679	Arsk
Vamp8	ENSMUSG00000050732	318.884	-0.346756	0.215899	-1.6061	0.108252	0.999679	Vamp8
Pnmt	ENSMUSG00000038216	4.97315	-1.07886	0.671817	-1.60589	0.108298	0.999679	Pnmt
Rsph3a	ENSMUSG00000073471	598.54	0.170135	0.105948	1.60583	0.108311	0.999679	Rsph3a
Rps19	ENSMUSG00000040952	5491.59	-0.214133	0.133534	-1.60358	0.108806	0.999679	Rps19
Btg3	ENSMUSG00000022863	408.308	-0.270214	0.168548	-1.60319	0.108892	0.999679	Btg3
Pon3	ENSMUSG00000029759	133.203	-0.545579	0.340317	-1.60315	0.108902	0.999679	Pon3
Utp4	ENSMUSG00000041438	983.266	0.161779	0.100922	1.60302	0.108931	0.999679	Utp4
BC025920	ENSMUSG00000074862	204.035	-0.22453	0.140115	-1.60247	0.109051	0.999679	BC025920
D630039A03Rik	ENSMUSG00000052117	10.7673	-0.755656	0.47159	-1.60236	0.109077	0.999679	D630039A03Rik
Amotl2	ENSMUSG00000032531	596.87	-0.161731	0.100934	-1.60234	0.109081	0.999679	Amotl2
Lrrc58	ENSMUSG00000034158	5293.08	-0.157918	0.098564	-1.60219	0.109114	0.999679	Lrrc58
Arxes1	ENSMUSG00000048355	500.652	-0.119114	0.0743472	-1.60213	0.109127	0.999679	Arxes1
Tecpr1	ENSMUSG00000066621	4086.88	0.150649	0.0940332	1.60208	0.109137	0.999679	Tecpr1
Ifit3b	ENSMUSG00000062488	471.839	-0.254638	0.158946	-1.60204	0.109147	0.999679	Ifit3b
Nipsnap1	ENSMUSG00000034285	1965.75	0.0925802	0.0577958	1.60185	0.109189	0.999679	Nipsnap1
Csrnp1	ENSMUSG00000032515	454.815	0.394759	0.246471	1.60165	0.109234	0.999679	Csrnp1
Rexo5	ENSMUSG00000030924	32.3427	-0.611742	0.382001	-1.60141	0.109286	0.999679	Rexo5
Igdcc3	ENSMUSG00000032394	33.2336	-0.504954	0.31533	-1.60135	0.109299	0.999679	Igdcc3
Ifi44	ENSMUSG00000028037	81.5907	-0.572928	0.357932	-1.60066	0.109452	0.999679	Ifi44
Hcst	ENSMUSG00000064109	21.1941	-0.54264	0.339068	-1.60039	0.109512	0.999679	Hcst
ENSMUSG00000106948	ENSMUSG00000106948	270.022	-0.157418	0.0983801	-1.6001	0.109577	0.999679	ENSMUSG00000106948
Ldlr	ENSMUSG00000032193	1005.77	0.193544	0.120989	1.59968	0.109669	0.999679	Ldlr
X1810010H24Rik	ENSMUSG00000078607	66.1978	-0.313612	0.196057	-1.5996	0.109688	0.999679	1810010H24Rik
Chst15	ENSMUSG00000030930	1341.74	0.211292	0.132134	1.59907	0.109805	0.999679	Chst15
Ormdl1	ENSMUSG00000026097	324.005	-0.218908	0.136915	-1.59886	0.109851	0.999679	Ormdl1
Cyp4x1	ENSMUSG00000047155	531.462	0.152945	0.0956907	1.59832	0.109971	0.999679	Cyp4x1
Mb	ENSMUSG00000018893	1.82999	-2.02526	1.2675	-1.59783	0.110081	0.999679	Mb
Nt5c1a	ENSMUSG00000054958	82.4801	0.316275	0.197984	1.59748	0.110159	0.999679	Nt5c1a
Sh3bgrl	ENSMUSG00000031246	3706.87	-0.194026	0.121464	-1.5974	0.110176	0.999679	Sh3bgrl
ENSMUSG00000114172	ENSMUSG00000114172	58.6332	-0.273626	0.171351	-1.59687	0.110295	0.999679	ENSMUSG00000114172
Stk38	ENSMUSG00000024006	818.181	-0.182579	0.114355	-1.59661	0.110353	0.999679	Stk38
Scgb3a1	ENSMUSG00000064057	5.08675	-1.69291	1.0604	-1.59648	0.110382	0.999679	Scgb3a1
Pheta1	ENSMUSG00000044134	294.281	0.1681	0.105297	1.59643	0.110392	0.999679	Pheta1
Gbp8	ENSMUSG00000034438	11.2691	-0.948939	0.59457	-1.59601	0.110487	0.999679	Gbp8
Vstm2b	ENSMUSG00000039257	784.21	0.189821	0.118948	1.59582	0.110528	0.999679	Vstm2b
Slc35c2	ENSMUSG00000017664	1431.58	0.115178	0.0721777	1.59576	0.110543	0.999679	Slc35c2
Hacd2	ENSMUSG00000035376	1543.73	-0.211499	0.132582	-1.59523	0.110661	0.999679	Hacd2
Xlr3b	ENSMUSG00000073125	168.878	0.567167	0.355664	1.59467	0.110786	0.999679	Xlr3b
Tubb2a	ENSMUSG00000058672	16053.3	0.227215	0.142538	1.59406	0.110922	0.999679	Tubb2a
Cartpt	ENSMUSG00000021647	71.0285	-0.549098	0.344582	-1.59352	0.111044	0.999679	Cartpt
Prmt3	ENSMUSG00000030505	731.541	0.0973012	0.0610834	1.59292	0.111177	0.999679	Prmt3
Gm48551	ENSMUSG00000113262	76.4906	-0.375339	0.235647	-1.5928	0.111204	0.999679	Gm48551
Slc45a4	ENSMUSG00000079020	1812.76	0.137175	0.0861404	1.59246	0.111282	0.999679	Slc45a4
Uxt	ENSMUSG00000001134	144.579	-0.203396	0.127755	-1.59208	0.111366	0.999679	Uxt
Ttll1	ENSMUSG00000022442	1242.44	0.146295	0.0919325	1.59133	0.111534	0.999679	Ttll1
Cd48	ENSMUSG00000015355	110.635	-0.434029	0.272783	-1.59112	0.111584	0.999679	Cd48
Or7e168	ENSMUSG00000095448	7.31431	-0.858957	0.540064	-1.59047	0.111728	0.999679	Or7e168
Casq1	ENSMUSG00000007122	16.0543	-0.901827	0.567051	-1.59038	0.111749	0.999679	Casq1
Rpl7	ENSMUSG00000043716	9675.62	-0.192751	0.121208	-1.59024	0.111781	0.999679	Rpl7
Dhcr24	ENSMUSG00000034926	4809.71	0.173271	0.108964	1.59018	0.111795	0.999679	Dhcr24
Mlkl	ENSMUSG00000012519	8.90799	0.793366	0.499064	1.58971	0.1119	0.999679	Mlkl
Rad50	ENSMUSG00000020380	492.449	0.155462	0.0977983	1.58962	0.11192	0.999679	Rad50
Igkv12.41	ENSMUSG00000095007	1.26372	3.82981	2.40962	1.58938	0.111974	0.999679	Igkv12-41
Cyp2j9	ENSMUSG00000015224	1144.71	-0.296336	0.186479	-1.58911	0.112036	0.999679	Cyp2j9
Lsm14a	ENSMUSG00000066568	2370.17	-0.0666053	0.0419156	-1.58903	0.112053	0.999679	Lsm14a
Timm10b.1	ENSMUSG00000110234	108.374	-0.44585	0.280593	-1.58896	0.11207	0.999679	Timm10b
Cebpd	ENSMUSG00000071637	67.9845	0.293172	0.184506	1.58895	0.112071	0.999679	Cebpd
Ms4a6b	ENSMUSG00000024677	80.504	-0.432301	0.272103	-1.58874	0.11212	0.999679	Ms4a6b
Them4	ENSMUSG00000028145	658.045	-0.133011	0.0837266	-1.58864	0.112142	0.999679	Them4
Ckmt1	ENSMUSG00000000308	6721.6	0.138717	0.0873191	1.58863	0.112145	0.999679	Ckmt1
Parp4	ENSMUSG00000054509	278.631	0.273317	0.172053	1.58857	0.112158	0.999679	Parp4
Rnaset2a	ENSMUSG00000095687	336.25	-0.280791	0.176785	-1.58832	0.112214	0.999679	Rnaset2a
Hmgcr	ENSMUSG00000021670	4543.17	0.186652	0.117527	1.58815	0.112251	0.999679	Hmgcr
Zfhx4	ENSMUSG00000025255	300.364	-0.324042	0.204053	-1.58803	0.11228	0.999679	Zfhx4
ENSMUSG00000083111	ENSMUSG00000083111	171.26	-0.258257	0.16265	-1.58781	0.11233	0.999679	ENSMUSG00000083111
Gm3362	ENSMUSG00000085442	6.21093	0.952084	0.599622	1.58781	0.11233	0.999679	Gm3362
Cdip1	ENSMUSG00000004071	8824.41	0.0873634	0.0550289	1.58759	0.112379	0.999679	Cdip1
Trarg1	ENSMUSG00000046275	24.2935	-1.03319	0.650796	-1.58758	0.112382	0.999679	Trarg1
H2.Q6	ENSMUSG00000073409	147.154	-0.485208	0.305756	-1.58691	0.112532	0.999679	H2-Q6
Vmn1r49	ENSMUSG00000095932	5.99456	0.957937	0.60373	1.5867	0.112581	0.999679	Vmn1r49
Ifi207	ENSMUSG00000073490	44.2389	-0.63315	0.399096	-1.58646	0.112635	0.999679	Ifi207
Dlx6	ENSMUSG00000029754	114.157	0.262114	0.165228	1.58638	0.112653	0.999679	Dlx6
Cfap141	ENSMUSG00000118506	86.1869	-0.676731	0.426608	-1.5863	0.11267	0.999679	Cfap141
Zfp438	ENSMUSG00000050945	171.365	-0.20753	0.130838	-1.58616	0.112704	0.999679	Zfp438
Mterf3	ENSMUSG00000021519	591.989	-0.140134	0.0883736	-1.58569	0.112809	0.999679	Mterf3
Sdc3	ENSMUSG00000025743	6997.8	0.158409	0.0999414	1.58502	0.112962	0.999679	Sdc3
Exd1	ENSMUSG00000048647	52.4387	0.309285	0.19519	1.58453	0.113074	0.999679	Exd1
Ptprt	ENSMUSG00000053141	5552.64	0.0967724	0.0610778	1.58441	0.1131	0.999679	Ptprt
Foxr2	ENSMUSG00000071665	13.6418	0.556095	0.351017	1.58424	0.113139	0.999679	Foxr2
Trappc14	ENSMUSG00000036948	1492.27	0.14329	0.0904594	1.58403	0.113187	0.999679	Trappc14
C1qtnf12	ENSMUSG00000023571	278.146	0.206019	0.130063	1.584	0.113194	0.999679	C1qtnf12
Disp2	ENSMUSG00000040035	10414.3	0.22324	0.140939	1.58395	0.113204	0.999679	Disp2
Gm13889	ENSMUSG00000087006	225.387	0.24187	0.152703	1.58393	0.11321	0.999679	Gm13889
ENSMUSG00000093752	ENSMUSG00000093752	3243.03	0.17349	0.109564	1.58346	0.113317	0.999679	ENSMUSG00000093752
Msto1	ENSMUSG00000068922	497.044	0.133292	0.084183	1.58336	0.11334	0.999679	Msto1
Dok5	ENSMUSG00000027560	782.279	0.213479	0.134911	1.58237	0.113565	0.999679	Dok5
Brme1	ENSMUSG00000008129	86.633	0.227095	0.143516	1.58236	0.113567	0.999679	Brme1
Slc16a10	ENSMUSG00000019838	99.5729	0.26091	0.164913	1.5821	0.113626	0.999679	Slc16a10
Rtl8b	ENSMUSG00000067924	4414.13	0.0925345	0.0584916	1.58201	0.113647	0.999679	Rtl8b
Irf9	ENSMUSG00000002325	500.519	-0.263065	0.166323	-1.58165	0.113729	0.999679	Irf9
Ckap2	ENSMUSG00000037725	28.7743	-0.709942	0.448944	-1.58136	0.113796	0.999679	Ckap2
Zfp637	ENSMUSG00000059689	936.824	-0.0930928	0.0588728	-1.58125	0.11382	0.999679	Zfp637
Tpt1	ENSMUSG00000060126	15452.5	-0.183695	0.116179	-1.58114	0.113846	0.999679	Tpt1
Mapkap1	ENSMUSG00000038696	1349.79	0.114209	0.0722339	1.5811	0.113856	0.999679	Mapkap1
Nphs1	ENSMUSG00000006649	79.2526	-0.327616	0.207234	-1.5809	0.1139	0.999679	Nphs1
ENSMUSG00000116358	ENSMUSG00000116358	172.224	-4.61667	2.92183	-1.58006	0.114093	0.999679	ENSMUSG00000116358
Spn	ENSMUSG00000051457	11.2582	0.811599	0.513722	1.57984	0.114144	0.999679	Spn
Or4k6	ENSMUSG00000048080	49.0509	-0.439128	0.277988	-1.57966	0.114184	0.999679	Or4k6
Cmtm5	ENSMUSG00000040759	1150.51	-0.228662	0.144756	-1.57964	0.11419	0.999679	Cmtm5
Anpep	ENSMUSG00000039062	193.864	-0.410687	0.260157	-1.57862	0.114424	0.999679	Anpep
Rps27a.ps1	ENSMUSG00000101501	1.19571	2.43808	1.54525	1.57779	0.114615	0.999679	Rps27a-ps1
Mark3	ENSMUSG00000007411	2339.86	0.125052	0.079266	1.57763	0.114651	0.999679	Mark3
Syap1	ENSMUSG00000031357	999.105	-0.128075	0.0812014	-1.57725	0.114737	0.999679	Syap1
Pkhd1l1	ENSMUSG00000038725	8.73361	-1.28941	0.817698	-1.57688	0.114824	0.999679	Pkhd1l1
Usp18	ENSMUSG00000030107	115.648	-0.405375	0.257127	-1.57656	0.114898	0.999679	Usp18
Rps27l	ENSMUSG00000036781	319.246	-0.283924	0.1801	-1.57648	0.114916	0.999679	Rps27l
Eya3	ENSMUSG00000028886	1123.03	0.135706	0.0861588	1.57507	0.11524	0.999679	Eya3
Prdx1	ENSMUSG00000028691	5989.36	-0.227404	0.144422	-1.57458	0.115354	0.999679	Prdx1
Tc2n	ENSMUSG00000021187	10.8356	-1.05403	0.669515	-1.57431	0.115415	0.999679	Tc2n
Cd302	ENSMUSG00000060703	590.416	-0.341142	0.216788	-1.57362	0.115576	0.999679	Cd302
Trim5	ENSMUSG00000060441	30.0194	-0.466101	0.296223	-1.57348	0.115607	0.999679	Trim5
Gm4900	ENSMUSG00000113651	2.22154	-1.57213	0.999172	-1.57343	0.11562	0.999679	Gm4900
Pkn2	ENSMUSG00000004591	1050.1	-0.112835	0.0717539	-1.57253	0.115827	0.999679	Pkn2
Arap3	ENSMUSG00000024451	507.437	0.181563	0.115473	1.57234	0.115873	0.999679	Arap3
Sel1l3	ENSMUSG00000029189	2268.19	0.170323	0.10833	1.57226	0.11589	0.999679	Sel1l3
Ap2a1	ENSMUSG00000060279	9668.17	0.187452	0.119259	1.5718	0.115997	0.999679	Ap2a1
P4htm	ENSMUSG00000006675	2399.93	0.111404	0.0708793	1.57175	0.116009	0.999679	P4htm
ENSMUSG00000074521	ENSMUSG00000074521	302.579	-0.25459	0.162007	-1.57148	0.116072	0.999679	ENSMUSG00000074521
Angel2	ENSMUSG00000026634	1499.58	-0.0834827	0.0531238	-1.57148	0.116072	0.999679	Angel2
Il16	ENSMUSG00000001741	168.853	-0.200432	0.127569	-1.57117	0.116144	0.999679	Il16
Glt8d1	ENSMUSG00000021916	606.443	-0.211653	0.134718	-1.57108	0.116165	0.999679	Glt8d1
Zrsr2	ENSMUSG00000031370	1354.96	0.232311	0.147914	1.57059	0.116279	0.999679	Zrsr2
Gbp7	ENSMUSG00000040253	340.845	-0.294744	0.187825	-1.56925	0.116591	0.999679	Gbp7
ENSMUSG00000113477	ENSMUSG00000113477	1.95463	-1.70662	1.08779	-1.56889	0.116673	0.999679	ENSMUSG00000113477
Rest	ENSMUSG00000029249	169.822	-0.182417	0.116285	-1.5687	0.116718	0.999679	Rest
Gsap	ENSMUSG00000039934	278.193	-0.287965	0.183594	-1.56849	0.116768	0.999679	Gsap
Pou6f2	ENSMUSG00000009734	88.6051	0.403811	0.257642	1.56733	0.117037	0.999679	Pou6f2
Pomt1	ENSMUSG00000039254	416.385	0.19001	0.12128	1.5667	0.117184	0.999679	Pomt1
Slc43a1	ENSMUSG00000027075	9.83871	-0.912942	0.582726	-1.56667	0.117191	0.999679	Slc43a1
Pgap2	ENSMUSG00000030990	477.275	-0.171043	0.109199	-1.56635	0.117267	0.999679	Pgap2
Arf3	ENSMUSG00000051853	49232.8	0.0900076	0.0574832	1.56581	0.117394	0.999679	Arf3
Atp10d	ENSMUSG00000046808	118.807	-0.473264	0.302344	-1.56532	0.117508	0.999679	Atp10d
Rpl17	ENSMUSG00000062328	9736.13	-0.237101	0.151513	-1.56488	0.11761	0.999679	Rpl17
Or4c31	ENSMUSG00000049372	3.43775	-1.33072	0.850479	-1.56467	0.117661	0.999679	Or4c31
Ch25h	ENSMUSG00000050370	85.9313	-0.465107	0.297281	-1.56454	0.117691	0.999679	Ch25h
Slc22a15	ENSMUSG00000033147	196.928	0.186074	0.118936	1.56449	0.117704	0.999679	Slc22a15
Osmr	ENSMUSG00000022146	300.13	-0.257208	0.164411	-1.56442	0.117718	0.999679	Osmr
Acat2	ENSMUSG00000023832	1860.44	0.141172	0.0902597	1.56406	0.117803	0.999679	Acat2
Rpl30	ENSMUSG00000058600	4741.94	-0.188807	0.120735	-1.56382	0.117861	0.999679	Rpl30
Asrgl1	ENSMUSG00000024654	7378.63	-0.242433	0.155046	-1.56361	0.117908	0.999679	Asrgl1
Mansc4	ENSMUSG00000072662	4.56465	-0.946342	0.605437	-1.56307	0.118035	0.999679	Mansc4
Crabp2	ENSMUSG00000004885	54.2795	-0.653187	0.417947	-1.56284	0.118089	0.999679	Crabp2
Card9	ENSMUSG00000026928	73.9204	-0.357809	0.229031	-1.56227	0.118224	0.999679	Card9
Sost	ENSMUSG00000001494	1.49642	-1.70014	1.08838	-1.56208	0.118268	0.999679	Sost
Polr1c	ENSMUSG00000067148	617.409	-0.120066	0.0768684	-1.56197	0.118295	0.999679	Polr1c
X2310009B15Rik	ENSMUSG00000079283	181.78	-0.173599	0.111171	-1.56156	0.118392	0.999679	2310009B15Rik
Pkm	ENSMUSG00000032294	45864.5	0.12005	0.0768957	1.5612	0.118476	0.999679	Pkm
Inmt	ENSMUSG00000003477	115.91	-1.1112	0.711902	-1.5609	0.118548	0.999679	Inmt
Zbtb5	ENSMUSG00000049657	308.973	-0.163984	0.105075	-1.56064	0.118609	0.999679	Zbtb5
Agpat1	ENSMUSG00000034254	3950.23	0.111892	0.071702	1.56051	0.118638	0.999679	Agpat1
Map1lc3b	ENSMUSG00000031812	9801.8	-0.128071	0.0820701	-1.5605	0.118641	0.999679	Map1lc3b
E130311K13Rik	ENSMUSG00000048581	205.199	-0.167822	0.107546	-1.56047	0.118649	0.999679	E130311K13Rik
Malt1	ENSMUSG00000032688	230.104	-0.279957	0.179506	-1.5596	0.118854	0.999679	Malt1
Edar	ENSMUSG00000003227	8.45244	-0.832076	0.533676	-1.55914	0.118963	0.999679	Edar
Pdgfd	ENSMUSG00000032006	181.761	-0.266079	0.170672	-1.55901	0.118994	0.999679	Pdgfd
Irf8	ENSMUSG00000041515	567.782	-0.265015	0.17007	-1.55827	0.119169	0.999679	Irf8
Fbxl3	ENSMUSG00000022124	3320.8	-0.120588	0.0773865	-1.55825	0.119174	0.999679	Fbxl3
Usp49	ENSMUSG00000090115	534.209	0.160089	0.102772	1.55771	0.119301	0.999679	Usp49
Pkd2l1	ENSMUSG00000037578	18.3371	-0.566247	0.363518	-1.55769	0.119308	0.999679	Pkd2l1
Cnbp	ENSMUSG00000030057	8946.43	-0.120015	0.0770553	-1.55751	0.119348	0.999679	Cnbp
Tma7	ENSMUSG00000091537	2419.15	-0.153462	0.0985316	-1.55749	0.119354	0.999679	Tma7
Gm14305	ENSMUSG00000078878	1395.32	-0.183823	0.118037	-1.55733	0.119393	0.999679	Gm14305
Rpl22l1	ENSMUSG00000039221	1943.63	-0.240969	0.154783	-1.55681	0.119515	0.999679	Rpl22l1
Scgn	ENSMUSG00000021337	10.0328	-1.15647	0.743443	-1.55556	0.119813	0.999679	Scgn
N4bp2l2	ENSMUSG00000029655	1023.51	-0.149268	0.0959599	-1.55552	0.119821	0.999679	N4bp2l2
Lrrc28	ENSMUSG00000030556	669.749	0.181184	0.11648	1.5555	0.119826	0.999679	Lrrc28
Aldh7a1	ENSMUSG00000053644	3243.62	-0.273692	0.17599	-1.55516	0.119909	0.999679	Aldh7a1
Triap1	ENSMUSG00000029535	473.584	-0.150463	0.0967593	-1.55502	0.119941	0.999679	Triap1
Nudcd3	ENSMUSG00000053838	5684.48	0.107268	0.069008	1.55443	0.120082	0.999679	Nudcd3
Rnft2	ENSMUSG00000032850	2999.57	0.155777	0.100232	1.55415	0.120148	0.999679	Rnft2
Pgap6	ENSMUSG00000024180	468.87	0.124576	0.0801988	1.55334	0.120343	0.999679	Pgap6
Bfsp2	ENSMUSG00000032556	204.744	0.326486	0.210214	1.55311	0.120396	0.999679	Bfsp2
ENSMUSG00000105207	ENSMUSG00000105207	314.582	-0.249855	0.160888	-1.55297	0.12043	0.999679	ENSMUSG00000105207
Tspan9	ENSMUSG00000030352	1277.83	0.213801	0.137673	1.55296	0.120432	0.999679	Tspan9
Setx	ENSMUSG00000043535	2244.17	0.180568	0.116274	1.55295	0.120436	0.999679	Setx
Epor	ENSMUSG00000006235	226.421	0.204752	0.13185	1.55291	0.120444	0.999679	Epor
Or10c1	ENSMUSG00000049561	4.31588	-1.0833	0.698123	-1.55174	0.120725	0.999679	Or10c1
Ccdc60	ENSMUSG00000043913	31.5252	-0.468657	0.302038	-1.55165	0.120746	0.999679	Ccdc60
Tmprss11g	ENSMUSG00000079451	2.50164	-1.32667	0.85503	-1.55161	0.120756	0.999679	Tmprss11g
Dhx38	ENSMUSG00000037993	1139.5	0.139693	0.0900414	1.55144	0.120797	0.999679	Dhx38
Gm6710	ENSMUSG00000078887	620.93	-0.220483	0.142189	-1.55063	0.12099	0.999679	Gm6710
Ints5	ENSMUSG00000071652	714.107	0.141636	0.0913446	1.55057	0.121005	0.999679	Ints5
Idi2	ENSMUSG00000033520	3.32575	1.29534	0.835592	1.55021	0.121092	0.999679	Idi2
Elfn2	ENSMUSG00000043460	5560.96	0.205506	0.132582	1.55002	0.121137	0.999679	Elfn2
X3830406C13Rik	ENSMUSG00000033111	874.814	-0.130333	0.0840881	-1.54996	0.121151	0.999679	3830406C13Rik
Gca	ENSMUSG00000026893	557.574	-0.238733	0.154059	-1.54962	0.121233	0.999679	Gca
Mcm7	ENSMUSG00000029730	389.587	-0.160309	0.103458	-1.54951	0.12126	0.999679	Mcm7
Gbp2	ENSMUSG00000028270	297.448	-0.524387	0.338423	-1.5495	0.121261	0.999679	Gbp2
Rpl37a	ENSMUSG00000046330	5024.01	-0.219427	0.141615	-1.54946	0.12127	0.999679	Rpl37a
Col8a1	ENSMUSG00000068196	116.437	-0.34627	0.223507	-1.54926	0.121319	0.999679	Col8a1
Eri3	ENSMUSG00000033423	3942.88	0.0859118	0.055459	1.5491	0.121357	0.999679	Eri3
Adgrv1	ENSMUSG00000069170	65.7994	-0.372049	0.24018	-1.54904	0.121371	0.999679	Adgrv1
Tbcc	ENSMUSG00000036430	325.814	0.189211	0.122161	1.54887	0.121413	0.999679	Tbcc
X4930453N24Rik	ENSMUSG00000059920	895.334	-0.148739	0.0960515	-1.54854	0.121493	0.999679	4930453N24Rik
Skint8	ENSMUSG00000078599	21.3453	-0.500502	0.323223	-1.54847	0.121508	0.999679	Skint8
Rnf213	ENSMUSG00000070327	639.731	-0.307744	0.198797	-1.54804	0.121614	0.999679	Rnf213
Lrrc41	ENSMUSG00000028703	1659.52	0.101056	0.0652811	1.54801	0.12162	0.999679	Lrrc41
Npm2	ENSMUSG00000047911	5.83797	-0.993098	0.641585	-1.54788	0.121651	0.999679	Npm2
X4933427D14Rik	ENSMUSG00000020807	230.035	-0.33568	0.216921	-1.54748	0.121748	0.999679	4933427D14Rik
Amhr2	ENSMUSG00000023047	23.6657	0.665097	0.429939	1.54696	0.121874	0.999679	Amhr2
Gm15446	ENSMUSG00000090015	722.792	-0.183928	0.1189	-1.54691	0.121885	0.999679	Gm15446
Abhd16a	ENSMUSG00000007036	2243.02	0.104112	0.0673073	1.54682	0.121906	0.999679	Abhd16a
Slamf7	ENSMUSG00000038179	11.5254	1.07375	0.694256	1.54663	0.121953	0.999679	Slamf7
Nol11	ENSMUSG00000018433	783.165	-0.153927	0.0995296	-1.54655	0.121972	0.999679	Nol11
Smap2	ENSMUSG00000032870	6065.54	0.122471	0.0791945	1.54645	0.121995	0.999679	Smap2
Arhgef10l	ENSMUSG00000040964	2021.71	0.101803	0.0658306	1.54644	0.121998	0.999679	Arhgef10l
Pla2r1	ENSMUSG00000054580	38.0998	-0.831015	0.537428	-1.54628	0.122037	0.999679	Pla2r1
Ms4a7	ENSMUSG00000024672	25.6835	-0.756377	0.48917	-1.54625	0.122045	0.999679	Ms4a7
Zfp362	ENSMUSG00000028799	781.247	0.0974737	0.0630558	1.54583	0.122145	0.999679	Zfp362
Ncan	ENSMUSG00000002341	7923.72	0.165859	0.107301	1.54574	0.122168	0.999679	Ncan
Rnaseh2b	ENSMUSG00000021932	280.51	-0.179025	0.115847	-1.54535	0.12226	0.999679	Rnaseh2b
Sdccag8	ENSMUSG00000026504	433.517	-0.120738	0.0781335	-1.54528	0.122278	0.999679	Sdccag8
Serping1	ENSMUSG00000023224	280.54	-0.436261	0.282379	-1.54495	0.122358	0.999679	Serping1
Filip1	ENSMUSG00000034898	169.557	0.256822	0.166252	1.54478	0.1224	0.999679	Filip1
Lingo3	ENSMUSG00000051067	905.608	0.230631	0.149298	1.54477	0.122401	0.999679	Lingo3
Hdac9	ENSMUSG00000004698	1442.97	0.180978	0.117172	1.54455	0.122455	0.999679	Hdac9
Shh	ENSMUSG00000002633	68.3918	0.310433	0.201022	1.54427	0.122522	0.999679	Shh
Yipf2	ENSMUSG00000032182	585.62	0.106161	0.0687618	1.5439	0.122612	0.999679	Yipf2
Celf3	ENSMUSG00000028137	3125.86	0.160436	0.103964	1.54319	0.122786	0.999679	Celf3
Vps16	ENSMUSG00000027411	1569.12	0.0822722	0.0533234	1.54289	0.122857	0.999679	Vps16
Rtn4rl2	ENSMUSG00000050896	611.71	0.294654	0.19099	1.54278	0.122885	0.999679	Rtn4rl2
ENSMUSG00000111228	ENSMUSG00000111228	12.815	-0.620246	0.40207	-1.54263	0.12292	0.999679	ENSMUSG00000111228
Prr12	ENSMUSG00000046574	2049.93	0.202344	0.131174	1.54256	0.122938	0.999679	Prr12
Med28	ENSMUSG00000015804	1830.69	-0.131033	0.0849631	-1.54223	0.123017	0.999679	Med28
Zfp414	ENSMUSG00000073423	610.631	0.110208	0.0714874	1.54164	0.12316	0.999679	Zfp414
Cenpe	ENSMUSG00000045328	43.4447	-0.698402	0.453083	-1.54144	0.123209	0.999679	Cenpe
Usp17la	ENSMUSG00000054568	20.4514	-0.413307	0.268408	-1.53985	0.123597	0.999679	Usp17la
Ubtd1	ENSMUSG00000025171	305.284	0.124051	0.0805799	1.53948	0.123688	0.999679	Ubtd1
Slc17a6	ENSMUSG00000030500	439.661	-0.329235	0.2139	-1.5392	0.123755	0.999679	Slc17a6
Ntng2	ENSMUSG00000035513	548.367	0.221857	0.144147	1.5391	0.123781	0.999679	Ntng2
Senp8	ENSMUSG00000051705	250.29	-0.202933	0.131876	-1.53881	0.123851	0.999679	Senp8
Susd2	ENSMUSG00000006342	481.352	0.305434	0.198537	1.53842	0.123945	0.999679	Susd2
Fkbp4	ENSMUSG00000030357	4017.82	0.0818288	0.0532015	1.53809	0.124026	0.999679	Fkbp4
Prkaca	ENSMUSG00000005469	6056.65	0.150248	0.0976912	1.53798	0.124052	0.999679	Prkaca
Pdgfb	ENSMUSG00000000489	1078.36	0.250102	0.162677	1.53741	0.124193	0.999679	Pdgfb
Abcb6	ENSMUSG00000026198	609.898	0.153922	0.100125	1.5373	0.12422	0.999679	Abcb6
B230219D22Rik	ENSMUSG00000045767	4706.8	-0.077436	0.0503765	-1.53714	0.124258	0.999679	B230219D22Rik
H2.K1	ENSMUSG00000061232	2082.1	-0.322813	0.210031	-1.53698	0.124299	0.999679	H2-K1
Zfp965	ENSMUSG00000078896	332.095	-0.190034	0.123666	-1.53668	0.124373	0.999679	Zfp965
Cd7	ENSMUSG00000025163	64.2871	-0.362582	0.235959	-1.53663	0.124383	0.999679	Cd7
Exoc3l	ENSMUSG00000043251	13.6525	0.729535	0.474775	1.53659	0.124394	0.999679	Exoc3l
Rab6b	ENSMUSG00000032549	36026.4	0.107296	0.0698419	1.53627	0.124471	0.999679	Rab6b
Snap47	ENSMUSG00000009894	13119.2	0.112339	0.0731387	1.53597	0.124545	0.999679	Snap47
Prok1	ENSMUSG00000070368	2.1424	-1.93367	1.25895	-1.53594	0.124552	0.999679	Prok1
Vmn2r63	ENSMUSG00000090751	5.25615	0.856967	0.55795	1.53592	0.124558	0.999679	Vmn2r63
Gpx3	ENSMUSG00000018339	193.035	-0.386895	0.251899	-1.53591	0.12456	0.999679	Gpx3
Clec4a2	ENSMUSG00000030148	34.268	-0.48627	0.316603	-1.5359	0.124563	0.999679	Clec4a2
Cdhr1	ENSMUSG00000021803	97.7694	-0.573857	0.373636	-1.53587	0.12457	0.999679	Cdhr1
Gm14288	ENSMUSG00000078889	732.988	-0.178751	0.116408	-1.53556	0.124647	0.999679	Gm14288
Hsd3b7	ENSMUSG00000042289	276.132	-0.201012	0.130979	-1.53469	0.124861	0.999679	Hsd3b7
Rpain	ENSMUSG00000018449	309.416	-0.20798	0.135539	-1.53447	0.124914	0.999679	Rpain
Cep72	ENSMUSG00000021572	46.3081	-0.420995	0.274361	-1.53445	0.124918	0.999679	Cep72
Cfap46	ENSMUSG00000049571	95.6247	0.406604	0.265018	1.53425	0.124968	0.999679	Cfap46
Hmgxb4	ENSMUSG00000034518	446.081	-0.149367	0.0974081	-1.53342	0.125173	0.999679	Hmgxb4
Anapc10	ENSMUSG00000036977	373.071	-0.21634	0.141094	-1.5333	0.125203	0.999679	Anapc10
Rps27a	ENSMUSG00000020460	8612.92	-0.210429	0.137288	-1.53276	0.125335	0.999679	Rps27a
Stmnd1	ENSMUSG00000063529	5.437	-1.13282	0.739125	-1.53266	0.12536	0.999679	Stmnd1
Nacad	ENSMUSG00000041073	1258.76	0.123773	0.0807579	1.53265	0.125363	0.999679	Nacad
Baiap2l1	ENSMUSG00000038859	24.628	-0.73754	0.481359	-1.5322	0.125472	0.999679	Baiap2l1
Fcgr2b	ENSMUSG00000026656	681.65	-0.244097	0.159315	-1.53216	0.125483	0.999679	Fcgr2b
Il13ra1	ENSMUSG00000017057	381.142	-0.297043	0.193883	-1.53208	0.125503	0.999679	Il13ra1
Dynlt5	ENSMUSG00000028523	5.88089	-1.15577	0.754568	-1.53169	0.125598	0.999679	Dynlt5
Rab32	ENSMUSG00000019832	93.0981	-0.255564	0.166917	-1.53108	0.125749	0.999679	Rab32
Matn3	ENSMUSG00000020583	1.84268	-1.68364	1.09966	-1.53105	0.125756	0.999679	Matn3
Atg4c	ENSMUSG00000028550	1687.08	0.120136	0.0784714	1.53095	0.125782	0.999679	Atg4c
Paqr6	ENSMUSG00000041423	131.547	-0.2542	0.166051	-1.53085	0.125806	0.999679	Paqr6
Stk17b	ENSMUSG00000026094	453.338	-0.24065	0.15722	-1.53066	0.125854	0.999679	Stk17b
Cxcl16	ENSMUSG00000018920	142.708	-0.351666	0.229769	-1.53052	0.125889	0.999679	Cxcl16
Esrp1	ENSMUSG00000040728	11.0097	-1.54871	1.01237	-1.52979	0.12607	0.999679	Esrp1
Dhx58	ENSMUSG00000017830	73.5297	-0.411732	0.269279	-1.52902	0.12626	0.999679	Dhx58
Ap3b2	ENSMUSG00000062444	4873.77	0.100326	0.0656152	1.529	0.126264	0.999679	Ap3b2
Myo18a	ENSMUSG00000000631	6359.56	0.142406	0.0931647	1.52854	0.126378	0.999679	Myo18a
Naip6	ENSMUSG00000078942	63.1643	-0.384575	0.251624	-1.52837	0.12642	0.999679	Naip6
Golim4	ENSMUSG00000034109	835.591	-0.171188	0.112011	-1.52832	0.126434	0.999679	Golim4
Atp6v0a1	ENSMUSG00000019302	16725.7	0.18623	0.121858	1.52826	0.126448	0.999679	Atp6v0a1
Ptgr2	ENSMUSG00000072946	1863.09	-0.254967	0.166892	-1.52774	0.126577	0.999679	Ptgr2
Arhgef6	ENSMUSG00000031133	477.578	0.167069	0.109362	1.52767	0.126596	0.999679	Arhgef6
Pus3	ENSMUSG00000032103	296.222	-0.189555	0.1241	-1.52744	0.126651	0.999679	Pus3
Ap1m2	ENSMUSG00000003309	22.8603	-0.731598	0.478992	-1.52737	0.126669	0.999679	Ap1m2
Rpl24	ENSMUSG00000098274	5784.26	-0.18405	0.120514	-1.52722	0.126707	0.999679	Rpl24
C2cd4d	ENSMUSG00000091648	1.2605	2.06876	1.35465	1.52715	0.126723	0.999679	C2cd4d
Gria4	ENSMUSG00000025892	3063.26	0.135337	0.0886244	1.52708	0.126741	0.999679	Gria4
Gng5	ENSMUSG00000068523	811.583	-0.264633	0.173335	-1.52672	0.126832	0.999679	Gng5
Gm15931	ENSMUSG00000081723	1.09659	-2.32943	1.52586	-1.52664	0.12685	0.999679	Gm15931
Stxbp1	ENSMUSG00000026797	34503.7	0.189213	0.123943	1.52661	0.126859	0.999679	Stxbp1
Rpl22	ENSMUSG00000028936	3239.76	-0.221522	0.145156	-1.5261	0.126985	0.999679	Rpl22
ENSMUSG00000111900	ENSMUSG00000111900	1.75547	-1.5891	1.04143	-1.52587	0.127041	0.999679	ENSMUSG00000111900
Rps17	ENSMUSG00000061787	4496.34	-0.192126	0.125927	-1.52569	0.127088	0.999679	Rps17
Ldoc1	ENSMUSG00000057615	28.4087	0.49245	0.322942	1.52489	0.127287	0.999679	Ldoc1
Ankrd23	ENSMUSG00000067653	65.3572	-0.370652	0.2431	-1.52469	0.127337	0.999679	Ankrd23
Gm7592	ENSMUSG00000118607	2.08758	-1.59384	1.04563	-1.52429	0.127437	0.999679	Gm7592
Amn	ENSMUSG00000021278	78.7491	0.231336	0.151818	1.52377	0.127566	0.999679	Amn
Ddo	ENSMUSG00000063428	294.971	-0.278898	0.183115	-1.52308	0.127739	0.999679	Ddo
Mdc1	ENSMUSG00000061607	673.389	-0.17175	0.112779	-1.52288	0.127788	0.999679	Mdc1
Ppp1r16a	ENSMUSG00000033819	2789.32	0.106147	0.0697036	1.52283	0.127802	0.999679	Ppp1r16a
Bmt2	ENSMUSG00000042742	1297.15	-0.143852	0.0944639	-1.52283	0.127802	0.999679	Bmt2
Gpr15lg	ENSMUSG00000096001	12.8814	0.548705	0.360393	1.52252	0.127879	0.999679	Gpr15lg
ENSMUSG00000079137	ENSMUSG00000079137	2.29227	1.51574	0.99593	1.52193	0.128026	0.999679	ENSMUSG00000079137
Fam107b	ENSMUSG00000026655	330.606	0.326039	0.214283	1.52153	0.128126	0.999679	Fam107b
Lyrm9	ENSMUSG00000072640	999.005	-0.339265	0.223001	-1.52136	0.12817	0.999679	Lyrm9
Upp1	ENSMUSG00000020407	54.2204	-0.562752	0.369944	-1.52118	0.128214	0.999679	Upp1
Rgma	ENSMUSG00000070509	1480.08	0.198527	0.130517	1.52108	0.12824	0.999679	Rgma
Snx5	ENSMUSG00000027423	3971.8	-0.184098	0.121032	-1.52107	0.128243	0.999679	Snx5
Lrrc38	ENSMUSG00000028584	110.687	0.226846	0.149137	1.52106	0.128245	0.999679	Lrrc38
Svop	ENSMUSG00000042078	7333.04	0.167142	0.109899	1.52087	0.128293	0.999679	Svop
Klhl24	ENSMUSG00000062901	3251.61	-0.0930713	0.0611984	-1.52081	0.128307	0.999679	Klhl24
Cdc26	ENSMUSG00000066149	751.014	-0.154245	0.10144	-1.52056	0.128369	0.999679	Cdc26
Slc17a7	ENSMUSG00000070570	46075.6	0.187389	0.123248	1.52042	0.128406	0.999679	Slc17a7
Trmt10c	ENSMUSG00000044763	409.092	-0.115182	0.0757586	-1.52039	0.128414	0.999679	Trmt10c
Tle2	ENSMUSG00000034771	566.253	0.263522	0.173353	1.52015	0.128473	0.999679	Tle2
Trim62	ENSMUSG00000041000	682.382	0.197842	0.130159	1.52	0.128512	0.999679	Trim62
Tmem154	ENSMUSG00000056498	30.198	-0.501211	0.329752	-1.51996	0.12852	0.999679	Tmem154
Atf5	ENSMUSG00000038539	609.944	-0.313301	0.206179	-1.51956	0.128622	0.999679	Atf5
Rfxank	ENSMUSG00000036120	461.471	-0.170673	0.112328	-1.51941	0.128659	0.999679	Rfxank
Lrfn4	ENSMUSG00000045045	914.774	0.148644	0.0978324	1.51937	0.128669	0.999679	Lrfn4
Dpy19l4	ENSMUSG00000045205	1250.99	-0.172884	0.113805	-1.51912	0.128732	0.999679	Dpy19l4
Rapgef6	ENSMUSG00000037533	935.398	-0.18935	0.124657	-1.51897	0.128769	0.999679	Rapgef6
H2.DMb1	ENSMUSG00000079547	148.854	-0.348555	0.229554	-1.5184	0.128913	0.999679	H2-DMb1
Aldh9a1	ENSMUSG00000026687	1146.6	-0.233619	0.153875	-1.51825	0.128953	0.999679	Aldh9a1
ENSMUSG00000090486	ENSMUSG00000090486	27.4925	0.470077	0.309643	1.51813	0.128982	0.999679	ENSMUSG00000090486
Vmn2r54	ENSMUSG00000096593	0.684382	-2.85215	1.87876	-1.5181	0.128988	0.999679	Vmn2r54
X2900026A02Rik	ENSMUSG00000051339	2508.76	0.188276	0.124047	1.51778	0.129069	0.999679	2900026A02Rik
Lbhd1	ENSMUSG00000096740	207.392	-0.518201	0.341426	-1.51775	0.129076	0.999679	Lbhd1
Padi2	ENSMUSG00000028927	1053.29	0.244231	0.160929	1.51763	0.129108	0.999679	Padi2
Hapln4	ENSMUSG00000007594	5356.67	0.20311	0.133869	1.51724	0.129207	0.999679	Hapln4
Tox2	ENSMUSG00000074607	843.682	0.202436	0.133425	1.51723	0.129209	0.999679	Tox2
Taf10	ENSMUSG00000043866	1137.33	-0.13677	0.0901448	-1.51722	0.129211	0.999679	Taf10
Megf8	ENSMUSG00000045039	5481.07	0.143723	0.0947484	1.51689	0.129295	0.999679	Megf8
ENSMUSG00000112328	ENSMUSG00000112328	9.9844	-0.612457	0.403799	-1.51674	0.129333	0.999679	ENSMUSG00000112328
Or5m3b	ENSMUSG00000045392	60.8688	-0.31744	0.209311	-1.5166	0.129369	0.999679	Or5m3b
Cacng2	ENSMUSG00000019146	3529.51	0.156214	0.103005	1.51656	0.129378	0.999679	Cacng2
Sap18	ENSMUSG00000021963	1423.31	-0.14029	0.0925286	-1.51618	0.129475	0.999679	Sap18
Dtnb	ENSMUSG00000071454	1723.55	0.170431	0.112409	1.51616	0.129478	0.999679	Dtnb
Zcrb1	ENSMUSG00000022635	1045.18	-0.0825856	0.0544801	-1.51589	0.129548	0.999679	Zcrb1
Tns3	ENSMUSG00000020422	3425.22	-0.156122	0.102995	-1.51582	0.129564	0.999679	Tns3
Dhrs4	ENSMUSG00000022210	302.208	-0.27653	0.182442	-1.51571	0.129592	0.999679	Dhrs4
Aldh4a1	ENSMUSG00000028737	834.171	-0.190822	0.125898	-1.51569	0.129598	0.999679	Aldh4a1
Smurf1	ENSMUSG00000038780	1922.22	0.196104	0.129389	1.51561	0.129617	0.999679	Smurf1
Tnfsf13	ENSMUSG00000089669	51.3619	-0.425139	0.280596	-1.51513	0.12974	0.999679	Tnfsf13
Styk1	ENSMUSG00000032899	3.80221	-1.05036	0.693275	-1.51507	0.129754	0.999679	Styk1
Sptbn5	ENSMUSG00000074899	258.338	0.221103	0.145975	1.51466	0.129858	0.999679	Sptbn5
Gldc	ENSMUSG00000024827	1178.4	-0.229931	0.151861	-1.51409	0.130004	0.999679	Gldc
Tial1	ENSMUSG00000030846	2494.81	-0.103471	0.0683507	-1.51382	0.130072	0.999679	Tial1
Dab2ip	ENSMUSG00000026883	5992.61	0.109455	0.0723119	1.51366	0.130113	0.999679	Dab2ip
Zbtb41	ENSMUSG00000033964	1071.4	-0.0878628	0.0580665	-1.51314	0.130244	0.999679	Zbtb41
Wtap	ENSMUSG00000060475	1812.09	-0.093168	0.0616009	-1.51245	0.13042	0.999679	Wtap
Ltf	ENSMUSG00000032496	9.66957	-1.42032	0.939245	-1.51219	0.130485	0.999679	Ltf
Gm5148	ENSMUSG00000058174	96.6016	-0.278258	0.184073	-1.51167	0.130617	0.999679	Gm5148
Slc45a2	ENSMUSG00000022243	2.13145	2.26484	1.4985	1.5114	0.130686	0.999679	Slc45a2
Zfp672	ENSMUSG00000049755	743.973	-0.137738	0.0911345	-1.51137	0.130694	0.999679	Zfp672
Xlr	ENSMUSG00000054626	87.6825	-0.378303	0.250308	-1.51135	0.130699	0.999679	Xlr
Cavin1	ENSMUSG00000004044	818.301	-0.234313	0.155054	-1.51117	0.130746	0.999679	Cavin1
Clec5a	ENSMUSG00000029915	149.066	-0.382426	0.253149	-1.51068	0.130871	0.999679	Clec5a
Zfp976	ENSMUSG00000074158	92.8877	-0.303369	0.200909	-1.50998	0.131048	0.999679	Zfp976
Nek9	ENSMUSG00000034290	2354.77	-0.109285	0.0723946	-1.50957	0.131152	0.999679	Nek9
Dnah3	ENSMUSG00000052273	11.7929	-0.858963	0.569308	-1.50879	0.131354	0.999679	Dnah3
Ncstn	ENSMUSG00000003458	2383.95	0.0926432	0.0614416	1.50782	0.131599	0.999679	Ncstn
Plekhg5	ENSMUSG00000039713	2360.92	0.191607	0.12709	1.50766	0.131643	0.999679	Plekhg5
Khk	ENSMUSG00000029162	282.591	-0.136497	0.0905595	-1.50726	0.131744	0.999679	Khk
BC051019	ENSMUSG00000031022	3.90009	-1.30885	0.868365	-1.50726	0.131745	0.999679	BC051019
Vps52	ENSMUSG00000024319	2707.09	0.0990803	0.0657589	1.50672	0.131882	0.999679	Vps52
Uck2	ENSMUSG00000026558	1086.15	0.171446	0.113847	1.50594	0.132082	0.999679	Uck2
Abt1	ENSMUSG00000036376	448.944	0.128361	0.085253	1.50565	0.132158	0.999679	Abt1
Klhl38	ENSMUSG00000022357	30.6668	0.392825	0.260931	1.50548	0.132201	0.999679	Klhl38
Fam178b	ENSMUSG00000046337	3.79028	-1.13503	0.753991	-1.50536	0.132232	0.999679	Fam178b
Zic5	ENSMUSG00000041703	113.161	-0.2823	0.187556	-1.50515	0.132285	0.999679	Zic5
Rnf19a	ENSMUSG00000022280	1188.18	-0.0917878	0.0609953	-1.50484	0.132366	0.999679	Rnf19a
C1qbp	ENSMUSG00000018446	1577.45	-0.0891263	0.0592332	-1.50467	0.132409	0.999679	C1qbp
Ddx19a	ENSMUSG00000015023	762.643	-0.121986	0.0810817	-1.50449	0.132456	0.999679	Ddx19a
Dmrta1	ENSMUSG00000043753	9.43918	-0.855681	0.568813	-1.50433	0.132497	0.999679	Dmrta1
Ost4	ENSMUSG00000038803	872.113	-0.159981	0.106354	-1.50423	0.132522	0.999679	Ost4
Ebf3	ENSMUSG00000010476	72.1722	-0.878093	0.583794	-1.50411	0.132552	0.999679	Ebf3
Krr1	ENSMUSG00000063334	1405.7	0.120852	0.0803867	1.50338	0.132741	0.999679	Krr1
Emc9	ENSMUSG00000022217	437.896	0.135389	0.0900597	1.50332	0.132756	0.999679	Emc9
F830016B08Rik	ENSMUSG00000090942	12.9958	-0.710998	0.472962	-1.50329	0.132765	0.999679	F830016B08Rik
Hsd17b2	ENSMUSG00000031844	2.93059	-1.36222	0.906162	-1.50328	0.132766	0.999679	Hsd17b2
Tpd52l2	ENSMUSG00000000827	1912.59	-0.155101	0.103185	-1.50313	0.132806	0.999679	Tpd52l2
Iffo1	ENSMUSG00000038271	1398.61	0.119073	0.0792184	1.5031	0.132814	0.999679	Iffo1
Wnt9a	ENSMUSG00000000126	492.315	0.171533	0.11412	1.50309	0.132815	0.999679	Wnt9a
Nde1	ENSMUSG00000022678	869.326	-0.171808	0.114331	-1.50272	0.132911	0.999679	Nde1
Lap3	ENSMUSG00000039682	1874.87	-0.210868	0.14033	-1.50265	0.132928	0.999679	Lap3
Cnih3	ENSMUSG00000026514	2716.79	0.169144	0.112578	1.50246	0.132978	0.999679	Cnih3
H2.Q4	ENSMUSG00000035929	364.169	-0.332125	0.221111	-1.50207	0.133079	0.999679	H2-Q4
Fmnl2	ENSMUSG00000036053	1813.16	-0.103918	0.0692036	-1.50162	0.133195	0.999679	Fmnl2
Chst11	ENSMUSG00000034612	2086.66	0.106244	0.0707794	1.50106	0.133341	0.999679	Chst11
Strn4	ENSMUSG00000030374	8656.35	0.0701339	0.0467399	1.50051	0.133481	0.999679	Strn4
Zfp410	ENSMUSG00000042472	742.918	-0.140229	0.0934595	-1.50042	0.133504	0.999679	Zfp410
Abhd5	ENSMUSG00000032540	718.175	-0.179929	0.11992	-1.50042	0.133507	0.999679	Abhd5
Rnasek	ENSMUSG00000093989	3181.72	0.086794	0.0578469	1.50041	0.133509	0.999679	Rnasek
Ces1h	ENSMUSG00000074156	0.889336	-3.07413	2.04945	-1.49998	0.13362	0.999679	Ces1h
Astn2	ENSMUSG00000028373	1406.49	0.150078	0.100054	1.49997	0.133623	0.999679	Astn2
Usp5	ENSMUSG00000038429	7724.76	0.115884	0.0772738	1.49965	0.133704	0.999679	Usp5
Stambpl1	ENSMUSG00000024776	487.919	0.133041	0.0887214	1.49953	0.133735	0.999679	Stambpl1
Lhfpl4	ENSMUSG00000042873	3802.25	0.154412	0.102986	1.49935	0.133782	0.999679	Lhfpl4
Rbak	ENSMUSG00000061898	298.647	-0.139799	0.0932777	-1.49874	0.133941	0.999679	Rbak
Igsf6	ENSMUSG00000035004	64.7055	-0.308918	0.206284	-1.49754	0.134254	0.999679	Igsf6
Esrrb	ENSMUSG00000021255	95.0786	0.247236	0.165145	1.49709	0.13437	0.999679	Esrrb
Mmut	ENSMUSG00000023921	1315.98	-0.157962	0.105518	-1.497	0.134392	0.999679	Mmut
Ctbp1	ENSMUSG00000037373	6825.74	0.0638951	0.0426842	1.49693	0.134413	0.999679	Ctbp1
Slc23a2	ENSMUSG00000027340	6095.85	0.136945	0.091485	1.49691	0.134416	0.999679	Slc23a2
Fhod3	ENSMUSG00000034295	2662.34	0.17868	0.119379	1.49674	0.13446	0.999679	Fhod3
Dnase2a	ENSMUSG00000003812	266.565	-0.251984	0.168359	-1.49671	0.13447	0.999679	Dnase2a
Pi16	ENSMUSG00000024011	20.6918	-0.554093	0.370242	-1.49657	0.134505	0.999679	Pi16
Otub1	ENSMUSG00000024767	6469.21	0.0826796	0.055259	1.49622	0.134597	0.999679	Otub1
Zfp653	ENSMUSG00000038895	426.739	0.120878	0.0807925	1.49615	0.134615	0.999679	Zfp653
Vmn2r1	ENSMUSG00000027824	158.761	-0.189203	0.12647	-1.49603	0.134646	0.999679	Vmn2r1
Acadsb	ENSMUSG00000030861	2208.8	-0.182977	0.122313	-1.49597	0.134661	0.999679	Acadsb
X1700020N01Rik	ENSMUSG00000050844	2.64716	1.7779	1.18869	1.49567	0.134739	0.999679	1700020N01Rik
Apobec1	ENSMUSG00000040613	105.717	-0.332446	0.222341	-1.4952	0.134862	0.999679	Apobec1
Mical2	ENSMUSG00000038244	12767.7	0.162105	0.10842	1.49515	0.134874	0.999679	Mical2
C7	ENSMUSG00000079105	24.0671	0.458641	0.306847	1.49469	0.134995	0.999679	C7
S100a1	ENSMUSG00000044080	1709.45	-0.305046	0.204113	-1.4945	0.135045	0.999679	S100a1
Gm12185	ENSMUSG00000048852	15.7476	-0.791944	0.529914	-1.49447	0.135052	0.999679	Gm12185
Caskin1	ENSMUSG00000033597	4998.39	0.148073	0.0990867	1.49438	0.135077	0.999679	Caskin1
Map3k6	ENSMUSG00000028862	238.16	0.222615	0.14897	1.49436	0.135082	0.999679	Map3k6
Zfp758	ENSMUSG00000044501	453.965	-0.163858	0.109664	-1.49418	0.135127	0.999679	Zfp758
Hck	ENSMUSG00000003283	127.524	-0.329479	0.220535	-1.494	0.135176	0.999679	Hck
Tprgl	ENSMUSG00000029030	4810.97	-0.118357	0.0792288	-1.49387	0.13521	0.999679	Tprgl
Zfp987	ENSMUSG00000066009	0.939145	-2.31837	1.55204	-1.49376	0.135239	0.999679	Zfp987
Ttll10	ENSMUSG00000029074	2.85982	-2.10445	1.40894	-1.49364	0.135271	0.999679	Ttll10
Nphp4	ENSMUSG00000039577	423.517	0.190711	0.127697	1.49347	0.135313	0.999679	Nphp4
Ssr3	ENSMUSG00000027828	5707.85	-0.127528	0.0853998	-1.49331	0.135357	0.999679	Ssr3
ENSMUSG00000102972	ENSMUSG00000102972	4.2527	-1.13251	0.758644	-1.49281	0.135486	0.999679	ENSMUSG00000102972
Vmn2r7	ENSMUSG00000062200	17.8338	0.484392	0.324525	1.49262	0.135537	0.999679	Vmn2r7
Zfp950	ENSMUSG00000074733	679.392	-0.162334	0.108762	-1.49256	0.135551	0.999679	Zfp950
ENSMUSG00000109493	ENSMUSG00000109493	1.84967	2.56833	1.72077	1.49255	0.135555	0.999679	ENSMUSG00000109493
Lin52	ENSMUSG00000085793	1133.08	-0.172095	0.115307	-1.4925	0.135569	0.999679	Lin52
Ccdc92	ENSMUSG00000037979	2811.6	0.115185	0.0771774	1.49247	0.135575	0.999679	Ccdc92
Gm21244	ENSMUSG00000094484	130.379	-0.212913	0.142673	-1.49231	0.135617	0.999679	Gm21244
Morn5	ENSMUSG00000026894	14.4544	-0.506931	0.339753	-1.49206	0.135684	0.999679	Morn5
Gm266	ENSMUSG00000010529	39.0516	0.424176	0.28432	1.4919	0.135726	0.999679	Gm266
Plxdc1	ENSMUSG00000017417	1547.24	0.196443	0.131676	1.49187	0.135734	0.999679	Plxdc1
Dipk1a	ENSMUSG00000029270	795.78	0.126218	0.0846117	1.49173	0.135769	0.999679	Dipk1a
Ccdc33	ENSMUSG00000037716	27.4225	-1.05924	0.710255	-1.49135	0.135871	0.999679	Ccdc33
Kif9	ENSMUSG00000032489	145.224	-0.321695	0.215715	-1.4913	0.135883	0.999679	Kif9
Crispld1	ENSMUSG00000025776	195.402	-0.218226	0.146362	-1.491	0.13596	0.999679	Crispld1
Pfdn5	ENSMUSG00000001289	4478.76	-0.203579	0.136565	-1.49072	0.136035	0.999679	Pfdn5
Tnfsf8	ENSMUSG00000028362	41.6605	-0.450515	0.302317	-1.49021	0.13617	0.999679	Tnfsf8
Lrrc56	ENSMUSG00000038637	133.881	-0.253893	0.170392	-1.49005	0.136211	0.999679	Lrrc56
Snu13	ENSMUSG00000063480	3849.46	-0.102669	0.0689048	-1.49002	0.13622	0.999679	Snu13
Gnai3	ENSMUSG00000000001	1343.12	-0.0975069	0.065469	-1.48936	0.136393	0.999679	Gnai3
Cenpi	ENSMUSG00000031262	37.0247	-0.423894	0.284638	-1.48924	0.136424	0.999679	Cenpi
ENSMUSG00000073753	ENSMUSG00000073753	4.97247	-0.939341	0.630807	-1.48911	0.136458	0.999679	ENSMUSG00000073753
Cdk19	ENSMUSG00000038481	3260.55	-0.132659	0.0891041	-1.48881	0.136537	0.999679	Cdk19
B4galt1	ENSMUSG00000028413	294.419	-0.249389	0.167589	-1.4881	0.136724	0.999679	B4galt1
Armc3	ENSMUSG00000037683	17.8645	-0.566898	0.380992	-1.48795	0.136764	0.999679	Armc3
Cd55	ENSMUSG00000026399	164.134	-0.292688	0.196772	-1.48745	0.136897	0.999679	Cd55
Mtbp	ENSMUSG00000022369	61.0364	-0.398586	0.267967	-1.48744	0.136898	0.999679	Mtbp
Cyfip1	ENSMUSG00000030447	3491.47	-0.138335	0.0930193	-1.48716	0.136972	0.999679	Cyfip1
Actg1	ENSMUSG00000062825	39874.4	0.085627	0.0575954	1.4867	0.137094	0.999679	Actg1
Susd5	ENSMUSG00000086596	347.284	0.258447	0.173844	1.48666	0.137104	0.999679	Susd5
Rnls	ENSMUSG00000071573	22.3807	-0.630457	0.424106	-1.48656	0.137132	0.999679	Rnls
Ifit1bl2	ENSMUSG00000067297	47.8466	-0.344702	0.231892	-1.48648	0.137152	0.999679	Ifit1bl2
Ptk7	ENSMUSG00000023972	320.816	0.211262	0.142156	1.48613	0.137244	0.999679	Ptk7
Maob	ENSMUSG00000040147	1270.11	-0.164998	0.111025	-1.48613	0.137245	0.999679	Maob
Lsm3	ENSMUSG00000034192	476.324	-0.170104	0.114476	-1.48593	0.137296	0.999679	Lsm3
Cnpy1	ENSMUSG00000044681	3.03209	-2.42785	1.63397	-1.48586	0.137317	0.999679	Cnpy1
Dmwd	ENSMUSG00000030410	3913.37	0.126298	0.0850448	1.48507	0.137524	0.999679	Dmwd
Irf1	ENSMUSG00000018899	302.123	-0.31251	0.210484	-1.48472	0.137618	0.999679	Irf1
Slc1a4	ENSMUSG00000020142	2761.46	0.144631	0.0974218	1.48459	0.137654	0.999679	Slc1a4
Hydin	ENSMUSG00000059854	26.5039	-0.748434	0.504177	-1.48447	0.137685	0.999679	Hydin
Cep41	ENSMUSG00000029790	242.627	0.196505	0.132383	1.48436	0.137712	0.999679	Cep41
Gm21680	ENSMUSG00000106627	1.25231	2.22785	1.50132	1.48393	0.137828	0.999679	Gm21680
Akr1cl	ENSMUSG00000025955	1.91199	-1.52884	1.03042	-1.4837	0.137889	0.999679	Akr1cl
Ggn	ENSMUSG00000031493	30.5827	0.557199	0.375927	1.4822	0.138287	0.999679	Ggn
N4bp2	ENSMUSG00000037795	206.068	-0.320932	0.216574	-1.48186	0.138378	0.999679	N4bp2
Shd	ENSMUSG00000039154	717.193	0.166028	0.112046	1.48179	0.138397	0.999679	Shd
Gak	ENSMUSG00000062234	4117.92	0.117816	0.0795158	1.48166	0.13843	0.999679	Gak
Ninl	ENSMUSG00000068115	177.256	-0.319734	0.215805	-1.48159	0.138449	0.999679	Ninl
Inpp5b	ENSMUSG00000028894	1089.44	0.182204	0.122985	1.48151	0.138471	0.999679	Inpp5b
Hmgcs2	ENSMUSG00000027875	241.028	-0.409135	0.27619	-1.48135	0.138513	0.999679	Hmgcs2
Tnfrsf1a	ENSMUSG00000030341	552.785	-0.201641	0.136197	-1.48051	0.138737	0.999679	Tnfrsf1a
Myb	ENSMUSG00000019982	11.0496	-0.785993	0.530938	-1.48039	0.13877	0.999679	Myb
Gsn	ENSMUSG00000026879	2601.82	0.237381	0.160373	1.48018	0.138825	0.999679	Gsn
Kctd21	ENSMUSG00000044952	679.523	0.103665	0.0700398	1.48009	0.138849	0.999679	Kctd21
Cd209d	ENSMUSG00000031495	1.59	1.69103	1.14258	1.48002	0.138869	0.999679	Cd209d
Lin7c	ENSMUSG00000027162	2826.3	-0.0915529	0.061861	-1.47998	0.138879	0.999679	Lin7c
ENSMUSG00000092541	ENSMUSG00000092541	3.21908	1.97167	1.33226	1.47995	0.138887	0.999679	ENSMUSG00000092541
LOC100040019	ENSMUSG00000118462	4.52631	-1.34117	0.906432	-1.47961	0.138977	0.999679	LOC100040019
Plac8	ENSMUSG00000029322	5.63753	-1.46382	0.989353	-1.47958	0.138986	0.999679	Plac8
Atg7	ENSMUSG00000030314	880.895	0.111031	0.0750429	1.47956	0.13899	0.999679	Atg7
Rad54l	ENSMUSG00000028702	23.8171	-0.390932	0.264232	-1.4795	0.139006	0.999679	Rad54l
Axdnd1	ENSMUSG00000026601	17.8266	-0.512794	0.346605	-1.47948	0.139012	0.999679	Axdnd1
Vamp2	ENSMUSG00000020894	44295.4	0.107477	0.0726557	1.47927	0.139069	0.999679	Vamp2
Gabpa	ENSMUSG00000008976	808.824	-0.110389	0.0746281	-1.47919	0.13909	0.999679	Gabpa
Wfdc17	ENSMUSG00000069792	29.8752	-0.608411	0.411361	-1.47902	0.139135	0.999679	Wfdc17
Fhip1a	ENSMUSG00000051000	67.1007	-0.330972	0.223816	-1.47877	0.139203	0.999679	Fhip1a
Gfra1	ENSMUSG00000025089	1365.3	-0.188666	0.127611	-1.47845	0.139288	0.999679	Gfra1
Tlr11	ENSMUSG00000051969	0.971838	-1.99194	1.34736	-1.4784	0.139302	0.999679	Tlr11
Gabpb1	ENSMUSG00000027361	502.074	-0.105286	0.0712389	-1.47793	0.139428	0.999679	Gabpb1
Arhgef5	ENSMUSG00000033542	157.049	-0.36446	0.246603	-1.47792	0.139429	0.999679	Arhgef5
Pip5k1c	ENSMUSG00000034902	20671.2	0.0947683	0.0641235	1.4779	0.139434	0.999679	Pip5k1c
Or10ag58	ENSMUSG00000050772	6.02497	-1.26861	0.858548	-1.47762	0.13951	0.999679	Or10ag58
Tifa	ENSMUSG00000046688	339.978	-0.263891	0.178618	-1.47741	0.139567	0.999679	Tifa
Tnks1bp1	ENSMUSG00000033955	2726.28	0.215587	0.145924	1.47739	0.139571	0.999679	Tnks1bp1
Fgf23	ENSMUSG00000000182	4.98058	-0.934988	0.632925	-1.47725	0.139609	0.999679	Fgf23
Ptbp3	ENSMUSG00000028382	1136.2	-0.128919	0.0872718	-1.47721	0.139618	0.999679	Ptbp3
Mettl21a	ENSMUSG00000025956	344.584	-0.170368	0.115381	-1.47656	0.139793	0.999679	Mettl21a
ENSMUSG00000083097	ENSMUSG00000083097	2.53137	-2.12843	1.44148	-1.47656	0.139795	0.999679	ENSMUSG00000083097
Or2t6	ENSMUSG00000052417	1.37207	-2.00548	1.35826	-1.47651	0.139808	0.999679	Or2t6
Sgca	ENSMUSG00000001508	13.0989	-0.668807	0.452971	-1.47649	0.139812	0.999679	Sgca
Ifih1	ENSMUSG00000026896	358.519	-0.210133	0.142327	-1.47641	0.139834	0.999679	Ifih1
ENSMUSG00000107771	ENSMUSG00000107771	28.4384	0.421324	0.285421	1.47615	0.139903	0.999679	ENSMUSG00000107771
Plch2	ENSMUSG00000029055	2247.81	0.189238	0.128208	1.47603	0.139935	0.999679	Plch2
Ly86	ENSMUSG00000021423	1435.27	-0.294322	0.199436	-1.47577	0.140005	0.999679	Ly86
Sertad3	ENSMUSG00000055200	76.42	-0.29893	0.20257	-1.47569	0.140028	0.999679	Sertad3
Rnf26	ENSMUSG00000053128	1160.76	0.124249	0.0842025	1.4756	0.140051	0.999679	Rnf26
Rhbdd1	ENSMUSG00000026142	315.705	-0.168293	0.114088	-1.47512	0.140182	0.999679	Rhbdd1
Tmem94	ENSMUSG00000020747	2103.79	0.108944	0.0738559	1.47509	0.140187	0.999679	Tmem94
D11Wsu47e	ENSMUSG00000041623	188.979	0.215023	0.145817	1.47461	0.140318	0.999679	D11Wsu47e
Bcl2a1a	ENSMUSG00000102037	29.0224	-0.60289	0.408849	-1.47461	0.140319	0.999679	Bcl2a1a
Reep4	ENSMUSG00000033589	81.2784	-0.341127	0.231343	-1.47455	0.140334	0.999679	Reep4
Cd300e	ENSMUSG00000048498	5.36236	-0.819341	0.555663	-1.47453	0.140339	0.999679	Cd300e
Atp11c	ENSMUSG00000062949	395.186	-0.129805	0.0880328	-1.47451	0.140345	0.999679	Atp11c
Icam1	ENSMUSG00000037405	150.015	-0.26971	0.182939	-1.47432	0.140396	0.999679	Icam1
ENSMUSG00000094472	ENSMUSG00000094472	79.5284	-0.263657	0.178899	-1.47378	0.140542	0.999679	ENSMUSG00000094472
Tatdn1	ENSMUSG00000050891	306.203	-0.174777	0.118602	-1.47365	0.140576	0.999679	Tatdn1
Lrrc8e	ENSMUSG00000046589	6.56539	-1.26316	0.857324	-1.47337	0.140651	0.999679	Lrrc8e
Mad2l1	ENSMUSG00000029910	338.157	-0.199237	0.135241	-1.4732	0.140697	0.999679	Mad2l1
Slc27a4	ENSMUSG00000059316	3653.4	0.117358	0.0796763	1.47293	0.140769	0.999679	Slc27a4
Slitrk1	ENSMUSG00000075478	2869.12	0.154745	0.105063	1.47288	0.140784	0.999679	Slitrk1
ENSMUSG00000075099	ENSMUSG00000075099	1.4692	-2.47713	1.68195	-1.47277	0.140813	0.999679	ENSMUSG00000075099
Ptgr3	ENSMUSG00000049090	912.422	-0.16508	0.112094	-1.4727	0.140833	0.999679	Ptgr3
Rhov	ENSMUSG00000034226	203.86	0.209754	0.142439	1.47259	0.140863	0.999679	Rhov
Osbpl5	ENSMUSG00000037606	917.119	0.140036	0.0950994	1.47252	0.140881	0.999679	Osbpl5
Crygs	ENSMUSG00000033501	1.23921	-1.85304	1.25867	-1.47222	0.140962	0.999679	Crygs
Ydjc	ENSMUSG00000041774	365.395	0.20943	0.14229	1.47185	0.141061	0.999679	Ydjc
Pdcl3	ENSMUSG00000026078	644.208	-0.113807	0.0773232	-1.47184	0.141065	0.999679	Pdcl3
Rpl34	ENSMUSG00000062006	3654.8	-0.254479	0.172922	-1.47164	0.141118	0.999679	Rpl34
Ints2	ENSMUSG00000018068	555.943	-0.165688	0.112595	-1.47154	0.141144	0.999679	Ints2
Adamts12	ENSMUSG00000047497	4.30854	-1.19052	0.809032	-1.47153	0.141147	0.999679	Adamts12
Obsl1	ENSMUSG00000026211	343.611	0.158652	0.107834	1.47126	0.14122	0.999679	Obsl1
ENSMUSG00000113817	ENSMUSG00000113817	8.59308	-0.874382	0.594445	-1.47092	0.141312	0.999679	ENSMUSG00000113817
Ifi213	ENSMUSG00000073491	14.7429	-0.636104	0.432489	-1.4708	0.141346	0.999679	Ifi213
Rsph6a	ENSMUSG00000040866	4.52547	-0.9124	0.620398	-1.47067	0.141381	0.999679	Rsph6a
Cfap58	ENSMUSG00000046585	10.7351	-0.796519	0.541688	-1.47044	0.141443	0.999679	Cfap58
Ndrg4	ENSMUSG00000036564	59998.3	0.149303	0.101541	1.47037	0.141462	0.999679	Ndrg4
Eif3j2	ENSMUSG00000043424	659.922	-0.120481	0.0819405	-1.47035	0.141467	0.999679	Eif3j2
Or7d10	ENSMUSG00000051118	18.9012	-0.904095	0.615006	-1.47006	0.141546	0.999679	Or7d10
Slc12a4	ENSMUSG00000017765	805.895	0.167813	0.114171	1.46984	0.141604	0.999679	Slc12a4
Cul7	ENSMUSG00000038545	955.592	0.16283	0.110786	1.46977	0.141624	0.999679	Cul7
Gm14308	ENSMUSG00000078880	1202.85	-0.17341	0.118004	-1.46953	0.14169	0.999679	Gm14308
Tm9sf4	ENSMUSG00000068040	2859.08	0.120193	0.0817977	1.46939	0.141727	0.999679	Tm9sf4
X2410002F23Rik	ENSMUSG00000045411	1712.9	0.120756	0.0821992	1.46907	0.141814	0.999679	2410002F23Rik
Gnb5	ENSMUSG00000032192	4708.4	0.0962002	0.0654896	1.46894	0.141849	0.999679	Gnb5
Or6c5	ENSMUSG00000096229	19.4534	-0.439523	0.299218	-1.4689	0.141859	0.999679	Or6c5
Coprs	ENSMUSG00000031458	641.799	0.130277	0.0886927	1.46886	0.14187	0.999679	Coprs
Tsn	ENSMUSG00000026374	3013.2	-0.098674	0.0671794	-1.46881	0.141884	0.999679	Tsn
Cntnap2	ENSMUSG00000039419	3711.62	0.144528	0.0984109	1.46862	0.141937	0.999679	Cntnap2
Gmnc	ENSMUSG00000068428	21.536	0.419133	0.285421	1.46848	0.141975	0.999679	Gmnc
Rpl38	ENSMUSG00000057322	4023.95	-0.178825	0.121786	-1.46835	0.142009	0.999679	Rpl38
Cox20	ENSMUSG00000026500	333.387	-0.149274	0.101662	-1.46833	0.142013	0.999679	Cox20
Irgc1	ENSMUSG00000062028	9.37275	0.814455	0.554797	1.46802	0.142098	0.999679	Irgc1
Trip13	ENSMUSG00000021569	16.8125	0.623245	0.4246	1.46784	0.142148	0.999679	Trip13
Acox2	ENSMUSG00000021751	3.11815	-1.60142	1.0912	-1.46758	0.142217	0.999679	Acox2
Mtmr14	ENSMUSG00000030269	480.045	-0.137719	0.093854	-1.46737	0.142275	0.999679	Mtmr14
Zdhhc22	ENSMUSG00000048483	2121.22	0.243516	0.165985	1.4671	0.142349	0.999679	Zdhhc22
Fam169b	ENSMUSG00000074071	51.8089	-0.300976	0.205156	-1.46706	0.142361	0.999679	Fam169b
Zfp689	ENSMUSG00000048921	181.241	0.217427	0.148262	1.4665	0.142512	0.999679	Zfp689
[truncated: 16,543 more rows]

## Sheet: Cortex APP PCS vs Control 9mo
	ENSEMBL	baseMean	log2FoldChange	lfcSE	stat	pvalue	padj	SYMBOL
Zfand1	ENSMUSG00000039795	686.229	-0.306145	0.0846426	-3.61691	0.000298138	0.999944	Zfand1
ENSMUSG00000040838	ENSMUSG00000040838	37.0306	-1.51991	0.435416	-3.49072	0.000481723	0.999944	ENSMUSG00000040838
Mrpl23	ENSMUSG00000037772	174.545	-0.729099	0.209751	-3.47603	0.000508903	0.999944	Mrpl23
Apol8	ENSMUSG00000056656	185.657	0.528566	0.160524	3.29274	0.000992156	0.999944	Apol8
Epha2	ENSMUSG00000006445	66.9821	0.58345	0.178113	3.27572	0.00105392	0.999944	Epha2
Myh7b	ENSMUSG00000074652	205.365	-0.502915	0.153891	-3.26798	0.00108316	0.999944	Myh7b
Zim1	ENSMUSG00000002266	129.731	0.867664	0.267778	3.24023	0.00119432	0.999944	Zim1
ENSMUSG00000096968	ENSMUSG00000096968	5.97061	-1.86106	0.580957	-3.20344	0.00135796	0.999944	ENSMUSG00000096968
Smim32	ENSMUSG00000110086	35.0347	1.1471	0.364226	3.14941	0.00163598	0.999944	Smim32
Slc4a1	ENSMUSG00000006574	11.5309	-1.31797	0.423092	-3.11509	0.00183892	0.999944	Slc4a1
ENSMUSG00000110067	ENSMUSG00000110067	14.0092	1.91226	0.617947	3.09454	0.00197117	0.999944	ENSMUSG00000110067
Nr4a2	ENSMUSG00000026826	753.098	0.773645	0.250908	3.08338	0.00204667	0.999944	Nr4a2
ENSMUSG00000093574	ENSMUSG00000093574	4.16346	-3.15962	1.03042	-3.06636	0.00216682	0.999944	ENSMUSG00000093574
Gpsm2	ENSMUSG00000027883	551.997	0.253016	0.0825689	3.0643	0.00218177	0.999944	Gpsm2
Knstrn	ENSMUSG00000027331	42.665	0.743297	0.243352	3.0544	0.00225508	0.999944	Knstrn
Igha	ENSMUSG00000095079	5.14895	3.43536	1.13095	3.03759	0.00238476	0.999944	Igha
ENSMUSG00000079455	ENSMUSG00000079455	2.15324	-3.65953	1.20829	-3.02869	0.00245616	0.999944	ENSMUSG00000079455
Chrnb1	ENSMUSG00000041189	22.2362	1.04477	0.347575	3.00588	0.00264814	0.999944	Chrnb1
ENSMUSG00000116358	ENSMUSG00000116358	152.209	6.40877	2.1434	2.99	0.00278974	0.999944	ENSMUSG00000116358
Xcl1	ENSMUSG00000026573	1.87545	-3.71355	1.2483	-2.97489	0.00293093	0.999944	Xcl1
Cdh23	ENSMUSG00000012819	50.8656	-1.06889	0.361537	-2.95652	0.00311129	0.999944	Cdh23
Irs2	ENSMUSG00000038894	2642.23	0.485429	0.164709	2.94719	0.00320673	0.999944	Irs2
Cdhr3	ENSMUSG00000035860	49.0034	-0.706266	0.239647	-2.94711	0.00320759	0.999944	Cdhr3
Tars	ENSMUSG00000022241	1045.71	-0.276905	0.0942854	-2.93688	0.00331538	0.999944	Tars
Adprhl1	ENSMUSG00000031448	7.44148	-1.86268	0.635866	-2.92936	0.00339664	0.999944	Adprhl1
Zdbf2	ENSMUSG00000027520	894.699	0.477026	0.164224	2.90473	0.00367565	0.999944	Zdbf2
Fahd1	ENSMUSG00000045316	467.836	-0.374325	0.129626	-2.88774	0.0038802	0.999944	Fahd1
X3425401B19Rik	ENSMUSG00000071540	8.79642	1.48862	0.518036	2.87358	0.00405848	0.999944	3425401B19Rik
Midn	ENSMUSG00000035621	1778.19	0.435643	0.152716	2.85263	0.00433593	0.999944	Midn
Htr2c	ENSMUSG00000041380	483.107	0.376156	0.132037	2.84886	0.00438757	0.999944	Htr2c
Slc25a31	ENSMUSG00000069041	2.40094	-3.95045	1.38837	-2.84538	0.00443584	0.999944	Slc25a31
Cd86	ENSMUSG00000022901	298.492	-0.356296	0.126017	-2.82736	0.00469338	0.999944	Cd86
Dnase1l1	ENSMUSG00000019088	77.2963	-0.603847	0.213757	-2.82492	0.0047293	0.999944	Dnase1l1
Casp7	ENSMUSG00000025076	120.022	-0.424615	0.150422	-2.82282	0.00476034	0.999944	Casp7
Exosc8	ENSMUSG00000027752	438.92	-0.253928	0.0904666	-2.80687	0.00500257	0.999944	Exosc8
Nkd1	ENSMUSG00000031661	580.378	0.302501	0.108016	2.80053	0.00510188	0.999944	Nkd1
Rfc3	ENSMUSG00000033970	152.719	-0.480565	0.171743	-2.79816	0.00513953	0.999944	Rfc3
Wdr95	ENSMUSG00000029658	11.0918	-1.48697	0.53391	-2.78505	0.00535191	0.999944	Wdr95
Ccna1	ENSMUSG00000027793	16.7734	-0.887751	0.319847	-2.77555	0.00551092	0.999944	Ccna1
Riiad1	ENSMUSG00000028139	53.5593	-0.913036	0.330227	-2.76487	0.00569449	0.999944	Riiad1
H2.Q6	ENSMUSG00000073409	223.734	-0.945679	0.343938	-2.74956	0.00596753	0.999944	H2-Q6
Nin	ENSMUSG00000021068	1462.28	0.342032	0.125382	2.72792	0.00637344	0.999944	Nin
Hbb.b1	ENSMUSG00000052305	9046.55	-0.800488	0.29448	-2.71831	0.00656169	0.999944	Hbb-b1
Lyzl4	ENSMUSG00000032530	25.3193	-0.806487	0.297355	-2.7122	0.00668384	0.999944	Lyzl4
Neb	ENSMUSG00000026950	49.0111	0.717957	0.266274	2.69631	0.0070113	0.999944	Neb
Prag1	ENSMUSG00000050271	1553.08	0.371475	0.137868	2.69441	0.00705123	0.999944	Prag1
Otx2	ENSMUSG00000021848	11.0479	-1.37249	0.511294	-2.68435	0.00726704	0.999944	Otx2
Jarid2	ENSMUSG00000038518	1101.96	0.301482	0.112323	2.68406	0.00727333	0.999944	Jarid2
ENSMUSG00000101939	ENSMUSG00000101939	6721.46	7.3523	2.76527	2.6588	0.00784195	0.999944	ENSMUSG00000101939
ENSMUSG00000082791	ENSMUSG00000082791	1.78671	3.03296	1.14094	2.65829	0.00785388	0.999944	ENSMUSG00000082791
Ly6k	ENSMUSG00000044678	1.76689	-3.4086	1.29788	-2.62627	0.00863252	0.999944	Ly6k
Sik2	ENSMUSG00000037112	1226.98	0.455375	0.173681	2.62191	0.00874383	0.999944	Sik2
Gm8670	ENSMUSG00000116640	2.04361	2.88599	1.10102	2.62119	0.00876233	0.999944	Gm8670
Efcab5	ENSMUSG00000050944	104.586	-0.602728	0.231903	-2.59905	0.00934825	0.999944	Efcab5
Prom2	ENSMUSG00000027376	22.1891	1.37136	0.528399	2.59531	0.00945057	0.999944	Prom2
H2.K1	ENSMUSG00000061232	2761.48	-0.646581	0.249363	-2.59293	0.00951618	0.999944	H2-K1
Gzma	ENSMUSG00000023132	10.2121	-1.48138	0.572603	-2.5871	0.00967869	0.999944	Gzma
Zswim6	ENSMUSG00000032846	971.943	0.410076	0.158737	2.58337	0.00978406	0.999944	Zswim6
Oscp1	ENSMUSG00000042616	1476.22	-0.387103	0.14999	-2.58086	0.00985533	0.999944	Oscp1
Lcp2	ENSMUSG00000002699	215.428	-0.382173	0.148234	-2.57817	0.00993253	0.999944	Lcp2
Hbb.bt	ENSMUSG00000073940	1264.14	-0.736467	0.286021	-2.57487	0.0100278	0.999944	Hbb-bt
Adam12	ENSMUSG00000054555	110.184	0.608924	0.236864	2.57077	0.0101472	0.999944	Adam12
Rxylt1	ENSMUSG00000034620	765.723	-0.213524	0.0833579	-2.56154	0.0104211	0.999944	Rxylt1
Aard	ENSMUSG00000068522	44.6611	-0.602793	0.235613	-2.5584	0.0105155	0.999944	Aard
Pms2	ENSMUSG00000075569	128.257	-0.490332	0.191937	-2.55465	0.0106294	0.999944	Pms2
Hba.a1	ENSMUSG00000069919	2644.63	-0.720318	0.282164	-2.55283	0.0106851	0.999944	Hba-a1
Fndc1	ENSMUSG00000071984	72.3959	0.753804	0.296325	2.54384	0.010964	0.999944	Fndc1
Tulp1	ENSMUSG00000037446	1.99211	2.73873	1.07677	2.54346	0.010976	0.999944	Tulp1
Pcdhb8	ENSMUSG00000045876	178.81	0.604369	0.238064	2.53868	0.0111271	0.999944	Pcdhb8
Myocd	ENSMUSG00000020542	10.007	1.17784	0.465109	2.5324	0.0113285	0.999944	Myocd
Chrm4	ENSMUSG00000040495	551.361	0.379033	0.149686	2.53219	0.0113351	0.999944	Chrm4
Kdm6b	ENSMUSG00000018476	617.059	0.413952	0.16405	2.52333	0.011625	0.999944	Kdm6b
Itgb7	ENSMUSG00000001281	26.5994	-0.982072	0.390614	-2.51418	0.0119311	0.999944	Itgb7
Kif20a	ENSMUSG00000003779	24.712	-0.682003	0.271292	-2.51391	0.0119402	0.999944	Kif20a
Cd164l2	ENSMUSG00000028865	148.487	-0.741801	0.295116	-2.51359	0.0119509	0.999944	Cd164l2
Zmym1	ENSMUSG00000043872	393.104	0.379815	0.151262	2.51098	0.0120397	0.999944	Zmym1
Cenpu	ENSMUSG00000031629	52.4457	0.542525	0.21619	2.50948	0.0120909	0.999944	Cenpu
Sdcbp2	ENSMUSG00000027456	21.1053	-0.737122	0.293755	-2.50931	0.0120968	0.999944	Sdcbp2
ENSMUSG00000086965	ENSMUSG00000086965	44.2282	0.554136	0.220871	2.50887	0.0121119	0.999944	ENSMUSG00000086965
Ptch2	ENSMUSG00000028681	33.6945	0.863841	0.344412	2.50816	0.012136	0.999944	Ptch2
Tbx3	ENSMUSG00000018604	143.152	0.472706	0.188485	2.50793	0.0121442	0.999944	Tbx3
Inhba	ENSMUSG00000041324	516.1	0.626578	0.250257	2.50374	0.012289	0.999944	Inhba
Mylpf	ENSMUSG00000030672	22.6958	-0.954684	0.383878	-2.48695	0.0128844	0.999944	Mylpf
Cd226	ENSMUSG00000034028	9.48705	-2.00933	0.809635	-2.48178	0.0130729	0.999944	Cd226
Gkn3	ENSMUSG00000030048	114.232	-0.48869	0.196981	-2.4809	0.0131052	0.999944	Gkn3
Trmt9b	ENSMUSG00000039620	356.762	0.289957	0.117003	2.4782	0.0132047	0.999944	Trmt9b
Tet3	ENSMUSG00000034832	1607.51	0.398276	0.160793	2.47695	0.013251	0.999944	Tet3
Elf3	ENSMUSG00000003051	3.13553	2.72762	1.10173	2.47576	0.0132952	0.999944	Elf3
Myh1	ENSMUSG00000056328	28.0204	-0.817961	0.330477	-2.47509	0.0133202	0.999944	Myh1
Rbm15b	ENSMUSG00000074102	2138.95	0.229722	0.0928573	2.47393	0.0133637	0.999944	Rbm15b
Dtd2	ENSMUSG00000020956	260.543	-0.297904	0.120455	-2.47315	0.0133926	0.999944	Dtd2
Qars	ENSMUSG00000032604	1920.44	-0.228236	0.0925563	-2.46591	0.0136664	0.999944	Qars
Sall4	ENSMUSG00000027547	3.85329	1.98576	0.805417	2.46551	0.013682	0.999944	Sall4
Klrc1	ENSMUSG00000030167	3.25425	-2.86258	1.16116	-2.46528	0.0136905	0.999944	Klrc1
Tbxa2r	ENSMUSG00000034881	27.1836	-0.624041	0.253482	-2.46187	0.0138214	0.999944	Tbxa2r
Oxgr1	ENSMUSG00000044819	5.32363	1.567	0.637776	2.45697	0.0140112	0.999944	Oxgr1
Mnt	ENSMUSG00000000282	1751.16	0.282079	0.114911	2.45475	0.0140983	0.999944	Mnt
Kif23	ENSMUSG00000032254	45.8274	0.632958	0.258396	2.44957	0.0143028	0.999944	Kif23
ENSMUSG00000102824	ENSMUSG00000102824	59.1825	3.40434	1.39221	2.44528	0.0144741	0.999944	ENSMUSG00000102824
Gm27021	ENSMUSG00000097919	4.8239	-2.06625	0.845155	-2.44481	0.0144927	0.999944	Gm27021
Tasl	ENSMUSG00000025058	36.1803	-0.663062	0.271324	-2.4438	0.0145336	0.999944	Tasl
Slc6a16	ENSMUSG00000094152	21.7473	-0.820861	0.336234	-2.44134	0.0146331	0.999944	Slc6a16
Cenpe	ENSMUSG00000045328	52.0819	-1.02354	0.419274	-2.44121	0.0146381	0.999944	Cenpe
Gpc6	ENSMUSG00000058571	210.672	0.403044	0.165492	2.43543	0.014874	0.999944	Gpc6
Hba.a2	ENSMUSG00000069917	4475.05	-0.703653	0.288951	-2.4352	0.0148836	0.999944	Hba-a2
Usp37	ENSMUSG00000033364	955.196	0.214652	0.0881532	2.43498	0.0148924	0.999944	Usp37
Stk40	ENSMUSG00000042608	1497.15	0.247936	0.101931	2.43239	0.0149994	0.999944	Stk40
ENSMUSG00000107741	ENSMUSG00000107741	236.875	-0.345611	0.14209	-2.43235	0.0150014	0.999944	ENSMUSG00000107741
Scg2	ENSMUSG00000050711	5704.65	0.235278	0.0967321	2.43227	0.0150047	0.999944	Scg2
Ifi27l2a	ENSMUSG00000079017	135.141	-0.824384	0.33903	-2.4316	0.0150323	0.999944	Ifi27l2a
Klf3	ENSMUSG00000029178	1348.14	0.335522	0.13809	2.42974	0.0151096	0.999944	Klf3
Gm3696	ENSMUSG00000092167	163.376	-0.378469	0.155784	-2.42945	0.0151218	0.999944	Gm3696
Gpr65	ENSMUSG00000021886	73.6175	-0.399792	0.164765	-2.42644	0.0152479	0.999944	Gpr65
Or6c205	ENSMUSG00000096220	99.0078	-0.442305	0.182352	-2.42556	0.0152849	0.999944	Or6c205
ENSMUSG00000083200	ENSMUSG00000083200	1.33218	3.28853	1.35721	2.423	0.0153929	0.999944	ENSMUSG00000083200
Lipg	ENSMUSG00000053846	280.276	0.480696	0.198444	2.42232	0.0154218	0.999944	Lipg
Muc4	ENSMUSG00000118672	3.32228	-3.55605	1.46878	-2.42109	0.015474	0.999944	Muc4
Plk3	ENSMUSG00000028680	522.131	0.454411	0.187849	2.41902	0.0155623	0.999944	Plk3
Car13	ENSMUSG00000027555	71.803	0.592216	0.245034	2.41687	0.0156544	0.999944	Car13
ENSMUSG00000097412	ENSMUSG00000097412	144.239	-0.563684	0.233299	-2.41615	0.0156857	0.999944	ENSMUSG00000097412
ENSMUSG00000110139	ENSMUSG00000110139	1.50071	4.02648	1.66654	2.41607	0.015689	0.999944	ENSMUSG00000110139
Clca3a2	ENSMUSG00000028262	3.32289	-2.53327	1.05498	-2.40125	0.0163393	0.999944	Clca3a2
Clec2d	ENSMUSG00000030157	141.265	-0.348566	0.145333	-2.3984	0.016467	0.999944	Clec2d
Arid5b	ENSMUSG00000019947	1791.12	0.313701	0.131833	2.37954	0.0173343	0.999944	Arid5b
Slc30a7	ENSMUSG00000054414	644.794	-0.348278	0.146685	-2.37433	0.017581	0.999944	Slc30a7
Senp3	ENSMUSG00000005204	2531.44	-0.180623	0.0762102	-2.37006	0.0177852	0.999944	Senp3
Aamdc	ENSMUSG00000035642	641.682	-0.412317	0.174338	-2.36504	0.0180282	0.999944	Aamdc
Lao1	ENSMUSG00000024903	11.9739	-1.05352	0.446719	-2.35835	0.0183566	0.999944	Lao1
ENSMUSG00000096850	ENSMUSG00000096850	67.8889	0.760584	0.322523	2.35823	0.0183622	0.999944	ENSMUSG00000096850
Nudcd2	ENSMUSG00000020328	488.824	-0.244193	0.103584	-2.35745	0.0184009	0.999944	Nudcd2
Fam166a	ENSMUSG00000026969	2.7733	-2.66545	1.1346	-2.34925	0.0188111	0.999944	Fam166a
Agrp	ENSMUSG00000005705	3.52481	-1.99757	0.850687	-2.34818	0.0188652	0.999944	Agrp
Adgrg2	ENSMUSG00000031298	43.4027	0.649987	0.277062	2.34599	0.0189765	0.999944	Adgrg2
Dcaf1	ENSMUSG00000040325	1377.81	0.319183	0.136186	2.34373	0.019092	0.999944	Dcaf1
Ugt3a1	ENSMUSG00000072664	25.0727	-0.943792	0.402822	-2.34295	0.0191319	0.999944	Ugt3a1
Tefm	ENSMUSG00000046909	172.306	-0.381366	0.162942	-2.3405	0.0192578	0.999944	Tefm
Mest	ENSMUSG00000051855	853.492	0.249106	0.106595	2.33694	0.0194425	0.999944	Mest
Syt10	ENSMUSG00000063260	65.1365	0.538716	0.230953	2.33258	0.0196703	0.999944	Syt10
Gtf2a2	ENSMUSG00000033543	706.39	-0.231092	0.0994746	-2.32313	0.0201723	0.999944	Gtf2a2
Gimap4	ENSMUSG00000054435	24.9175	-0.87032	0.374755	-2.32237	0.020213	0.999944	Gimap4
Bdh2	ENSMUSG00000028167	49.0006	-0.757559	0.326952	-2.31703	0.0205019	0.999944	Bdh2
Rhobtb1	ENSMUSG00000019944	221.645	0.434064	0.188197	2.30643	0.0210866	0.999944	Rhobtb1
Sstr2	ENSMUSG00000047904	767.857	0.370724	0.161337	2.29783	0.0215716	0.999944	Sstr2
Lilrb4a	ENSMUSG00000062593	102.746	-0.76353	0.333227	-2.29132	0.0219451	0.999944	Lilrb4a
ENSMUSG00000090868	ENSMUSG00000090868	4.5777	2.81716	1.23151	2.28757	0.0221628	0.999944	ENSMUSG00000090868
Cd160	ENSMUSG00000038304	1.15437	-3.02863	1.32702	-2.28228	0.0224727	0.999944	Cd160
Nuak1	ENSMUSG00000020032	3389.87	0.293897	0.128977	2.27868	0.0226863	0.999944	Nuak1
ENSMUSG00000114356	ENSMUSG00000114356	2.43986	2.7593	1.21291	2.27494	0.0229093	0.999944	ENSMUSG00000114356
Aif1	ENSMUSG00000024397	454.868	-0.6322	0.278162	-2.27277	0.0230399	0.999944	Aif1
Cd72	ENSMUSG00000028459	54.3428	-0.527675	0.232372	-2.27082	0.0231578	0.999944	Cd72
Mmp11	ENSMUSG00000000901	62.0047	-0.609243	0.269522	-2.26046	0.0237928	0.999944	Mmp11
Il36g	ENSMUSG00000044103	116.538	-0.636393	0.281981	-2.25687	0.0240163	0.999944	Il36g
Gipc2	ENSMUSG00000039131	23.6569	0.627212	0.278079	2.25551	0.0241011	0.999944	Gipc2
Nid2	ENSMUSG00000021806	124.371	0.37897	0.168104	2.25437	0.0241726	0.999944	Nid2
Gm2000	ENSMUSG00000078193	741.153	-0.965317	0.428539	-2.25258	0.0242858	0.999944	Gm2000
ENSMUSG00000117819	ENSMUSG00000117819	92.1833	0.621539	0.276205	2.25028	0.024431	0.999944	ENSMUSG00000117819
ENSMUSG00000081738	ENSMUSG00000081738	3.02406	-3.92459	1.74814	-2.24501	0.0247676	0.999944	ENSMUSG00000081738
Cacna1f	ENSMUSG00000031142	6.40229	-1.33803	0.596305	-2.24386	0.0248413	0.999944	Cacna1f
Nedd9	ENSMUSG00000021365	434.212	0.272701	0.12157	2.24316	0.0248862	0.999944	Nedd9
Cbfa2t3	ENSMUSG00000006362	1104.71	0.292388	0.130591	2.23895	0.025159	0.999944	Cbfa2t3
Zfp382	ENSMUSG00000074220	293.031	0.349232	0.156078	2.23755	0.0252505	0.999944	Zfp382
Lst1	ENSMUSG00000073412	48.4268	-0.731503	0.32708	-2.23646	0.0253214	0.999944	Lst1
Rtn4rl2	ENSMUSG00000050896	574.919	0.388368	0.173771	2.23494	0.0254213	0.999944	Rtn4rl2
Furin	ENSMUSG00000030530	1142.46	0.26144	0.117104	2.23255	0.0255786	0.999944	Furin
Nmrk1	ENSMUSG00000037847	240.995	-0.277752	0.124448	-2.23186	0.0256239	0.999944	Nmrk1
Dock5	ENSMUSG00000044447	550.361	0.530608	0.238136	2.22817	0.025869	0.999944	Dock5
Fosb	ENSMUSG00000003545	733.174	0.625949	0.281162	2.2263	0.0259943	0.999944	Fosb
Spata33	ENSMUSG00000048478	162.663	-0.368732	0.165636	-2.22616	0.0260036	0.999944	Spata33
Alkbh3	ENSMUSG00000040174	280.185	-0.317777	0.143174	-2.21952	0.0264516	0.999944	Alkbh3
Sema4c	ENSMUSG00000026121	516.441	0.283427	0.127764	2.21837	0.0265297	0.999944	Sema4c
Slc9a8	ENSMUSG00000039463	1166.24	-0.160761	0.0725196	-2.21679	0.0266374	0.999944	Slc9a8
Vmn2r95	ENSMUSG00000091631	11.2619	-0.831322	0.376251	-2.20949	0.0271408	0.999944	Vmn2r95
ENSMUSG00000115216	ENSMUSG00000115216	1.58855	-2.86121	1.2959	-2.20788	0.0272524	0.999944	ENSMUSG00000115216
Nutm1	ENSMUSG00000041358	2.21677	-2.13947	0.969165	-2.20754	0.0272762	0.999944	Nutm1
Trdmt1	ENSMUSG00000026723	172.861	-0.321483	0.145881	-2.20374	0.0275428	0.999944	Trdmt1
Ccl5	ENSMUSG00000035042	19.6266	-0.960414	0.437052	-2.19748	0.0279859	0.999944	Ccl5
C3	ENSMUSG00000024164	119.717	0.595839	0.271265	2.19652	0.0280546	0.999944	C3
ENSMUSG00000091185	ENSMUSG00000091185	1.59974	-2.64059	1.20406	-2.19307	0.0283025	0.999944	ENSMUSG00000091185
Rnf217	ENSMUSG00000063760	955.841	0.247216	0.112963	2.18848	0.0286346	0.999944	Rnf217
ATP6	ENSMUSG00000064357	510792	-0.370123	0.169176	-2.1878	0.0286838	0.999944	ATP6
Yy2	ENSMUSG00000091736	46.2697	0.47888	0.219549	2.1812	0.029169	0.999944	Yy2
ENSMUSG00000118504	ENSMUSG00000118504	203.132	0.515011	0.236215	2.18027	0.0292377	0.999944	ENSMUSG00000118504
Dusp4	ENSMUSG00000031530	328.463	0.64135	0.294219	2.17984	0.0292691	0.999944	Dusp4
Nit2	ENSMUSG00000022751	283.152	-0.298149	0.136858	-2.17853	0.0293668	0.999944	Nit2
Ptgs2	ENSMUSG00000032487	749.51	0.456161	0.209427	2.17814	0.0293956	0.999944	Ptgs2
Lsm5	ENSMUSG00000091625	153.49	-0.496402	0.228126	-2.176	0.029555	0.999944	Lsm5
Pdgfb	ENSMUSG00000000489	1132.74	0.206486	0.0950129	2.17324	0.0297621	0.999944	Pdgfb
Cradd	ENSMUSG00000045867	171.355	-0.273147	0.125839	-2.1706	0.0299611	0.999944	Cradd
Scgn	ENSMUSG00000021337	8.16356	-1.47259	0.679498	-2.16718	0.0302212	0.999944	Scgn
ENSMUSG00000093909	ENSMUSG00000093909	518.177	0.727633	0.335776	2.16702	0.0302332	0.999944	ENSMUSG00000093909
Ocm	ENSMUSG00000029618	12.1255	-1.04292	0.481413	-2.16637	0.0302832	0.999944	Ocm
Mphosph9	ENSMUSG00000038126	722.357	0.329105	0.152085	2.16395	0.0304679	0.999944	Mphosph9
A630001G21Rik	ENSMUSG00000052760	37.1657	-0.534101	0.247141	-2.16112	0.0306863	0.999944	A630001G21Rik
Spice1	ENSMUSG00000043065	416.587	0.238764	0.110597	2.15886	0.0308613	0.999944	Spice1
Mdm1	ENSMUSG00000020212	162.58	0.364535	0.168895	2.15835	0.0309008	0.999944	Mdm1
Slc23a1	ENSMUSG00000024354	1.99228	2.2032	1.02099	2.15791	0.0309347	0.999944	Slc23a1
Czib	ENSMUSG00000028608	1066.93	-0.313354	0.145607	-2.15205	0.0313931	0.999944	Czib
Mid1	ENSMUSG00000035299	736.411	0.353418	0.164267	2.15148	0.0314385	0.999944	Mid1
Sgcd	ENSMUSG00000020354	27.1425	0.551754	0.256564	2.15055	0.0315117	0.999944	Sgcd
Abhd11os	ENSMUSG00000085042	33.2995	-0.856338	0.398244	-2.15028	0.0315327	0.999944	Abhd11os
Smyd3	ENSMUSG00000055067	1363.61	0.156968	0.0730228	2.14958	0.0315886	0.999944	Smyd3
ENSMUSG00000085998	ENSMUSG00000085998	46.9352	-0.606033	0.282432	-2.14576	0.031892	0.999944	ENSMUSG00000085998
Hic1	ENSMUSG00000043099	71.9624	0.380727	0.177446	2.1456	0.031905	0.999944	Hic1
Ptx3	ENSMUSG00000027832	15.0169	0.72896	0.340188	2.14281	0.0321282	0.999944	Ptx3
Fbxo43	ENSMUSG00000048230	5.26866	1.1796	0.55161	2.13848	0.032478	0.999944	Fbxo43
Shpk	ENSMUSG00000005951	132.37	-0.31271	0.146452	-2.13524	0.0327414	0.999944	Shpk
Dennd4b	ENSMUSG00000042404	1951.36	0.252857	0.118494	2.13393	0.0328482	0.999944	Dennd4b
ENSMUSG00000087632	ENSMUSG00000087632	2.17482	-3.53893	1.66074	-2.13094	0.0330944	0.999944	ENSMUSG00000087632
Rab3ip	ENSMUSG00000064181	1120.55	0.231972	0.109008	2.12803	0.0333349	0.999944	Rab3ip
Cd80	ENSMUSG00000075122	38.8904	-0.598337	0.281946	-2.12217	0.0338237	0.999944	Cd80
ENSMUSG00000057577	ENSMUSG00000057577	19.9658	-0.606259	0.285953	-2.12014	0.0339945	0.999944	ENSMUSG00000057577
Itgal	ENSMUSG00000030830	56.1008	-0.391709	0.184885	-2.11867	0.0341187	0.999944	Itgal
Rps13.ps2	ENSMUSG00000069972	137.47	-6.14813	2.90355	-2.11745	0.0342215	0.999944	Rps13-ps2
Ipmk	ENSMUSG00000060733	1441.67	0.184159	0.0869951	2.11688	0.0342696	0.999944	Ipmk
Ly9	ENSMUSG00000004707	205.056	-0.361689	0.170964	-2.11558	0.0343803	0.999944	Ly9
Gm14434	ENSMUSG00000078881	52.0258	-2.29584	1.08785	-2.11045	0.0348197	0.999944	Gm14434
Cdpf1	ENSMUSG00000064284	298.253	-0.324777	0.15416	-2.10675	0.0351391	0.999944	Cdpf1
X9130008F23Rik	ENSMUSG00000054951	2.39502	-1.94501	0.923298	-2.10659	0.0351532	0.999944	9130008F23Rik
Frmd4a	ENSMUSG00000026657	1780.37	0.310062	0.147249	2.10569	0.035231	0.999944	Frmd4a
Pcsk4	ENSMUSG00000020131	120.98	-0.507607	0.241382	-2.10292	0.0354729	0.999944	Pcsk4
Nkx2.9	ENSMUSG00000058669	8.82478	1.09775	0.522962	2.09911	0.0358073	0.999944	Nkx2-9
Cdh20	ENSMUSG00000050840	701.982	0.213725	0.101845	2.09853	0.0358582	0.999944	Cdh20
Bmf	ENSMUSG00000040093	232.948	0.339178	0.161793	2.09636	0.0360499	0.999944	Bmf
Mc1r	ENSMUSG00000074037	4.44964	-1.50266	0.716867	-2.09614	0.0360694	0.999944	Mc1r
Map3k19	ENSMUSG00000051590	192.486	0.389908	0.186122	2.09491	0.0361788	0.999944	Map3k19
Dgat1	ENSMUSG00000022555	491.566	-0.374471	0.178778	-2.09461	0.036206	0.999944	Dgat1
Vmn2r18	ENSMUSG00000091794	1.61823	2.72879	1.3032	2.09391	0.0362681	0.999944	Vmn2r18
Dnah7c	ENSMUSG00000101337	35.1056	-1.01375	0.484257	-2.09342	0.0363116	0.999944	Dnah7c
Sntb2	ENSMUSG00000041308	1010.81	0.368521	0.176106	2.09261	0.0363841	0.999944	Sntb2
Etfa	ENSMUSG00000032314	1148.77	-0.216668	0.103637	-2.09064	0.0365607	0.999944	Etfa
ENSMUSG00000083855	ENSMUSG00000083855	29.3085	-0.488575	0.234004	-2.08789	0.0368079	0.999944	ENSMUSG00000083855
Milr1	ENSMUSG00000040528	66.9593	-0.485653	0.232652	-2.08746	0.0368463	0.999944	Milr1
Nt5c1a	ENSMUSG00000054958	83.8563	0.477785	0.229201	2.08457	0.0371084	0.999944	Nt5c1a
Amotl2	ENSMUSG00000032531	666.819	0.235915	0.113187	2.0843	0.0371332	0.999944	Amotl2
Syne3	ENSMUSG00000054150	83.7934	0.468945	0.224997	2.08422	0.03714	0.999944	Syne3
Slc35g1	ENSMUSG00000044026	88.7578	0.310077	0.148777	2.08417	0.0371444	0.999944	Slc35g1
Diaph3	ENSMUSG00000022021	140.424	0.314914	0.151131	2.08371	0.0371866	0.999944	Diaph3
Sox18	ENSMUSG00000046470	181.225	0.28353	0.136088	2.08342	0.0372126	0.999944	Sox18
X4933416E14Rik	ENSMUSG00000086996	7.66884	-1.03671	0.497854	-2.08236	0.0373091	0.999944	4933416E14Rik
Higd1b	ENSMUSG00000020928	91.9201	-0.360128	0.172985	-2.08185	0.0373558	0.999944	Higd1b
Fbn2	ENSMUSG00000024598	51.2331	0.776747	0.373436	2.08	0.0375255	0.999944	Fbn2
Spata13	ENSMUSG00000021990	664.198	0.258743	0.124418	2.07962	0.0375605	0.999944	Spata13
Galnt7	ENSMUSG00000031608	592.555	0.272908	0.131278	2.07885	0.0376313	0.999944	Galnt7
Il20rb	ENSMUSG00000044244	11.3734	-1.15501	0.55567	-2.07858	0.0376557	0.999944	Il20rb
ENSMUSG00000089975	ENSMUSG00000089975	6.19663	1.03965	0.500442	2.07745	0.0377598	0.999944	ENSMUSG00000089975
Zfp710	ENSMUSG00000048897	754.984	0.262529	0.126488	2.07553	0.0379376	0.999944	Zfp710
X1700020N01Rik	ENSMUSG00000050844	1.85276	-2.52472	1.21723	-2.07414	0.038066	0.999944	1700020N01Rik
Peli1	ENSMUSG00000020134	1161.17	0.132989	0.064183	2.07202	0.0382631	0.999944	Peli1
Vwc2l	ENSMUSG00000045648	196.309	0.368413	0.177869	2.07126	0.0383341	0.999944	Vwc2l
Wfdc3	ENSMUSG00000076434	26.5381	-0.635827	0.307079	-2.07057	0.0383994	0.999944	Wfdc3
Pcsk1	ENSMUSG00000021587	2709.97	0.449612	0.217488	2.06729	0.0387064	0.999944	Pcsk1
Tmem200b	ENSMUSG00000070720	108.515	0.427614	0.207372	2.06206	0.0392018	0.999944	Tmem200b
Nat8f6	ENSMUSG00000079495	14.1032	1.03636	0.502662	2.06174	0.0392329	0.999944	Nat8f6
Adamts17	ENSMUSG00000058145	134.503	-0.807434	0.391628	-2.06173	0.0392331	0.999944	Adamts17
Pcdha2	ENSMUSG00000104148	143.072	0.40185	0.194972	2.06106	0.0392973	0.999944	Pcdha2
Cacna1s	ENSMUSG00000026407	33.0946	-0.696474	0.338207	-2.05931	0.0394644	0.999944	Cacna1s
Lmf1	ENSMUSG00000002279	529.716	-0.255481	0.124137	-2.05806	0.0395839	0.999944	Lmf1
ENSMUSG00000097532	ENSMUSG00000097532	37.293	-0.865257	0.421782	-2.05143	0.0402248	0.999944	ENSMUSG00000097532
Slc49a3	ENSMUSG00000029490	52.809	0.453524	0.221257	2.04976	0.0403876	0.999944	Slc49a3
ENSMUSG00000087052	ENSMUSG00000087052	7.27434	-1.14626	0.55988	-2.04734	0.040625	0.999944	ENSMUSG00000087052
Ptgs1	ENSMUSG00000047250	1126.72	-0.174025	0.0850311	-2.04661	0.0406965	0.999944	Ptgs1
Fzd5	ENSMUSG00000045005	76.4077	0.456162	0.223102	2.04464	0.0408907	0.999944	Fzd5
Zfpl1	ENSMUSG00000024792	622.33	-0.213386	0.104383	-2.04427	0.0409266	0.999944	Zfpl1
Rec114	ENSMUSG00000074269	4.29604	-1.34451	0.657963	-2.04344	0.0410088	0.999944	Rec114
Thsd4	ENSMUSG00000032289	206.864	0.337503	0.165209	2.04289	0.0410633	0.999944	Thsd4
Loxl4	ENSMUSG00000025185	3.70817	1.89588	0.928358	2.04219	0.0411324	0.999944	Loxl4
Piezo2	ENSMUSG00000041482	35.9112	0.916326	0.448955	2.04102	0.0412489	0.999944	Piezo2
Trappc1	ENSMUSG00000049299	1040.77	-0.322782	0.15823	-2.03996	0.0413546	0.999944	Trappc1
Ndst4	ENSMUSG00000027971	45.1432	0.475455	0.233212	2.03873	0.0414774	0.999944	Ndst4
Nr2f2	ENSMUSG00000030551	328.588	0.342495	0.16801	2.03854	0.0414962	0.999944	Nr2f2
Arid3b	ENSMUSG00000004661	205.914	0.35901	0.17613	2.03832	0.0415176	0.999944	Arid3b
Uqcrb	ENSMUSG00000021520	2311.5	-0.26325	0.129177	-2.0379	0.0415604	0.999944	Uqcrb
Slc38a2	ENSMUSG00000022462	5861.94	0.267052	0.131048	2.03782	0.041568	0.999944	Slc38a2
Nat8f3	ENSMUSG00000051262	287.267	0.220604	0.108365	2.03574	0.041776	0.999944	Nat8f3
Vipr1	ENSMUSG00000032528	1027.95	0.234602	0.115537	2.03054	0.0423017	0.999944	Vipr1
Erf	ENSMUSG00000040857	1259.44	0.199957	0.098475	2.03054	0.042302	0.999944	Erf
Cysltr1	ENSMUSG00000052821	73.0982	0.485804	0.239496	2.02844	0.0425152	0.999944	Cysltr1
Lage3	ENSMUSG00000015289	357.203	-0.361851	0.178534	-2.02679	0.0426843	0.999944	Lage3
Lin37	ENSMUSG00000036845	567.802	-0.298574	0.147334	-2.02651	0.042713	0.999944	Lin37
Samd4b	ENSMUSG00000109336	3063.45	0.277336	0.136951	2.02508	0.0428596	0.999944	Samd4b
Wdr83	ENSMUSG00000005150	568.411	-0.25802	0.127507	-2.02358	0.0430134	0.999944	Wdr83
Ccdc162	ENSMUSG00000075225	30.8912	0.676575	0.334565	2.02225	0.0431505	0.999944	Ccdc162
Rbm3	ENSMUSG00000031167	4852.04	-0.334673	0.16571	-2.01963	0.0434219	0.999944	Rbm3
Klf4	ENSMUSG00000003032	315.856	0.431303	0.213556	2.01963	0.043422	0.999944	Klf4
Nfya	ENSMUSG00000023994	894.252	0.265241	0.131371	2.01902	0.043485	0.999944	Nfya
Ighg3	ENSMUSG00000076615	3.71214	2.05422	1.01793	2.01803	0.0435879	0.999944	Ighg3
Tcf23	ENSMUSG00000006642	25.2925	0.552195	0.273659	2.01782	0.04361	0.999944	Tcf23
ENSMUSG00000108926	ENSMUSG00000108926	4.57127	-1.33092	0.660787	-2.01414	0.0439945	0.999944	ENSMUSG00000108926
Aldh3b2	ENSMUSG00000075296	41.9878	-0.6028	0.299559	-2.01229	0.0441889	0.999944	Aldh3b2
Brip1	ENSMUSG00000034329	124.421	-0.354575	0.176335	-2.0108	0.0443461	0.999944	Brip1
Setd4	ENSMUSG00000022948	156.941	-0.290248	0.14451	-2.0085	0.0445907	0.999944	Setd4
Kit	ENSMUSG00000005672	1187.24	0.235815	0.117476	2.00734	0.0447135	0.999944	Kit
X1700024B05Rik	ENSMUSG00000052334	1.71092	3.13787	1.56554	2.00434	0.0450339	0.999944	1700024B05Rik
Tmem219	ENSMUSG00000060538	440.746	-0.342424	0.17089	-2.00377	0.0450948	0.999944	Tmem219
Nkain3	ENSMUSG00000055761	56.8659	0.558711	0.278845	2.00366	0.0451062	0.999944	Nkain3
B2m	ENSMUSG00000060802	9176.73	-0.306503	0.152998	-2.00331	0.0451441	0.999944	B2m
Elp1	ENSMUSG00000028431	2756.75	-0.366565	0.183062	-2.00241	0.0452412	0.999944	Elp1
Lins1	ENSMUSG00000053091	331.629	0.194994	0.0974312	2.00135	0.0453549	0.999944	Lins1
Sik1	ENSMUSG00000024042	451.105	0.575609	0.287904	1.99931	0.0455753	0.999944	Sik1
Gm10037	ENSMUSG00000058246	91.6156	-0.522042	0.261242	-1.99831	0.045683	0.999944	Gm10037
ENSMUSG00000096218	ENSMUSG00000096218	5.6107	-1.11037	0.555993	-1.99709	0.0458155	0.999944	ENSMUSG00000096218
Nudt14	ENSMUSG00000002804	268.87	-0.52123	0.261107	-1.99623	0.0459087	0.999944	Nudt14
Cfap70	ENSMUSG00000039543	25.2128	0.862164	0.43245	1.99367	0.0461877	0.999944	Cfap70
Egfr	ENSMUSG00000020122	621.358	0.30058	0.15099	1.99073	0.0465106	0.999944	Egfr
Il9r	ENSMUSG00000020279	1.24682	-2.75057	1.38409	-1.98728	0.0468909	0.999944	Il9r
Trib2	ENSMUSG00000020601	1695.84	0.320012	0.161041	1.98714	0.0469064	0.999944	Trib2
Pfkfb1	ENSMUSG00000025271	23.0203	-0.624349	0.314198	-1.98712	0.0469094	0.999944	Pfkfb1
Vwa7	ENSMUSG00000007030	26.9769	-0.555843	0.279966	-1.9854	0.0471001	0.999944	Vwa7
Gfi1	ENSMUSG00000029275	1.34357	-2.85461	1.43828	-1.98474	0.0471739	0.999944	Gfi1
R3hcc1	ENSMUSG00000034194	687.468	-0.23278	0.117478	-1.98147	0.0475391	0.999944	R3hcc1
Mtmr2	ENSMUSG00000031918	2241.21	0.211487	0.106745	1.98124	0.0475643	0.999944	Mtmr2
Fosl2	ENSMUSG00000029135	1615.17	0.543124	0.274389	1.97939	0.0477716	0.999944	Fosl2
Ide	ENSMUSG00000056999	3153.37	-0.284849	0.143966	-1.97858	0.0478632	0.999944	Ide
Crip3	ENSMUSG00000023968	27.8923	-0.66106	0.334396	-1.97688	0.0480554	0.999944	Crip3
Fbxo16	ENSMUSG00000034532	252.834	-0.245859	0.124481	-1.97507	0.0482602	0.999944	Fbxo16
Fgd5	ENSMUSG00000034037	309.569	-0.255272	0.129249	-1.97504	0.048264	0.999944	Fgd5
Dnai2	ENSMUSG00000034706	86.8729	-0.429737	0.217733	-1.97369	0.0484174	0.999944	Dnai2
Rgs16	ENSMUSG00000026475	383.819	0.207467	0.105137	1.9733	0.0484617	0.999944	Rgs16
A330070K13Rik	ENSMUSG00000052014	8.18937	-1.01689	0.515829	-1.97138	0.0486808	0.999944	A330070K13Rik
D11Wsu47e	ENSMUSG00000041623	235.638	-0.284547	0.144353	-1.97119	0.0487024	0.999944	D11Wsu47e
Gm5796	ENSMUSG00000096775	2.70537	-2.0775	1.05396	-1.97114	0.0487077	0.999944	Gm5796
Dusp18	ENSMUSG00000047205	1032.34	0.188475	0.0956377	1.97072	0.0487555	0.999944	Dusp18
H2.M3	ENSMUSG00000016206	206.347	-0.386671	0.196375	-1.96904	0.0489482	0.999944	H2-M3
Parp4	ENSMUSG00000054509	357.607	-0.483293	0.245488	-1.9687	0.0489874	0.999944	Parp4
Gmfg	ENSMUSG00000060791	77.791	-0.656441	0.333593	-1.96779	0.0490918	0.999944	Gmfg
Dhtkd1	ENSMUSG00000025815	318.538	-0.399193	0.202895	-1.96748	0.0491277	0.999944	Dhtkd1
ENSMUSG00000073647	ENSMUSG00000073647	78.9131	0.400473	0.203632	1.96665	0.049224	0.999944	ENSMUSG00000073647
Tnnc2	ENSMUSG00000017300	3.13149	-2.05384	1.04465	-1.96606	0.0492922	0.999944	Tnnc2
Tecrl	ENSMUSG00000049537	13.0928	-0.72683	0.370031	-1.96424	0.0495019	0.999944	Tecrl
Dzip1l	ENSMUSG00000037784	635.694	0.245892	0.125199	1.96401	0.0495288	0.999944	Dzip1l
Spic	ENSMUSG00000004359	17.6241	-0.849361	0.432715	-1.96287	0.0496618	0.999944	Spic
Gm11978	ENSMUSG00000086373	2.82533	2.12398	1.08249	1.96213	0.0497479	0.999944	Gm11978
Smurf1	ENSMUSG00000038780	2083.64	0.227736	0.116151	1.96069	0.0499153	0.999944	Smurf1
Aifm1	ENSMUSG00000036932	804.582	-0.36658	0.187047	-1.95983	0.0500161	0.999944	Aifm1
H2.Q7	ENSMUSG00000060550	242.602	-0.697531	0.356037	-1.95915	0.0500949	0.999944	H2-Q7
Nat9	ENSMUSG00000015542	588.044	-0.454885	0.232235	-1.95873	0.0501442	0.999944	Nat9
Prickle4	ENSMUSG00000096549	59.9784	-0.402124	0.205422	-1.95755	0.0502824	0.999944	Prickle4
Frmd6	ENSMUSG00000048285	1534.24	0.3279	0.167586	1.9566	0.0503939	0.999944	Frmd6
Epha6	ENSMUSG00000055540	365.46	0.398913	0.203899	1.95642	0.0504154	0.999944	Epha6
Fam53b	ENSMUSG00000030956	1817.44	0.209283	0.106974	1.95639	0.0504187	0.999944	Fam53b
Tsacc	ENSMUSG00000010538	33.8207	-0.691908	0.353762	-1.95586	0.0504818	0.999944	Tsacc
Nptx2	ENSMUSG00000059991	1393.08	0.361368	0.184796	1.95549	0.0505247	0.999944	Nptx2
Ush1c	ENSMUSG00000030838	1.69463	2.36361	1.2088	1.95533	0.0505446	0.999944	Ush1c
Gm32742	ENSMUSG00000110266	9.36538	1.03549	0.530182	1.95309	0.0508088	0.999944	Gm32742
Bend5	ENSMUSG00000028545	308.02	-0.228942	0.117226	-1.95299	0.0508203	0.999944	Bend5
Ttc23	ENSMUSG00000030555	143.655	-0.384124	0.196696	-1.95288	0.0508343	0.999944	Ttc23
Dnajb5	ENSMUSG00000036052	5139.47	0.352947	0.180748	1.9527	0.0508548	0.999944	Dnajb5
ENSMUSG00000024295	ENSMUSG00000024295	5.86897	-1.12062	0.574449	-1.95077	0.0510843	0.999944	ENSMUSG00000024295
COX3	ENSMUSG00000064358	552666	-0.420248	0.215464	-1.95043	0.051125	0.999944	COX3
Fndc9	ENSMUSG00000048721	41.1361	0.531648	0.272697	1.94959	0.0512246	0.999944	Fndc9
ENSMUSG00000083929	ENSMUSG00000083929	163.165	0.668975	0.343359	1.94832	0.0513762	0.999944	ENSMUSG00000083929
Zfp503	ENSMUSG00000039081	66.2923	0.355831	0.182684	1.9478	0.051439	0.999944	Zfp503
Jade2	ENSMUSG00000020387	3377.15	0.183952	0.0944722	1.94715	0.0515162	0.999944	Jade2
Acad9	ENSMUSG00000027710	1820.33	-0.119755	0.061554	-1.94552	0.0517123	0.999944	Acad9
Zfp90	ENSMUSG00000031907	426.38	-0.19974	0.102699	-1.94491	0.0517858	0.999944	Zfp90
ENSMUSG00000118400	ENSMUSG00000118400	1.19799	-2.48686	1.27923	-1.94403	0.0518918	0.999944	ENSMUSG00000118400
Spry2	ENSMUSG00000022114	1695.8	0.271229	0.139629	1.9425	0.0520761	0.999944	Spry2
Lratd2	ENSMUSG00000072568	320.35	0.30817	0.158936	1.93896	0.0525061	0.999944	Lratd2
Amotl1	ENSMUSG00000013076	1087.89	0.212139	0.109429	1.93861	0.0525491	0.999944	Amotl1
Fam205a4	ENSMUSG00000093996	283.829	-5.61622	2.89923	-1.93714	0.0527279	0.999944	Fam205a4
Spred2	ENSMUSG00000045671	4124.83	0.363356	0.187609	1.93677	0.0527731	0.999944	Spred2
Sh2b2	ENSMUSG00000005057	166.897	0.352789	0.182254	1.9357	0.0529049	0.999944	Sh2b2
Prcp	ENSMUSG00000061119	516.044	-0.193492	0.0999734	-1.93543	0.0529371	0.999944	Prcp
Mrps33	ENSMUSG00000029918	2034.69	-0.363689	0.187916	-1.93538	0.0529438	0.999944	Mrps33
Cep89	ENSMUSG00000023072	407.174	-0.410711	0.21224	-1.93513	0.0529744	0.999944	Cep89
Eif4ebp3	ENSMUSG00000090264	19.0831	-1.44324	0.746026	-1.93456	0.0530437	0.999944	Eif4ebp3
Tent5c	ENSMUSG00000044468	739.577	-0.202009	0.104476	-1.93353	0.0531706	0.999944	Tent5c
Gimap5	ENSMUSG00000043505	22.089	-0.862585	0.446362	-1.93248	0.0533006	0.999944	Gimap5
Gsta4	ENSMUSG00000032348	1263	-0.326548	0.169062	-1.93154	0.0534168	0.999944	Gsta4
Rras2	ENSMUSG00000055723	415.723	-0.19722	0.102123	-1.93121	0.0534568	0.999944	Rras2
ENSMUSG00000114114	ENSMUSG00000114114	299.206	-0.244014	0.126354	-1.93119	0.0534594	0.999944	ENSMUSG00000114114
Mmp9	ENSMUSG00000017737	43.9283	-0.582828	0.302304	-1.92796	0.0538605	0.999944	Mmp9
Or5j1	ENSMUSG00000075164	5.24753	1.18848	0.616584	1.92752	0.0539146	0.999944	Or5j1
Tm4sf5	ENSMUSG00000018919	6.32669	-1.31434	0.682252	-1.92647	0.0540459	0.999944	Tm4sf5
Slamf9	ENSMUSG00000026548	171.286	-0.435388	0.226049	-1.92608	0.0540944	0.999944	Slamf9
Sox17	ENSMUSG00000025902	201.446	0.306716	0.159258	1.9259	0.054117	0.999944	Sox17
Gm15382	ENSMUSG00000083083	3.83179	1.47105	0.763979	1.92551	0.0541652	0.999944	Gm15382
Plbd1	ENSMUSG00000030214	4.02376	-1.51096	0.784904	-1.92502	0.0542264	0.999944	Plbd1
Ppih	ENSMUSG00000060288	348.3	-0.407075	0.211498	-1.92472	0.0542645	0.999944	Ppih
Npl	ENSMUSG00000042684	172.817	-0.240582	0.125127	-1.9227	0.0545174	0.999944	Npl
Clhc1	ENSMUSG00000020461	3.89565	-1.57087	0.818207	-1.91989	0.0548714	0.999944	Clhc1
Saysd1	ENSMUSG00000045107	215.533	-0.339188	0.176695	-1.91962	0.0549064	0.999944	Saysd1
Ighg2b	ENSMUSG00000076613	49.125	0.754961	0.39331	1.91951	0.0549203	0.999944	Ighg2b
Dnah11	ENSMUSG00000018581	27.9314	-1.2575	0.655218	-1.91921	0.0549584	0.999944	Dnah11
Gngt2	ENSMUSG00000038811	209.926	-0.587295	0.306011	-1.91919	0.05496	0.999944	Gngt2
Apoc2	ENSMUSG00000002992	4.42824	-1.26241	0.657791	-1.91917	0.0549633	0.999944	Apoc2
Llgl2	ENSMUSG00000020782	53.1907	-0.648408	0.338181	-1.91734	0.0551946	0.999944	Llgl2
Abtb3	ENSMUSG00000020042	1167.57	-0.203648	0.106321	-1.9154	0.0554415	0.999944	Abtb3
S100a13	ENSMUSG00000042312	618.299	-0.612358	0.32003	-1.91344	0.055692	0.999944	S100a13
Eif2b3	ENSMUSG00000028683	511.01	-0.332501	0.173782	-1.91332	0.0557073	0.999944	Eif2b3
Slc26a8	ENSMUSG00000036196	149.514	-0.228037	0.119187	-1.91328	0.0557124	0.999944	Slc26a8
Itih4	ENSMUSG00000021922	4.89775	-1.29103	0.674887	-1.91296	0.0557527	0.999944	Itih4
Kcne3	ENSMUSG00000035165	6.8466	-1.15878	0.606805	-1.90965	0.0561785	0.999944	Kcne3
Mtss1	ENSMUSG00000022353	942.821	0.265453	0.139009	1.90961	0.056183	0.999944	Mtss1
Aqp3	ENSMUSG00000028435	2.33802	1.75742	0.921098	1.90796	0.0563963	0.999944	Aqp3
Ntf3	ENSMUSG00000049107	26.2621	-0.719313	0.377127	-1.90735	0.0564754	0.999944	Ntf3
Gm3362	ENSMUSG00000085442	4.2628	1.45338	0.761994	1.90734	0.056477	0.999944	Gm3362
Vmn1r220	ENSMUSG00000096099	46.8175	-0.481687	0.252602	-1.9069	0.0565331	0.999944	Vmn1r220
C2cd2l	ENSMUSG00000032120	4937.18	0.141052	0.0740463	1.90491	0.0567911	0.999944	C2cd2l
Or52e8b	ENSMUSG00000096773	4.23385	1.31379	0.690357	1.90306	0.0570331	0.999944	Or52e8b
Col4a5	ENSMUSG00000031274	162.998	0.355334	0.186854	1.90167	0.0572144	0.999944	Col4a5
Zfhx2	ENSMUSG00000040721	1562.15	0.310323	0.163207	1.9014	0.0572494	0.999944	Zfhx2
Lin7b	ENSMUSG00000003872	1188.77	-0.276561	0.145561	-1.89996	0.0574378	0.999944	Lin7b
ENSMUSG00000083161	ENSMUSG00000083161	17.4838	-0.676492	0.356286	-1.89873	0.0575994	0.999944	ENSMUSG00000083161
Smad1	ENSMUSG00000031681	822.25	0.134282	0.0707303	1.89851	0.0576292	0.999944	Smad1
X1110017D15Rik	ENSMUSG00000028441	32.1228	-0.619693	0.326456	-1.89824	0.0576639	0.999944	1110017D15Rik
Spns2	ENSMUSG00000040447	2352.05	0.257784	0.13591	1.89673	0.0578642	0.999944	Spns2
Cndp2	ENSMUSG00000024644	2296.2	-0.261258	0.137884	-1.89476	0.0581244	0.999944	Cndp2
Sec31b	ENSMUSG00000051984	9.11946	1.17047	0.61801	1.89393	0.0582345	0.999944	Sec31b
Igfbp5	ENSMUSG00000026185	10432.9	0.261276	0.137981	1.89357	0.0582827	0.999944	Igfbp5
Wdr53	ENSMUSG00000022787	299.408	-0.271158	0.143245	-1.89297	0.0583616	0.999944	Wdr53
Cdkl3	ENSMUSG00000020389	327.339	-0.358109	0.189412	-1.89063	0.0586731	0.999944	Cdkl3
Cdon	ENSMUSG00000038119	307.974	0.248603	0.131506	1.89042	0.0587014	0.999944	Cdon
Spata9	ENSMUSG00000021590	2.83247	1.53559	0.81232	1.89038	0.0587077	0.999944	Spata9
Uba6	ENSMUSG00000035898	988.597	0.304305	0.161058	1.88941	0.0588363	0.999944	Uba6
Actl9	ENSMUSG00000092519	3.23643	-1.43028	0.757241	-1.88881	0.0589173	0.999944	Actl9
Irak4	ENSMUSG00000059883	78.4328	0.270462	0.1432	1.8887	0.0589321	0.999944	Irak4
Zfp473	ENSMUSG00000048012	60.2029	0.481875	0.255166	1.88848	0.0589619	0.999944	Zfp473
Pcbd1	ENSMUSG00000020098	115.977	-0.431689	0.228848	-1.88636	0.0592468	0.999944	Pcbd1
Sema3b	ENSMUSG00000057969	82.3575	0.542392	0.287536	1.88635	0.0592481	0.999944	Sema3b
Kansl1l	ENSMUSG00000026004	458.751	0.241585	0.128094	1.88601	0.0592943	0.999944	Kansl1l
Ss18l2	ENSMUSG00000032526	794.014	-0.29284	0.155289	-1.88577	0.0593253	0.999944	Ss18l2
Ppcs	ENSMUSG00000028636	141.575	-0.344545	0.18282	-1.88462	0.0594815	0.999944	Ppcs
Junb	ENSMUSG00000052837	905.071	0.539059	0.286067	1.88438	0.0595134	0.999944	Junb
Lama1	ENSMUSG00000032796	120.226	0.73764	0.391694	1.8832	0.0596728	0.999944	Lama1
Tfam	ENSMUSG00000003923	1327.77	-0.28615	0.152097	-1.88137	0.0599222	0.999944	Tfam
Rpusd4	ENSMUSG00000032044	280.636	-0.182258	0.0969603	-1.87972	0.0601461	0.999944	Rpusd4
ENSMUSG00000101111	ENSMUSG00000101111	1127.53	5.15799	2.74549	1.87871	0.060284	0.999944	ENSMUSG00000101111
ENSMUSG00000086513	ENSMUSG00000086513	2.17931	-2.12497	1.13112	-1.87864	0.0602936	0.999944	ENSMUSG00000086513
Vash1	ENSMUSG00000021256	453.037	0.256293	0.136632	1.87578	0.0606849	0.999944	Vash1
Hps5	ENSMUSG00000014418	541.009	0.33328	0.177693	1.87559	0.0607113	0.999944	Hps5
Entpd7	ENSMUSG00000025192	361.724	0.321292	0.171316	1.87543	0.0607332	0.999944	Entpd7
Gvin.ps2	ENSMUSG00000099241	8.4052	2.26803	1.21017	1.87415	0.0609104	0.999944	Gvin-ps2
Cep72	ENSMUSG00000021572	64.3648	-0.552793	0.294997	-1.87389	0.0609454	0.999944	Cep72
Slc37a2	ENSMUSG00000032122	404.042	-0.221018	0.117948	-1.87387	0.0609483	0.999944	Slc37a2
Nup37	ENSMUSG00000035351	123.9	-0.331913	0.177255	-1.87252	0.0611347	0.999944	Nup37
Or52b1	ENSMUSG00000050266	2.09229	1.91222	1.022	1.87105	0.0613384	0.999944	Or52b1
Rpl10a	ENSMUSG00000037805	3389.84	-0.472572	0.252767	-1.86959	0.0615404	0.999944	Rpl10a
Ccdc6	ENSMUSG00000048701	1992.86	0.208017	0.11129	1.86914	0.0616031	0.999944	Ccdc6
Usp53	ENSMUSG00000039701	1296.52	0.257427	0.137771	1.86852	0.0616902	0.999944	Usp53
Iglc3	ENSMUSG00000105547	1.21886	-3.01775	1.61691	-1.86637	0.0619896	0.999944	Iglc3
Cd44	ENSMUSG00000005087	232.371	0.311995	0.167213	1.86585	0.0620623	0.999944	Cd44
Zfp410	ENSMUSG00000042472	807.135	-0.168915	0.0905392	-1.86566	0.0620893	0.999944	Zfp410
ENSMUSG00000115423	ENSMUSG00000115423	670.577	-0.315886	0.169331	-1.86549	0.0621127	0.999944	ENSMUSG00000115423
ENSMUSG00000118135	ENSMUSG00000118135	11.0158	-1.32838	0.712094	-1.86545	0.0621181	0.999944	ENSMUSG00000118135
Hddc2	ENSMUSG00000000295	335.969	-0.418354	0.224323	-1.86496	0.0621869	0.999944	Hddc2
Ctnnd1	ENSMUSG00000034101	3242.45	0.219262	0.117666	1.86344	0.0624009	0.999944	Ctnnd1
Cetn4	ENSMUSG00000045031	272.708	-0.234501	0.125974	-1.86151	0.0626726	0.999944	Cetn4
Dnmt3b	ENSMUSG00000027478	21.7345	-0.530292	0.284892	-1.86138	0.0626901	0.999944	Dnmt3b
Pla2g4e	ENSMUSG00000050211	250.374	-0.362282	0.194631	-1.86138	0.0626906	0.999944	Pla2g4e
Mybpc3	ENSMUSG00000002100	22.9018	-0.721282	0.387718	-1.86033	0.0628392	0.999944	Mybpc3
Nhlrc2	ENSMUSG00000025078	847.543	0.188408	0.101278	1.8603	0.062843	0.999944	Nhlrc2
Cdh15	ENSMUSG00000031962	48.0978	-0.550896	0.296239	-1.85963	0.0629373	0.999944	Cdh15
Cyp26b1	ENSMUSG00000063415	104.889	0.598248	0.321772	1.85923	0.0629944	0.999944	Cyp26b1
Aanat	ENSMUSG00000020804	7.99882	-0.905976	0.487348	-1.85899	0.0630284	0.999944	Aanat
Gm17455	ENSMUSG00000090439	6.27063	-1.22417	0.658622	-1.85868	0.0630731	0.999944	Gm17455
Cenpw	ENSMUSG00000075266	527.832	-0.171883	0.0924946	-1.8583	0.0631266	0.999944	Cenpw
Mcm3ap	ENSMUSG00000001150	1888.53	-0.468135	0.251926	-1.85823	0.0631369	0.999944	Mcm3ap
C8a	ENSMUSG00000035031	0.946864	-2.53922	1.36668	-1.85795	0.0631767	0.999944	C8a
Mycn	ENSMUSG00000037169	178.723	0.26142	0.141001	1.85403	0.0637348	0.999944	Mycn
Cyp4f13	ENSMUSG00000024055	282.744	-0.299347	0.161463	-1.85396	0.0637447	0.999944	Cyp4f13
R3hcc1l	ENSMUSG00000025184	556.989	0.173605	0.0936715	1.85334	0.0638339	0.999944	R3hcc1l
Ankrd37	ENSMUSG00000050914	95.9192	-0.489656	0.264337	-1.85239	0.0639695	0.999944	Ankrd37
Egr3	ENSMUSG00000033730	7690.32	0.395969	0.213786	1.85217	0.0640012	0.999944	Egr3
Gzmk	ENSMUSG00000042385	5.12034	-1.33097	0.718607	-1.85215	0.0640042	0.999944	Gzmk
Ces5a	ENSMUSG00000058019	19.6742	-0.552274	0.298352	-1.85108	0.0641583	0.999944	Ces5a
Nlrp3	ENSMUSG00000032691	104.946	0.342579	0.185117	1.8506	0.0642264	0.999944	Nlrp3
Jsrp1	ENSMUSG00000020216	147.658	-0.558268	0.301669	-1.85059	0.0642279	0.999944	Jsrp1
Siglece	ENSMUSG00000030474	27.6572	-0.469681	0.253919	-1.84972	0.0643533	0.999944	Siglece
Chdh	ENSMUSG00000015970	224.299	0.512636	0.27746	1.8476	0.0646596	0.999944	Chdh
Limch1	ENSMUSG00000037736	3398.17	0.225588	0.122116	1.84732	0.0647007	0.999944	Limch1
Slirp	ENSMUSG00000021040	664.205	-0.425833	0.230515	-1.84731	0.064702	0.999944	Slirp
Smim18	ENSMUSG00000094500	204.728	-0.409304	0.221572	-1.84728	0.0647072	0.999944	Smim18
Col24a1	ENSMUSG00000028197	73.4414	0.727214	0.39374	1.84694	0.0647558	0.999944	Col24a1
Sde2	ENSMUSG00000038806	762.695	0.13811	0.0748635	1.84482	0.0650638	0.999944	Sde2
ENSMUSG00000082593	ENSMUSG00000082593	18.1942	-0.632494	0.343125	-1.84333	0.0652802	0.999944	ENSMUSG00000082593
Ccn4	ENSMUSG00000005124	266.455	0.39711	0.215516	1.8426	0.0653871	0.999944	Ccn4
Gsta1	ENSMUSG00000074183	1.40145	-2.20848	1.19886	-1.84215	0.0654531	0.999944	Gsta1
Ivns1abp	ENSMUSG00000023150	5728.6	0.126221	0.0685317	1.8418	0.065505	0.999944	Ivns1abp
Ccnb1ip1	ENSMUSG00000071470	17.3198	-1.57831	0.857892	-1.83975	0.0658043	0.999944	Ccnb1ip1
Pkdcc	ENSMUSG00000024247	219.547	-0.275159	0.149678	-1.83834	0.066012	0.999944	Pkdcc
Chic2	ENSMUSG00000029229	433.976	0.265763	0.144602	1.8379	0.0660772	0.999944	Chic2
Pcnx	ENSMUSG00000021140	4582.16	0.349362	0.190213	1.83669	0.066256	0.999944	Pcnx
BC049762	ENSMUSG00000045942	2.3814	-1.67241	0.911094	-1.83561	0.0664157	0.999944	BC049762
Ano2	ENSMUSG00000038115	58.5342	-0.62541	0.340839	-1.83491	0.0665188	0.999944	Ano2
Gm18113	ENSMUSG00000113318	3.84929	-1.27802	0.696952	-1.83373	0.0666944	0.999944	Gm18113
Alas2	ENSMUSG00000025270	230.36	-0.584263	0.31864	-1.83361	0.0667114	0.999944	Alas2
Gpr15lg	ENSMUSG00000096001	16.5339	-0.613988	0.334954	-1.83305	0.0667948	0.999944	Gpr15lg
Nudt18	ENSMUSG00000045211	1286.22	-0.226545	0.123609	-1.83277	0.0668375	0.999944	Nudt18
Or56a3	ENSMUSG00000096029	7.93851	0.791553	0.432082	1.83195	0.0669587	0.999944	Or56a3
Sucnr1	ENSMUSG00000027762	1.19268	2.52995	1.38121	1.83169	0.0669972	0.999944	Sucnr1
Ak8	ENSMUSG00000026807	91.2311	-0.335483	0.183169	-1.83155	0.0670183	0.999944	Ak8
Mamld1	ENSMUSG00000059401	1474.52	0.222465	0.121473	1.8314	0.0670403	0.999944	Mamld1
Or9g3	ENSMUSG00000075210	3.07283	-1.52971	0.835311	-1.8313	0.0670552	0.999944	Or9g3
Tspan1	ENSMUSG00000028699	8.85025	-0.90667	0.495464	-1.82994	0.067259	0.999944	Tspan1
Abl1	ENSMUSG00000026842	2055.66	0.229637	0.125544	1.82914	0.067379	0.999944	Abl1
Csrnp1	ENSMUSG00000032515	434.078	0.389229	0.213458	1.82345	0.0682357	0.999944	Csrnp1
Eif2b1	ENSMUSG00000029388	860.671	-0.190772	0.104637	-1.82319	0.0682748	0.999944	Eif2b1
Hfm1	ENSMUSG00000043410	33.1975	-0.51236	0.281181	-1.82217	0.0684291	0.999944	Hfm1
Fndc10	ENSMUSG00000074738	883.395	-0.215856	0.11851	-1.82142	0.0685428	0.999944	Fndc10
Pla2r1	ENSMUSG00000054580	30.2304	0.777819	0.427054	1.82136	0.0685521	0.999944	Pla2r1
ENSMUSG00000083899	ENSMUSG00000083899	2.25846	2.08948	1.14785	1.82034	0.0687069	0.999944	ENSMUSG00000083899
Ice2	ENSMUSG00000032235	273.854	-0.263805	0.144958	-1.81987	0.0687791	0.999944	Ice2
Fam167a	ENSMUSG00000035095	101.537	0.401897	0.220849	1.81978	0.0687927	0.999944	Fam167a
Agbl1	ENSMUSG00000025754	13.1716	0.761949	0.418793	1.81939	0.0688519	0.999944	Agbl1
Stk31	ENSMUSG00000023403	2.8424	1.79401	0.986712	1.81817	0.069038	0.999944	Stk31
Zdhhc20	ENSMUSG00000021969	1887.51	0.238386	0.131135	1.81787	0.0690836	0.999944	Zdhhc20
Hipk2	ENSMUSG00000061436	2247.86	0.324905	0.178811	1.81703	0.069212	0.999944	Hipk2
Metap2	ENSMUSG00000036112	2831.36	-0.199343	0.10972	-1.81683	0.0692436	0.999944	Metap2
ENSMUSG00000083364	ENSMUSG00000083364	117.319	-0.471557	0.259762	-1.81534	0.069472	0.999944	ENSMUSG00000083364
COX2	ENSMUSG00000064354	461208	-0.278167	0.153459	-1.81264	0.0698868	0.999944	COX2
Pcdhb10	ENSMUSG00000045657	129.213	0.261273	0.144144	1.81258	0.0698965	0.999944	Pcdhb10
Ano1	ENSMUSG00000031075	140.336	0.247465	0.136535	1.81247	0.0699136	0.999944	Ano1
Soga3	ENSMUSG00000038916	1687.72	0.331691	0.183044	1.81208	0.0699739	0.999944	Soga3
Ndufs4	ENSMUSG00000021764	2528.87	-0.414642	0.228881	-1.8116	0.0700473	0.999944	Ndufs4
Acbd4	ENSMUSG00000056938	992.864	-0.245555	0.135562	-1.81139	0.0700813	0.999944	Acbd4
Cfap44	ENSMUSG00000071550	56.6263	0.656066	0.362214	1.81127	0.0700998	0.999944	Cfap44
Zswim4	ENSMUSG00000035671	761.866	0.235485	0.130016	1.8112	0.0701092	0.999944	Zswim4
Prr32	ENSMUSG00000037086	2.95766	-2.1535	1.18912	-1.811	0.0701411	0.999944	Prr32
Celsr1	ENSMUSG00000016028	309.504	0.416679	0.230116	1.81073	0.0701821	0.999944	Celsr1
Fgfbp3	ENSMUSG00000047632	169.641	-0.360782	0.199314	-1.81012	0.0702772	0.999944	Fgfbp3
Insyn2a	ENSMUSG00000073805	320.858	0.227299	0.125614	1.8095	0.0703736	0.999944	Insyn2a
Kmt5a	ENSMUSG00000049327	1522.59	0.18072	0.0998782	1.80941	0.0703876	0.999944	Kmt5a
Rev3l	ENSMUSG00000019841	1059.18	0.223181	0.123357	1.80923	0.0704147	0.999944	Rev3l
Gm14139	ENSMUSG00000079009	1.05754	2.30923	1.27676	1.80866	0.070504	0.999944	Gm14139
H2.Eb1	ENSMUSG00000060586	481.537	-1.05952	0.585879	-1.80843	0.070539	0.999944	H2-Eb1
Adamts2	ENSMUSG00000036545	245.944	0.335472	0.185574	1.80775	0.070645	0.999944	Adamts2
Slc39a6	ENSMUSG00000024270	1474.84	0.143643	0.0795251	1.80626	0.0708778	0.999944	Slc39a6
ENSMUSG00000118434	ENSMUSG00000118434	122.149	0.460199	0.25485	1.80576	0.0709554	0.999944	ENSMUSG00000118434
Snx30	ENSMUSG00000028385	1868.92	0.221654	0.122772	1.80542	0.0710094	0.999944	Snx30
Cd69	ENSMUSG00000030156	2.75866	-1.51685	0.840397	-1.80493	0.0710864	0.999944	Cd69
Antkmt	ENSMUSG00000057411	1313.37	-0.457326	0.253413	-1.80467	0.0711268	0.999944	Antkmt
Zfyve1	ENSMUSG00000042628	1838.43	0.209392	0.116043	1.80443	0.0711643	0.999944	Zfyve1
Abracl	ENSMUSG00000078453	420.704	-0.240161	0.133097	-1.80441	0.0711676	0.999944	Abracl
Ep400	ENSMUSG00000029505	2577.63	0.226043	0.125318	1.80375	0.0712699	0.999944	Ep400
Rac2	ENSMUSG00000033220	258.458	-0.469985	0.260668	-1.803	0.0713882	0.999944	Rac2
Rpl24	ENSMUSG00000098274	6917.17	-0.467284	0.259229	-1.80259	0.0714526	0.999944	Rpl24
Nubpl	ENSMUSG00000035142	185.074	-0.227835	0.126528	-1.80067	0.0717553	0.999944	Nubpl
Homer1	ENSMUSG00000007617	10822.1	0.329537	0.183027	1.80048	0.0717843	0.999944	Homer1
Oscar	ENSMUSG00000054594	35.511	0.421674	0.234289	1.7998	0.0718915	0.999944	Oscar
Hcst	ENSMUSG00000064109	28.1542	-0.637648	0.354409	-1.79918	0.0719895	0.999944	Hcst
Ccdc30	ENSMUSG00000028637	301.81	-0.211725	0.117814	-1.7971	0.072319	0.999944	Ccdc30
X9930104L06Rik	ENSMUSG00000044730	650.989	0.20876	0.116217	1.79629	0.0724478	0.999944	9930104L06Rik
ENSMUSG00000047370	ENSMUSG00000047370	5.58298	5.40356	3.00861	1.79603	0.072489	0.999944	ENSMUSG00000047370
Pbk	ENSMUSG00000022033	26.849	-0.78392	0.436554	-1.7957	0.0725422	0.999944	Pbk
Naaladl2	ENSMUSG00000102758	121.893	0.296772	0.165282	1.79555	0.0725668	0.999944	Naaladl2
Myl6b	ENSMUSG00000039824	685.227	-0.241999	0.134814	-1.79506	0.0726447	0.999944	Myl6b
Rtl8c	ENSMUSG00000051851	1900.71	-0.227216	0.126631	-1.79432	0.0727616	0.999944	Rtl8c
Utp25	ENSMUSG00000016181	573.972	0.282053	0.157288	1.79322	0.072937	0.999944	Utp25
Emilin3	ENSMUSG00000050700	4.07113	-1.2285	0.685304	-1.79264	0.0730311	0.999944	Emilin3
ENSMUSG00000071362	ENSMUSG00000071362	13.0182	-0.647506	0.36141	-1.79161	0.073195	0.999944	ENSMUSG00000071362
Hacl1	ENSMUSG00000021884	280.757	-0.387928	0.216553	-1.79137	0.0732332	0.999944	Hacl1
ENSMUSG00000046747	ENSMUSG00000046747	6.04245	-0.964632	0.538591	-1.79103	0.0732887	0.999944	ENSMUSG00000046747
Recql	ENSMUSG00000030243	676.714	0.286714	0.16012	1.79062	0.0733545	0.999944	Recql
Itpa	ENSMUSG00000074797	2069.36	-0.385533	0.215337	-1.79037	0.0733944	0.999944	Itpa
Itprip	ENSMUSG00000117975	54.331	0.450668	0.251853	1.78941	0.0735486	0.999944	Itprip
Atp5g2	ENSMUSG00000062683	637.251	-0.40263	0.225178	-1.78805	0.0737676	0.999944	Atp5g2
Zfyve19	ENSMUSG00000068580	570.279	-0.251756	0.14086	-1.78727	0.0738931	0.999944	Zfyve19
Rpl30	ENSMUSG00000058600	5932.02	-0.471186	0.263687	-1.78692	0.0739509	0.999944	Rpl30
H2.DMa	ENSMUSG00000037649	744.462	-0.331132	0.185399	-1.78605	0.0740914	0.999944	H2-DMa
Srgn	ENSMUSG00000020077	513.253	-0.210393	0.117904	-1.78444	0.074352	0.999944	Srgn
Tigd3	ENSMUSG00000044390	103.744	-0.28901	0.161985	-1.78418	0.0743948	0.999944	Tigd3
ENSMUSG00000081739	ENSMUSG00000081739	6.43683	1.0617	0.595281	1.78353	0.0745008	0.999944	ENSMUSG00000081739
ATP8	ENSMUSG00000064356	137251	-0.306	0.171648	-1.78272	0.0746317	0.999944	ATP8
Tbx6	ENSMUSG00000030699	27.6547	0.471493	0.264515	1.78248	0.0746706	0.999944	Tbx6
ENSMUSG00000114317	ENSMUSG00000114317	1.53721	-2.78786	1.56403	-1.78248	0.0746706	0.999944	ENSMUSG00000114317
Nme2	ENSMUSG00000020857	2367.09	-0.459727	0.257951	-1.78223	0.0747122	0.999944	Nme2
X2810025M15Rik	ENSMUSG00000049881	523.569	-0.481038	0.269946	-1.78198	0.0747527	0.999944	2810025M15Rik
Rida	ENSMUSG00000022323	1512.55	-0.241307	0.13542	-1.78191	0.0747634	0.999944	Rida
Papolb	ENSMUSG00000074817	7.91477	0.787745	0.442313	1.78097	0.0749179	0.999944	Papolb
Ankib1	ENSMUSG00000040351	2281.91	0.241235	0.135555	1.77961	0.0751398	0.999944	Ankib1
Slfn3	ENSMUSG00000018986	57.1636	0.383887	0.215796	1.77893	0.075251	0.999944	Slfn3
Cd180	ENSMUSG00000021624	432.051	-0.377052	0.211957	-1.77891	0.0752545	0.999944	Cd180
Exosc9	ENSMUSG00000027714	1277.8	-0.193549	0.108841	-1.77826	0.075361	0.999944	Exosc9
Bdkrb2	ENSMUSG00000021070	63.5235	0.485455	0.273062	1.77782	0.0754334	0.999944	Bdkrb2
[truncated: 17,969 more rows]

## Sheet: Cortex APP PCS vs Control 12mo
	ENSEMBL	baseMean	log2FoldChange	lfcSE	stat	pvalue	padj	SYMBOL
[truncated: 18,732 more rows]

[truncated: 34 more sheets: Cortex APP PCS vs Control All, Hippo APP PCS vs Control 3mo, Hippo APP PCS vs Control 6mo, Hippo APP PCS vs Control 9mo, Hippo APP PCS vs Control 12mo, Hippo APP PCS vs Control All , Cortex APP PCS vs Control 3M GS, Cortex APP PCS vs Control  6M G, Cortex APP PCS vs Control 9M GS, Cortex APP PCS vs Control 12M G, Cortex APP PCS vs Control All A, Hippo APP PCS vs Control 3M GSE, Hippo APP PCS vs Control 6M GSE, Hippo APP PCS vs Control 9M GSE, Hippo APP PCS vs Control 12M GS, Hippo APP PCS vs Control All Ag, Cortex WT PCS vs Control 3mo, Cortex WT PCS vs Control 6mo, Cortex WT PCS vs Control 9mo, Cortex WT PCS vs Control 12mo …]
